# Supplementary material for: Increasing polymer molecular weight enables low-donor-content, efficient and scalable semi-transparent organic solar cells
Source: J Mater Chem A Mater. 2026 Jan 27;14(22):13688–706. doi: 10.1039/d5ta07234d (PMC12937936; doi:10.1039/d5ta07234d)
Supplement: TA-014-D5TA07234D-s001 [file TA-014-D5TA07234D-s001.zip]

Archive with 231 entries (205 files):
- Datasets for Figures and tables/
- Datasets for Figures and tables/Figure_1/
- Datasets for Figures and tables/Figure_1/Figure_1a.xlsx
- Datasets for Figures and tables/Figure_2/
- Datasets for Figures and tables/Figure_2/0.4  HIGH_IV_curves.txt
- Datasets for Figures and tables/Figure_2/0.4 LOW_IV_curves.txt
- Datasets for Figures and tables/Figure_2/0.6 HIGH 2_IV_curves.txt
- Datasets for Figures and tables/Figure_2/0.6 HIGH 3_IV_curves.txt
- Datasets for Figures and tables/Figure_2/0.6 LOW 2_IV_curves.txt
- Datasets for Figures and tables/Figure_2/0.6 LOW 3_IV_curves.txt
- Datasets for Figures and tables/Figure_2/1.0 HIGH_IV_curves.txt
- Datasets for Figures and tables/Figure_2/1.0 LOW_IV_curves.txt
- Datasets for Figures and tables/Figure_2/1.2 HIGH 2_IV_curves.txt
- Datasets for Figures and tables/Figure_2/1.2 HIGH 3_IV_curves.txt
- Datasets for Figures and tables/Figure_2/1.2 HIGH_IV_curves.txt
- Datasets for Figures and tables/Figure_2/1.2 LOW 2_IV_curves.txt
- Datasets for Figures and tables/Figure_2/1.2 LOW 3_IV_curves.txt
- Datasets for Figures and tables/Figure_2/1.2 LOW_IV_curves.txt
- Datasets for Figures and tables/Figure_2/1.5 HIGH_IV_curves.txt
- Datasets for Figures and tables/Figure_2/1.5 LOW_IV_curves.txt
- Datasets for Figures and tables/Figure_4/
- Datasets for Figures and tables/Figure_4/0.6_HIGH/
- Datasets for Figures and tables/Figure_4/0.6_HIGH/0.6_HIGH_1.xls
- Datasets for Figures and tables/Figure_4/0.6_HIGH/0.6_HIGH_1_IV_curves.txt
- Datasets for Figures and tables/Figure_4/0.6_HIGH/0.6_HIGH_2.xls
- Datasets for Figures and tables/Figure_4/0.6_HIGH/0.6_HIGH_2_IV_curves.txt
- Datasets for Figures and tables/Figure_4/0.6_HIGH/0.6_HIGH_3.xls
- Datasets for Figures and tables/Figure_4/0.6_HIGH/0.6_HIGH_3_IV_curves.txt
- Datasets for Figures and tables/Figure_4/0.6_HIGH/0.6_HIGH_4.xls
- Datasets for Figures and tables/Figure_4/0.6_HIGH/0.6_HIGH_4_IV_curves.txt
- Datasets for Figures and tables/Figure_4/0.6_HIGH/Selected_Devices_per_sample.xlsx
- Datasets for Figures and tables/Figure_4/0.6_LOW/
- Datasets for Figures and tables/Figure_4/0.6_LOW/0.6_LOW_1.xls
- Datasets for Figures and tables/Figure_4/0.6_LOW/0.6_LOW_1_IV_curves.txt
- Datasets for Figures and tables/Figure_4/0.6_LOW/0.6_LOW_2.xls
- Datasets for Figures and tables/Figure_4/0.6_LOW/0.6_LOW_2_IV_curves.txt
- Datasets for Figures and tables/Figure_4/0.6_LOW/0.6_LOW_3.xls
- Datasets for Figures and tables/Figure_4/0.6_LOW/0.6_LOW_3_IV_curves.txt
- Datasets for Figures and tables/Figure_4/0.6_LOW/0.6_LOW_4.xls
- Datasets for Figures and tables/Figure_4/0.6_LOW/0.6_LOW_4_IV_curves.txt
- Datasets for Figures and tables/Figure_4/0.6_LOW/0.6_LOW_5.xls
- Datasets for Figures and tables/Figure_4/0.6_LOW/0.6_LOW_5_IV_curves.txt
- Datasets for Figures and tables/Figure_4/0.6_LOW/Selected_Devices_per_sample.xlsx
- Datasets for Figures and tables/Figure_4/1.2_HIGH/
- Datasets for Figures and tables/Figure_4/1.2_HIGH/1.2_HIGH_1.xls
- Datasets for Figures and tables/Figure_4/1.2_HIGH/1.2_HIGH_1_IV_curves.txt
- Datasets for Figures and tables/Figure_4/1.2_HIGH/1.2_HIGH_2.xls
- Datasets for Figures and tables/Figure_4/1.2_HIGH/1.2_HIGH_2_IV_curves.txt
- Datasets for Figures and tables/Figure_4/1.2_HIGH/1.2_HIGH_3.xls
- Datasets for Figures and tables/Figure_4/1.2_HIGH/1.2_HIGH_3_IV_curves.txt
- Datasets for Figures and tables/Figure_4/1.2_HIGH/1.2_HIGH_4.xls
- Datasets for Figures and tables/Figure_4/1.2_HIGH/1.2_HIGH_4_IV_curves.txt
- Datasets for Figures and tables/Figure_4/1.2_HIGH/1.2_HIGH_5.xls
- Datasets for Figures and tables/Figure_4/1.2_HIGH/1.2_HIGH_5_IV_curves.txt
- Datasets for Figures and tables/Figure_4/1.2_HIGH/Selected_Devices_per_sample.xlsx
- Datasets for Figures and tables/Figure_4/1.2_LOW/
- Datasets for Figures and tables/Figure_4/1.2_LOW/1.2_LOW_1.xls
- Datasets for Figures and tables/Figure_4/1.2_LOW/1.2_LOW_1_IV_curves.txt
- Datasets for Figures and tables/Figure_4/1.2_LOW/1.2_LOW_2.xls
- Datasets for Figures and tables/Figure_4/1.2_LOW/1.2_LOW_2_IV_curves.txt
- Datasets for Figures and tables/Figure_4/1.2_LOW/1.2_LOW_3.xls
- Datasets for Figures and tables/Figure_4/1.2_LOW/1.2_LOW_3_IV_curves.txt
- Datasets for Figures and tables/Figure_4/1.2_LOW/1.2_LOW_4.xls
- Datasets for Figures and tables/Figure_4/1.2_LOW/1.2_LOW_4_IV_curves.txt
- Datasets for Figures and tables/Figure_4/1.2_LOW/Selected_Devices_per_sample.xlsx
- Datasets for Figures and tables/Figure_5/
- Datasets for Figures and tables/Figure_5/OPAQUE/
- Datasets for Figures and tables/Figure_5/OPAQUE/116nm/
- Datasets for Figures and tables/Figure_5/OPAQUE/116nm/MMR.241023.O5_L10.L.10.txt
- Datasets for Figures and tables/Figure_5/OPAQUE/116nm/MMR.241023.O5_L2.L.02.txt
- Datasets for Figures and tables/Figure_5/OPAQUE/116nm/MMR.241023.O5_L5.L.05.txt
- Datasets for Figures and tables/Figure_5/OPAQUE/116nm/MMR.241023.O5_L7.L.07.txt
- Datasets for Figures and tables/Figure_5/OPAQUE/116nm/MMR.241023.O5_R1.R.01.txt
- Datasets for Figures and tables/Figure_5/OPAQUE/116nm/MMR.241023.O5_R3.R.03.txt
- Datasets for Figures and tables/Figure_5/OPAQUE/116nm/MMR.241023.O5_R4.R.04.txt
- Datasets for Figures and tables/Figure_5/OPAQUE/116nm/MMR.241023.O5_R5.R.05.txt
- Datasets for Figures and tables/Figure_5/OPAQUE/116nm/MMR.241023.O5_R9.R.09.txt
- Datasets for Figures and tables/Figure_5/OPAQUE/150nm/
- Datasets for Figures and tables/Figure_5/OPAQUE/150nm/MMR.241023.O6_L10.L.10.txt
- Datasets for Figures and tables/Figure_5/OPAQUE/150nm/MMR.241023.O6_L2.L.02.txt
- Datasets for Figures and tables/Figure_5/OPAQUE/150nm/MMR.241023.O6_L5.L.05.txt
- Datasets for Figures and tables/Figure_5/OPAQUE/150nm/MMR.241023.O6_L7.L.07.txt
- Datasets for Figures and tables/Figure_5/OPAQUE/150nm/MMR.241023.O6_R1.R.01.txt
- Datasets for Figures and tables/Figure_5/OPAQUE/150nm/MMR.241023.O6_R3.R.03.txt
- Datasets for Figures and tables/Figure_5/OPAQUE/150nm/MMR.241023.O6_R4.R.04.txt
- Datasets for Figures and tables/Figure_5/OPAQUE/150nm/MMR.241023.O6_R5.R.05.txt
- Datasets for Figures and tables/Figure_5/OPAQUE/150nm/MMR.241023.O6_R9.R.09.txt
- Datasets for Figures and tables/Figure_5/OPAQUE/175nm/
- Datasets for Figures and tables/Figure_5/OPAQUE/175nm/MMR.241023.O4_L10.L.10.txt
- Datasets for Figures and tables/Figure_5/OPAQUE/175nm/MMR.241023.O4_L2.L.02.txt
- Datasets for Figures and tables/Figure_5/OPAQUE/175nm/MMR.241023.O4_L5.L.05.txt
- Datasets for Figures and tables/Figure_5/OPAQUE/175nm/MMR.241023.O4_L7.L.07.txt
- Datasets for Figures and tables/Figure_5/OPAQUE/175nm/MMR.241023.O4_R1.R.01.txt
- Datasets for Figures and tables/Figure_5/OPAQUE/175nm/MMR.241023.O4_R3.R.03.txt
- Datasets for Figures and tables/Figure_5/OPAQUE/175nm/MMR.241023.O4_R4.R.04.txt
- Datasets for Figures and tables/Figure_5/OPAQUE/175nm/MMR.241023.O4_R5.R.05.txt
- Datasets for Figures and tables/Figure_5/OPAQUE/175nm/MMR.241023.O4_R9.R.09.txt
- Datasets for Figures and tables/Figure_5/OPAQUE/194nm/
- Datasets for Figures and tables/Figure_5/OPAQUE/194nm/MMR.241023.O3_L10.L.10.txt
- Datasets for Figures and tables/Figure_5/OPAQUE/194nm/MMR.241023.O3_L2.L.02.txt
- Datasets for Figures and tables/Figure_5/OPAQUE/194nm/MMR.241023.O3_L5.L.05.txt
- Datasets for Figures and tables/Figure_5/OPAQUE/194nm/MMR.241023.O3_L7.L.07.txt
- Datasets for Figures and tables/Figure_5/OPAQUE/194nm/MMR.241023.O3_R1.R.01.txt
- Datasets for Figures and tables/Figure_5/OPAQUE/194nm/MMR.241023.O3_R3.R.03.txt
- Datasets for Figures and tables/Figure_5/OPAQUE/194nm/MMR.241023.O3_R4.R.04.txt
- Datasets for Figures and tables/Figure_5/OPAQUE/194nm/MMR.241023.O3_R5.R.05.txt
- Datasets for Figures and tables/Figure_5/OPAQUE/194nm/MMR.241023.O3_R9.R.09.txt
- Datasets for Figures and tables/Figure_5/OPAQUE/279nm/
- Datasets for Figures and tables/Figure_5/OPAQUE/279nm/MMR.241023.O1_L10.L.10.txt
- Datasets for Figures and tables/Figure_5/OPAQUE/279nm/MMR.241023.O1_L2.L.02.txt
- Datasets for Figures and tables/Figure_5/OPAQUE/279nm/MMR.241023.O1_L5.L.05.txt
- Datasets for Figures and tables/Figure_5/OPAQUE/279nm/MMR.241023.O1_L7.L.07.txt
- Datasets for Figures and tables/Figure_5/OPAQUE/279nm/MMR.241023.O1_R1.R.01.txt
- Datasets for Figures and tables/Figure_5/OPAQUE/279nm/MMR.241023.O1_R3.R.03.txt
- Datasets for Figures and tables/Figure_5/OPAQUE/279nm/MMR.241023.O1_R4.R.04.txt
- Datasets for Figures and tables/Figure_5/OPAQUE/279nm/MMR.241023.O1_R5.R.05.txt
- Datasets for Figures and tables/Figure_5/OPAQUE/279nm/MMR.241023.O1_R9.R.09.txt
- Datasets for Figures and tables/Figure_5/OPAQUE/90nm/
- Datasets for Figures and tables/Figure_5/OPAQUE/90nm/L.02.txt
- Datasets for Figures and tables/Figure_5/OPAQUE/90nm/L.05.txt
- Datasets for Figures and tables/Figure_5/OPAQUE/90nm/L.07.txt
- Datasets for Figures and tables/Figure_5/OPAQUE/90nm/L.10.txt
- Datasets for Figures and tables/Figure_5/OPAQUE/90nm/R.01.txt
- Datasets for Figures and tables/Figure_5/OPAQUE/90nm/R.03.txt
- Datasets for Figures and tables/Figure_5/OPAQUE/90nm/R.04.txt
- Datasets for Figures and tables/Figure_5/OPAQUE/90nm/R.05.txt
- Datasets for Figures and tables/Figure_5/OPAQUE/90nm/R.09.txt
- Datasets for Figures and tables/Figure_5/OPAQUE/OPAQUIE.xlsx
- Datasets for Figures and tables/Figure_5/ST/
- Datasets for Figures and tables/Figure_5/ST/116nm/
- Datasets for Figures and tables/Figure_5/ST/116nm/MMR.241024.ST6_.R.04.txt
- Datasets for Figures and tables/Figure_5/ST/116nm/MMR.241024.ST6_L10.L.10.txt
- Datasets for Figures and tables/Figure_5/ST/116nm/MMR.241024.ST6_L2.L.02.txt
- Datasets for Figures and tables/Figure_5/ST/116nm/MMR.241024.ST6_L5.L.05.txt
- Datasets for Figures and tables/Figure_5/ST/116nm/MMR.241024.ST6_L7.L.07.txt
- Datasets for Figures and tables/Figure_5/ST/116nm/MMR.241024.ST6_R1.R.01.txt
- Datasets for Figures and tables/Figure_5/ST/116nm/MMR.241024.ST6_R3.R.03.txt
- Datasets for Figures and tables/Figure_5/ST/116nm/MMR.241024.ST6_R5.R.05.txt
- Datasets for Figures and tables/Figure_5/ST/116nm/MMR.241024.ST6_R9.R.09.txt
- Datasets for Figures and tables/Figure_5/ST/175nm/
- Datasets for Figures and tables/Figure_5/ST/175nm/MMR.241024.ST4_L10.L.10.txt
- Datasets for Figures and tables/Figure_5/ST/175nm/MMR.241024.ST4_L2.L.02.txt
- Datasets for Figures and tables/Figure_5/ST/175nm/MMR.241024.ST4_L5.L.05.txt
- Datasets for Figures and tables/Figure_5/ST/175nm/MMR.241024.ST4_L7.L.07.txt
- Datasets for Figures and tables/Figure_5/ST/175nm/MMR.241024.ST4_R1.R.01.txt
- Datasets for Figures and tables/Figure_5/ST/175nm/MMR.241024.ST4_R3.R.03.txt
- Datasets for Figures and tables/Figure_5/ST/175nm/MMR.241024.ST4_R4.R.04.txt
- Datasets for Figures and tables/Figure_5/ST/175nm/MMR.241024.ST4_R5.R.05.txt
- Datasets for Figures and tables/Figure_5/ST/175nm/MMR.241024.ST4_R9.R.09.txt
- Datasets for Figures and tables/Figure_5/ST/194nm/
- Datasets for Figures and tables/Figure_5/ST/194nm/MMR.241024.ST3_L10.L.10.txt
- Datasets for Figures and tables/Figure_5/ST/194nm/MMR.241024.ST3_L2.L.02.txt
- Datasets for Figures and tables/Figure_5/ST/194nm/MMR.241024.ST3_L5.L.05.txt
- Datasets for Figures and tables/Figure_5/ST/194nm/MMR.241024.ST3_L7.L.07.txt
- Datasets for Figures and tables/Figure_5/ST/194nm/MMR.241024.ST3_R1.R.01.txt
- Datasets for Figures and tables/Figure_5/ST/194nm/MMR.241024.ST3_R3.R.03.txt
- Datasets for Figures and tables/Figure_5/ST/194nm/MMR.241024.ST3_R4.R.04.txt
- Datasets for Figures and tables/Figure_5/ST/194nm/MMR.241024.ST3_R5.R.05.txt
- Datasets for Figures and tables/Figure_5/ST/194nm/MMR.241024.ST3_R9.R.09.txt
- Datasets for Figures and tables/Figure_5/ST/209nm/
- Datasets for Figures and tables/Figure_5/ST/209nm/MMR.241024.ST2_.R.04.txt
- Datasets for Figures and tables/Figure_5/ST/209nm/MMR.241024.ST2_L10.L.10.txt
- Datasets for Figures and tables/Figure_5/ST/209nm/MMR.241024.ST2_L2.L.02.txt
- Datasets for Figures and tables/Figure_5/ST/209nm/MMR.241024.ST2_L5.L.05.txt
- Datasets for Figures and tables/Figure_5/ST/209nm/MMR.241024.ST2_L7.L.07.txt
- Datasets for Figures and tables/Figure_5/ST/209nm/MMR.241024.ST2_R1.R.01.txt
- Datasets for Figures and tables/Figure_5/ST/209nm/MMR.241024.ST2_R3.R.03.txt
- Datasets for Figures and tables/Figure_5/ST/209nm/MMR.241024.ST2_R5.R.05.txt
- Datasets for Figures and tables/Figure_5/ST/209nm/MMR.241024.ST2_R9.R.09.txt
- Datasets for Figures and tables/Figure_5/ST/279nm/
- Datasets for Figures and tables/Figure_5/ST/279nm/MMR.241024.ST1_L10.L.10.txt
- Datasets for Figures and tables/Figure_5/ST/279nm/MMR.241024.ST1_L2.L.02.txt
- Datasets for Figures and tables/Figure_5/ST/279nm/MMR.241024.ST1_L5.L.05.txt
- Datasets for Figures and tables/Figure_5/ST/279nm/MMR.241024.ST1_L7.L.07.txt
- Datasets for Figures and tables/Figure_5/ST/279nm/MMR.241024.ST1_R1.R.01.txt
- Datasets for Figures and tables/Figure_5/ST/279nm/MMR.241024.ST1_R3.R.03.txt
- Datasets for Figures and tables/Figure_5/ST/279nm/MMR.241024.ST1_R4.R.04.txt
- Datasets for Figures and tables/Figure_5/ST/279nm/MMR.241024.ST1_R5.R.05.txt
- Datasets for Figures and tables/Figure_5/ST/279nm/MMR.241024.ST1_R9.R.09.txt
- Datasets for Figures and tables/Figure_5/ST/333nm/
- Datasets for Figures and tables/Figure_5/ST/333nm/MMR.241024.ST5_L10.L.10.txt
- Datasets for Figures and tables/Figure_5/ST/333nm/MMR.241024.ST5_L2.L.02.txt
- Datasets for Figures and tables/Figure_5/ST/333nm/MMR.241024.ST5_L5.L.05.txt
- Datasets for Figures and tables/Figure_5/ST/333nm/MMR.241024.ST5_L7.L.07.txt
- Datasets for Figures and tables/Figure_5/ST/333nm/MMR.241024.ST5_R1.R.01.txt
- Datasets for Figures and tables/Figure_5/ST/333nm/MMR.241024.ST5_R3.R.03.txt
- Datasets for Figures and tables/Figure_5/ST/333nm/MMR.241024.ST5_R4.R.04.txt
- Datasets for Figures and tables/Figure_5/ST/ST.xlsx
- Datasets for Figures and tables/Table_1/
- Datasets for Figures and tables/Table_1/Row_10.txt
- Datasets for Figures and tables/Table_1/Row_11.txt
- Datasets for Figures and tables/Table_1/Row_12.txt
- Datasets for Figures and tables/Table_1/Row_13.txt
- Datasets for Figures and tables/Table_1/Row_14.txt
- Datasets for Figures and tables/Table_1/Row_15.txt
- Datasets for Figures and tables/Table_1/Row_16.txt
- Datasets for Figures and tables/Table_1/Row_17.txt
- Datasets for Figures and tables/Table_1/Row_18.txt
- Datasets for Figures and tables/Table_1/Row_19.txt
- Datasets for Figures and tables/Table_1/Row_20.txt
- Datasets for Figures and tables/Table_1/Row_5.txt
- Datasets for Figures and tables/Table_1/Row_6.txt
- Datasets for Figures and tables/Table_1/Row_7.txt
- Datasets for Figures and tables/Table_1/Row_8.txt
- Datasets for Figures and tables/Table_1/Row_9.txt
- Datasets for Figures and tables/Table_3/
- Datasets for Figures and tables/Table_3/Row_1.txt
- Datasets for Figures and tables/Table_3/Row_10.txt
- Datasets for Figures and tables/Table_3/Row_11.txt
- Datasets for Figures and tables/Table_3/Row_12.txt
- Datasets for Figures and tables/Table_3/Row_13.txt
- Datasets for Figures and tables/Table_3/Row_14.txt
- Datasets for Figures and tables/Table_3/Row_15.txt
- Datasets for Figures and tables/Table_3/Row_16.txt
- Datasets for Figures and tables/Table_3/Row_17.txt
- Datasets for Figures and tables/Table_3/Row_18.txt
- Datasets for Figures and tables/Table_3/Row_19.txt
- Datasets for Figures and tables/Table_3/Row_2.txt
- Datasets for Figures and tables/Table_3/Row_20.txt
- Datasets for Figures and tables/Table_3/Row_3.txt
- Datasets for Figures and tables/Table_3/Row_4.txt
- Datasets for Figures and tables/Table_3/Row_5.txt
- Datasets for Figures and tables/Table_3/Row_6.txt
- Datasets for Figures and tables/Table_3/Row_7.txt
- Datasets for Figures and tables/Table_3/Row_8.txt
- Datasets for Figures and tables/Table_3/Row_9.txt
- Datasets for Figures and tables/Table_4/
- Datasets for Figures and tables/Table_4/Row_1.txt
- Datasets for Figures and tables/Table_4/Row_2.txt
- Datasets for Figures and tables/Table_4/Row_3.txt
- Datasets for Figures and tables/Table_4/Row_4.txt
