# Supplementary material for: Increasing polymer molecular weight enables low-donor-content, efficient and scalable semi-transparent organic solar cells
Source: J Mater Chem A Mater. 2026 Jan 27;14(22):13688–706. doi: 10.1039/d5ta07234d (PMC12937936; doi:10.1039/d5ta07234d)
Supplement: TA-014-D5TA07234D-s001 [file TA-014-D5TA07234D-s001.zip › Datasets for Figures and tables/Figure_1/Figure_1a.xlsx]

## Sheet: Hoja1
Wavelength	IEICO-4F	PTB7-TH	Blend 0.6:1.5	Blend 0.9:1.5	Blend 1.2:1.5	Blend 1.5:1.5
1100	0.0886286	0.0484792	0.0870944	0.0482265	0.0905337	0.0778505
1099.5	0.088558	0.0485667	0.0871106	0.0481368	0.0905852	0.0778178
1099	0.0884699	0.0487247	0.0871098	0.0479776	0.0906736	0.0777181
1098.5	0.0883491	0.0487264	0.0870685	0.0478917	0.0906844	0.0776042
1098	0.0882503	0.0488587	0.0870794	0.0479173	0.0907642	0.0775742
1097.5	0.0882048	0.048907	0.0870579	0.0478501	0.0907795	0.0775002
1097	0.0882864	0.0489826	0.0870698	0.0478349	0.0909007	0.0774292
1096.5	0.0883603	0.0489458	0.0871074	0.0477975	0.0909759	0.0773968
1096	0.088424	0.0489658	0.087203	0.0476951	0.0911488	0.0773963
1095.5	0.0884108	0.0489107	0.0872281	0.0475749	0.0911718	0.0772771
1095	0.0884405	0.0488842	0.0873526	0.0474466	0.0913012	0.0772314
1094.5	0.0884756	0.0489047	0.0874247	0.0474123	0.0913787	0.0772738
1094	0.0885767	0.0488983	0.087503	0.047347	0.0915268	0.0772792
1093.5	0.0886512	0.0489182	0.0876073	0.0473492	0.0916378	0.0772703
1093	0.0887747	0.0488528	0.0877022	0.0473213	0.0916844	0.077234
1092.5	0.0888778	0.0488382	0.0878155	0.0473346	0.091727	0.0772434
1092	0.0891122	0.0488698	0.0881023	0.0473596	0.091899	0.0773807
1091.5	0.0892173	0.0488803	0.0882451	0.047349	0.0919487	0.0774733
1091	0.0892859	0.0488163	0.0883445	0.0473124	0.0920503	0.0777022
1090.5	0.0892653	0.0488085	0.0884098	0.0473028	0.0920786	0.0778222
1090	0.08917	0.0488486	0.0884385	0.0473266	0.0921403	0.0778582
1089.5	0.0891224	0.0488204	0.0884506	0.0473201	0.0921501	0.0778142
1089	0.089187	0.048873	0.0885831	0.0473056	0.0923115	0.0778912
1088.5	0.0891668	0.0488508	0.08865	0.0473135	0.0923559	0.077947
1088	0.0891415	0.0487604	0.0887782	0.0472398	0.0924581	0.0779945
1087.5	0.0891341	0.0486986	0.088805	0.0471418	0.0924569	0.0779868
1087	0.0891276	0.0486259	0.0888421	0.0469893	0.0924807	0.0781314
1086.5	0.0890828	0.0485812	0.0888637	0.0468621	0.0924999	0.0782467
1086	0.0889238	0.0485191	0.0888315	0.0466036	0.0925303	0.0783506
1085.5	0.0887615	0.0485074	0.0887243	0.0463917	0.0924505	0.0783327
1085	0.0886711	0.0485371	0.0887642	0.0462334	0.0924353	0.0783877
1084.5	0.0885541	0.0485535	0.0888024	0.0461294	0.0924	0.0783714
1084	0.0885098	0.0486718	0.0889476	0.0459585	0.0923278	0.0784163
1083.5	0.0885322	0.0486935	0.0890951	0.0458732	0.092313	0.0784942
1083	0.0885038	0.0486758	0.0892255	0.0457342	0.0922159	0.0786479
1082.5	0.0884738	0.048675	0.089294	0.0456437	0.0921862	0.0787247
1082	0.0884134	0.0486993	0.089321	0.0455098	0.0921144	0.0787153
1081.5	0.0883204	0.0487729	0.0893026	0.0454083	0.0920118	0.0787314
1081	0.0882963	0.0490256	0.0894475	0.0454041	0.092003	0.0788999
1080.5	0.0882287	0.0491789	0.0895243	0.0453866	0.09196	0.0789226
1080	0.0881871	0.0493999	0.0896045	0.0453359	0.0919234	0.0788863
1079.5	0.0882316	0.0495014	0.0896516	0.0453438	0.0918968	0.0788539
1079	0.0882456	0.0496631	0.0897672	0.0453596	0.0919003	0.0788152
1078.5	0.0882268	0.0497002	0.0896774	0.0453303	0.0919006	0.0786881
1078	0.0882287	0.0497703	0.0896987	0.0453508	0.0919847	0.078574
1077.5	0.0882518	0.0497992	0.0896697	0.045329	0.0920844	0.0785325
1077	0.0882974	0.0498862	0.0896287	0.0452819	0.0922384	0.0785993
1076.5	0.0883489	0.0499707	0.0897	0.0452398	0.092345	0.0787301
1076	0.0883579	0.0500767	0.0897999	0.0451589	0.0923375	0.078761
1075.5	0.0884084	0.0501464	0.0899094	0.0451504	0.0923482	0.078791
1075	0.088424	0.0501418	0.0900082	0.0451131	0.0924072	0.0787716
1074.5	0.0884405	0.0500703	0.0900489	0.0450346	0.0924138	0.0787481
1074	0.0886348	0.0500941	0.0901923	0.0450649	0.0926777	0.078793
1073.5	0.0886539	0.0500003	0.0902433	0.0449996	0.0927311	0.0788308
1073	0.0886697	0.0499479	0.0903729	0.0449625	0.0928781	0.0789135
1072.5	0.0887239	0.0498937	0.0904348	0.0449686	0.0929839	0.0789573
1072	0.0887828	0.0498424	0.0905924	0.0449699	0.0931627	0.07906
1071.5	0.0887847	0.049791	0.0906108	0.0449199	0.0932117	0.0790936
1071	0.088754	0.049795	0.0907423	0.044859	0.093255	0.0791031
1070.5	0.0887381	0.04983	0.0908681	0.0448179	0.0932897	0.0790758
1070	0.0887228	0.0498518	0.090839	0.0447123	0.0933543	0.0789426
1069.5	0.0887612	0.0498816	0.0908609	0.0446529	0.0934311	0.0789453
1069	0.0887325	0.0498737	0.0908464	0.0444834	0.093512	0.0790031
1068.5	0.0887326	0.0498653	0.0908641	0.0444507	0.0935912	0.07909
1068	0.0886812	0.0498403	0.0908066	0.0443421	0.0936	0.0791345
1067.5	0.0886665	0.0497946	0.0907919	0.0442335	0.0935961	0.0791432
1067	0.0887257	0.0499337	0.0908271	0.0441132	0.093725	0.0792085
1066.5	0.0887674	0.0499915	0.0908013	0.0440035	0.0937779	0.0792747
1066	0.0887468	0.0500625	0.0907715	0.0438086	0.0938228	0.0793302
1065.5	0.0887102	0.0501332	0.0907736	0.0436618	0.0938417	0.0793369
1065	0.0887064	0.0502105	0.0907938	0.043449	0.0939125	0.0794122
1064.5	0.0886742	0.0502276	0.0907943	0.0432924	0.0939382	0.0794307
1064	0.0885787	0.050311	0.0907454	0.0431597	0.0938634	0.0794312
1063.5	0.0885512	0.0503599	0.0907762	0.0431108	0.0938738	0.0794406
1063	0.0884245	0.050314	0.090787	0.0429685	0.0938935	0.0794532
1062.5	0.0884428	0.050318	0.0907734	0.042839	0.0939171	0.0794965
1062	0.0885167	0.0503143	0.0907734	0.0426357	0.0939095	0.0795721
1061.5	0.0884649	0.0503519	0.0907693	0.0424911	0.0939143	0.0795892
1061	0.0883316	0.0503593	0.0907137	0.0422708	0.0937878	0.0796184
1060.5	0.0882689	0.050296	0.0906609	0.0421375	0.0936564	0.0796361
1060	0.0882104	0.0501653	0.0906644	0.0419752	0.0934983	0.0796055
1059.5	0.0882072	0.0501652	0.0907183	0.0419103	0.0934108	0.0796222
1059	0.0883022	0.0502457	0.0908337	0.0418439	0.0933012	0.0796354
1058.5	0.0883964	0.0503249	0.0909143	0.0418807	0.0932671	0.0796316
1058	0.0885477	0.0503153	0.0910014	0.0419241	0.0932681	0.0796416
1057.5	0.0886519	0.050263	0.0910814	0.0418964	0.0932811	0.0796548
1057	0.0887319	0.0502164	0.0910775	0.0417614	0.0932416	0.0796548
1056.5	0.0888008	0.0502758	0.0910784	0.0417387	0.0932338	0.0796771
1056	0.0887752	0.0503951	0.0911125	0.0416953	0.0932235	0.0797088
1055.5	0.0887232	0.0504773	0.091128	0.0416513	0.0932586	0.0796981
1055	0.0887258	0.0505788	0.0911786	0.041577	0.0932939	0.079745
1054.5	0.0887081	0.0506012	0.0912663	0.0415779	0.0934054	0.0797714
1054	0.0886634	0.0507234	0.0914581	0.0415668	0.0935719	0.0797935
1053.5	0.0886527	0.0508283	0.0915072	0.0414873	0.0936741	0.0797904
1053	0.0885224	0.0507263	0.0915285	0.0412664	0.0936894	0.0797038
1052.5	0.0884185	0.0505952	0.09153	0.0410797	0.0937365	0.0796445
1052	0.0883511	0.0505577	0.0915803	0.0408537	0.0938253	0.0796398
1051.5	0.088282	0.0505528	0.0916286	0.0407391	0.0938487	0.0796657
1051	0.0881792	0.0505503	0.0916943	0.0406083	0.0939033	0.0796961
1050.5	0.0881025	0.0505396	0.0917627	0.0405666	0.0939463	0.0797011
1050	0.0879953	0.050545	0.0918461	0.0404404	0.0940442	0.0796993
1049.5	0.0880073	0.0505563	0.0918886	0.0403805	0.0941111	0.0797056
1049	0.0881101	0.0506093	0.0920427	0.0403486	0.0942254	0.0797651
1048.5	0.088151	0.0506289	0.0920935	0.040303	0.0942843	0.0797912
1048	0.0881899	0.0507339	0.0921685	0.0401885	0.0942983	0.0798683
1047.5	0.0881825	0.0506962	0.0921576	0.0400508	0.094243	0.0798452
1047	0.0882371	0.0507642	0.0922537	0.0399955	0.0943423	0.0800014
1046.5	0.0884304	0.050955	0.092359	0.0400201	0.0945161	0.0801827
1046	0.0885942	0.0511154	0.0924971	0.0400391	0.0946625	0.0804189
1045.5	0.0885891	0.0511779	0.0925584	0.0400172	0.0947202	0.0805427
1045	0.0885964	0.0512296	0.0925533	0.0398773	0.0948165	0.0806332
1044.5	0.0885797	0.0512685	0.0925414	0.0398028	0.0948907	0.0806672
1044	0.0887068	0.0514182	0.0927029	0.039703	0.0950438	0.0808227
1043.5	0.0888955	0.0515325	0.0928847	0.0397263	0.095132	0.0809389
1043	0.0890674	0.051692	0.0931134	0.039656	0.0952265	0.0810711
1042.5	0.0891722	0.0517932	0.093306	0.0396471	0.0953106	0.0811841
1042	0.0893393	0.051894	0.0936041	0.0396398	0.0953729	0.0812645
1041.5	0.0894854	0.0519822	0.0936621	0.0396687	0.0954313	0.0812693
1041	0.0896775	0.0521553	0.0937432	0.0396416	0.0955225	0.0812914
1040.5	0.0896838	0.0521865	0.0937272	0.0395586	0.0955091	0.0811707
1040	0.0895627	0.052192	0.0936876	0.0393721	0.0954103	0.0810002
1039.5	0.08957	0.0522318	0.0937235	0.0392884	0.0954234	0.0809357
1039	0.0895974	0.0522313	0.093808	0.0391379	0.0953666	0.0807744
1038.5	0.0896374	0.0523319	0.0938823	0.0390651	0.0953843	0.0807533
1038	0.0896772	0.052417	0.094054	0.0389165	0.0953957	0.0807077
1037.5	0.089677	0.0524782	0.0940834	0.038877	0.0954149	0.0806967
1037	0.0896291	0.0525641	0.0941133	0.0387762	0.0955178	0.0807616
1036.5	0.0896334	0.052593	0.094183	0.0387528	0.0956225	0.0807991
1036	0.0895582	0.0526169	0.094112	0.0386068	0.0957368	0.0807902
1035.5	0.0895191	0.052629	0.0940744	0.0384704	0.095847	0.0808133
1035	0.089501	0.0525425	0.0941113	0.0382338	0.0959755	0.0807982
1034.5	0.0894854	0.0525313	0.0941618	0.0381274	0.0960601	0.0808423
1034	0.0894655	0.0525546	0.0942597	0.0379414	0.0961708	0.0808935
1033.5	0.0893804	0.052605	0.0943792	0.0378359	0.096254	0.0809398
1033	0.0892036	0.0526627	0.0944149	0.037666	0.0962587	0.0809685
1032.5	0.0890983	0.0527273	0.0944421	0.0375386	0.0962637	0.0810034
1032	0.0889269	0.0527897	0.0945563	0.0374004	0.0963082	0.0810764
1031.5	0.0888972	0.0528097	0.0946631	0.0373537	0.0963369	0.0811796
1031	0.0887562	0.052736	0.0946952	0.0371129	0.096302	0.0811918
1030.5	0.0886521	0.0526891	0.0947167	0.036941	0.0962328	0.081146
1030	0.0883642	0.0526119	0.0946452	0.0366362	0.0960294	0.0810529
1029.5	0.0882244	0.0526169	0.0946361	0.0364623	0.095992	0.0810447
1029	0.0880268	0.0527127	0.0946899	0.0363105	0.0958855	0.0810909
1028.5	0.0878624	0.05282	0.0947583	0.0362053	0.0957845	0.0811131
1028	0.0876503	0.0529815	0.094919	0.0361131	0.0957868	0.0811785
1027.5	0.0875512	0.0530926	0.0950046	0.0360718	0.0958034	0.0812121
1027	0.0875843	0.0532202	0.0951748	0.036034	0.0959352	0.0812698
1026.5	0.0875862	0.0532813	0.0952376	0.035938	0.0960267	0.0812926
1026	0.0875109	0.053306	0.0952667	0.0357991	0.0960617	0.0812416
1025.5	0.0874958	0.0532858	0.0952385	0.0357206	0.0960528	0.0811833
1025	0.0873876	0.0534093	0.0952184	0.0355595	0.0961678	0.0810746
1024.5	0.0873529	0.0534154	0.0952438	0.0355108	0.096246	0.0810272
1024	0.0872879	0.0534393	0.0952705	0.0354274	0.0964716	0.0809869
1023.5	0.0872778	0.0534274	0.0953273	0.0353698	0.0965845	0.0809443
1023	0.0872852	0.053349	0.0953757	0.0352279	0.0966576	0.0808442
1022.5	0.0873152	0.0533436	0.0954247	0.0351334	0.0967652	0.0808405
1022	0.0874141	0.0533747	0.0955669	0.0349979	0.0969907	0.0809204
1021.5	0.0875155	0.0533667	0.0956438	0.0349351	0.097102	0.0809945
1021	0.0876332	0.0534332	0.0957474	0.0348269	0.0972154	0.0811506
1020.5	0.0876772	0.0534515	0.0957698	0.0347366	0.0972553	0.0812299
1020	0.0876509	0.0534177	0.0958212	0.034613	0.0972959	0.0813067
1019.5	0.0877273	0.0534207	0.0959282	0.0345488	0.0974196	0.0814321
1019	0.0877867	0.0534198	0.0961193	0.0344252	0.0975562	0.0815399
1018.5	0.0877834	0.0534019	0.0961761	0.034332	0.0975897	0.0815306
1018	0.0878494	0.0534736	0.0962997	0.0341311	0.0976388	0.0815889
1017.5	0.0879053	0.0535463	0.096363	0.0339542	0.0976482	0.0815974
1017	0.0879888	0.0537084	0.0965469	0.0338457	0.0976523	0.0816629
1016.5	0.0879868	0.0537927	0.0966459	0.0337549	0.0976716	0.0816866
1016	0.0880172	0.0539003	0.0968261	0.0337436	0.0976937	0.081858
1015.5	0.0879984	0.05388	0.09685	0.0336731	0.0976792	0.0818907
1015	0.0878806	0.0538103	0.0968914	0.0334965	0.0976305	0.0819146
1014.5	0.0878092	0.0536911	0.0969469	0.0333787	0.0975984	0.0819157
1014	0.0878117	0.053798	0.0970906	0.0333495	0.0977101	0.0819324
1013.5	0.0878566	0.0539286	0.097222	0.03336	0.0977934	0.0819791
1013	0.0878727	0.0541053	0.0973987	0.0333342	0.0978728	0.0820117
1012.5	0.0879112	0.0542552	0.0975166	0.0333508	0.0979279	0.0821045
1012	0.0879179	0.0544229	0.0977051	0.0333465	0.0979913	0.0822152
1011.5	0.087868	0.0544713	0.0977824	0.0333605	0.0979606	0.0822748
1011	0.0878138	0.0545622	0.0979272	0.0333756	0.0979904	0.0823562
1010.5	0.087746	0.0546165	0.0979875	0.0333884	0.098023	0.0824096
1010	0.0876068	0.0546529	0.0980399	0.0332897	0.0980847	0.0824348
1009.5	0.0874542	0.0546008	0.0980349	0.0331184	0.0981138	0.0823648
1009	0.0873316	0.0546265	0.0981832	0.0330584	0.0982288	0.0823674
1008.5	0.0873978	0.0547434	0.0983479	0.0330603	0.0983788	0.08244
1008	0.0873348	0.0548631	0.0984797	0.0329816	0.0985163	0.0825364
1007.5	0.0872133	0.0548025	0.0985105	0.0328565	0.0985491	0.0825453
1007	0.0871505	0.0549021	0.0986402	0.032684	0.0986789	0.082674
1006.5	0.0871469	0.0550086	0.0987873	0.0326746	0.0987953	0.0828397
1006	0.087127	0.0551452	0.0989833	0.0325297	0.0988421	0.0830175
1005.5	0.0871446	0.0551846	0.0990603	0.0324853	0.0988674	0.083127
1005	0.0872097	0.0552717	0.0992276	0.0324171	0.0989996	0.0833033
1004.5	0.0871921	0.055254	0.0992975	0.0323226	0.0990781	0.0833613
1004	0.0872862	0.0552684	0.0994731	0.0322001	0.0992216	0.0834311
1003.5	0.087378	0.0553445	0.0996553	0.0322252	0.099339	0.0835107
1003	0.0875337	0.0555044	0.0999055	0.0322104	0.0994938	0.0835884
1002.5	0.0876055	0.0556235	0.100072	0.0321791	0.0995796	0.0836115
1002	0.0877003	0.0557607	0.100262	0.0321215	0.0996346	0.0836342
1001.5	0.0877983	0.0558718	0.100457	0.0321334	0.0997296	0.0836459
1001	0.087983	0.055987	0.100686	0.0320748	0.0998633	0.0837617
1000.5	0.0880729	0.0559268	0.100758	0.0319949	0.0999049	0.0837927
1000	0.0881467	0.0557542	0.100678	0.0317562	0.0999837	0.0837
999.5	0.0881598	0.0556371	0.100648	0.0316193	0.100069	0.0835912
999	0.0882233	0.0555638	0.100778	0.0313776	0.100224	0.0835071
998.5	0.0882705	0.0555534	0.100876	0.0312574	0.100333	0.0834908
998	0.088462	0.0556039	0.101087	0.0311987	0.100507	0.0835202
997.5	0.0885157	0.0556047	0.101183	0.0310984	0.100594	0.0835097
997	0.0886076	0.0556835	0.101366	0.030981	0.10065	0.083539
996.5	0.0887174	0.0557129	0.101446	0.0309397	0.100664	0.0836087
996	0.0888342	0.0556966	0.101544	0.0307746	0.100601	0.0836293
995.5	0.0889202	0.0557134	0.101683	0.0307395	0.100608	0.0836633
995	0.0890959	0.0557442	0.101915	0.0306937	0.100636	0.0837565
994.5	0.089222	0.0557976	0.102035	0.030697	0.100656	0.0837376
994	0.0893931	0.0558765	0.102334	0.0306499	0.100698	0.0836958
993.5	0.0895638	0.0559584	0.102589	0.0306714	0.100748	0.0837042
993	0.0898525	0.0560164	0.102907	0.0307105	0.100859	0.0837987
992.5	0.0900212	0.0560734	0.10313	0.0307488	0.100937	0.0839564
992	0.090268	0.0561163	0.103382	0.0307555	0.100989	0.0840794
991.5	0.0904067	0.056148	0.103601	0.0307385	0.101032	0.0842618
991	0.0907279	0.056172	0.103891	0.0307239	0.10108	0.0845625
990.5	0.090931	0.0561307	0.10404	0.0306875	0.101158	0.0847392
990	0.0912674	0.0561603	0.104402	0.0307135	0.101407	0.0850577
989.5	0.0915319	0.0562168	0.104679	0.0307887	0.101675	0.0852659
989	0.0918881	0.056273	0.104968	0.0308472	0.101928	0.0854898
988.5	0.0921446	0.056307	0.105133	0.0308576	0.102057	0.0856026
988	0.0925214	0.056341	0.10547	0.0309384	0.102312	0.0858291
987.5	0.0927982	0.0564309	0.105708	0.0310553	0.102401	0.086005
987	0.0932778	0.0566444	0.106138	0.0312461	0.102705	0.0863286
986.5	0.0936297	0.0567694	0.106432	0.0313235	0.102925	0.0865103
986	0.0941358	0.0568783	0.106843	0.0314043	0.103148	0.0866164
985.5	0.0944329	0.0568689	0.107069	0.0314631	0.103285	0.0866926
985	0.0949267	0.0568566	0.107396	0.0316235	0.103568	0.0867435
984.5	0.0952119	0.056875	0.107643	0.0317199	0.103801	0.0867885
984	0.0957859	0.0568669	0.108073	0.0319407	0.104066	0.0868847
983.5	0.0960967	0.0568017	0.108289	0.0319842	0.104224	0.0868648
983	0.0965294	0.0567181	0.108581	0.0320506	0.104363	0.0868971
982.5	0.0968782	0.0567102	0.10881	0.0321021	0.104526	0.0869604
982	0.0974285	0.0567163	0.109259	0.0322565	0.104806	0.0871412
981.5	0.0978169	0.0567416	0.109597	0.0323623	0.10496	0.0872718
981	0.0984313	0.0567228	0.110045	0.0324919	0.105252	0.08742
980.5	0.0987276	0.0567127	0.110306	0.0325476	0.105334	0.0874748
980	0.0993334	0.0567761	0.110794	0.0326984	0.105477	0.0877017
979.5	0.099811	0.0568684	0.111098	0.0328455	0.105662	0.0878427
979	0.10055	0.0571146	0.111593	0.032993	0.105819	0.088086
978.5	0.100985	0.0571834	0.111845	0.0330463	0.105867	0.0882193
978	0.101725	0.057219	0.112225	0.0331401	0.105965	0.0882981
977.5	0.102169	0.0572602	0.112468	0.0332026	0.106032	0.0883351
977	0.102866	0.0572924	0.112854	0.0333309	0.106153	0.0884191
976.5	0.103419	0.0573377	0.113132	0.0334584	0.106319	0.0885039
976	0.104303	0.0572779	0.113566	0.0336568	0.106477	0.0886106
975.5	0.10496	0.0573428	0.113948	0.0338843	0.106621	0.088778
975	0.106047	0.0573497	0.114507	0.0342557	0.106956	0.0890061
974.5	0.106822	0.0574303	0.114928	0.0345271	0.107203	0.0892443
974	0.108086	0.0575029	0.115577	0.0349861	0.107544	0.0895476
973.5	0.108909	0.0575431	0.11599	0.0353269	0.107801	0.0896942
973	0.110133	0.0576188	0.116712	0.0358687	0.10827	0.0899313
972.5	0.111071	0.0577496	0.117257	0.0362653	0.108629	0.0901505
972	0.112556	0.058012	0.118294	0.0369467	0.109217	0.0905384
971.5	0.113574	0.0581354	0.118962	0.0373838	0.10962	0.0908313
971	0.115165	0.0583866	0.119979	0.0380102	0.110282	0.0912737
970.5	0.116348	0.0585633	0.120736	0.0385589	0.110716	0.091597
970	0.118072	0.0587086	0.121806	0.0393689	0.111238	0.0919732
969.5	0.119224	0.0587868	0.122488	0.039907	0.111555	0.0922388
969	0.120848	0.0588453	0.123421	0.0405544	0.111952	0.0925969
968.5	0.12191	0.0589031	0.123992	0.0409059	0.112165	0.092859
968	0.123578	0.058929	0.124904	0.04156	0.112531	0.0931864
967.5	0.124784	0.0589322	0.125595	0.0419603	0.112845	0.0934575
967	0.126675	0.0589105	0.126651	0.0425718	0.113224	0.0938948
966.5	0.128079	0.0589167	0.127334	0.0431185	0.113502	0.0941041
966	0.130284	0.0588941	0.128461	0.0440369	0.113971	0.0943937
965.5	0.131798	0.0589074	0.129215	0.0446919	0.114295	0.0946699
965	0.134135	0.0589331	0.130372	0.0456539	0.114744	0.0951251
964.5	0.135788	0.0589297	0.131236	0.0463357	0.114985	0.0953742
964	0.138269	0.0590075	0.132548	0.0473122	0.115377	0.0957948
963.5	0.139971	0.0591143	0.133515	0.047965	0.115734	0.0961845
963	0.142585	0.0592831	0.134883	0.0490161	0.116337	0.0966969
962.5	0.144571	0.0593815	0.135805	0.0498231	0.116733	0.0970079
962	0.147494	0.0594844	0.137278	0.0510203	0.117359	0.0974796
961.5	0.149525	0.0595162	0.138255	0.0517253	0.117735	0.0977627
961	0.152694	0.059545	0.139728	0.0530002	0.118317	0.0981807
960.5	0.154798	0.0594963	0.140771	0.053897	0.118792	0.0985288
960	0.158129	0.0594817	0.142395	0.0551379	0.119402	0.0991528
959.5	0.160337	0.0594299	0.143455	0.0559739	0.119831	0.0995906
959	0.163804	0.0593801	0.145106	0.0572053	0.120476	0.100088
958.5	0.166193	0.0594758	0.14626	0.0581525	0.120944	0.100388
958	0.169898	0.0595529	0.14802	0.0595796	0.121733	0.100981
957.5	0.172452	0.0596084	0.149151	0.0605867	0.12221	0.101326
957	0.176426	0.0595254	0.15103	0.0621616	0.122886	0.101863
956.5	0.179159	0.0594863	0.1524	0.0632267	0.123369	0.102174
956	0.183424	0.0594523	0.154591	0.0649284	0.124133	0.102753
955.5	0.186424	0.0594887	0.156125	0.0661599	0.124666	0.103176
955	0.191109	0.0594907	0.158512	0.0681321	0.125582	0.103861
954.5	0.194192	0.0594804	0.160126	0.0693834	0.126173	0.104242
954	0.199086	0.0596001	0.16257	0.0713467	0.127054	0.104866
953.5	0.202202	0.0596588	0.164185	0.0727391	0.127691	0.105295
953	0.207154	0.0597816	0.166682	0.074943	0.128592	0.105997
952.5	0.210545	0.0598022	0.168379	0.0764858	0.129232	0.10647
952	0.215755	0.0598491	0.171025	0.0788065	0.130093	0.107264
951.5	0.219314	0.0598925	0.172805	0.0803092	0.130734	0.107759
951	0.224893	0.0599784	0.175606	0.0826558	0.131766	0.108591
950.5	0.228872	0.0600828	0.17754	0.0842465	0.132489	0.109156
950	0.234959	0.060182	0.180494	0.0867304	0.133637	0.110158
949.5	0.239138	0.0603217	0.18255	0.0883996	0.134395	0.110801
949	0.245422	0.060359	0.185595	0.0910007	0.135518	0.111761
948.5	0.2497	0.0604485	0.187697	0.0928367	0.136209	0.112391
948	0.256439	0.0607754	0.191037	0.0958229	0.137423	0.113479
947.5	0.26094	0.0608564	0.193312	0.0978197	0.138198	0.114167
947	0.268055	0.0610314	0.196889	0.100816	0.139379	0.11529
946.5	0.272879	0.0611474	0.199286	0.102873	0.140231	0.116018
946	0.280426	0.0614564	0.203124	0.106079	0.141658	0.117282
945.5	0.285502	0.0615792	0.205754	0.108217	0.142595	0.118114
945	0.293315	0.0617677	0.209859	0.111608	0.143999	0.119359
944.5	0.298552	0.0619407	0.21257	0.11393	0.144979	0.120236
944	0.306468	0.0620918	0.21665	0.1175	0.146425	0.121481
943.5	0.311845	0.0621254	0.219401	0.119875	0.147364	0.122217
943	0.320072	0.0622228	0.223664	0.123557	0.148951	0.12348
942.5	0.325687	0.0623617	0.226548	0.126076	0.149954	0.124315
942	0.334203	0.0623802	0.231035	0.129822	0.151573	0.125654
941.5	0.339849	0.0623182	0.234141	0.132255	0.152652	0.126564
941	0.348738	0.0623463	0.23888	0.136153	0.154403	0.128063
940.5	0.354777	0.0623665	0.242102	0.138741	0.155581	0.129043
940	0.363855	0.0623206	0.247088	0.142865	0.15735	0.130525
939.5	0.370048	0.0621966	0.250397	0.145603	0.158446	0.131417
939	0.379403	0.0621515	0.255413	0.149917	0.160219	0.132896
938.5	0.385877	0.0621831	0.258809	0.152942	0.161516	0.133975
938	0.395701	0.0621098	0.264046	0.157491	0.163491	0.13547
937.5	0.402378	0.0621089	0.267693	0.160597	0.164827	0.136537
937	0.412458	0.0621853	0.273303	0.16543	0.166881	0.13823
936.5	0.419265	0.0621733	0.277062	0.168598	0.168211	0.139373
936	0.42954	0.062195	0.282792	0.17355	0.17033	0.141124
935.5	0.436523	0.0622826	0.28656	0.176924	0.171771	0.142365
935	0.447114	0.0624621	0.292401	0.182149	0.173978	0.14425
934.5	0.454225	0.0625848	0.296325	0.185591	0.17548	0.145391
934	0.465044	0.06271	0.302369	0.190944	0.177798	0.14719
933.5	0.47242	0.0628245	0.306465	0.194484	0.17931	0.148415
933	0.483519	0.0629875	0.312724	0.200013	0.181725	0.150367
932.5	0.491097	0.0630945	0.317004	0.203705	0.183359	0.151706
932	0.502327	0.0631281	0.323389	0.209211	0.185701	0.153665
931.5	0.509904	0.063159	0.327788	0.21291	0.187327	0.155025
931	0.521433	0.0632339	0.334524	0.218557	0.189784	0.156998
930.5	0.529138	0.0633507	0.338993	0.222522	0.191466	0.158444
930	0.54082	0.0634443	0.345822	0.228446	0.193956	0.160416
929.5	0.548655	0.0635187	0.350436	0.232448	0.195708	0.161868
929	0.560793	0.0635644	0.357495	0.238583	0.198337	0.163977
928.5	0.568924	0.0636065	0.362317	0.242752	0.200061	0.165415
928	0.581248	0.0636669	0.369649	0.249101	0.202814	0.167726
927.5	0.589537	0.063699	0.374586	0.25342	0.204652	0.169307
927	0.601964	0.0637645	0.382033	0.259902	0.207495	0.171819
926.5	0.610329	0.0638579	0.387087	0.264339	0.209469	0.173553
926	0.623215	0.0639936	0.394969	0.270969	0.21248	0.176211
925.5	0.631749	0.0641297	0.400193	0.275424	0.214565	0.17794
925	0.64458	0.0643061	0.408075	0.282239	0.21757	0.180689
924.5	0.653159	0.0643804	0.413205	0.286802	0.219674	0.182539
924	0.666097	0.0644323	0.421074	0.293518	0.222881	0.185304
923.5	0.674405	0.0644426	0.426307	0.298105	0.225078	0.187157
923	0.687387	0.06445	0.434324	0.305125	0.228268	0.189919
922.5	0.695958	0.0644849	0.43974	0.309757	0.230543	0.191796
922	0.709032	0.0644712	0.447653	0.316861	0.233956	0.194727
921.5	0.717812	0.0644731	0.453065	0.321702	0.23623	0.196634
921	0.730957	0.0644538	0.461133	0.328931	0.23959	0.199604
920.5	0.739852	0.0645088	0.466758	0.333774	0.242014	0.201685
920	0.752964	0.0645294	0.474905	0.341079	0.245538	0.204718
919.5	0.761364	0.0645744	0.480222	0.346193	0.24796	0.206737
919	0.774814	0.0646759	0.488495	0.35371	0.251729	0.209989
918.5	0.783676	0.0648397	0.494191	0.359063	0.254463	0.212201
918	0.796795	0.0649794	0.502626	0.366804	0.2584	0.21556
917.5	0.806007	0.0650679	0.508281	0.372067	0.261118	0.217865
917	0.819972	0.0651869	0.516782	0.379801	0.265088	0.221303
916.5	0.828977	0.0652443	0.522594	0.385077	0.267851	0.22369
916	0.842564	0.0654095	0.530992	0.39289	0.271855	0.227113
915.5	0.851235	0.0655321	0.536692	0.398174	0.274589	0.229368
915	0.864753	0.0657753	0.545202	0.40602	0.278657	0.233089
914.5	0.87352	0.0659533	0.550859	0.411432	0.281532	0.235558
914	0.887254	0.0661645	0.559005	0.419539	0.285835	0.239047
913.5	0.89617	0.0661374	0.564421	0.424765	0.28857	0.241279
913	0.909306	0.0663209	0.573023	0.432804	0.292993	0.245025
912.5	0.918119	0.0663462	0.578722	0.438101	0.295834	0.247395
912	0.931028	0.0662589	0.587096	0.445955	0.300086	0.250798
911.5	0.94006	0.0662331	0.592846	0.451327	0.302913	0.253251
911	0.952787	0.0663861	0.601442	0.459338	0.30736	0.256848
910.5	0.961492	0.0664247	0.607267	0.464985	0.310296	0.259333
910	0.974658	0.0665958	0.615392	0.473167	0.314844	0.263117
909.5	0.982884	0.0667141	0.621014	0.47885	0.317949	0.26568
909	0.995896	0.0667773	0.629483	0.487297	0.322568	0.269591
908.5	1.00437	0.0667281	0.634996	0.492922	0.325671	0.272099
908	1.01704	0.0667342	0.643279	0.500888	0.330322	0.275914
907.5	1.02536	0.0666963	0.64855	0.506454	0.333491	0.278551
907	1.03855	0.0668503	0.65671	0.514867	0.338306	0.282692
906.5	1.04702	0.066767	0.662071	0.520249	0.341269	0.285347
906	1.05912	0.0667661	0.669973	0.528449	0.346004	0.289478
905.5	1.06784	0.0668298	0.67511	0.533941	0.349109	0.292298
905	1.08079	0.0669856	0.68301	0.542348	0.353922	0.296622
904.5	1.0892	0.0670264	0.688246	0.548002	0.356922	0.299385
904	1.10186	0.0670229	0.696205	0.556332	0.361921	0.303735
903.5	1.10999	0.0670419	0.701857	0.561898	0.365081	0.306565
903	1.12248	0.067076	0.70984	0.56997	0.370056	0.31083
902.5	1.13014	0.0671724	0.714846	0.57541	0.373696	0.313714
902	1.14249	0.0673915	0.722924	0.583843	0.378706	0.318212
901.5	1.15087	0.0673508	0.728094	0.589418	0.38201	0.321079
901	1.1617	0.0674863	0.736523	0.597887	0.386882	0.325505
900.5	1.16877	0.0674863	0.742009	0.603659	0.390148	0.328469
900	1.14921	0.0594144	0.726068	0.589347	0.381029	0.31679
899.5	1.15694	0.0593672	0.731127	0.595146	0.384398	0.319402
899	1.169	0.0596998	0.738795	0.603879	0.389605	0.324068
898.5	1.17666	0.0597204	0.743889	0.609487	0.39275	0.327004
898	1.18758	0.059861	0.751369	0.617909	0.397959	0.331206
897.5	1.19464	0.0600408	0.756215	0.623605	0.401331	0.334311
897	1.20638	0.0601156	0.763658	0.631959	0.406498	0.339082
896.5	1.214	0.0602961	0.768546	0.63757	0.41008	0.342055
896	1.22518	0.0605957	0.775908	0.645971	0.415372	0.346832
895.5	1.23228	0.06061	0.780742	0.651259	0.418706	0.349852
895	1.24316	0.060556	0.787856	0.659661	0.424049	0.35449
894.5	1.24991	0.0608598	0.792911	0.665085	0.427508	0.357406
894	1.26074	0.0611932	0.800317	0.673538	0.432938	0.362505
893.5	1.26779	0.0612303	0.804986	0.679256	0.436475	0.365706
893	1.27764	0.0615874	0.811754	0.687086	0.4419	0.370547
892.5	1.28424	0.0616663	0.816487	0.692474	0.445383	0.373492
892	1.29481	0.0619132	0.823639	0.700709	0.450882	0.378345
891.5	1.30187	0.0620291	0.827956	0.705981	0.454287	0.381518
891	1.3117	0.0619337	0.834154	0.714314	0.459367	0.386147
890.5	1.31799	0.0622711	0.838416	0.719666	0.462827	0.389266
890	1.32739	0.0624334	0.844697	0.727262	0.467896	0.394181
889.5	1.33369	0.0626309	0.849117	0.732809	0.471552	0.397553
889	1.34248	0.0629666	0.855429	0.740907	0.476782	0.402653
888.5	1.3479	0.0632872	0.859609	0.745842	0.480194	0.406
888	1.35711	0.063539	0.865214	0.753788	0.485426	0.411155
887.5	1.36286	0.0636228	0.869219	0.75893	0.488948	0.414316
887	1.37078	0.0636937	0.875068	0.76672	0.494184	0.419012
886.5	1.37595	0.0638649	0.878911	0.771895	0.497599	0.422168
886	1.38329	0.0639631	0.884588	0.77957	0.502695	0.42707
885.5	1.38796	0.0641015	0.888284	0.784813	0.505991	0.430272
885	1.39531	0.0641098	0.894063	0.792252	0.511045	0.434954
884.5	1.40024	0.0643799	0.898002	0.797194	0.514708	0.438248
884	1.40771	0.0645146	0.903304	0.804909	0.520014	0.44299
883.5	1.41229	0.0648071	0.907272	0.81015	0.523692	0.446073
883	1.41983	0.0648497	0.912081	0.817083	0.528716	0.450328
882.5	1.42435	0.0647915	0.915394	0.821886	0.532038	0.453321
882	1.43116	0.0648001	0.920168	0.829534	0.536849	0.457682
881.5	1.43447	0.0648274	0.923613	0.834084	0.540207	0.46056
881	1.44005	0.0648983	0.928369	0.841309	0.545003	0.464939
880.5	1.44405	0.0649113	0.931177	0.845896	0.547978	0.467803
880	1.44989	0.0651477	0.936198	0.853224	0.552695	0.472416
879.5	1.45354	0.0651964	0.939455	0.85775	0.555742	0.475424
879	1.45826	0.0652809	0.943989	0.86465	0.560604	0.47989
878.5	1.46153	0.0653502	0.946872	0.869189	0.563789	0.482871
878	1.46599	0.0654137	0.951146	0.87594	0.568237	0.487283
877.5	1.46849	0.0655166	0.954157	0.880351	0.571337	0.490046
877	1.47273	0.0656538	0.958364	0.887029	0.575811	0.494605
876.5	1.47561	0.065846	0.961028	0.891393	0.578709	0.497609
876	1.47956	0.0662283	0.965077	0.898042	0.583243	0.501901
875.5	1.48216	0.0663123	0.967928	0.902362	0.586298	0.504779
875	1.48648	0.0667799	0.97196	0.909126	0.590913	0.509323
874.5	1.48918	0.067002	0.974726	0.913284	0.593849	0.512311
874	1.49251	0.0672141	0.978334	0.919167	0.598391	0.516711
873.5	1.49459	0.0673892	0.980689	0.923294	0.601405	0.519459
873	1.4977	0.0677302	0.98412	0.929268	0.60562	0.523659
872.5	1.4995	0.067903	0.986318	0.933088	0.608365	0.52625
872	1.50221	0.0681431	0.989498	0.938892	0.612448	0.530204
871.5	1.50387	0.0682447	0.991363	0.942596	0.615125	0.532828
871	1.50641	0.0682529	0.994181	0.948081	0.619074	0.536751
870.5	1.50773	0.0683274	0.995876	0.951365	0.621662	0.539235
870	1.50943	0.0682182	0.998791	0.956866	0.625878	0.543199
869.5	1.51061	0.0682697	1.00047	0.960105	0.628238	0.545661
869	1.51268	0.068348	1.00303	0.965074	0.632017	0.549412
868.5	1.51343	0.0683205	1.0048	0.968162	0.634394	0.551708
868	1.51432	0.0684539	1.00675	0.973156	0.638081	0.555082
867.5	1.5149	0.0686421	1.00848	0.976398	0.640564	0.557552
867	1.51531	0.0686038	1.01041	0.980654	0.643758	0.560916
866.5	1.51563	0.0686958	1.01164	0.983755	0.646155	0.563232
866	1.51642	0.0689132	1.01394	0.988386	0.64962	0.56668
865.5	1.51608	0.0689278	1.01532	0.99119	0.65203	0.568833
865	1.51588	0.0691546	1.01744	0.995609	0.655457	0.572218
864.5	1.51597	0.0694051	1.01857	0.998483	0.657534	0.574244
864	1.51628	0.0696793	1.0204	1.00254	0.660807	0.577377
863.5	1.51581	0.069895	1.02115	1.00511	0.662796	0.579215
863	1.51505	0.0697617	1.02255	1.00907	0.665786	0.582362
862.5	1.51419	0.0698864	1.02337	1.0115	0.66767	0.584296
862	1.51356	0.0700438	1.0246	1.01498	0.670323	0.587367
861.5	1.51313	0.0701542	1.02545	1.01722	0.672163	0.589399
861	1.51216	0.0702493	1.02632	1.02023	0.674527	0.592188
860.5	1.51136	0.0703577	1.02711	1.02244	0.676302	0.594309
860	1.51025	0.0704492	1.0278	1.02539	0.678543	0.596939
859.5	1.50924	0.0705674	1.02837	1.02749	0.680122	0.598854
859	1.50818	0.0707794	1.02895	1.03018	0.682341	0.601498
858.5	1.50711	0.0708469	1.02922	1.03206	0.683731	0.603045
858	1.50478	0.0708149	1.02965	1.03468	0.685792	0.605676
857.5	1.50362	0.0709019	1.02987	1.03628	0.687093	0.607445
857	1.50138	0.0712155	1.03033	1.03886	0.689105	0.610047
856.5	1.4998	0.071469	1.03085	1.04046	0.690404	0.611623
856	1.49738	0.0716841	1.03107	1.04267	0.692313	0.613946
855.5	1.49576	0.0717127	1.03117	1.04429	0.693478	0.615266
855	1.49322	0.0718379	1.03121	1.04641	0.695361	0.617421
854.5	1.49142	0.072114	1.031	1.04772	0.696595	0.618748
854	1.4888	0.0724411	1.03122	1.04956	0.698266	0.620614
853.5	1.48674	0.0726498	1.0309	1.05049	0.699368	0.621874
853	1.4841	0.0728286	1.03057	1.05208	0.700671	0.623654
852.5	1.4817	0.072942	1.02984	1.05305	0.701391	0.624802
852	1.47855	0.0732985	1.02935	1.05429	0.702683	0.626762
851.5	1.47627	0.0734794	1.0288	1.05498	0.703641	0.627764
851	1.47283	0.0736478	1.02819	1.05599	0.704786	0.629077
850.5	1.47092	0.0737709	1.02769	1.05654	0.705518	0.629914
850	1.46695	0.0738778	1.02622	1.05714	0.706484	0.631127
849.5	1.4645	0.0740499	1.02557	1.0576	0.70709	0.632005
849	1.46057	0.0743173	1.02457	1.05796	0.707877	0.633278
848.5	1.45755	0.0744001	1.02361	1.0582	0.708318	0.63381
848	1.453	0.0744705	1.02233	1.05841	0.709094	0.634775
847.5	1.45001	0.0746253	1.0211	1.05848	0.709605	0.635632
847	1.4456	0.0747102	1.0196	1.05846	0.710317	0.636563
846.5	1.44255	0.0749113	1.01869	1.05847	0.71083	0.637287
846	1.43799	0.0748877	1.01737	1.05826	0.711353	0.637986
845.5	1.43491	0.0749467	1.01632	1.05795	0.711657	0.638409
845	1.42999	0.0750753	1.01457	1.05781	0.711784	0.639077
844.5	1.42667	0.075235	1.01334	1.0575	0.711801	0.639629
844	1.42166	0.0754571	1.01149	1.0568	0.712013	0.640212
843.5	1.41854	0.0756085	1.01033	1.05658	0.71199	0.640453
843	1.41343	0.0758074	1.0079	1.05605	0.712072	0.640851
842.5	1.40987	0.0759711	1.00647	1.05545	0.712198	0.641257
842	1.40503	0.0762646	1.00437	1.0545	0.711922	0.641765
841.5	1.40179	0.0763758	1.00289	1.05365	0.711785	0.642042
841	1.39669	0.0765672	1.00055	1.05246	0.711361	0.642216
840.5	1.39302	0.0767323	0.9991	1.05154	0.711109	0.642341
840	1.38784	0.0769362	0.996602	1.04976	0.710548	0.642336
839.5	1.38443	0.0771866	0.994867	1.0488	0.71023	0.642583
839	1.379	0.0774926	0.992501	1.04737	0.709761	0.642577
838.5	1.37533	0.07768	0.990876	1.04592	0.70944	0.642716
838	1.36955	0.0777606	0.988173	1.04429	0.708978	0.642654
837.5	1.36563	0.0779052	0.986298	1.04301	0.708637	0.642471
837	1.36006	0.0781651	0.983542	1.04081	0.707936	0.642387
836.5	1.35626	0.0783166	0.981779	1.03927	0.707295	0.642308
836	1.35077	0.0783767	0.979034	1.03739	0.706436	0.641794
835.5	1.34678	0.0785463	0.97713	1.03598	0.705804	0.641615
835	1.34077	0.0787043	0.974344	1.03424	0.704723	0.641141
834.5	1.33672	0.0788878	0.972428	1.03278	0.704096	0.640843
834	1.33064	0.0791462	0.969424	1.03045	0.702989	0.640483
833.5	1.32654	0.079354	0.967233	1.02899	0.702356	0.640074
833	1.32046	0.0794839	0.96406	1.02644	0.701219	0.639284
832.5	1.31681	0.0796641	0.961827	1.0249	0.700382	0.638814
832	1.31072	0.0797629	0.958537	1.02228	0.699036	0.637847
831.5	1.30695	0.0799205	0.956526	1.0205	0.698093	0.637238
831	1.30131	0.0800838	0.953381	1.01803	0.696628	0.636374
830.5	1.29711	0.0802502	0.951261	1.01609	0.695661	0.635711
830	1.29117	0.0805555	0.948117	1.01328	0.69425	0.634837
829.5	1.2872	0.0806673	0.945811	1.01138	0.693172	0.634188
829	1.2811	0.080873	0.942522	1.00862	0.691713	0.633187
828.5	1.27756	0.0810486	0.940318	1.00666	0.690786	0.632566
828	1.27195	0.0812905	0.936899	1.00389	0.689141	0.631538
827.5	1.2681	0.0814233	0.934736	1.00197	0.688047	0.630914
827	1.26238	0.0818851	0.931637	0.999385	0.686371	0.629984
826.5	1.25863	0.0821225	0.929629	0.997677	0.685398	0.629471
826	1.25287	0.0825003	0.92645	0.994602	0.683909	0.628537
825.5	1.24955	0.0828196	0.924445	0.992739	0.682863	0.62786
825	1.24376	0.0830762	0.921117	0.989944	0.681322	0.626835
824.5	1.23997	0.0832665	0.918939	0.988231	0.680157	0.626096
824	1.23478	0.0835061	0.915732	0.98552	0.678718	0.625126
823.5	1.23108	0.0836522	0.913532	0.983726	0.677588	0.624363
823	1.22575	0.0839335	0.910334	0.980631	0.675931	0.623029
822.5	1.22235	0.0841518	0.908143	0.97863	0.674773	0.62216
822	1.21652	0.0843547	0.904744	0.97548	0.673025	0.620542
821.5	1.21308	0.0844114	0.902557	0.973377	0.671897	0.619623
821	1.20771	0.0846012	0.899362	0.970324	0.670232	0.618103
820.5	1.20426	0.0846312	0.897172	0.968285	0.669327	0.61707
820	1.19885	0.0846918	0.893781	0.964907	0.667456	0.615487
819.5	1.19557	0.0848146	0.891489	0.963028	0.666069	0.614506
819	1.19008	0.0849193	0.88801	0.959877	0.664271	0.612877
818.5	1.18689	0.0851437	0.885876	0.957768	0.663225	0.612002
818	1.18208	0.0853029	0.88281	0.954369	0.661405	0.610564
817.5	1.17882	0.0856648	0.880914	0.952304	0.660264	0.609699
817	1.1735	0.0859436	0.877875	0.949355	0.658769	0.608311
816.5	1.17021	0.0861978	0.875841	0.947466	0.657467	0.607417
816	1.16554	0.0864188	0.872844	0.944564	0.655654	0.606225
815.5	1.16257	0.0867518	0.87084	0.94271	0.654539	0.605513
815	1.15789	0.0869915	0.868109	0.939632	0.652751	0.604077
814.5	1.15503	0.0871915	0.866166	0.937444	0.651504	0.603095
814	1.15099	0.0874987	0.863269	0.934648	0.649612	0.601708
813.5	1.14812	0.0877697	0.861393	0.932824	0.648514	0.6007
813	1.14382	0.0880323	0.858681	0.929915	0.646558	0.599382
812.5	1.14133	0.088332	0.856997	0.928055	0.645381	0.59863
812	1.13762	0.0887438	0.854628	0.925371	0.643396	0.597282
811.5	1.13499	0.0889831	0.852786	0.923714	0.642336	0.59627
811	1.13133	0.0893433	0.850328	0.921004	0.640462	0.594831
810.5	1.12931	0.0896507	0.848699	0.919261	0.639291	0.593901
810	1.12574	0.090009	0.846098	0.916463	0.637782	0.592581
809.5	1.12353	0.0902407	0.844604	0.9149	0.636748	0.591685
809	1.12036	0.0905946	0.842478	0.912425	0.635134	0.590403
808.5	1.11835	0.090899	0.840966	0.910896	0.634021	0.589523
808	1.11496	0.0913817	0.838915	0.908759	0.632407	0.588263
807.5	1.11272	0.0916185	0.837348	0.907093	0.631284	0.587431
807	1.11005	0.0920136	0.835313	0.904906	0.629652	0.586143
806.5	1.10814	0.0923229	0.83399	0.903453	0.628938	0.585488
806	1.10523	0.0926604	0.832225	0.901282	0.627753	0.584184
805.5	1.10339	0.0928676	0.830814	0.899785	0.626889	0.583328
805	1.1006	0.0931715	0.828978	0.897553	0.625385	0.581993
804.5	1.09897	0.0933378	0.827779	0.896238	0.624516	0.581086
804	1.09664	0.0937689	0.826271	0.894063	0.623248	0.57987
803.5	1.09516	0.0941082	0.825288	0.892795	0.622424	0.579033
803	1.09276	0.0947541	0.823967	0.890819	0.621312	0.577956
802.5	1.09142	0.095159	0.822871	0.889579	0.620534	0.577266
802	1.08971	0.0955689	0.821284	0.88783	0.61941	0.576164
801.5	1.08838	0.0957898	0.820292	0.886542	0.618599	0.575378
801	1.08656	0.0962476	0.819191	0.88471	0.617685	0.574258
800.5	1.08513	0.096555	0.818257	0.883598	0.616976	0.573491
800	1.08327	0.0970485	0.816853	0.882255	0.615869	0.572322
799.5	1.0819	0.097283	0.815792	0.881057	0.614951	0.571531
799	1.08016	0.0977624	0.814603	0.879304	0.613865	0.570518
798.5	1.07923	0.0980005	0.813727	0.878284	0.613186	0.569842
798	1.07774	0.0983538	0.812342	0.87671	0.612114	0.568997
797.5	1.07678	0.0985362	0.811617	0.87586	0.611486	0.568355
797	1.07541	0.098779	0.810487	0.874406	0.610515	0.567426
796.5	1.07461	0.0990059	0.809811	0.873583	0.610053	0.566818
796	1.07305	0.0991698	0.808856	0.872386	0.609284	0.565757
795.5	1.07217	0.0993934	0.808404	0.871423	0.608715	0.565173
795	1.07123	0.0998738	0.807575	0.870285	0.608083	0.564429
794.5	1.07059	0.100151	0.806974	0.869553	0.607393	0.563856
794	1.06965	0.100615	0.806462	0.868456	0.606658	0.563328
793.5	1.0692	0.100943	0.806197	0.867642	0.606245	0.562994
793	1.06863	0.101617	0.805782	0.86694	0.605821	0.562433
792.5	1.06808	0.101934	0.805412	0.866446	0.605399	0.562073
792	1.06747	0.10267	0.804879	0.865705	0.604857	0.561596
791.5	1.06702	0.103106	0.804737	0.865194	0.604466	0.561276
791	1.06649	0.103728	0.804285	0.864636	0.603927	0.560637
790.5	1.06613	0.104108	0.804018	0.864253	0.603507	0.56021
790	1.06563	0.104571	0.803592	0.863389	0.602662	0.559624
789.5	1.06522	0.105075	0.803371	0.862821	0.602238	0.559326
789	1.0648	0.105765	0.802846	0.862309	0.601716	0.558896
788.5	1.06462	0.106291	0.802559	0.862076	0.601471	0.558727
788	1.06427	0.106913	0.802361	0.861329	0.601155	0.558467
787.5	1.06414	0.107402	0.802364	0.861085	0.600922	0.558329
787	1.06372	0.107953	0.802046	0.860456	0.600491	0.557841
786.5	1.06363	0.108332	0.80191	0.860136	0.600135	0.557693
786	1.06329	0.10904	0.801817	0.85969	0.599831	0.557193
785.5	1.06285	0.109496	0.801699	0.859535	0.599575	0.557008
785	1.06241	0.11025	0.801498	0.859353	0.59928	0.556811
784.5	1.0621	0.11088	0.80164	0.859141	0.599135	0.5569
784	1.06184	0.111655	0.801558	0.858853	0.598948	0.556813
783.5	1.06175	0.112293	0.801523	0.85882	0.598917	0.556915
783	1.06162	0.113137	0.80154	0.858752	0.598924	0.556941
782.5	1.06121	0.113678	0.801591	0.858637	0.598817	0.556987
782	1.06072	0.114311	0.801565	0.858529	0.59873	0.556874
781.5	1.06041	0.114897	0.801352	0.858573	0.598596	0.556818
781	1.05997	0.115756	0.801163	0.858518	0.598539	0.556564
780.5	1.05971	0.116521	0.801144	0.858779	0.598589	0.556645
780	1.05932	0.11764	0.801111	0.858987	0.598615	0.556887
779.5	1.05916	0.11834	0.800946	0.85899	0.598816	0.557117
779	1.05894	0.119564	0.801083	0.859133	0.599133	0.557353
778.5	1.05902	0.12027	0.801079	0.859286	0.599269	0.557626
778	1.05856	0.121407	0.800767	0.85922	0.599436	0.558022
777.5	1.05816	0.122247	0.800721	0.859527	0.59973	0.558311
777	1.05767	0.123473	0.800581	0.859729	0.600105	0.558781
776.5	1.05736	0.12428	0.800505	0.859798	0.600409	0.559193
776	1.05689	0.125569	0.800341	0.85996	0.600639	0.559545
775.5	1.05651	0.126554	0.80041	0.860288	0.601031	0.560029
775	1.05596	0.128034	0.800269	0.860709	0.601685	0.560771
774.5	1.05568	0.1289	0.800266	0.860953	0.60214	0.561307
774	1.05527	0.13021	0.800175	0.861143	0.602672	0.562016
773.5	1.055	0.131027	0.800183	0.861301	0.603191	0.562504
773	1.05443	0.132305	0.800044	0.861579	0.603795	0.563379
772.5	1.05394	0.133165	0.799862	0.861804	0.604173	0.564077
772	1.05268	0.134428	0.799534	0.862029	0.604747	0.564729
771.5	1.05194	0.135364	0.799459	0.862387	0.605459	0.565296
771	1.05085	0.136851	0.7993	0.862647	0.606242	0.566465
770.5	1.05011	0.137841	0.799238	0.862967	0.606906	0.567158
770	1.04915	0.139366	0.798946	0.863755	0.607817	0.568432
769.5	1.0488	0.140303	0.798836	0.864269	0.608741	0.56938
769	1.04767	0.141829	0.798431	0.864896	0.60986	0.570771
768.5	1.04686	0.1428	0.798298	0.865259	0.610469	0.571685
768	1.04556	0.144466	0.797962	0.865703	0.611504	0.573246
767.5	1.04445	0.14555	0.797613	0.866246	0.612295	0.574279
767	1.04297	0.147341	0.79708	0.866775	0.613371	0.57598
766.5	1.04189	0.148639	0.796727	0.867289	0.614216	0.57702
766	1.04043	0.150661	0.796363	0.868133	0.615797	0.578873
765.5	1.03959	0.152148	0.796198	0.868858	0.616817	0.580306
765	1.03823	0.154098	0.795691	0.869724	0.618056	0.58226
764.5	1.03711	0.155391	0.795323	0.870353	0.619047	0.583495
764	1.03529	0.157505	0.79482	0.871312	0.620411	0.585655
763.5	1.03417	0.159108	0.794542	0.871931	0.621637	0.587024
763	1.03214	0.161558	0.794141	0.872936	0.623236	0.589257
762.5	1.03071	0.163117	0.793819	0.873599	0.624341	0.59074
762	1.0287	0.165712	0.793278	0.874837	0.626243	0.593128
761.5	1.02723	0.167466	0.792813	0.875755	0.62746	0.594718
761	1.02521	0.170093	0.79242	0.877129	0.629567	0.597336
760.5	1.02395	0.172055	0.792099	0.878269	0.631094	0.599253
760	1.02195	0.174889	0.791821	0.879929	0.633309	0.602183
759.5	1.02055	0.176873	0.791496	0.881028	0.634753	0.604196
759	1.01828	0.179844	0.791062	0.882621	0.637045	0.607264
758.5	1.0166	0.181904	0.79082	0.883748	0.63875	0.609419
758	1.0143	0.184994	0.790292	0.885567	0.641267	0.612606
757.5	1.01272	0.187075	0.789797	0.886782	0.642965	0.614693
757	1.01007	0.190104	0.789083	0.888555	0.645256	0.617978
756.5	1.00856	0.192378	0.788702	0.889781	0.647117	0.62033
756	1.00622	0.195796	0.788221	0.891826	0.649976	0.623941
755.5	1.00451	0.198158	0.787801	0.893135	0.651861	0.626383
755	1.00191	0.201765	0.787255	0.895146	0.654821	0.630155
754.5	1.00009	0.204149	0.786746	0.896507	0.656665	0.632613
754	0.9972	0.207451	0.786049	0.898588	0.659577	0.636257
753.5	0.995135	0.209696	0.785486	0.900024	0.661609	0.638742
753	0.991922	0.213123	0.784608	0.902334	0.66462	0.64241
752.5	0.989933	0.215457	0.78399	0.903832	0.666749	0.644903
752	0.987286	0.219186	0.783254	0.906169	0.669936	0.648781
751.5	0.985341	0.22189	0.782791	0.907876	0.672051	0.651422
751	0.982179	0.225879	0.782069	0.910187	0.675329	0.655628
750.5	0.980226	0.228806	0.781731	0.911935	0.677616	0.658645
750	0.976976	0.232996	0.780999	0.91453	0.680982	0.662793
749.5	0.974855	0.235787	0.780436	0.916211	0.683157	0.665647
749	0.97163	0.240093	0.779785	0.918852	0.686579	0.67
748.5	0.969301	0.242998	0.779117	0.920575	0.688924	0.67284
748	0.965946	0.247467	0.778287	0.923198	0.692467	0.677218
747.5	0.963582	0.250604	0.777653	0.924985	0.694797	0.680161
747	0.960049	0.255253	0.776802	0.927473	0.698266	0.684568
746.5	0.957686	0.258484	0.776296	0.929139	0.70071	0.687613
746	0.95394	0.263377	0.775413	0.931583	0.704275	0.692173
745.5	0.951339	0.266573	0.774763	0.933264	0.706542	0.695014
745	0.947454	0.271424	0.773738	0.935874	0.710034	0.699532
744.5	0.945078	0.274954	0.773154	0.937803	0.712519	0.702477
744	0.940947	0.279876	0.772016	0.940429	0.715934	0.706787
743.5	0.938206	0.283193	0.771238	0.942103	0.718285	0.709787
743	0.93421	0.288362	0.770337	0.944828	0.72199	0.714317
742.5	0.931506	0.291883	0.769657	0.946717	0.724389	0.71738
742	0.927463	0.297208	0.768663	0.949474	0.728035	0.721915
741.5	0.92473	0.300844	0.767941	0.951294	0.730568	0.724936
741	0.920747	0.306292	0.766844	0.953939	0.734279	0.729556
740.5	0.918286	0.310151	0.766356	0.955885	0.736822	0.732659
740	0.914089	0.31616	0.765358	0.958707	0.740052	0.736789
739.5	0.911241	0.319954	0.764741	0.960581	0.742585	0.739866
739	0.907284	0.325717	0.763803	0.963515	0.746439	0.744497
738.5	0.904516	0.329587	0.763187	0.965489	0.749037	0.74761
738	0.900207	0.335536	0.762164	0.968281	0.752985	0.752237
737.5	0.897498	0.339535	0.761489	0.970179	0.755672	0.755344
737	0.893229	0.345581	0.76046	0.973207	0.759566	0.759954
736.5	0.890476	0.349663	0.759804	0.975043	0.762114	0.763034
736	0.886292	0.356047	0.758845	0.978044	0.766113	0.767705
735.5	0.883555	0.360302	0.758356	0.979883	0.76878	0.770742
735	0.879213	0.366872	0.757455	0.982799	0.772656	0.775446
734.5	0.876322	0.371306	0.756772	0.984756	0.77529	0.77866
734	0.872026	0.378018	0.755872	0.987644	0.779168	0.783259
733.5	0.869189	0.382456	0.755296	0.989547	0.781781	0.786211
733	0.864951	0.389251	0.75444	0.992463	0.785747	0.790806
732.5	0.862078	0.39381	0.75377	0.994467	0.788288	0.79393
732	0.858016	0.400835	0.75289	0.997366	0.792115	0.798444
731.5	0.855284	0.405388	0.752294	0.999173	0.794665	0.801449
731	0.851085	0.412405	0.751414	1.00198	0.798454	0.805904
730.5	0.84826	0.41719	0.75083	1.00371	0.800936	0.808813
730	0.843974	0.424148	0.74976	1.00642	0.804578	0.813042
729.5	0.84102	0.428843	0.749093	1.00822	0.807012	0.815915
729	0.836667	0.435851	0.74806	1.01089	0.81053	0.8201
728.5	0.833668	0.440479	0.747301	1.01251	0.812844	0.822859
728	0.829308	0.447527	0.746354	1.01509	0.816358	0.82687
727.5	0.826472	0.452139	0.745609	1.01697	0.818639	0.829596
727	0.822249	0.459138	0.74456	1.01973	0.822066	0.833537
726.5	0.819451	0.46377	0.743949	1.02152	0.824377	0.836113
726	0.815134	0.470649	0.742963	1.024	0.827807	0.839755
725.5	0.812251	0.475275	0.742255	1.0257	0.829986	0.842214
725	0.807947	0.482253	0.74119	1.02811	0.833103	0.845888
724.5	0.805052	0.486789	0.740336	1.02964	0.835157	0.848243
724	0.800708	0.493589	0.739337	1.03193	0.838206	0.851727
723.5	0.797888	0.498166	0.738791	1.03338	0.840234	0.854088
723	0.793808	0.50509	0.737887	1.0356	0.843132	0.857423
722.5	0.790959	0.509685	0.737335	1.03709	0.845113	0.859821
722	0.787012	0.516484	0.736477	1.03933	0.84793	0.863131
721.5	0.784302	0.520956	0.735802	1.04069	0.849701	0.865172
721	0.780324	0.527641	0.734835	1.04258	0.852518	0.868123
720.5	0.777686	0.531954	0.734142	1.04374	0.854188	0.870204
720	0.773735	0.538394	0.733063	1.04533	0.856742	0.873067
719.5	0.771044	0.54263	0.732273	1.04635	0.858295	0.874981
719	0.767165	0.548765	0.731248	1.04767	0.860543	0.877713
718.5	0.764573	0.552835	0.730574	1.04885	0.862014	0.879459
718	0.760792	0.559005	0.729535	1.05014	0.86416	0.881773
717.5	0.758293	0.563067	0.72888	1.05116	0.86552	0.883427
717	0.754582	0.568938	0.727736	1.05241	0.867533	0.885673
716.5	0.75204	0.572691	0.726899	1.0533	0.868801	0.887214
716	0.748334	0.578201	0.72557	1.05431	0.870483	0.889182
715.5	0.745887	0.58182	0.724804	1.05489	0.871537	0.890455
715	0.742214	0.587206	0.723647	1.05574	0.873138	0.892279
714.5	0.739763	0.590658	0.722956	1.05635	0.87414	0.893526
714	0.736057	0.595729	0.721747	1.05687	0.875341	0.894857
713.5	0.733686	0.599022	0.720927	1.05735	0.876075	0.89572
713	0.730035	0.603688	0.719634	1.05774	0.876995	0.896987
712.5	0.727568	0.606765	0.718722	1.05805	0.877617	0.897599
712	0.723854	0.611229	0.717201	1.05793	0.878293	0.898436
711.5	0.721431	0.613982	0.716164	1.05789	0.878721	0.899002
711	0.717701	0.617999	0.714608	1.05758	0.879199	0.899492
710.5	0.715218	0.620495	0.713504	1.05738	0.879397	0.899707
710	0.711596	0.624121	0.711969	1.05694	0.879521	0.899782
709.5	0.709188	0.626417	0.710965	1.05668	0.879641	0.899888
709	0.705732	0.629777	0.709435	1.05608	0.879642	0.899845
708.5	0.703365	0.631803	0.70841	1.05559	0.879465	0.89978
708	0.699736	0.634835	0.706637	1.05455	0.879094	0.899589
707.5	0.697392	0.636734	0.705435	1.05395	0.878781	0.899381
707	0.693862	0.639347	0.70364	1.05256	0.878257	0.898914
706.5	0.69152	0.64108	0.702552	1.05179	0.877909	0.898528
706	0.688048	0.643313	0.700655	1.05034	0.876968	0.897867
705.5	0.685831	0.644708	0.699471	1.04945	0.876452	0.897291
705	0.68241	0.646698	0.697518	1.04782	0.875389	0.896452
704.5	0.68016	0.647747	0.696179	1.04662	0.874629	0.89585
704	0.676723	0.64928	0.694094	1.04475	0.873355	0.894866
703.5	0.674585	0.650299	0.692728	1.04342	0.872548	0.894189
703	0.671228	0.651504	0.6905	1.04112	0.871126	0.892652
702.5	0.668856	0.652011	0.688859	1.03945	0.87003	0.891542
702	0.665408	0.652661	0.686352	1.03688	0.868371	0.889827
701.5	0.663114	0.652961	0.684762	1.0352	0.867106	0.888512
701	0.659789	0.653445	0.682406	1.03243	0.865114	0.886601
700.5	0.657508	0.653675	0.680756	1.03068	0.863722	0.88522
700	0.654144	0.653782	0.678212	1.0278	0.861656	0.882989
699.5	0.65205	0.653894	0.676619	1.02595	0.860299	0.881587
699	0.64876	0.653865	0.674272	1.02315	0.858222	0.879403
698.5	0.646549	0.653685	0.672657	1.02119	0.856717	0.877876
698	0.643291	0.65343	0.670251	1.01803	0.854321	0.875486
697.5	0.64099	0.653107	0.66854	1.01581	0.852758	0.873855
697	0.637499	0.65238	0.66597	1.01248	0.850128	0.871192
696.5	0.63523	0.651806	0.664305	1.01018	0.848336	0.869484
696	0.631914	0.650984	0.661775	1.00678	0.845656	0.866853
695.5	0.629635	0.65035	0.660001	1.00452	0.843805	0.864946
695	0.62641	0.649254	0.657297	1.00107	0.841064	0.862283
694.5	0.624164	0.648491	0.655599	0.998757	0.839219	0.860377
694	0.620823	0.647216	0.652889	0.995155	0.83639	0.857571
693.5	0.618526	0.6463	0.651096	0.992573	0.834377	0.855509
693	0.615023	0.644694	0.648228	0.988601	0.831252	0.852468
692.5	0.612736	0.643626	0.646339	0.985847	0.82915	0.850349
692	0.609195	0.641983	0.643504	0.981883	0.826024	0.84711
691.5	0.606931	0.640788	0.64153	0.979314	0.824011	0.844921
691	0.603561	0.638883	0.638677	0.975445	0.820736	0.841724
690.5	0.601281	0.637562	0.636663	0.97284	0.818574	0.839612
690	0.597834	0.635611	0.633616	0.969066	0.815413	0.836426
689.5	0.59557	0.63427	0.631577	0.966436	0.813217	0.834223
689	0.592354	0.632255	0.628723	0.962597	0.810081	0.831128
688.5	0.590096	0.631016	0.626788	0.960024	0.808038	0.82903
688	0.586926	0.629128	0.623825	0.956108	0.805011	0.825951
687.5	0.584855	0.62787	0.621887	0.953505	0.803	0.823899
687	0.581624	0.625831	0.618959	0.949557	0.799904	0.820845
686.5	0.579482	0.624549	0.617054	0.947011	0.797894	0.818776
686	0.576404	0.62244	0.61404	0.943216	0.794844	0.815759
685.5	0.574413	0.621017	0.611999	0.940586	0.792767	0.813756
685	0.571231	0.619071	0.608989	0.936711	0.78967	0.810816
684.5	0.569066	0.617671	0.606971	0.934026	0.787649	0.808797
684	0.565766	0.615692	0.603913	0.930105	0.784588	0.805786
683.5	0.563492	0.614264	0.601885	0.927265	0.782387	0.80371
683	0.559863	0.612049	0.598748	0.923084	0.779288	0.800632
682.5	0.557481	0.610641	0.596695	0.920378	0.7772	0.79843
682	0.553679	0.60804	0.593537	0.916141	0.773933	0.795142
681.5	0.551058	0.60627	0.591382	0.913274	0.771681	0.792859
681	0.547026	0.603556	0.588129	0.908883	0.768274	0.78943
680.5	0.544482	0.601894	0.585921	0.906216	0.766068	0.787303
680	0.540449	0.599409	0.58279	0.902046	0.762863	0.784048
679.5	0.537801	0.597866	0.580757	0.899346	0.760789	0.781989
679	0.533707	0.595453	0.577639	0.895228	0.75769	0.778775
678.5	0.531008	0.593841	0.575505	0.892445	0.755655	0.776633
678	0.526956	0.591415	0.572337	0.888327	0.752596	0.773519
677.5	0.524197	0.589723	0.570221	0.885601	0.750573	0.771516
677	0.520328	0.587517	0.567113	0.881653	0.74774	0.768644
676.5	0.517761	0.586076	0.565001	0.879027	0.745817	0.766745
676	0.513835	0.583963	0.561814	0.875202	0.743059	0.764223
675.5	0.511385	0.582829	0.559758	0.872732	0.741383	0.762576
675	0.507451	0.581075	0.556626	0.869082	0.738722	0.760081
674.5	0.504941	0.579952	0.554578	0.866813	0.737079	0.758463
674	0.501021	0.578137	0.55137	0.863231	0.734531	0.756003
673.5	0.498453	0.576965	0.549287	0.860839	0.73281	0.754406
673	0.494433	0.575168	0.546096	0.857242	0.730234	0.752032
672.5	0.491842	0.574132	0.54403	0.854974	0.72864	0.750496
672	0.488033	0.57258	0.541005	0.851564	0.726353	0.748391
671.5	0.485561	0.571715	0.539007	0.849481	0.724785	0.746976
671	0.481829	0.570413	0.535992	0.846298	0.722594	0.744781
670.5	0.479147	0.56944	0.533939	0.844207	0.721124	0.743245
670	0.475137	0.568182	0.530948	0.840908	0.718866	0.741021
669.5	0.47255	0.567438	0.528948	0.838776	0.717479	0.739565
669	0.468693	0.566239	0.526003	0.835733	0.715341	0.737441
668.5	0.466316	0.565536	0.524049	0.833743	0.714056	0.736189
668	0.462487	0.564581	0.521057	0.830757	0.712015	0.73447
667.5	0.459986	0.563955	0.519116	0.828774	0.710766	0.733273
667	0.456161	0.56313	0.516106	0.825881	0.708843	0.731556
666.5	0.453643	0.562675	0.514169	0.824118	0.707567	0.73044
666	0.449933	0.562153	0.511377	0.821452	0.705711	0.728889
665.5	0.447425	0.561861	0.50953	0.819807	0.704579	0.727832
665	0.443713	0.561427	0.506718	0.817179	0.703016	0.726328
664.5	0.441238	0.561246	0.504931	0.815462	0.702012	0.725487
664	0.437567	0.561023	0.502173	0.812886	0.700438	0.724183
663.5	0.435217	0.56095	0.500434	0.811351	0.69948	0.723416
663	0.431508	0.560988	0.497775	0.808855	0.697973	0.722263
662.5	0.428947	0.561063	0.496021	0.807207	0.697003	0.721442
662	0.425183	0.561198	0.493364	0.804754	0.695669	0.720173
661.5	0.422777	0.561412	0.491665	0.803199	0.694919	0.719434
661	0.419106	0.561765	0.489156	0.800961	0.69363	0.71826
660.5	0.416666	0.562066	0.487479	0.799448	0.692877	0.717582
660	0.413101	0.562509	0.484919	0.797257	0.691824	0.716602
659.5	0.410658	0.562802	0.483188	0.795683	0.691134	0.715831
659	0.406996	0.56327	0.480592	0.793493	0.689941	0.714937
658.5	0.404603	0.563567	0.478882	0.792074	0.689153	0.714327
658	0.400994	0.56427	0.476439	0.790072	0.688016	0.713379
657.5	0.398681	0.564675	0.4749	0.788803	0.687301	0.712796
657	0.395122	0.565391	0.47231	0.78695	0.68627	0.711896
656.5	0.392792	0.56577	0.470649	0.785731	0.685557	0.711334
656	0.389232	0.566415	0.468235	0.783826	0.684453	0.710583
655.5	0.386813	0.566917	0.466695	0.782604	0.68378	0.710088
655	0.383316	0.567635	0.46431	0.780724	0.68278	0.709293
654.5	0.381024	0.568101	0.462707	0.779446	0.682104	0.70887
654	0.377558	0.568854	0.460309	0.777578	0.681039	0.708046
653.5	0.375223	0.56939	0.458757	0.776295	0.680362	0.707571
653	0.371794	0.570185	0.45645	0.774382	0.679336	0.706742
652.5	0.369506	0.570765	0.454903	0.773114	0.678746	0.706212
652	0.366004	0.571786	0.45255	0.771152	0.677791	0.705435
651.5	0.363741	0.57243	0.450962	0.769953	0.677163	0.704964
651	0.360311	0.573412	0.448624	0.768124	0.676114	0.704213
650.5	0.358127	0.574014	0.44716	0.766838	0.675472	0.703602
650	0.354946	0.575049	0.444909	0.76497	0.674465	0.702736
649.5	0.352892	0.575721	0.443414	0.763801	0.67378	0.702193
649	0.349686	0.576738	0.441095	0.761898	0.672663	0.701211
648.5	0.347536	0.577404	0.439557	0.760611	0.671955	0.700648
648	0.344345	0.578406	0.43724	0.758672	0.670954	0.699759
647.5	0.342285	0.579073	0.435747	0.757432	0.670301	0.69924
647	0.339251	0.580041	0.43346	0.755645	0.669224	0.698296
646.5	0.337216	0.580775	0.431993	0.754455	0.668585	0.697707
646	0.334268	0.581612	0.429908	0.752523	0.667513	0.696863
645.5	0.332282	0.582132	0.428484	0.751257	0.666692	0.696247
645	0.329353	0.582861	0.426323	0.749191	0.665461	0.695197
644.5	0.327372	0.583393	0.424877	0.747792	0.664669	0.694452
644	0.324352	0.584155	0.422614	0.745725	0.663335	0.693454
643.5	0.322328	0.584569	0.421039	0.744246	0.662402	0.692613
643	0.319242	0.585101	0.418772	0.74198	0.661043	0.691357
642.5	0.317519	0.58551	0.417365	0.740644	0.660173	0.69056
642	0.314674	0.586028	0.415124	0.738423	0.658782	0.689097
641.5	0.312871	0.586391	0.413738	0.736949	0.65788	0.688189
641	0.310058	0.586834	0.411464	0.734571	0.656241	0.686704
640.5	0.30818	0.586983	0.40996	0.732974	0.655092	0.685677
640	0.305309	0.587182	0.407572	0.730419	0.65328	0.684126
639.5	0.303452	0.587319	0.405905	0.728641	0.65208	0.682992
639	0.300646	0.587445	0.403489	0.726043	0.650324	0.681194
638.5	0.298836	0.58746	0.401896	0.724324	0.649051	0.680017
638	0.296239	0.587419	0.399598	0.7217	0.647258	0.678217
637.5	0.294509	0.587294	0.398079	0.719839	0.646059	0.676949
637	0.291911	0.587101	0.395799	0.717022	0.644138	0.674979
636.5	0.290179	0.586958	0.394208	0.715083	0.642816	0.673634
636	0.287328	0.586578	0.391768	0.712072	0.640682	0.671459
635.5	0.285615	0.586267	0.390329	0.710119	0.639231	0.670052
635	0.282998	0.58572	0.388085	0.707088	0.636973	0.667852
634.5	0.28135	0.585402	0.386539	0.705099	0.635423	0.666316
634	0.278897	0.584816	0.384285	0.702043	0.63311	0.663947
633.5	0.277228	0.584302	0.382809	0.700012	0.631578	0.662247
633	0.27478	0.583496	0.380476	0.696871	0.629084	0.659677
632.5	0.273132	0.582831	0.378875	0.694683	0.627317	0.657963
632	0.270679	0.581776	0.376534	0.691257	0.624788	0.655237
631.5	0.269001	0.581027	0.374836	0.688954	0.622931	0.653305
631	0.266524	0.579924	0.372434	0.685554	0.6202	0.650477
630.5	0.264993	0.579058	0.37078	0.683296	0.618283	0.648551
630	0.26271	0.577715	0.368316	0.679842	0.615482	0.645765
629.5	0.261296	0.57673	0.36665	0.677504	0.613544	0.643842
629	0.25903	0.575227	0.364191	0.673832	0.610641	0.640817
628.5	0.257495	0.574107	0.362508	0.671389	0.608666	0.638776
628	0.255174	0.572326	0.360036	0.667622	0.605634	0.635623
627.5	0.253674	0.571088	0.358299	0.665052	0.603527	0.633613
627	0.251467	0.569151	0.355753	0.661125	0.600365	0.630471
626.5	0.25	0.567749	0.354077	0.658528	0.598169	0.628315
626	0.247879	0.565916	0.351643	0.654659	0.594956	0.625048
625.5	0.246435	0.564539	0.349881	0.652026	0.592822	0.622795
625	0.244411	0.562364	0.347439	0.648044	0.589624	0.619519
624.5	0.243046	0.560884	0.345756	0.645361	0.587412	0.617267
624	0.240929	0.558687	0.343327	0.641221	0.584058	0.613793
623.5	0.239519	0.557098	0.341692	0.638502	0.581781	0.611436
623	0.237533	0.554694	0.339211	0.634411	0.578439	0.607836
622.5	0.236235	0.553082	0.337553	0.631759	0.576156	0.605587
622	0.234233	0.550538	0.335024	0.627609	0.57271	0.60206
621.5	0.23293	0.548757	0.333405	0.624844	0.570371	0.599713
621	0.231019	0.546079	0.330894	0.620615	0.566911	0.595967
620.5	0.229757	0.544258	0.329184	0.617903	0.564479	0.593502
620	0.227843	0.541451	0.326832	0.613695	0.561296	0.590175
619.5	0.226626	0.539494	0.325261	0.61088	0.558912	0.587675
619	0.224799	0.536611	0.322845	0.606757	0.555376	0.583857
618.5	0.223758	0.534771	0.321306	0.603983	0.553084	0.581268
618	0.222016	0.531825	0.318864	0.599882	0.549481	0.577416
617.5	0.220782	0.52976	0.317178	0.597071	0.547031	0.57476
617	0.218963	0.526737	0.314788	0.592884	0.543384	0.570919
616.5	0.217776	0.524701	0.313149	0.590072	0.541019	0.568342
616	0.216135	0.521831	0.310757	0.586034	0.537448	0.564571
615.5	0.21512	0.519838	0.309227	0.583343	0.535045	0.561934
615	0.213543	0.516776	0.306879	0.579228	0.531389	0.558178
614.5	0.212487	0.514713	0.305345	0.57638	0.528903	0.555578
614	0.210951	0.511773	0.303076	0.572166	0.525379	0.551771
613.5	0.210008	0.509799	0.301567	0.569365	0.522999	0.549264
613	0.208443	0.506691	0.299372	0.565287	0.519428	0.545428
612.5	0.207431	0.504581	0.297915	0.562557	0.517087	0.542944
612	0.205896	0.501448	0.295777	0.558411	0.51351	0.539322
611.5	0.204973	0.499392	0.294373	0.555728	0.511211	0.536855
611	0.203642	0.496205	0.292244	0.551612	0.507676	0.533136
610.5	0.202861	0.494224	0.290828	0.548997	0.505323	0.530728
610	0.201612	0.491201	0.288786	0.544992	0.501827	0.527119
609.5	0.200733	0.489137	0.28747	0.542395	0.499547	0.524693
609	0.199417	0.48605	0.285364	0.538414	0.496105	0.521232
608.5	0.198552	0.483905	0.284007	0.535894	0.493883	0.518803
608	0.197346	0.480773	0.282003	0.532178	0.490649	0.515387
607.5	0.196501	0.478712	0.2807	0.529682	0.488454	0.513082
607	0.195268	0.475597	0.278701	0.525883	0.485131	0.509569
606.5	0.194487	0.473667	0.277436	0.523354	0.482933	0.507329
606	0.193248	0.470635	0.275556	0.519603	0.479622	0.50387
605.5	0.19247	0.468639	0.274264	0.517188	0.477487	0.501546
605	0.191301	0.465704	0.272475	0.513628	0.474329	0.498219
604.5	0.190548	0.463763	0.271314	0.511307	0.472277	0.496087
604	0.18937	0.46082	0.269577	0.507866	0.469312	0.492764
603.5	0.188568	0.458859	0.2684	0.50553	0.467265	0.490511
603	0.187412	0.455912	0.266613	0.502086	0.464308	0.487259
602.5	0.186672	0.453967	0.265472	0.499788	0.462343	0.485036
602	0.185628	0.451236	0.263836	0.496418	0.459331	0.481897
601.5	0.184977	0.449346	0.262728	0.494194	0.457312	0.479809
601	0.184007	0.446722	0.261159	0.491083	0.454478	0.476832
600.5	0.183318	0.444911	0.260161	0.488961	0.452596	0.474866
600	0.182257	0.442174	0.258576	0.485814	0.449744	0.471825
599.5	0.181624	0.440402	0.257555	0.48375	0.447917	0.469834
599	0.180644	0.43775	0.256124	0.480677	0.445201	0.466914
598.5	0.179998	0.435937	0.255138	0.478595	0.443296	0.464872
598	0.179001	0.4334	0.253687	0.475578	0.440532	0.461967
597.5	0.17841	0.431732	0.252763	0.473614	0.438721	0.460052
597	0.17753	0.429149	0.251401	0.470706	0.435973	0.457207
596.5	0.177012	0.427461	0.250449	0.46867	0.434195	0.455343
596	0.176298	0.425083	0.249153	0.465901	0.43164	0.452629
595.5	0.175788	0.423474	0.248315	0.463994	0.429936	0.450822
595	0.175032	0.421126	0.247009	0.461165	0.427422	0.44822
594.5	0.174521	0.419509	0.246093	0.45925	0.425727	0.446446
594	0.173817	0.417242	0.244851	0.45656	0.423294	0.443849
593.5	0.173406	0.415659	0.244031	0.454839	0.421704	0.442204
593	0.17272	0.413427	0.242838	0.452185	0.419256	0.439715
592.5	0.172346	0.411962	0.242031	0.45046	0.417672	0.437989
592	0.171716	0.409724	0.240802	0.447853	0.415372	0.435456
591.5	0.171257	0.408196	0.240017	0.44615	0.413823	0.433775
591	0.170637	0.40591	0.238848	0.443577	0.411577	0.431424
590.5	0.170254	0.404492	0.238139	0.441933	0.410145	0.42983
590	0.169671	0.402306	0.237077	0.439531	0.407935	0.427422
589.5	0.169223	0.400833	0.236303	0.437865	0.406438	0.425873
589	0.16859	0.398672	0.235141	0.435458	0.404219	0.423458
588.5	0.168164	0.397215	0.234442	0.433857	0.402765	0.421836
588	0.167677	0.395086	0.233428	0.431426	0.400597	0.419444
587.5	0.16733	0.393591	0.232714	0.429873	0.399112	0.41781
587	0.166819	0.391489	0.231687	0.427447	0.396908	0.415351
586.5	0.166487	0.3901	0.230991	0.42585	0.395444	0.413783
586	0.165889	0.387981	0.229835	0.423467	0.393159	0.411408
585.5	0.16557	0.386543	0.229031	0.421815	0.391746	0.409741
585	0.165112	0.384509	0.227933	0.41944	0.389646	0.407358
584.5	0.164806	0.383101	0.227167	0.41788	0.388173	0.405675
584	0.164348	0.381008	0.226062	0.415484	0.386032	0.403237
583.5	0.163971	0.379572	0.225323	0.413874	0.384569	0.401571
583	0.163461	0.377311	0.224323	0.411402	0.382448	0.399106
582.5	0.163205	0.375884	0.223731	0.409852	0.381059	0.397512
582	0.162728	0.373722	0.222738	0.407461	0.378824	0.395114
581.5	0.16237	0.372207	0.222078	0.405925	0.377338	0.39352
581	0.16189	0.370098	0.221099	0.403565	0.375172	0.391208
580.5	0.161584	0.368638	0.220459	0.402056	0.37379	0.389665
580	0.161136	0.3664	0.219495	0.399747	0.371617	0.387306
579.5	0.160915	0.364957	0.218948	0.398266	0.370266	0.385769
579	0.160541	0.362696	0.218156	0.396084	0.368098	0.383512
578.5	0.160314	0.361185	0.217547	0.394575	0.366665	0.381961
578	0.159836	0.358995	0.216633	0.392183	0.364501	0.379812
577.5	0.159533	0.357533	0.216092	0.390612	0.363072	0.378312
577	0.159198	0.355317	0.215125	0.388359	0.360989	0.376019
576.5	0.158887	0.353878	0.214461	0.386924	0.359562	0.374565
576	0.158504	0.35164	0.213462	0.384787	0.357506	0.372308
575.5	0.15832	0.350213	0.212868	0.383443	0.356209	0.370842
575	0.15794	0.347942	0.211925	0.381283	0.354243	0.368569
574.5	0.15776	0.346436	0.211345	0.379802	0.352887	0.367068
574	0.157454	0.344303	0.210441	0.377656	0.35091	0.364856
573.5	0.157276	0.342864	0.209916	0.376205	0.349586	0.36332
573	0.156963	0.340739	0.209096	0.37411	0.347596	0.361243
572.5	0.156763	0.339324	0.208495	0.372707	0.346242	0.359679
572	0.156609	0.337123	0.207771	0.370707	0.344363	0.357435
571.5	0.156454	0.335677	0.207262	0.369385	0.343073	0.355856
571	0.156294	0.333483	0.206486	0.367387	0.341146	0.353695
570.5	0.15616	0.332019	0.206099	0.366033	0.339814	0.352229
570	0.156053	0.329907	0.205481	0.364035	0.337945	0.350063
569.5	0.155933	0.328511	0.20506	0.362586	0.336605	0.34862
569	0.155846	0.326441	0.204383	0.360576	0.334611	0.346493
568.5	0.155801	0.325086	0.203959	0.359279	0.333359	0.345136
568	0.155674	0.322843	0.203217	0.357323	0.331379	0.34293
567.5	0.155584	0.321329	0.202724	0.356055	0.330076	0.34147
567	0.155474	0.319067	0.202001	0.354167	0.328167	0.339394
566.5	0.155401	0.317657	0.201549	0.352811	0.326901	0.337977
566	0.155383	0.315576	0.200988	0.350828	0.325091	0.33604
565.5	0.155283	0.314172	0.200472	0.349529	0.323843	0.334681
565	0.155144	0.31191	0.199714	0.347529	0.321911	0.332655
564.5	0.155017	0.310425	0.199279	0.346223	0.320695	0.331316
564	0.154961	0.308178	0.198627	0.344336	0.31888	0.329389
563.5	0.154924	0.306653	0.198201	0.343126	0.317612	0.328003
563	0.154857	0.304415	0.197623	0.341342	0.315836	0.325952
562.5	0.15477	0.302837	0.197217	0.340005	0.314631	0.324525
562	0.154673	0.300612	0.196662	0.338091	0.312897	0.322532
561.5	0.154657	0.299182	0.196316	0.336873	0.31177	0.321328
561	0.154678	0.29707	0.195743	0.335036	0.310116	0.319425
560.5	0.154641	0.295591	0.195349	0.333838	0.309028	0.318164
560	0.154599	0.293311	0.194682	0.332143	0.307363	0.316233
559.5	0.154566	0.291823	0.194272	0.331073	0.306285	0.314931
559	0.154609	0.289748	0.193863	0.329457	0.304738	0.313121
558.5	0.154676	0.288376	0.19354	0.328432	0.303741	0.311916
558	0.154714	0.286344	0.19299	0.326815	0.302083	0.310059
557.5	0.154736	0.28503	0.192652	0.325765	0.301103	0.308868
557	0.154734	0.283043	0.192027	0.324233	0.299578	0.307112
556.5	0.154699	0.281708	0.191653	0.323211	0.298589	0.30604
556	0.154635	0.279789	0.191075	0.321772	0.29708	0.304408
555.5	0.154639	0.278413	0.190665	0.320852	0.296112	0.303349
555	0.154646	0.276433	0.190095	0.319475	0.294684	0.301803
554.5	0.154638	0.275114	0.189778	0.318605	0.293669	0.300772
554	0.154719	0.27319	0.189373	0.317256	0.292284	0.299161
553.5	0.154724	0.272003	0.189125	0.316386	0.29139	0.2981
553	0.154751	0.270136	0.188798	0.315043	0.289994	0.29667
552.5	0.154732	0.268836	0.188455	0.314131	0.289038	0.295617
552	0.154615	0.267061	0.188069	0.312724	0.287707	0.294072
551.5	0.154603	0.26584	0.18778	0.311843	0.286878	0.293099
551	0.154484	0.264034	0.187322	0.310407	0.285504	0.29156
550.5	0.154514	0.262806	0.187023	0.309469	0.284641	0.290654
550	0.154631	0.260984	0.186606	0.308077	0.283416	0.28925
549.5	0.154666	0.259809	0.186375	0.307151	0.282623	0.288299
549	0.154734	0.258208	0.186109	0.305843	0.281469	0.286838
548.5	0.154715	0.257188	0.185888	0.304932	0.280667	0.2859
548	0.154774	0.255663	0.185584	0.303623	0.279575	0.284603
547.5	0.15484	0.254659	0.185403	0.30283	0.278837	0.283834
547	0.154939	0.253109	0.185109	0.301532	0.277844	0.282689
546.5	0.154949	0.252122	0.184838	0.300732	0.277205	0.281884
546	0.155029	0.25061	0.18454	0.299675	0.276172	0.28079
545.5	0.155072	0.24957	0.184242	0.298958	0.27548	0.28008
545	0.15512	0.248019	0.183924	0.297822	0.274558	0.278986
544.5	0.155174	0.247029	0.183678	0.297137	0.2739	0.278295
544	0.155271	0.24573	0.183496	0.296228	0.273049	0.277226
543.5	0.155287	0.244804	0.183304	0.295601	0.272432	0.276542
543	0.155399	0.24348	0.183051	0.294728	0.271559	0.275581
542.5	0.155402	0.242582	0.182794	0.294032	0.270856	0.274872
542	0.155511	0.2412	0.182495	0.293055	0.269891	0.273867
541.5	0.155471	0.240287	0.182244	0.292393	0.269315	0.273127
541	0.155495	0.23897	0.181931	0.291341	0.268393	0.272028
540.5	0.155532	0.238105	0.181758	0.290757	0.267796	0.271347
540	0.155678	0.236823	0.18154	0.289841	0.266912	0.270341
539.5	0.15578	0.235995	0.181362	0.289216	0.266296	0.269745
539	0.155995	0.234843	0.181169	0.288444	0.265442	0.268792
538.5	0.156142	0.234093	0.181052	0.287949	0.26491	0.268181
538	0.156374	0.232854	0.180847	0.287091	0.264046	0.267177
537.5	0.156458	0.232027	0.180681	0.286467	0.263517	0.266595
537	0.156605	0.230844	0.180496	0.285547	0.262615	0.265656
536.5	0.156642	0.230006	0.180319	0.284941	0.26207	0.264968
536	0.156787	0.228739	0.180176	0.284141	0.2614	0.264137
535.5	0.156941	0.227976	0.180127	0.283659	0.261029	0.263652
535	0.157092	0.226742	0.179921	0.282824	0.26023	0.262788
534.5	0.15724	0.225972	0.179806	0.282383	0.259765	0.262306
534	0.157536	0.224801	0.179627	0.281567	0.258924	0.261497
533.5	0.157624	0.224042	0.179508	0.28105	0.258369	0.260949
533	0.157772	0.222966	0.179343	0.2803	0.25774	0.260115
532.5	0.157981	0.222337	0.179337	0.279884	0.257332	0.259693
532	0.158151	0.221377	0.17929	0.27912	0.256632	0.259052
531.5	0.158286	0.220746	0.179226	0.278641	0.256214	0.258597
531	0.158475	0.21976	0.179148	0.278062	0.25557	0.257869
530.5	0.158575	0.219077	0.179042	0.277564	0.255176	0.257438
530	0.158874	0.218187	0.179044	0.27701	0.254589	0.256866
529.5	0.159065	0.217602	0.179048	0.276669	0.254241	0.256402
529	0.159252	0.216781	0.179006	0.27613	0.253599	0.255809
528.5	0.159446	0.216254	0.17898	0.275796	0.253213	0.255437
528	0.159769	0.215533	0.179053	0.275382	0.252737	0.254951
527.5	0.159931	0.215049	0.179086	0.275095	0.252489	0.254598
527	0.160254	0.21424	0.179087	0.274636	0.252128	0.254097
526.5	0.160467	0.213735	0.179115	0.274313	0.251843	0.253807
526	0.160681	0.212945	0.179158	0.273839	0.25147	0.253344
525.5	0.160819	0.212385	0.179131	0.273563	0.251209	0.253057
525	0.161122	0.21159	0.179164	0.273254	0.250909	0.252648
524.5	0.161369	0.21109	0.179203	0.27311	0.250644	0.252379
524	0.161784	0.210385	0.179226	0.272833	0.250234	0.251891
523.5	0.162081	0.209859	0.179224	0.272598	0.24994	0.251621
523	0.162547	0.209162	0.179254	0.272303	0.249568	0.25125
522.5	0.162854	0.208602	0.179306	0.272127	0.249388	0.250935
522	0.163329	0.20786	0.179497	0.27182	0.249172	0.250535
521.5	0.163631	0.207347	0.179557	0.271606	0.249006	0.250237
521	0.164006	0.20663	0.179707	0.271391	0.248742	0.249814
520.5	0.164314	0.206179	0.179827	0.271242	0.248562	0.249486
520	0.164644	0.205315	0.179869	0.270926	0.248086	0.248928
519.5	0.164962	0.204745	0.179919	0.270746	0.247833	0.248613
519	0.165547	0.204077	0.180219	0.270621	0.247509	0.248178
518.5	0.165844	0.203637	0.180383	0.270492	0.247366	0.247973
518	0.166331	0.202991	0.180568	0.270313	0.247139	0.247648
517.5	0.166647	0.202609	0.180695	0.270236	0.246986	0.247541
517	0.167059	0.202084	0.18092	0.270129	0.246831	0.247302
516.5	0.167393	0.201672	0.181062	0.270011	0.246729	0.247107
516	0.167878	0.201134	0.18128	0.269938	0.246459	0.246887
515.5	0.168237	0.200732	0.181376	0.269887	0.246307	0.246745
515	0.168696	0.200198	0.181561	0.26978	0.246128	0.246507
514.5	0.169039	0.199811	0.181676	0.269751	0.245976	0.246368
514	0.169442	0.199241	0.181958	0.2697	0.245857	0.246269
513.5	0.169848	0.198971	0.182233	0.269695	0.245858	0.24625
513	0.170426	0.198582	0.182501	0.269601	0.245847	0.246164
512.5	0.17084	0.198343	0.182716	0.269629	0.245898	0.246165
512	0.171477	0.197965	0.183012	0.269678	0.245895	0.246186
511.5	0.17179	0.19765	0.183241	0.269628	0.245926	0.2461
511	0.172302	0.197154	0.183574	0.269504	0.245899	0.245954
510.5	0.172702	0.196916	0.183805	0.269543	0.245957	0.245939
510	0.17325	0.196548	0.183707	0.26953	0.245909	0.245897
509.5	0.173503	0.196346	0.183906	0.269663	0.24588	0.245881
509	0.173837	0.195993	0.184179	0.269724	0.245874	0.245792
508.5	0.174193	0.195828	0.18439	0.269826	0.245871	0.245699
508	0.174769	0.195572	0.184679	0.269823	0.245897	0.245512
507.5	0.175161	0.195426	0.184857	0.269815	0.245963	0.245439
507	0.175627	0.195134	0.185068	0.269776	0.245942	0.245263
506.5	0.175935	0.194887	0.185267	0.269779	0.245969	0.245191
506	0.176281	0.194596	0.185483	0.269772	0.24594	0.245125
505.5	0.176469	0.194353	0.185621	0.269793	0.245897	0.245063
505	0.17699	0.194106	0.185932	0.269897	0.245935	0.245097
504.5	0.177258	0.193847	0.186067	0.269893	0.245912	0.245059
504	0.177679	0.193648	0.186292	0.269951	0.245936	0.244938
503.5	0.177911	0.193458	0.186391	0.26991	0.24596	0.24489
503	0.178311	0.193214	0.186579	0.269869	0.245935	0.244801
502.5	0.178593	0.193025	0.186732	0.269878	0.245975	0.244771
502	0.178973	0.19292	0.186932	0.269931	0.246079	0.24484
501.5	0.179144	0.192818	0.187022	0.269976	0.246134	0.244879
501	0.179333	0.192599	0.187037	0.269928	0.246074	0.244877
500.5	0.179443	0.192444	0.187089	0.269879	0.245991	0.244828
500	0.17958	0.192269	0.18711	0.269779	0.245869	0.244833
499.5	0.179646	0.192109	0.187113	0.269672	0.245735	0.244787
499	0.179836	0.191913	0.187094	0.26942	0.245524	0.244716
498.5	0.179794	0.191759	0.18699	0.26919	0.245308	0.244597
498	0.179843	0.191557	0.186935	0.268888	0.245055	0.244481
497.5	0.179887	0.191445	0.186869	0.268623	0.244862	0.24439
497	0.179829	0.19124	0.186752	0.26828	0.244601	0.244171
496.5	0.179745	0.191084	0.186649	0.267982	0.244386	0.243978
496	0.179497	0.190827	0.186408	0.26754	0.243981	0.243659
495.5	0.179234	0.190466	0.18622	0.26713	0.243647	0.243375
495	0.17891	0.190068	0.185897	0.266507	0.243188	0.242914
494.5	0.17874	0.189831	0.185735	0.266131	0.242946	0.242604
494	0.178456	0.189471	0.185477	0.265474	0.242596	0.242193
493.5	0.178243	0.18925	0.185196	0.265018	0.242266	0.241783
493	0.177897	0.188918	0.184873	0.264359	0.241871	0.241422
492.5	0.177647	0.188748	0.18465	0.263959	0.241617	0.241113
492	0.177273	0.188457	0.184311	0.26329	0.241158	0.240523
491.5	0.176954	0.188173	0.183997	0.262785	0.240793	0.240132
491	0.176439	0.187734	0.183449	0.262019	0.240344	0.239491
490.5	0.176127	0.187467	0.183117	0.261511	0.240022	0.239108
490	0.175645	0.187068	0.182589	0.260691	0.239512	0.238464
489.5	0.175281	0.186782	0.182198	0.26009	0.23909	0.237988
489	0.174844	0.186425	0.181627	0.259472	0.238486	0.237449
488.5	0.174498	0.186184	0.181266	0.25899	0.238071	0.237045
488	0.174045	0.185802	0.180702	0.258101	0.237369	0.236402
487.5	0.173724	0.185511	0.180231	0.257486	0.236891	0.235954
487	0.173237	0.185139	0.179643	0.256639	0.236337	0.235288
486.5	0.17289	0.184817	0.179187	0.25607	0.235945	0.234759
486	0.172288	0.184362	0.178518	0.255111	0.235221	0.234054
485.5	0.171879	0.183999	0.178057	0.254486	0.234767	0.233656
485	0.171336	0.183601	0.177441	0.253562	0.234099	0.232928
484.5	0.170908	0.183273	0.177007	0.252888	0.233606	0.232463
484	0.170217	0.182803	0.176279	0.251936	0.232875	0.231684
483.5	0.16981	0.182454	0.175852	0.251294	0.232357	0.231172
483	0.169175	0.18189	0.17509	0.250151	0.231597	0.230352
482.5	0.168652	0.181458	0.174533	0.249261	0.231027	0.229696
482	0.167903	0.180801	0.173764	0.248103	0.230282	0.228903
481.5	0.167409	0.180413	0.173323	0.247305	0.229757	0.22835
481	0.166679	0.179929	0.172746	0.246237	0.229029	0.227546
480.5	0.166242	0.179615	0.172327	0.245503	0.228432	0.227007
480	0.165513	0.179099	0.171604	0.244291	0.227532	0.226091
479.5	0.165061	0.178696	0.171121	0.24348	0.226959	0.225452
479	0.164311	0.178065	0.170341	0.24223	0.226066	0.224478
478.5	0.163816	0.177656	0.169816	0.241424	0.225474	0.223837
478	0.16319	0.177037	0.169084	0.240036	0.224511	0.222883
477.5	0.162709	0.176587	0.168584	0.239136	0.223912	0.222239
477	0.161997	0.17594	0.167854	0.237919	0.222954	0.221201
476.5	0.161555	0.175534	0.167415	0.237094	0.2223	0.220526
476	0.160938	0.174985	0.16678	0.235941	0.221348	0.219553
475.5	0.160442	0.174652	0.166318	0.235138	0.220709	0.21883
475	0.159629	0.173981	0.16554	0.234025	0.219731	0.217763
474.5	0.159155	0.173525	0.164918	0.233216	0.219091	0.217128
474	0.158412	0.172707	0.164114	0.232084	0.218181	0.216171
473.5	0.15794	0.172185	0.163647	0.231336	0.21755	0.215519
473	0.157381	0.171538	0.162922	0.230238	0.216669	0.214467
472.5	0.157038	0.171117	0.162486	0.229571	0.216086	0.213836
472	0.156467	0.170419	0.161775	0.228509	0.215101	0.212931
471.5	0.156002	0.16988	0.161249	0.227822	0.214444	0.21224
471	0.155349	0.169062	0.160486	0.226722	0.213478	0.211309
470.5	0.154979	0.16861	0.160005	0.225994	0.212884	0.210748
470	0.154409	0.168008	0.159337	0.224912	0.212108	0.209956
469.5	0.154014	0.167574	0.158862	0.224169	0.211608	0.209371
469	0.153621	0.166829	0.158208	0.223049	0.210766	0.208462
468.5	0.153271	0.166377	0.157803	0.22224	0.210181	0.207882
468	0.152754	0.165616	0.157166	0.221027	0.209219	0.206898
467.5	0.15234	0.165183	0.156702	0.220158	0.208575	0.206161
467	0.151774	0.164397	0.155998	0.218914	0.207649	0.205197
466.5	0.151302	0.163837	0.155476	0.21807	0.207	0.204552
466	0.150707	0.163007	0.154759	0.216869	0.2061	0.203603
465.5	0.150344	0.16247	0.154299	0.216036	0.205467	0.202918
465	0.149971	0.161884	0.153781	0.214977	0.204565	0.202034
464.5	0.149729	0.16146	0.153436	0.21424	0.204034	0.20139
464	0.1493	0.160715	0.152823	0.213086	0.203216	0.20049
463.5	0.149023	0.160164	0.152352	0.212295	0.202555	0.199846
463	0.148619	0.159352	0.151834	0.21123	0.201689	0.199035
462.5	0.148511	0.158899	0.151497	0.210606	0.201158	0.198496
462	0.148275	0.158126	0.150899	0.209677	0.200417	0.197601
461.5	0.148085	0.157625	0.150581	0.209001	0.19985	0.197008
461	0.147955	0.156912	0.150079	0.208102	0.199064	0.196222
460.5	0.147924	0.156534	0.149829	0.207536	0.19861	0.195717
460	0.147904	0.155795	0.149433	0.206601	0.197865	0.194895
459.5	0.147914	0.155357	0.149181	0.206031	0.197393	0.194303
459	0.147879	0.154656	0.148765	0.205198	0.1968	0.193536
458.5	0.147875	0.154211	0.148543	0.204649	0.196427	0.193009
458	0.147872	0.153529	0.148272	0.203815	0.195742	0.192248
457.5	0.148009	0.153142	0.1481	0.203353	0.195369	0.191713
457	0.148288	0.152627	0.147987	0.202768	0.194877	0.191005
456.5	0.148478	0.152311	0.147844	0.202285	0.194471	0.190491
456	0.148634	0.151669	0.147636	0.201566	0.193852	0.18979
455.5	0.148828	0.15131	0.147541	0.201124	0.193482	0.189428
455	0.149169	0.150606	0.147481	0.200485	0.193073	0.188855
454.5	0.149417	0.150156	0.147501	0.200102	0.192736	0.188493
454	0.14976	0.149557	0.147468	0.199527	0.19216	0.187862
453.5	0.150088	0.149252	0.147534	0.199254	0.191849	0.187506
453	0.150551	0.148663	0.147652	0.198844	0.191425	0.186991
452.5	0.150968	0.148278	0.147785	0.198534	0.191183	0.186606
452	0.151783	0.147728	0.148087	0.198262	0.190889	0.186214
451.5	0.152384	0.14734	0.148293	0.198112	0.19075	0.186034
451	0.153298	0.146717	0.148781	0.197975	0.190527	0.185756
450.5	0.153846	0.146251	0.148979	0.197902	0.190391	0.185507
450	0.154896	0.145209	0.149729	0.197709	0.19031	0.185934
449.5	0.1557	0.144871	0.15008	0.197855	0.190233	0.185803
449	0.156939	0.144292	0.150551	0.197848	0.190163	0.185533
448.5	0.157798	0.143904	0.150976	0.197922	0.190181	0.185425
448	0.159189	0.143332	0.151683	0.198171	0.190134	0.185246
447.5	0.160185	0.142966	0.152166	0.198437	0.190163	0.185167
447	0.161807	0.142525	0.153013	0.19888	0.190284	0.185113
446.5	0.162891	0.14221	0.153662	0.199198	0.190399	0.185077
446	0.164621	0.1417	0.154547	0.199739	0.190543	0.185031
445.5	0.16587	0.141393	0.155208	0.200129	0.190647	0.185069
445	0.167619	0.140848	0.156127	0.200679	0.190723	0.185099
444.5	0.168884	0.140596	0.156801	0.201079	0.190887	0.185149
444	0.170818	0.140178	0.157871	0.201771	0.19117	0.18542
443.5	0.172156	0.139905	0.158522	0.202235	0.191381	0.185535
443	0.17427	0.139445	0.159732	0.203057	0.191841	0.1859
442.5	0.175706	0.139146	0.16056	0.203714	0.192122	0.186174
442	0.177955	0.138853	0.161851	0.204705	0.192629	0.186638
441.5	0.179437	0.138697	0.162778	0.205372	0.192982	0.187009
441	0.181749	0.138376	0.164247	0.206515	0.193523	0.187586
440.5	0.183315	0.13809	0.165157	0.207258	0.193887	0.18791
440	0.185816	0.137702	0.166692	0.208304	0.194517	0.188529
439.5	0.187502	0.137493	0.167772	0.209011	0.19501	0.188961
439	0.190137	0.137156	0.169437	0.210235	0.195911	0.189703
438.5	0.191984	0.136951	0.17059	0.211198	0.196538	0.190256
438	0.194656	0.13659	0.172347	0.21255	0.197501	0.19102
437.5	0.196512	0.136402	0.173659	0.213577	0.198152	0.191546
437	0.199209	0.136139	0.17562	0.215064	0.19913	0.192355
436.5	0.201038	0.135978	0.176835	0.216145	0.199775	0.19292
436	0.203718	0.135714	0.178701	0.217761	0.200807	0.193866
435.5	0.20549	0.135471	0.179929	0.218864	0.201587	0.194454
435	0.20819	0.135182	0.181774	0.220551	0.202804	0.195349
434.5	0.209978	0.134993	0.183032	0.221584	0.20362	0.195951
434	0.212682	0.134822	0.184948	0.223242	0.204869	0.196938
433.5	0.214369	0.134734	0.186187	0.224435	0.205744	0.197667
433	0.216828	0.134499	0.188038	0.226185	0.206887	0.198666
432.5	0.218468	0.134341	0.189245	0.227366	0.207667	0.199332
432	0.220936	0.134292	0.191195	0.229104	0.208884	0.200387
431.5	0.222632	0.134325	0.192475	0.230316	0.209755	0.201168
431	0.225161	0.134317	0.194352	0.232114	0.211172	0.202352
430.5	0.226762	0.134173	0.195566	0.233314	0.21197	0.20316
430	0.229164	0.134023	0.197415	0.235032	0.21322	0.204264
429.5	0.230685	0.133916	0.198636	0.236173	0.214057	0.205002
429	0.233009	0.133905	0.200539	0.237931	0.215317	0.206214
428.5	0.234563	0.133897	0.201759	0.239123	0.216237	0.207097
428	0.236715	0.133971	0.203438	0.240864	0.217538	0.208287
427.5	0.23816	0.134106	0.204542	0.242084	0.218326	0.209156
427	0.240284	0.134235	0.206157	0.243858	0.219612	0.210455
426.5	0.241717	0.134442	0.207274	0.245071	0.220509	0.211354
426	0.243666	0.134629	0.208871	0.246753	0.221833	0.212713
425.5	0.24491	0.134678	0.209863	0.247911	0.222708	0.213492
425	0.246631	0.134821	0.211285	0.249581	0.223849	0.214688
424.5	0.247696	0.134981	0.212198	0.250556	0.224591	0.215483
424	0.249243	0.135281	0.213482	0.25209	0.225795	0.216654
423.5	0.250295	0.135525	0.214311	0.253111	0.226541	0.21741
423	0.251907	0.135825	0.215594	0.25452	0.227675	0.218501
422.5	0.252892	0.135983	0.216371	0.255369	0.228362	0.219238
422	0.254349	0.136295	0.217535	0.256726	0.229282	0.220296
421.5	0.255389	0.136511	0.218395	0.257633	0.229952	0.221022
421	0.25678	0.13677	0.219588	0.258876	0.231042	0.222069
420.5	0.257656	0.136941	0.220321	0.259608	0.231679	0.222696
420	0.258933	0.137178	0.221312	0.26075	0.23267	0.223705
419.5	0.259894	0.137355	0.222033	0.261657	0.233284	0.224325
419	0.261144	0.137766	0.223133	0.262729	0.234265	0.225276
418.5	0.262097	0.138016	0.223934	0.263599	0.234998	0.226022
418	0.263374	0.138357	0.225064	0.264759	0.236003	0.226985
417.5	0.264298	0.138604	0.225882	0.265539	0.236803	0.22765
417	0.265569	0.139048	0.227097	0.266821	0.237949	0.22875
416.5	0.266456	0.139362	0.227858	0.267735	0.238645	0.229541
416	0.267793	0.139865	0.228977	0.268961	0.239751	0.230556
415.5	0.26856	0.140097	0.229707	0.269728	0.240446	0.231222
415	0.269723	0.140493	0.230762	0.270946	0.241401	0.232156
414.5	0.270504	0.140731	0.231426	0.271579	0.242066	0.232762
414	0.27173	0.141205	0.232525	0.272703	0.242925	0.233624
413.5	0.272653	0.141496	0.23328	0.273462	0.243519	0.234258
413	0.27403	0.142057	0.234352	0.274689	0.244438	0.235184
412.5	0.274922	0.142433	0.235169	0.275613	0.245065	0.235912
412	0.276264	0.142885	0.236275	0.276712	0.245967	0.236884
411.5	0.27722	0.143175	0.237051	0.277515	0.246654	0.237556
411	0.278598	0.143557	0.238051	0.278603	0.247268	0.238416
410.5	0.279498	0.143853	0.238784	0.279324	0.247822	0.239009
410	0.280936	0.144347	0.239621	0.280605	0.249378	0.240016
409.5	0.281888	0.144782	0.240283	0.281327	0.250128	0.240688
409	0.283029	0.145198	0.241312	0.282321	0.251191	0.241593
408.5	0.283768	0.145482	0.242104	0.283022	0.2518	0.242174
408	0.285162	0.145971	0.243232	0.284164	0.252598	0.243005
407.5	0.286224	0.146315	0.24409	0.284959	0.253269	0.243625
407	0.287473	0.146734	0.245245	0.28606	0.25415	0.244374
406.5	0.288382	0.147028	0.246066	0.286804	0.254685	0.244908
406	0.289854	0.147691	0.247321	0.288077	0.255716	0.245887
405.5	0.290792	0.14808	0.247994	0.288984	0.256318	0.246494
405	0.29213	0.148461	0.249038	0.290177	0.257201	0.247331
404.5	0.292979	0.148825	0.249673	0.291009	0.257742	0.247852
404	0.294208	0.149382	0.250772	0.29225	0.258651	0.248721
403.5	0.294994	0.149575	0.251398	0.292994	0.259109	0.249163
403	0.296193	0.149971	0.252409	0.294206	0.259881	0.249991
402.5	0.297179	0.150271	0.253103	0.294964	0.260467	0.250551
402	0.298617	0.150945	0.254003	0.296086	0.261428	0.251425
401.5	0.299379	0.151178	0.254641	0.296778	0.262043	0.252011
401	0.300545	0.151652	0.255526	0.29791	0.262931	0.253052
400.5	0.301356	0.152075	0.256184	0.298638	0.263611	0.253747
400	0.302437	0.152524	0.256991	0.299669	0.264472	0.254721
			0.0809708	0.0763241	0.0582971	0.113758
399	0.12872	0.887839	0.0812274	0.0765722	0.0584892	0.114163
398.5	0.12872	0.889613	0.0814001	0.0767337	0.058626	0.114429
398	0.12942	0.892314	0.0816409	0.0769648	0.0588284	0.114806
397.5	0.12942	0.894073	0.0817899	0.0771082	0.0589503	0.115077
397	0.13003	0.896711	0.0820029	0.077322	0.0591233	0.115478
396.5	0.13003	0.898436	0.0821503	0.0774866	0.0592441	0.115744
396	0.13047	0.900994	0.0823486	0.0776901	0.0594253	0.116197
395.5	0.13047	0.902681	0.0824932	0.077854	0.0595696	0.116493
395	0.13089	0.905208	0.0827008	0.078073	0.0597998	0.116948
394.5	0.13089	21:45:51.754000	0.0828413	0.0782103	0.0599319	0.117249
394	0.13124	0.909356	0.083024	0.0784107	0.0601104	0.117683
393.5	0.13124	0.911024	0.0831483	0.078554	0.0602444	0.11797
393	0.13154	0.913485	0.0832996	0.078738	0.0604175	0.118435
392.5	0.13154	0.915108	0.0834084	0.0788675	0.0605241	0.118725
392	0.13171	0.917574	0.0835563	0.0790697	0.0607115	0.119191
391.5	0.13171	0.919213	0.0836319	0.0791871	0.0608178	0.119515
391	0.13178	0.921683	0.0837752	0.0793788	0.0610017	0.119997
390.5	0.13178	0.923332	0.0838659	0.0794993	0.0611338	0.12032
390	0.13193	0.925873	0.0839799	0.0796632	0.0613084	0.120804
389.5	0.13193	0.927568	0.08405	0.079783	0.0614163	0.121113
389	0.13206	0.930179	0.0841331	0.0799386	0.0615574	0.121572
388.5	0.13206	0.931954	0.084171	0.0800562	0.0616488	0.121912
388	0.1321	0.934658	0.08424	0.0802215	0.0618041	0.122427
387.5	0.1321	0.936556	0.0842921	0.0803451	0.0619249	0.122774
387	0.1321	0.939397	0.0843591	0.0805231	0.0620826	0.123311
386.5	0.1321	0.941369	0.0844072	0.0806491	0.0622006	0.123673
386	0.13208	0.944436	0.0844915	0.080793	0.0623796	0.124227
385.5	0.13208	0.94653	0.0845318	0.0809029	0.0624842	0.12461
385	0.132	0.949795	0.0845905	0.0810723	0.0626588	0.12517
384.5	0.132	22:50:56.602000	0.0846438	0.0811963	0.0627857	0.125531
384	0.13188	0.955506	0.0846852	0.0813395	0.0629366	0.126113
383.5	0.13188	0.957872	0.0847182	0.0814458	0.0630529	0.126496
383	0.13172	0.961613	0.0847635	0.0815996	0.0632011	0.127069
382.5	0.13172	0.964187	0.0847963	0.0817053	0.0633191	0.127463
382	0.13158	0.968194	0.0848577	0.0818565	0.0634812	0.128028
381.5	0.13158	0.970982	0.0848876	0.0819372	0.0635875	0.128416
381	0.13134	0.975292	0.0849295	0.082065	0.0637572	0.128985
380.5	0.13134	0.978279	0.0849572	0.0821448	0.0638571	0.129357
380	0.13111	0.982886	0.0850128	0.0822879	0.064015	0.129923
379.5	0.13111	0.986063	0.0850256	0.0823913	0.0641209	0.130315
379	0.13083	0.990947	0.0850618	0.0825192	0.0642622	0.130869
378.5	0.13083	0.994333	0.0850925	0.0826242	0.0643712	0.131254
378	0.13055	0.999562	0.0851254	0.0827684	0.0645215	0.131844
377.5	0.13055	1.00318	0.0851563	0.0828651	0.0646057	0.132231
377	0.1303	1.00874	0.0852164	0.0830124	0.0647567	0.132791
376.5	0.1303	1.01251	0.0852604	0.0831143	0.0648668	0.133179
376	0.13006	1.01834	0.0853042	0.0832674	0.0650214	0.133748
375.5	0.13006	1.02232	0.0853283	0.0833649	0.0651306	0.134144
375	0.12986	1.02841	0.0853871	0.083535	0.0653072	0.134724
374.5	0.12986	1.03254	0.0854328	0.0836436	0.0654269	0.13511
374	0.12968	1.03883	0.0855151	0.0838241	0.0656131	0.135724
373.5	0.12968	1.0431	0.0855428	0.0839381	0.0657298	0.136129
373	0.12955	1.04967	0.0856265	0.0841003	0.0659019	0.136748
372.5	0.12955	1.05416	0.0857029	0.0842249	0.0660329	0.13715
372	0.12942	1.06095	0.0857844	0.0844027	0.0662146	0.137756
371.5	0.12942	1.06553	0.0858677	0.0845401	0.0663615	0.138161
371	0.12933	1.07239	0.0859676	0.0847183	0.0665596	0.138816
370.5	0.12933	1.07704	0.086035	0.0848422	0.0666808	0.13925
370	0.12932	1.08408	0.0859634	0.0850065	0.066823	0.140188
369.5	0.12932	1.08879	0.0860736	0.0851617	0.0669526	0.140615
369	0.12937	1.096	0.086256	0.0854272	0.067202	0.141307
368.5	0.12937	1.10082	0.086384	0.0856076	0.0673731	0.141763
368	0.12944	1.10813	0.086609	0.0859143	0.0676316	0.142455
367.5	0.12944	1.11304	0.0867458	0.0861079	0.0678007	0.142942
367	0.12963	1.12047	0.0869744	0.0864144	0.068055	0.143654
366.5	0.12963	1.1255	0.0871451	0.086625	0.0682416	0.144148
366	0.12992	1.13296	0.0873836	0.086933	0.068507	0.144906
365.5	0.12992	1.13799	0.0875519	0.0871482	0.0686924	0.145423
365	0.13028	1.14565	0.0878414	0.0875011	0.0689979	0.146235
364.5	0.13028	1.15082	0.0880295	0.0877412	0.0691974	0.146762
364	0.1308	1.15853	0.0883356	0.0881168	0.0694993	0.147602
363.5	0.1308	1.16371	0.0885373	0.0883574	0.0696618	0.148217
363	0.13137	1.17162	0.0888784	0.0887619	0.0699992	0.149138
362.5	0.13137	1.17694	0.0891016	0.0890535	0.070226	0.149725
362	0.1321	1.18496	0.0894749	0.0894669	0.0705666	0.150656
361.5	0.1321	1.1904	0.0897406	0.0897636	0.070808	0.151288
361	0.13294	1.19875	0.0901749	0.0902441	0.0711626	0.152239
360.5	0.13294	1.20437	0.0904569	0.0905775	0.0714263	0.152894
360	0.13391	1.2136	0.0909126	0.0910922	0.0718208	0.153888
359.5	0.13391	1.2194	0.0912344	0.0914293	0.0720931	0.154578
359	0.13504	1.22835	0.0917443	0.0919725	0.0725111	0.155625
358.5	0.13504	1.23444	0.0920826	0.0923476	0.0727937	0.156344
358	0.13631	1.24383	0.0926599	0.0929206	0.073249	0.157464
357.5	0.13631	1.25021	0.093065	0.0933169	0.073573	0.158197
357	0.13769	1.2599	0.0936493	0.0939218	0.0740312	0.159311
356.5	0.13769	1.26651	0.0940664	0.0943419	0.0743643	0.160063
356	0.13918	1.27659	0.0947213	0.0949987	0.0748493	0.161222
355.5	0.13918	1.28351	0.0951627	0.0954621	0.075177	0.162038
355	0.14084	1.29407	0.0958854	0.0961511	0.0757151	0.163263
354.5	0.14084	1.30129	0.0963627	0.0966101	0.0760756	0.164103
354	0.14259	1.31243	0.0971451	0.0973707	0.0766499	0.165409
353.5	0.14259	1.32	0.0976398	0.0978606	0.077016	0.16626
353	0.1445	1.33163	0.0984493	0.098656	0.0776094	0.16758
352.5	0.1445	1.33951	0.098979	0.0991847	0.0780109	0.168448
352	0.14652	1.35157	0.0998078	0.0999794	0.0786269	0.169791
351.5	0.14652	1.35975	0.100397	0.100539	0.0790375	0.170743
351	0.14868	1.37226	0.101257	0.101389	0.0796637	0.172163
350.5	0.14868	1.38079	0.101843	0.101962	0.080112	0.173105
350	0.15099	1.39367	0.102756	0.102879	0.080791	0.174573
349.5	0.15099	1.4025	0.103353	0.103457	0.0812362	0.175574
349	0.15338	1.41592	0.104286	0.104389	0.081919	0.17705
348.5	0.15338	1.42499	0.104882	0.104989	0.0823766	0.17808
348	0.15586	1.43876	0.105849	0.105954	0.0831105	0.179589
347.5	0.15586	1.44808	0.106503	0.106587	0.0835757	0.180616
347	0.15844	1.46231	0.107561	0.107578	0.0843474	0.182201
346.5	0.15844	1.47191	0.10825	0.108255	0.084852	0.183249
346	0.16106	1.4864	0.109279	0.109258	0.0855939	0.18485
345.5	0.16106	1.49613	0.109967	0.109956	0.0861093	0.185955
345	0.1638	1.51092	0.111012	0.110979	0.0869019	0.187577
344.5	0.1638	1.5209	0.111735	0.111677	0.0874156	0.188643
344	0.16655	1.53591	0.112816	0.112741	0.0882213	0.190328
343.5	0.16655	1.54606	0.113521	0.113422	0.0887278	0.191441
343	0.16941	1.56139	0.114618	0.114482	0.0895242	0.193135
342.5	0.16941	1.57168	0.115331	0.115172	0.0900622	0.19425
342	0.17231	1.58719	0.116449	0.116252	0.0908465	0.19594
341.5	0.17231	1.59757	0.117163	0.116936	0.0913255	0.197068
341	0.17405	1.61324	0.11825	0.11802	0.0920886	0.198791
340.5	0.17405	1.62371	0.118963	0.118745	0.0925875	0.199893
340	0.17687	1.63953	0.125133	0.120071	0.0939682	0.197488
339.5	0.17687	1.65004	0.125859	0.120747	0.0944575	0.198594
339	0.17973	1.66596	0.126983	0.121795	0.095239	0.20023
338.5	0.17973	1.67661	0.127746	0.122467	0.0957542	0.201337
338	0.18261	1.69251	0.128832	0.123479	0.0964712	0.202983
337.5	0.18261	1.70305	0.129535	0.124138	0.0969478	0.204062
337	0.18529	1.71891	0.130635	0.125139	0.0977182	0.20572
336.5	0.18529	1.72949	0.131357	0.125808	0.0982412	0.206788
336	0.18801	1.74532	0.132469	0.126848	0.0990356	0.208347
335.5	0.18801	1.75593	0.133191	0.12753	0.0995379	0.209387
335	0.19059	1.77166	0.134194	0.128499	0.100247	0.210937
334.5	0.19059	1.78213	0.134878	0.129122	0.100736	0.212
334	0.19305	1.79775	0.135863	0.130021	0.101434	0.21351
333.5	0.19305	1.80801	0.136543	0.130641	0.101893	0.214555
333	0.19536	1.82346	0.137491	0.131527	0.102548	0.216068
332.5	0.19536	1.83375	0.138128	0.132124	0.103013	0.217045
332	0.19765	1.84894	0.139064	0.133023	0.103651	0.218532
331.5	0.19765	1.85881	0.139688	0.133592	0.104099	0.219456
331	0.19969	1.87379	0.140607	0.134472	0.10473	0.220849
330.5	0.19969	1.88352	0.141209	0.135015	0.105124	0.221766
330	0.20164	1.88933	0.142084	0.135793	0.105705	0.223122
329.5	0.20164	1.89882	0.142649	0.136284	0.106084	0.223982
329	0.20346	1.91295	0.143495	0.136974	0.106597	0.225329
328.5	0.20346	1.92225	0.144071	0.137501	0.107004	0.226201
328	0.2052	1.93569	0.144906	0.13821	0.107566	0.22745
327.5	0.2052	1.94477	0.145453	0.138661	0.107939	0.228251
327	0.20685	1.95797	0.146267	0.139297	0.108478	0.229417
326.5	0.20685	1.96659	0.146841	0.139737	0.108847	0.230193
326	0.20846	1.97935	0.147647	0.140319	0.109359	0.23131
325.5	0.20846	1.98758	0.148183	0.140701	0.109706	0.232013
325	0.20984	1.99946	0.148939	0.141231	0.110225	0.233081
324.5	0.20984	2.00713	0.149427	0.141544	0.110559	0.2338
324	0.21122	2.01831	0.150223	0.142041	0.111084	0.234779
323.5	0.21122	2.02552	0.150764	0.142362	0.111426	0.235399
323	0.21231	2.0362	0.151563	0.142776	0.111948	0.236427
322.5	0.21231	2.04306	0.152133	0.143074	0.112312	0.237065
322	0.21346	2.05289	0.153024	0.143442	0.112904	0.237986
321.5	0.21346	2.05923	0.153638	0.143704	0.113307	0.238635
321	0.2144	2.06847	0.154534	0.144024	0.113893	0.239652
320.5	0.2144	2.07416	0.155199	0.144218	0.11433	0.240422
320	0.21527	2.08266	0.156298	0.144612	0.115142	0.241544
319.5	0.21527	2.08785	0.15712	0.144804	0.115712	0.242309
319	0.21609	2.09554	0.158421	0.14515	0.116716	0.243543
318.5	0.21609	2.10051	0.159327	0.145394	0.117425	0.244447
318	0.21685	2.10785	0.160719	0.145574	0.118554	0.245861
317.5	0.21685	2.11223	0.161685	0.14566	0.11942	0.246806
317	0.21764	2.11885	0.16322	0.14593	0.120912	0.248306
316.5	0.21764	2.1227	0.164336	0.146109	0.121972	0.249448
316	0.21837	2.12795	0.166043	0.14619	0.123743	0.251267
315.5	0.21837	2.13134	0.16721	0.146259	0.125065	0.252484
315	0.21931	2.13623	0.169147	0.146436	0.127009	0.254698
314.5	0.21931	2.1391	0.170552	0.146663	0.128555	0.256494
314	0.22049	2.14304	0.172805	0.146994	0.131042	0.259427
313.5	0.22049	2.14557	0.174589	0.147362	0.133033	0.261673
313	0.22187	2.14878	0.177697	0.14841	0.136546	0.26576
312.5	0.22187	2.15053	0.179947	0.149137	0.139006	0.268747
312	0.22362	2.15268	0.18391	0.150462	0.14324	0.274618
311.5	0.22362	2.15383	0.186834	0.151568	0.146292	0.279111
311	0.22553	2.15538	0.191525	0.153481	0.151961	0.286908
310.5	0.22553	2.15591	0.194996	0.155327	0.156385	0.292817
310	0.22765	2.15687	0.201351	0.158651	0.163469	0.30223
309.5	0.22765	2.1573	0.205717	0.160783	0.168418	0.308484
309	0.22984	2.15735	0.211021	0.163469	0.175239	0.317361
308.5	0.22984	2.15739	0.21377	0.165284	0.17974	0.323281
308	0.23259	2.15688	0.215637	0.167058	0.183295	0.32589
307.5	0.23259	2.15635	0.213393	0.166535	0.182436	0.322273
307	0.23596	2.15554	0.203793	0.162892	0.17339	0.304234
306.5	0.23596	2.1547	0.193781	0.159388	0.160928	0.286497
306	0.23982	2.15352	0.176399	0.151985	0.142582	0.264899
305.5	0.23982	2.15241	0.167494	0.148802	0.13212	0.255404
305	0.24404	2.15162	0.160302	0.146673	0.124581	0.248304
304.5	0.24404	2.15108	0.156675	0.14422	0.122513	0.246667
304	0.24843	2.15138	0.154943	0.142174	0.121093	0.247132
303.5	0.24843	2.15179	0.154617	0.141465	0.119818	0.246514
303	0.25241	2.15346	0.154988	0.141671	0.119491	0.244123
302.5	0.25241	2.15584	0.156734	0.141548	0.120196	0.246316
302	0.25614	2.16008	0.156989	0.141909	0.118797	0.248634
301.5	0.25614	2.1642	0.15502	0.142599	0.118306	0.251121
301	0.26031	2.1712	0.156223	0.144102	0.118677	0.251633
300.5	0.26031	2.17751	0.155547	0.14365	0.117753	0.251731
300	0.26031	2.19036	0.154266	0.14422	0.116929	0.251613
299.5	0.635263	2.19751	0.459703	0.143663	0.552226	0.253203
299	0.634136	2.22358	0.461052	0.142716	0.552555	0.254385
298.5	0.633608	2.23822	0.460504	0.143582	0.551232	0.25355
298	0.634664	2.26307	0.463935	0.145448	0.553906	0.253916
297.5	0.637502	2.28285	0.464018	0.144861	0.557055	0.253571
297	0.638666	2.34969	0.468134	0.145291	0.56268	0.257666
296.5	0.638278	2.39088	0.466749	0.144428	0.564551	0.2605
296	0.634755	2.48967	0.469793	0.144346	0.565582	0.259444
295.5	0.633406	2.61798	0.468837	0.145477	0.565064	0.259217
295	0.632249	3.30374	0.468749	0.144793	0.565186	0.258352
294.5	0.634267	10	0.468245	0.142122	0.568279	0.25924
294	0.635413	10	0.471382	03:27:45.619000	0.573266	0.261548
293.5	0.63502	10	0.47046	0.143698	0.573237	0.262295
293	0.632458	10	0.47028	0.143467	0.578373	0.261584
292.5	0.63142	10	0.47337	0.143208	0.5783	0.263761
292	0.631232	10	0.474433	0.143456	0.584603	0.268384
291.5	0.628704	10	0.473933	0.142525	0.581743	0.270283
291	0.623311	10	0.476399	0.143654	0.580796	0.271782
290.5	0.621377	10	0.476199	0.144898	0.576799	0.270259
290	0.624805	10	0.47752	0.143623	0.580539	0.269122
289.5	0.624849	10	0.476229	0.142959	0.580508	0.272377
289	0.627644	10	0.483341	0.143173	0.584124	0.275054
288.5	0.629489	10	0.484993	0.144405	0.585762	0.274653
288	0.627538	10	0.490446	0.149508	0.58336	0.276894
287.5	0.623506	10	0.489069	0.148935	0.584741	0.277164
287	0.625403	10	0.491529	0.149356	0.586204	0.277989
286.5	0.625882	10	0.490369	0.150715	0.586363	0.278051
286	0.636613	10	0.490907	0.152258	0.590364	0.27738
285.5	0.635612	10	0.491213	0.154429	0.591164	0.277139
285	0.635603	10	0.493064	0.156147	0.598069	0.274195
284.5	0.637709	10	0.49159	0.155787	0.602961	0.274677
284	0.643429	10	0.492286	03:44:08.160000	0.599709	0.277601
283.5	0.642533	10	0.493693	0.156922	0.598986	0.278533
283	0.645959	10	0.49858	0.158029	0.603039	0.278726
282.5	0.643929	10	0.496955	0.158813	0.60348	0.279002
282	0.642931	10	0.497323	0.158394	0.605914	0.27945
281.5	0.644755	10	0.496194	0.157511	0.609693	0.280451
281	0.650423	10	0.504068	0.153481	0.621094	0.28412
280.5	0.653592	10	0.503608	0.152703	0.625203	0.285828
280	0.652246	10	0.514946	0.151694	0.632799	0.287473
279.5	0.645138	3.42235	0.51395	0.154245	0.631747	0.288478
279	0.648562	10	0.510717	0.152992	0.63203	0.290902
278.5	0.650475	10	0.513368	0.15139	0.631592	0.292196
278	0.652792	10	0.515642	0.154027	0.635868	0.29329
277.5	0.652757	3.5687	0.520815	0.156023	0.645793	0.297414
277	0.655215	4.18817	0.521208	0.156438	0.650278	0.299267
276.5	0.657859	10	0.522289	0.156481	0.651796	0.297405
276	0.666114	10	0.531038	0.155609	0.654691	0.301528
275.5	0.665261	10	0.527924	0.157696	0.656628	0.301327
275	0.665648	10	0.526818	0.164524	0.656989	0.301798
274.5	0.665691	10	0.527853	0.166241	0.665656	0.301988
274	0.669213	10	0.536314	0.167367	0.664403	0.304377
273.5	0.666573	10	0.538729	0.170194	0.669799	0.305284
273	0.678007	10	0.552491	0.166608	0.672607	0.305811
272.5	0.689264	10	0.556219	0.167601	0.675736	0.306454
272	0.693847	10	0.565326	0.168742	0.683028	0.308892
271.5	0.696754	10	0.573117	0.16804	0.689821	0.310579
271	0.705397	10	0.576378	0.170934	0.695542	0.313394
270.5	0.707313	10	0.582588	0.172675	0.702845	0.316597
270	0.715299	10	0.592918	0.169972	0.722747	0.321071
269.5	0.713244	10	0.599301	0.167286	0.732809	0.324763
269	0.717185	10	0.607864	0.164107	0.754621	0.333403
268.5	0.723066	10	0.618646	0.162171	0.746528	0.335208
268	0.734383	10	0.620746	0.16644	0.748071	0.340808
267.5	0.741042	10	0.621485	0.168756	0.754316	0.342705
267	0.752213	10	0.615344	0.171505	0.769465	0.348093
266.5	0.757906	10	0.615705	0.172211	0.779798	0.353697
266	0.755359	10	0.620592	0.172868	0.787674	0.35397
265.5	0.761565	10	0.621715	0.173455	0.805932	0.358806
265	0.763449	10	0.626803	0.173489	0.820299	0.365182
264.5	0.75924	10	0.626516	0.169121	0.830607	0.369518
264	0.768227	10	0.628772	0.171401	0.844383	0.373689
263.5	0.765418	10	0.631125	0.178638	0.850826	0.374631
263	0.774557	10	0.626019	0.183524	0.851818	0.376039
262.5	0.789586	10	0.636997	0.186797	0.862707	0.378528
262	0.792032	10	0.654041	0.188441	0.906294	0.384932
261.5	0.789407	10	0.660812	0.18623	0.91731	0.387471
261	0.801517	10	0.669182	0.18539	0.927604	0.390333
260.5	0.805794	10	0.687573	0.185328	0.943992	0.391526
260	0.801101	10	0.693667	0.1889	0.968417	0.397728
259.5	0.808442	10	0.707073	0.190003	0.968516	0.406049
259	0.829098	10	0.719098	0.192921	0.982822	0.412162
258.5	0.836173	10	0.726744	0.191823	0.991308	0.406687
258	0.840865	10	0.737023	0.194533	0.997981	0.410981
257.5	0.856237	10	0.740766	0.193517	1.00048	0.411313
257	0.868385	10	0.750326	0.198084	1.00083	0.414215
256.5	0.878889	10	0.758376	0.196046	1.0272	0.417052
256	0.874978	10	0.752281	0.199316	1.01427	0.42259
255.5	0.88456	10	0.751514	0.196858	0.985667	0.42202
255	0.899292	10	0.767474	0.201344	0.997644	0.428993
254.5	0.891107	10	0.773242	0.203841	0.993941	0.426908
254	0.903583	10	0.764568	0.203769	0.980155	0.425921
253.5	0.938542	10	0.783536	0.201587	1.00424	0.427028
253	0.941665	10	0.775156	0.202144	1.00065	0.426918
252.5	0.930913	10	0.772399	0.198485	0.980006	0.429152
252	0.95614	10	0.775092	0.196835	0.98452	0.430443
251.5	0.970292	10	0.785935	0.198912	0.998939	0.433794
251	0.951001	10	0.786725	0.200692	0.999716	0.437431
250.5	0.946819	10	0.785441	0.193863	0.984717	0.437842
250	0.947138	10	0.786277	0.192049	0.962217	0.437626
249.5	0.949463	10	0.787427	0.188031	0.97209	0.435815
249	0.946851	10	0.78638	0.191961	0.998314	0.429106
248.5	0.948081	10	0.779	0.191956	0.988758	0.424665
248	0.944789	10	0.764726	0.185502	0.985397	0.426552
247.5	0.926398	10	0.756769	0.186001	0.982401	0.422828
247	0.916846	10	0.747679	0.187192	0.9639	0.419822
246.5	0.897096	10	0.750225	0.182838	0.955752	0.417195
246	0.885718	10	0.747427	0.182593	0.976487	0.415139
245.5	0.882377	10	0.748442	0.18443	0.970701	0.418095
245	0.874696	10	0.746847	0.180664	0.958673	0.415589
244.5	0.866821	10	0.74543	0.179275	0.952345	0.415138
244	0.862195	10	0.745668	0.179321	0.954173	0.409172
243.5	0.858194	10	0.742531	0.180173	0.94854	0.411029
243	0.852741	10	0.738952	0.18043	0.932481	0.413425
242.5	0.855187	10	0.741529	0.177428	0.928835	0.419324
242	0.836882	10	0.739822	0.174882	0.921356	0.421863
241.5	0.836725	10	0.744091	0.17542	0.921614	0.420719
241	0.834046	10	0.748616	0.17431	0.907702	0.42312
240.5	0.82354	10	0.744903	0.174855	0.90375	0.424535
240	0.824395	10	0.73809	0.178247	0.908607	0.420814
239.5	0.809436	10	0.741994	0.178493	0.882172	0.422211
239	0.820753	10	0.730893	0.174866	0.881459	0.417498
238.5	0.826032	10	0.722543	0.17715	0.861899	0.415702
238	0.825621	10	0.717918	0.173452	0.855707	0.415963
237.5	0.828844	10	0.725968	0.175094	0.853303	0.421458
237	0.823932	10	0.736698	0.169417	0.85393	0.422049
236.5	0.820065	10	0.727772	0.167548	0.863301	0.422852
236	0.823344	10	0.724799	0.168594	0.860255	0.422514
235.5	0.829795	10	0.729009	0.171768	0.861035	0.422317
235	0.825424	10	0.730864	0.171545	0.84956	0.42215
234.5	0.828546	10	0.733974	0.170433	0.856808	0.423959
234	0.837417	10	0.734179	0.16923	0.85562	0.423828
233.5	0.831189	10	0.731988	0.169992	0.84766	0.425829
233	0.835952	10	0.722557	0.171591	0.878813	0.428496
232.5	0.83104	10	0.720969	0.173442	0.875616	0.431686
232	0.827487	10	0.734407	0.172662	0.90446	0.433909
231.5	0.824609	10	0.733964	0.178509	0.908492	0.434844
231	0.831732	10	0.72576	0.176246	0.908134	0.436301
230.5	0.829558	10	0.725738	0.182835	0.916292	0.43483
230	0.837692	10	0.740488	0.184091	0.916871	0.439033
229.5	0.830388	10	0.74169	0.182307	0.915839	0.434521
229	0.829783	10	0.743798	0.185105	0.930357	0.441183
228.5	0.844213	10	0.751376	0.186284	0.941126	0.444494
228	0.859147	10	0.768323	0.184604	0.948282	0.441211
227.5	0.870689	10	0.774151	0.186983	0.947773	0.443652
227	0.893623	10	0.794294	0.189366	0.957361	0.448852
226.5	0.903365	10	0.817633	0.189474	0.961484	0.451641
226	0.910541	10	0.84704	0.190558	0.99041	0.45032
225.5	0.920238	10	0.848968	0.19115	1.00348	0.452567
225	0.956335	10	0.874634	0.191844	1.03731	0.466202
224.5	0.98103	10	0.891896	0.192768	1.05344	0.46268
224	1.00799	10	0.905382	0.195174	1.07046	0.464952
223.5	1.0112	10	0.909277	0.19706	1.09189	0.468479
223	1.02271	10	0.926794	0.196982	1.12375	0.474419
222.5	1.02521	10	0.938559	0.195339	1.12388	0.474582
222	1.03788	10	0.952746	0.195044	1.15063	0.482182
221.5	1.04053	10	0.961039	0.201532	1.1531	0.493871
221	1.05885	10	0.968594	0.205489	1.18928	0.494129
220.5	1.06851	10	0.964226	0.203633	1.23876	0.497424
220	1.08839	10	0.969322	0.200425	1.24591	0.499704
219.5	1.10541	10	0.970319	0.203289	1.26541	0.50122
219	1.12891	10	0.994542	0.205254	1.30365	0.5087
218.5	1.13349	10	0.999971	0.208087	1.33709	0.508666
218	1.13035	10	1.0039	0.207613	1.38889	0.516249
217.5	1.1303	10	1.00962	0.205875	1.42135	0.521064
217	1.17744	10	1.04361	0.207329	1.49177	0.521785
216.5	1.18856	10	1.05889	0.207362	1.61466	0.529235
216	1.22054	10	1.06862	0.20839	1.75678	0.530768
215.5	1.24364	10	1.06623	0.209366	1.87328	0.528328
215	1.25502	10	1.07456	0.204596	2.00207	0.528909
214.5	1.27741	10	1.09835	0.20288	2.02028	0.530725
214	1.31074	10	1.10135	0.205848	2.07904	0.529256
213.5	1.33116	10	1.11417	0.209139	2.09477	0.533758
213	1.35981	10	1.10524	0.207248	2.06029	0.531722
212.5	1.35795	10	1.13897	0.203975	1.9082	0.532053
212	1.36548	10	1.10356	0.204572	1.91935	0.526917
211.5	1.37397	10	1.10844	0.198383	1.78788	0.523751
211	1.38295	10	1.11446	0.197166	1.7173	0.517992
210.5	1.38464	10	1.08948	0.195038	1.64218	0.514524
210	1.38996	10	1.07453	0.194772	1.50005	0.511515
209.5	1.41703	10	1.0597	0.194508	1.46583	0.503539
209	1.37296	10	1.05282	0.193262	1.45018	0.501435
208.5	1.34286	10	1.05612	0.192235	1.40698	0.498151
208	1.32058	10	1.01391	0.187247	1.33652	0.488361
207.5	1.28904	10	1.00684	0.189903	1.28826	0.486461
207	1.25547	10	0.960179	0.190508	1.22893	0.469336
206.5	1.22049	10	0.935309	0.190331	1.18041	0.459492
206	1.16383	10	0.887165	0.184684	1.11166	0.452221
205.5	1.13678	10	0.887187	0.182173	1.08835	0.446251
205	1.09722	10	0.859812	0.181867	1.03758	0.438898
204.5	1.07481	10	0.832606	0.182373	1.00689	0.435448
204	1.03656	10	0.80294	0.178882	0.961755	0.424303
203.5	1.00816	10	0.783095	0.17441	0.950404	0.413585
203	0.967765	10	0.757777	0.17239	0.907948	0.405433
202.5	0.951239	10	0.73714	0.172635	0.88504	0.397601
202	0.919391	10	0.703099	0.169157	0.842888	0.379489
201.5	0.894049	10	0.691747	0.164953	0.819437	0.375483
201	0.857359	10	0.659506	0.161992	0.791563	0.361295
200.5	0.840347	10	0.650914	0.15547	0.775267	0.359764
200	0.812501	10	0.635155	0.15519	0.759078	0.349667
		10
		10
		10
		10
		10
		10
		10
		10
		10
		10
		10
		10
		10
		10
		10
		10
		10
		10
		10
		10
