# Supplementary material for: Increasing polymer molecular weight enables low-donor-content, efficient and scalable semi-transparent organic solar cells
Source: J Mater Chem A Mater. 2026 Jan 27;14(22):13688–706. doi: 10.1039/d5ta07234d (PMC12937936; doi:10.1039/d5ta07234d)
Supplement: TA-014-D5TA07234D-s001 [file TA-014-D5TA07234D-s001.zip › Datasets for Figures and tables/Figure_2/0.4 HIGH_IV_curves.txt]

IV Curves for sample: 0.4 HIGH
--- Sample: 0.4 HIGH - Device: L.01 ---
-0,200000	-0,001105
-0,191950	-0,001101
-0,183900	-0,001097
-0,175850	-0,001093
-0,167800	-0,001090
-0,159750	-0,001087
-0,151700	-0,001085
-0,143600	-0,001081
-0,135550	-0,001077
-0,127500	-0,001072
-0,119450	-0,001070
-0,111400	-0,001066
-0,103350	-0,001062
-0,095300	-0,001058
-0,087250	-0,001054
-0,079200	-0,001052
-0,071150	-0,001048
-0,063100	-0,001043
-0,055050	-0,001037
-0,047000	-0,001033
-0,038950	-0,001031
-0,030850	-0,001027
-0,022800	-0,001023
-0,014750	-0,001018
-0,006700	-0,001013
0,001350	-0,001009
0,009400	-0,001005
0,017450	-0,001000
0,025500	-0,000997
0,033550	-0,000991
0,041600	-0,000986
0,049650	-0,000981
0,057700	-0,000975
0,065750	-0,000969
0,073850	-0,000964
0,081900	-0,000959
0,089950	-0,000952
0,098000	-0,000946
0,106050	-0,000941
0,114100	-0,000936
0,122150	-0,000930
0,130200	-0,000922
0,138250	-0,000915
0,146300	-0,000909
0,154350	-0,000903
0,162400	-0,000896
0,170450	-0,000889
0,178500	-0,000882
0,186600	-0,000875
0,194650	-0,000867
0,202700	-0,000859
0,210750	-0,000853
0,218800	-0,000845
0,226850	-0,000837
0,234900	-0,000829
0,242950	-0,000821
0,251000	-0,000814
0,259050	-0,000805
0,267100	-0,000796
0,275150	-0,000787
0,283200	-0,000778
0,291300	-0,000768
0,299350	-0,000760
0,307400	-0,000751
0,315450	-0,000742
0,323500	-0,000732
0,331550	-0,000721
0,339600	-0,000712
0,347650	-0,000703
0,355700	-0,000692
0,363750	-0,000682
0,371800	-0,000671
0,379850	-0,000660
0,387900	-0,000649
0,395950	-0,000637
0,404050	-0,000625
0,412100	-0,000614
0,420150	-0,000602
0,428200	-0,000590
0,436250	-0,000577
0,444300	-0,000564
0,452350	-0,000552
0,460400	-0,000538
0,468450	-0,000523
0,476500	-0,000510
0,484550	-0,000495
0,492600	-0,000480
0,500650	-0,000466
0,508700	-0,000451
0,516800	-0,000435
0,524850	-0,000418
0,532900	-0,000401
0,540950	-0,000384
0,549000	-0,000366
0,557050	-0,000347
0,565100	-0,000328
0,573150	-0,000308
0,581200	-0,000288
0,589250	-0,000267
0,597300	-0,000245
0,605350	-0,000223
0,613400	-0,000200
0,621500	-0,000175
0,629550	-0,000151
0,637600	-0,000125
0,645650	-9,904116E-5
0,653700	-7,146532E-5
0,661750	-4,330583E-5
0,669800	-1,445662E-5
0,677850	1,549045E-5
0,685900	4,649044E-5
0,693950	7,843033E-5
0,702000	0,000111
0,710050	0,000145
0,718100	0,000180
0,726200	0,000216
0,734250	0,000253
0,742300	0,000291
0,750350	0,000329
0,758400	0,000369
0,766450	0,000410
0,774500	0,000452
0,782550	0,000495
0,790600	0,000538
0,798650	0,000583
0,806700	0,000629
0,814750	0,000675
0,822800	0,000723
0,830850	0,000771
0,838950	0,000821
0,847000	0,000871
0,855050	0,000922
0,863100	0,000974
0,871150	0,001027
0,879200	0,001083
0,887250	0,001136
0,895300	0,001191
0,903350	0,001247
0,911400	0,001303
0,919450	0,001361
0,927500	0,001419
0,935550	0,001478
0,943650	0,001538
0,951700	0,001598
0,959750	0,001658
0,967800	0,001720
0,975850	0,001782
0,983900	0,001844
0,991950	0,001908
1,000000	0,001972
--- Sample: 0.4 HIGH - Device: L.02 ---
-0,200000	-0,001126
-0,191950	-0,001123
-0,183900	-0,001120
-0,175850	-0,001116
-0,167800	-0,001114
-0,159750	-0,001111
-0,151700	-0,001109
-0,143600	-0,001107
-0,135550	-0,001105
-0,127500	-0,001103
-0,119450	-0,001100
-0,111400	-0,001094
-0,103350	-0,001091
-0,095300	-0,001089
-0,087250	-0,001085
-0,079200	-0,001083
-0,071150	-0,001080
-0,063100	-0,001078
-0,055050	-0,001074
-0,047000	-0,001070
-0,038950	-0,001065
-0,030850	-0,001062
-0,022800	-0,001058
-0,014750	-0,001054
-0,006700	-0,001051
0,001350	-0,001047
0,009400	-0,001043
0,017450	-0,001039
0,025500	-0,001033
0,033550	-0,001029
0,041600	-0,001025
0,049650	-0,001021
0,057700	-0,001017
0,065750	-0,001012
0,073850	-0,001008
0,081900	-0,001003
0,089950	-0,000999
0,098000	-0,000992
0,106050	-0,000987
0,114100	-0,000981
0,122150	-0,000976
0,130200	-0,000971
0,138250	-0,000965
0,146300	-0,000957
0,154350	-0,000952
0,162400	-0,000945
0,170450	-0,000938
0,178500	-0,000931
0,186600	-0,000925
0,194650	-0,000918
0,202700	-0,000911
0,210750	-0,000902
0,218800	-0,000895
0,226850	-0,000888
0,234900	-0,000881
0,242950	-0,000873
0,251000	-0,000865
0,259050	-0,000856
0,267100	-0,000846
0,275150	-0,000838
0,283200	-0,000830
0,291300	-0,000820
0,299350	-0,000810
0,307400	-0,000800
0,315450	-0,000791
0,323500	-0,000781
0,331550	-0,000771
0,339600	-0,000759
0,347650	-0,000749
0,355700	-0,000738
0,363750	-0,000727
0,371800	-0,000716
0,379850	-0,000705
0,387900	-0,000693
0,395950	-0,000681
0,404050	-0,000668
0,412100	-0,000655
0,420150	-0,000643
0,428200	-0,000630
0,436250	-0,000616
0,444300	-0,000602
0,452350	-0,000589
0,460400	-0,000575
0,468450	-0,000560
0,476500	-0,000545
0,484550	-0,000530
0,492600	-0,000514
0,500650	-0,000498
0,508700	-0,000481
0,516800	-0,000465
0,524850	-0,000447
0,532900	-0,000429
0,540950	-0,000410
0,549000	-0,000391
0,557050	-0,000371
0,565100	-0,000350
0,573150	-0,000329
0,581200	-0,000308
0,589250	-0,000285
0,597300	-0,000262
0,605350	-0,000237
0,613400	-0,000212
0,621500	-0,000186
0,629550	-0,000158
0,637600	-0,000130
0,645650	-0,000101
0,653700	-7,053609E-5
0,661750	-3,852610E-5
0,669800	-5,691561E-6
0,677850	2,859143E-5
0,685900	6,422874E-5
0,693950	0,000101
0,702000	0,000139
0,710050	0,000179
0,718100	0,000220
0,726200	0,000262
0,734250	0,000306
0,742300	0,000351
0,750350	0,000397
0,758400	0,000445
0,766450	0,000495
0,774500	0,000546
0,782550	0,000598
0,790600	0,000651
0,798650	0,000707
0,806700	0,000763
0,814750	0,000821
0,822800	0,000880
0,830850	0,000941
0,838950	0,001003
0,847000	0,001067
0,855050	0,001132
0,863100	0,001197
0,871150	0,001264
0,879200	0,001332
0,887250	0,001401
0,895300	0,001472
0,903350	0,001544
0,911400	0,001616
0,919450	0,001690
0,927500	0,001765
0,935550	0,001841
0,943650	0,001918
0,951700	0,001996
0,959750	0,002075
0,967800	0,002154
0,975850	0,002234
0,983900	0,002316
0,991950	0,002399
1,000000	0,002482
--- Sample: 0.4 HIGH - Device: L.03 ---
-0,200000	-0,001226
-0,191950	-0,001222
-0,183900	-0,001218
-0,175850	-0,001214
-0,167800	-0,001211
-0,159750	-0,001209
-0,151700	-0,001207
-0,143600	-0,001205
-0,135550	-0,001201
-0,127500	-0,001198
-0,119450	-0,001195
-0,111400	-0,001193
-0,103350	-0,001188
-0,095300	-0,001186
-0,087250	-0,001182
-0,079200	-0,001178
-0,071150	-0,001176
-0,063100	-0,001172
-0,055050	-0,001170
-0,047000	-0,001165
-0,038950	-0,001159
-0,030850	-0,001157
-0,022800	-0,001152
-0,014750	-0,001147
-0,006700	-0,001144
0,001350	-0,001141
0,009400	-0,001137
0,017450	-0,001133
0,025500	-0,001128
0,033550	-0,001121
0,041600	-0,001117
0,049650	-0,001113
0,057700	-0,001107
0,065750	-0,001103
0,073850	-0,001098
0,081900	-0,001094
0,089950	-0,001088
0,098000	-0,001080
0,106050	-0,001075
0,114100	-0,001070
0,122150	-0,001064
0,130200	-0,001059
0,138250	-0,001053
0,146300	-0,001047
0,154350	-0,001041
0,162400	-0,001033
0,170450	-0,001027
0,178500	-0,001020
0,186600	-0,001012
0,194650	-0,001004
0,202700	-0,000999
0,210750	-0,000991
0,218800	-0,000983
0,226850	-0,000974
0,234900	-0,000967
0,242950	-0,000959
0,251000	-0,000950
0,259050	-0,000941
0,267100	-0,000933
0,275150	-0,000924
0,283200	-0,000914
0,291300	-0,000903
0,299350	-0,000895
0,307400	-0,000886
0,315450	-0,000875
0,323500	-0,000864
0,331550	-0,000853
0,339600	-0,000842
0,347650	-0,000831
0,355700	-0,000819
0,363750	-0,000807
0,371800	-0,000796
0,379850	-0,000783
0,387900	-0,000771
0,395950	-0,000758
0,404050	-0,000745
0,412100	-0,000731
0,420150	-0,000716
0,428200	-0,000701
0,436250	-0,000687
0,444300	-0,000672
0,452350	-0,000656
0,460400	-0,000640
0,468450	-0,000623
0,476500	-0,000604
0,484550	-0,000587
0,492600	-0,000569
0,500650	-0,000550
0,508700	-0,000531
0,516800	-0,000512
0,524850	-0,000491
0,532900	-0,000469
0,540950	-0,000448
0,549000	-0,000425
0,557050	-0,000399
0,565100	-0,000375
0,573150	-0,000349
0,581200	-0,000319
0,589250	-0,000292
0,597300	-0,000263
0,605350	-0,000231
0,613400	-0,000201
0,621500	-0,000162
0,629550	-0,000125
0,637600	-9,137010E-5
0,645650	-5,211692E-5
0,653700	-1,269227E-5
0,661750	3,491587E-5
0,669800	7,829085E-5
0,677850	8,338273E-5
0,685900	0,000132
0,693950	0,000182
0,702000	0,000235
0,710050	0,000289
0,718100	0,000346
0,726200	0,000405
0,734250	0,000466
0,742300	0,000529
0,750350	0,000595
0,758400	0,000663
0,766450	0,000732
0,774500	0,000805
0,782550	0,000879
0,790600	0,000955
0,798650	0,001034
0,806700	0,001115
0,814750	0,001198
0,822800	0,001282
0,830850	0,001369
0,838950	0,001459
0,847000	0,001549
0,855050	0,001642
0,863100	0,001736
0,871150	0,001833
0,879200	0,001931
0,887250	0,002031
0,895300	0,002132
0,903350	0,002236
0,911400	0,002340
0,919450	0,002446
0,927500	0,002554
0,935550	0,002664
0,943650	0,002776
0,951700	0,002888
0,959750	0,003002
0,967800	0,003117
0,975850	0,003234
0,983900	0,003352
0,991950	0,003471
1,000000	0,003591
--- Sample: 0.4 HIGH - Device: L.04 ---
-0,200000	-0,001148
-0,191950	-0,001144
-0,183900	-0,001141
-0,175850	-0,001138
-0,167800	-0,001135
-0,159750	-0,001131
-0,151700	-0,001128
-0,143600	-0,001124
-0,135550	-0,001121
-0,127500	-0,001117
-0,119450	-0,001113
-0,111400	-0,001109
-0,103350	-0,001106
-0,095300	-0,001102
-0,087250	-0,001097
-0,079200	-0,001093
-0,071150	-0,001091
-0,063100	-0,001087
-0,055050	-0,001083
-0,047000	-0,001079
-0,038950	-0,001074
-0,030850	-0,001070
-0,022800	-0,001066
-0,014750	-0,001060
-0,006700	-0,001055
0,001350	-0,001051
0,009400	-0,001046
0,017450	-0,001041
0,025500	-0,001036
0,033550	-0,001031
0,041600	-0,001025
0,049650	-0,001019
0,057700	-0,001014
0,065750	-0,001009
0,073850	-0,001003
0,081900	-0,000998
0,089950	-0,000990
0,098000	-0,000982
0,106050	-0,000974
0,114100	-0,000967
0,122150	-0,000961
0,130200	-0,000955
0,138250	-0,000947
0,146300	-0,000939
0,154350	-0,000932
0,162400	-0,000924
0,170450	-0,000917
0,178500	-0,000909
0,186600	-0,000900
0,194650	-0,000891
0,202700	-0,000882
0,210750	-0,000872
0,218800	-0,000864
0,226850	-0,000855
0,234900	-0,000846
0,242950	-0,000834
0,251000	-0,000824
0,259050	-0,000815
0,267100	-0,000804
0,275150	-0,000794
0,283200	-0,000784
0,291300	-0,000773
0,299350	-0,000762
0,307400	-0,000751
0,315450	-0,000739
0,323500	-0,000728
0,331550	-0,000716
0,339600	-0,000704
0,347650	-0,000692
0,355700	-0,000681
0,363750	-0,000669
0,371800	-0,000657
0,379850	-0,000644
0,387900	-0,000633
0,395950	-0,000620
0,404050	-0,000607
0,412100	-0,000594
0,420150	-0,000582
0,428200	-0,000569
0,436250	-0,000555
0,444300	-0,000540
0,452350	-0,000526
0,460400	-0,000514
0,468450	-0,000500
0,476500	-0,000485
0,484550	-0,000471
0,492600	-0,000456
0,500650	-0,000441
0,508700	-0,000425
0,516800	-0,000409
0,524850	-0,000393
0,532900	-0,000377
0,540950	-0,000359
0,549000	-0,000342
0,557050	-0,000323
0,565100	-0,000304
0,573150	-0,000284
0,581200	-0,000264
0,589250	-0,000243
0,597300	-0,000222
0,605350	-0,000199
0,613400	-0,000175
0,621500	-0,000151
0,629550	-0,000125
0,637600	-9,856367E-5
0,645650	-7,088228E-5
0,653700	-4,176977E-5
0,661750	-1,127631E-5
0,669800	2,039186E-5
0,677850	5,316071E-5
0,685900	8,747913E-5
0,693950	0,000129
0,702000	0,000178
0,710050	0,000206
0,718100	0,000248
0,726200	0,000290
0,734250	0,000334
0,742300	0,000376
0,750350	0,000422
0,758400	0,000466
0,766450	0,000516
0,774500	0,000566
0,782550	0,000619
0,790600	0,000673
0,798650	0,000726
0,806700	0,000781
0,814750	0,000837
0,822800	0,000896
0,830850	0,000958
0,838950	0,001021
0,847000	0,001086
0,855050	0,001151
0,863100	0,001217
0,871150	0,001285
0,879200	0,001355
0,887250	0,001425
0,895300	0,001497
0,903350	0,001570
0,911400	0,001644
0,919450	0,001720
0,927500	0,001796
0,935550	0,001874
0,943650	0,001985
0,951700	0,002059
0,959750	0,002134
0,967800	0,002214
0,975850	0,002302
0,983900	0,002385
0,991950	0,002471
1,000000	0,002556
--- Sample: 0.4 HIGH - Device: L.05 ---
-0,200000	-0,001342
-0,191950	-0,001341
-0,183900	-0,001337
-0,175850	-0,001335
-0,167800	-0,001334
-0,159750	-0,001332
-0,151700	-0,001330
-0,143600	-0,001328
-0,135550	-0,001326
-0,127500	-0,001323
-0,119450	-0,001320
-0,111400	-0,001317
-0,103350	-0,001316
-0,095300	-0,001314
-0,087250	-0,001312
-0,079200	-0,001309
-0,071150	-0,001307
-0,063100	-0,001304
-0,055050	-0,001302
-0,047000	-0,001300
-0,038950	-0,001299
-0,030850	-0,001295
-0,022800	-0,001291
-0,014750	-0,001287
-0,006700	-0,001285
0,001350	-0,001283
0,009400	-0,001280
0,017450	-0,001275
0,025500	-0,001273
0,033550	-0,001271
0,041600	-0,001266
0,049650	-0,001263
0,057700	-0,001261
0,065750	-0,001258
0,073850	-0,001255
0,081900	-0,001250
0,089950	-0,001246
0,098000	-0,001242
0,106050	-0,001236
0,114100	-0,001232
0,122150	-0,001229
0,130200	-0,001224
0,138250	-0,001219
0,146300	-0,001213
0,154350	-0,001209
0,162400	-0,001204
0,170450	-0,001199
0,178500	-0,001193
0,186600	-0,001187
0,194650	-0,001183
0,202700	-0,001177
0,210750	-0,001172
0,218800	-0,001164
0,226850	-0,001158
0,234900	-0,001151
0,242950	-0,001144
0,251000	-0,001136
0,259050	-0,001130
0,267100	-0,001123
0,275150	-0,001115
0,283200	-0,001107
0,291300	-0,001098
0,299350	-0,001090
0,307400	-0,001082
0,315450	-0,001072
0,323500	-0,001064
0,331550	-0,001055
0,339600	-0,001045
0,347650	-0,001034
0,355700	-0,001022
0,363750	-0,001012
0,371800	-0,001000
0,379850	-0,000989
0,387900	-0,000977
0,395950	-0,000964
0,404050	-0,000950
0,412100	-0,000935
0,420150	-0,000921
0,428200	-0,000907
0,436250	-0,000891
0,444300	-0,000876
0,452350	-0,000860
0,460400	-0,000842
0,468450	-0,000823
0,476500	-0,000803
0,484550	-0,000784
0,492600	-0,000764
0,500650	-0,000742
0,508700	-0,000719
0,516800	-0,000695
0,524850	-0,000671
0,532900	-0,000645
0,540950	-0,000618
0,549000	-0,000589
0,557050	-0,000558
0,565100	-0,000526
0,573150	-0,000493
0,581200	-0,000458
0,589250	-0,000421
0,597300	-0,000381
0,605350	-0,000339
0,613400	-0,000296
0,621500	-0,000249
0,629550	-0,000201
0,637600	-0,000149
0,645650	-9,548961E-5
0,653700	-3,777272E-5
0,661750	2,304175E-5
0,669800	8,699197E-5
0,677850	0,000153
0,685900	0,000224
0,693950	0,000298
0,702000	0,000374
0,710050	0,000455
0,718100	0,000539
0,726200	0,000628
0,734250	0,000719
0,742300	0,000814
0,750350	0,000913
0,758400	0,001015
0,766450	0,001120
0,774500	0,001229
0,782550	0,001341
0,790600	0,001457
0,798650	0,001576
0,806700	0,001699
0,814750	0,001824
0,822800	0,001952
0,830850	0,002084
0,838950	0,002220
0,847000	0,002357
0,855050	0,002498
0,863100	0,002641
0,871150	0,002787
0,879200	0,002936
0,887250	0,003087
0,895300	0,003242
0,903350	0,003398
0,911400	0,003556
0,919450	0,003717
0,927500	0,003880
0,935550	0,004045
0,943650	0,004214
0,951700	0,004384
0,959750	0,004556
0,967800	0,004729
0,975850	0,004904
0,983900	0,005082
0,991950	0,005261
1,000000	0,005443
--- Sample: 0.4 HIGH - Device: L.06 ---
-0,200000	-0,001321
-0,191950	-0,001319
-0,183900	-0,001318
-0,175850	-0,001317
-0,167800	-0,001314
-0,159750	-0,001313
-0,151700	-0,001313
-0,143600	-0,001309
-0,135550	-0,001306
-0,127500	-0,001303
-0,119450	-0,001302
-0,111400	-0,001302
-0,103350	-0,001301
-0,095300	-0,001298
-0,087250	-0,001294
-0,079200	-0,001293
-0,071150	-0,001291
-0,063100	-0,001288
-0,055050	-0,001287
-0,047000	-0,001286
-0,038950	-0,001283
-0,030850	-0,001280
-0,022800	-0,001277
-0,014750	-0,001276
-0,006700	-0,001274
0,001350	-0,001271
0,009400	-0,001269
0,017450	-0,001266
0,025500	-0,001263
0,033550	-0,001260
0,041600	-0,001255
0,049650	-0,001253
0,057700	-0,001252
0,065750	-0,001249
0,073850	-0,001245
0,081900	-0,001242
0,089950	-0,001240
0,098000	-0,001237
0,106050	-0,001234
0,114100	-0,001229
0,122150	-0,001225
0,130200	-0,001220
0,138250	-0,001217
0,146300	-0,001215
0,154350	-0,001213
0,162400	-0,001209
0,170450	-0,001205
0,178500	-0,001199
0,186600	-0,001194
0,194650	-0,001189
0,202700	-0,001184
0,210750	-0,001177
0,218800	-0,001172
0,226850	-0,001167
0,234900	-0,001161
0,242950	-0,001153
0,251000	-0,001147
0,259050	-0,001142
0,267100	-0,001137
0,275150	-0,001131
0,283200	-0,001124
0,291300	-0,001117
0,299350	-0,001109
0,307400	-0,001101
0,315450	-0,001094
0,323500	-0,001087
0,331550	-0,001080
0,339600	-0,001072
0,347650	-0,001063
0,355700	-0,001053
0,363750	-0,001044
0,371800	-0,001036
0,379850	-0,001025
0,387900	-0,001015
0,395950	-0,001003
0,404050	-0,000994
0,412100	-0,000983
0,420150	-0,000972
0,428200	-0,000960
0,436250	-0,000947
0,444300	-0,000933
0,452350	-0,000920
0,460400	-0,000906
0,468450	-0,000891
0,476500	-0,000875
0,484550	-0,000859
0,492600	-0,000841
0,500650	-0,000823
0,508700	-0,000804
0,516800	-0,000784
0,524850	-0,000764
0,532900	-0,000742
0,540950	-0,000719
0,549000	-0,000693
0,557050	-0,000666
0,565100	-0,000638
0,573150	-0,000607
0,581200	-0,000574
0,589250	-0,000538
0,597300	-0,000500
0,605350	-0,000459
0,613400	-0,000416
0,621500	-0,000369
0,629550	-0,000318
0,637600	-0,000262
0,645650	-0,000203
0,653700	-0,000139
0,661750	-6,925595E-5
0,669800	4,624160E-6
0,677850	8,514107E-5
0,685900	0,000170
0,693950	0,000261
0,702000	0,000358
0,710050	0,000461
0,718100	0,000570
0,726200	0,000686
0,734250	0,000808
0,742300	0,000935
0,750350	0,001070
0,758400	0,001210
0,766450	0,001355
0,774500	0,001507
0,782550	0,001664
0,790600	0,001827
0,798650	0,001995
0,806700	0,002169
0,814750	0,002348
0,822800	0,002531
0,830850	0,002720
0,838950	0,002913
0,847000	0,003111
0,855050	0,003312
0,863100	0,003517
0,871150	0,003727
0,879200	0,003941
0,887250	0,004158
0,895300	0,004379
0,903350	0,004603
0,911400	0,004830
0,919450	0,005061
0,927500	0,005295
0,935550	0,005533
0,943650	0,005774
0,951700	0,006016
0,959750	0,006261
0,967800	0,006509
0,975850	0,006760
0,983900	0,007013
0,991950	0,007269
1,000000	0,007527
--- Sample: 0.4 HIGH - Device: L.07 ---
-0,200000	-0,001391
-0,191950	-0,001389
-0,183900	-0,001388
-0,175850	-0,001387
-0,167800	-0,001385
-0,159750	-0,001383
-0,151700	-0,001384
-0,143600	-0,001383
-0,135550	-0,001381
-0,127500	-0,001380
-0,119450	-0,001380
-0,111400	-0,001379
-0,103350	-0,001375
-0,095300	-0,001373
-0,087250	-0,001373
-0,079200	-0,001372
-0,071150	-0,001370
-0,063100	-0,001368
-0,055050	-0,001366
-0,047000	-0,001365
-0,038950	-0,001363
-0,030850	-0,001361
-0,022800	-0,001360
-0,014750	-0,001360
-0,006700	-0,001358
0,001350	-0,001355
0,009400	-0,001354
0,017450	-0,001353
0,025500	-0,001352
0,033550	-0,001350
0,041600	-0,001349
0,049650	-0,001347
0,057700	-0,001344
0,065750	-0,001341
0,073850	-0,001339
0,081900	-0,001339
0,089950	-0,001338
0,098000	-0,001334
0,106050	-0,001328
0,114100	-0,001326
0,122150	-0,001324
0,130200	-0,001322
0,138250	-0,001320
0,146300	-0,001318
0,154350	-0,001315
0,162400	-0,001312
0,170450	-0,001308
0,178500	-0,001306
0,186600	-0,001304
0,194650	-0,001300
0,202700	-0,001296
0,210750	-0,001293
0,218800	-0,001291
0,226850	-0,001287
0,234900	-0,001283
0,242950	-0,001279
0,251000	-0,001276
0,259050	-0,001272
0,267100	-0,001267
0,275150	-0,001261
0,283200	-0,001258
0,291300	-0,001254
0,299350	-0,001248
0,307400	-0,001242
0,315450	-0,001238
0,323500	-0,001233
0,331550	-0,001226
0,339600	-0,001222
0,347650	-0,001217
0,355700	-0,001210
0,363750	-0,001202
0,371800	-0,001195
0,379850	-0,001189
0,387900	-0,001182
0,395950	-0,001173
0,404050	-0,001164
0,412100	-0,001156
0,420150	-0,001146
0,428200	-0,001136
0,436250	-0,001124
0,444300	-0,001114
0,452350	-0,001103
0,460400	-0,001091
0,468450	-0,001078
0,476500	-0,001065
0,484550	-0,001052
0,492600	-0,001037
0,500650	-0,001021
0,508700	-0,001001
0,516800	-0,000980
0,524850	-0,000959
0,532900	-0,000937
0,540950	-0,000913
0,549000	-0,000887
0,557050	-0,000858
0,565100	-0,000825
0,573150	-0,000790
0,581200	-0,000753
0,589250	-0,000712
0,597300	-0,000666
0,605350	-0,000615
0,613400	-0,000560
0,621500	-0,000499
0,629550	-0,000433
0,637600	-0,000360
0,645650	-0,000282
0,653700	-0,000195
0,661750	-0,000101
0,669800	9,602817E-8
0,677850	0,000111
0,685900	0,000230
0,693950	0,000359
0,702000	0,000496
0,710050	0,000642
0,718100	0,000798
0,726200	0,000963
0,734250	0,001138
0,742300	0,001320
0,750350	0,001511
0,758400	0,001712
0,766450	0,001920
0,774500	0,002136
0,782550	0,002361
0,790600	0,002592
0,798650	0,002832
0,806700	0,003078
0,814750	0,003331
0,822800	0,003589
0,830850	0,003855
0,838950	0,004128
0,847000	0,004405
0,855050	0,004688
0,863100	0,004974
0,871150	0,005267
0,879200	0,005564
0,887250	0,005865
0,895300	0,006171
0,903350	0,006481
0,911400	0,006793
0,919450	0,007111
0,927500	0,007433
0,935550	0,007758
0,943650	0,008088
0,951700	0,008418
0,959750	0,008753
0,967800	0,009091
0,975850	0,009432
0,983900	0,009775
0,991950	0,010121
1,000000	0,010469
--- Sample: 0.4 HIGH - Device: L.08 ---
-0,200000	-0,001390
-0,191950	-0,001388
-0,183900	-0,001388
-0,175850	-0,001387
-0,167800	-0,001385
-0,159750	-0,001386
-0,151700	-0,001385
-0,143600	-0,001383
-0,135550	-0,001381
-0,127500	-0,001381
-0,119450	-0,001381
-0,111400	-0,001381
-0,103350	-0,001378
-0,095300	-0,001376
-0,087250	-0,001375
-0,079200	-0,001374
-0,071150	-0,001374
-0,063100	-0,001373
-0,055050	-0,001371
-0,047000	-0,001370
-0,038950	-0,001369
-0,030850	-0,001367
-0,022800	-0,001366
-0,014750	-0,001364
-0,006700	-0,001364
0,001350	-0,001363
0,009400	-0,001361
0,017450	-0,001359
0,025500	-0,001358
0,033550	-0,001357
0,041600	-0,001355
0,049650	-0,001354
0,057700	-0,001353
0,065750	-0,001352
0,073850	-0,001350
0,081900	-0,001349
0,089950	-0,001348
0,098000	-0,001346
0,106050	-0,001343
0,114100	-0,001341
0,122150	-0,001339
0,130200	-0,001338
0,138250	-0,001337
0,146300	-0,001336
0,154350	-0,001335
0,162400	-0,001333
0,170450	-0,001329
0,178500	-0,001327
0,186600	-0,001327
0,194650	-0,001326
0,202700	-0,001322
0,210750	-0,001318
0,218800	-0,001318
0,226850	-0,001317
0,234900	-0,001316
0,242950	-0,001312
0,251000	-0,001309
0,259050	-0,001306
0,267100	-0,001304
0,275150	-0,001301
0,283200	-0,001298
0,291300	-0,001295
0,299350	-0,001292
0,307400	-0,001287
0,315450	-0,001283
0,323500	-0,001282
0,331550	-0,001280
0,339600	-0,001276
0,347650	-0,001270
0,355700	-0,001262
0,363750	-0,001257
0,371800	-0,001251
0,379850	-0,001248
0,387900	-0,001245
0,395950	-0,001240
0,404050	-0,001234
0,412100	-0,001228
0,420150	-0,001221
0,428200	-0,001216
0,436250	-0,001211
0,444300	-0,001203
0,452350	-0,001194
0,460400	-0,001185
0,468450	-0,001175
0,476500	-0,001165
0,484550	-0,001154
0,492600	-0,001142
0,500650	-0,001129
0,508700	-0,001115
0,516800	-0,001099
0,524850	-0,001083
0,532900	-0,001065
0,540950	-0,001044
0,549000	-0,001021
0,557050	-0,000993
0,565100	-0,000964
0,573150	-0,000932
0,581200	-0,000896
0,589250	-0,000854
0,597300	-0,000807
0,605350	-0,000755
0,613400	-0,000696
0,621500	-0,000631
0,629550	-0,000556
0,637600	-0,000473
0,645650	-0,000381
0,653700	-0,000279
0,661750	-0,000166
0,669800	-4,260164E-5
0,677850	9,323082E-5
0,685900	0,000242
0,693950	0,000402
0,702000	0,000574
0,710050	0,000759
0,718100	0,000956
0,726200	0,001166
0,734250	0,001386
0,742300	0,001616
0,750350	0,001858
0,758400	0,002110
0,766450	0,002371
0,774500	0,002643
0,782550	0,002923
0,790600	0,003211
0,798650	0,003508
0,806700	0,003812
0,814750	0,004124
0,822800	0,004441
0,830850	0,004766
0,838950	0,005099
0,847000	0,005436
0,855050	0,005779
0,863100	0,006125
0,871150	0,006478
0,879200	0,006836
0,887250	0,007196
0,895300	0,007562
0,903350	0,007932
0,911400	0,008304
0,919450	0,008681
0,927500	0,009062
0,935550	0,009447
0,943650	0,009836
0,951700	0,010225
0,959750	0,010620
0,967800	0,011016
0,975850	0,011415
0,983900	0,011814
0,991950	0,012218
1,000000	0,012624
--- Sample: 0.4 HIGH - Device: L.09 ---
-0,200000	-0,000909
-0,191950	-0,000905
-0,183900	-0,000903
-0,175850	-0,000900
-0,167800	-0,000897
-0,159750	-0,000895
-0,151700	-0,000891
-0,143600	-0,000887
-0,135550	-0,000884
-0,127500	-0,000880
-0,119450	-0,000878
-0,111400	-0,000876
-0,103350	-0,000873
-0,095300	-0,000869
-0,087250	-0,000866
-0,079200	-0,000863
-0,071150	-0,000859
-0,063100	-0,000856
-0,055050	-0,000853
-0,047000	-0,000850
-0,038950	-0,000847
-0,030850	-0,000844
-0,022800	-0,000841
-0,014750	-0,000838
-0,006700	-0,000835
0,001350	-0,000830
0,009400	-0,000827
0,017450	-0,000824
0,025500	-0,000822
0,033550	-0,000819
0,041600	-0,000815
0,049650	-0,000811
0,057700	-0,000807
0,065750	-0,000803
0,073850	-0,000800
0,081900	-0,000797
0,089950	-0,000794
0,098000	-0,000789
0,106050	-0,000786
0,114100	-0,000782
0,122150	-0,000777
0,130200	-0,000772
0,138250	-0,000768
0,146300	-0,000765
0,154350	-0,000761
0,162400	-0,000757
0,170450	-0,000750
0,178500	-0,000745
0,186600	-0,000742
0,194650	-0,000738
0,202700	-0,000733
0,210750	-0,000728
0,218800	-0,000723
0,226850	-0,000718
0,234900	-0,000714
0,242950	-0,000709
0,251000	-0,000704
0,259050	-0,000698
0,267100	-0,000693
0,275150	-0,000687
0,283200	-0,000682
0,291300	-0,000676
0,299350	-0,000669
0,307400	-0,000664
0,315450	-0,000656
0,323500	-0,000648
0,331550	-0,000641
0,339600	-0,000636
0,347650	-0,000629
0,355700	-0,000622
0,363750	-0,000616
0,371800	-0,000607
0,379850	-0,000599
0,387900	-0,000591
0,395950	-0,000583
0,404050	-0,000575
0,412100	-0,000566
0,420150	-0,000557
0,428200	-0,000547
0,436250	-0,000537
0,444300	-0,000528
0,452350	-0,000517
0,460400	-0,000505
0,468450	-0,000494
0,476500	-0,000481
0,484550	-0,000468
0,492600	-0,000455
0,500650	-0,000439
0,508700	-0,000426
0,516800	-0,000410
0,524850	-0,000390
0,532900	-0,000371
0,540950	-0,000350
0,549000	-0,000326
0,557050	-0,000302
0,565100	-0,000273
0,573150	-0,000248
0,581200	-0,000216
0,589250	-0,000181
0,597300	-0,000142
0,605350	-0,000100
0,613400	-5,390747E-5
0,621500	-3,757833E-6
0,629550	5,341059E-5
0,637600	0,000113
0,645650	0,000184
0,653700	0,000261
0,661750	0,000344
0,669800	0,000435
0,677850	0,000539
0,685900	0,000654
0,693950	0,000777
0,702000	0,000912
0,710050	0,001062
0,718100	0,001211
0,726200	0,001379
0,734250	0,001556
0,742300	0,001744
0,750350	0,001944
0,758400	0,002139
0,766450	0,002358
0,774500	0,002587
0,782550	0,002825
0,790600	0,003075
0,798650	0,003334
0,806700	0,003604
0,814750	0,003878
0,822800	0,004164
0,830850	0,004452
0,838950	0,004765
0,847000	0,005057
0,855050	0,005365
0,863100	0,005682
0,871150	0,006137
0,879200	0,007337
0,887250	0,006946
0,895300	0,007243
0,903350	0,007576
0,911400	0,007912
0,919450	0,008256
0,927500	0,008585
0,935550	0,008929
0,943650	0,009293
0,951700	0,009663
0,959750	0,010007
0,967800	0,010374
0,975850	0,010736
0,983900	0,011108
0,991950	0,011475
1,000000	0,011855
--- Sample: 0.4 HIGH - Device: L.10 ---
-0,200000	-0,000606
-0,191950	-0,000602
-0,183900	-0,000601
-0,175850	-0,000596
-0,167800	-0,000592
-0,159750	-0,000589
-0,151700	-0,000585
-0,143600	-0,000582
-0,135550	-0,000579
-0,127500	-0,000574
-0,119450	-0,000571
-0,111400	-0,000568
-0,103350	-0,000564
-0,095300	-0,000561
-0,087250	-0,000557
-0,079200	-0,000553
-0,071150	-0,000550
-0,063100	-0,000546
-0,055050	-0,000542
-0,047000	-0,000538
-0,038950	-0,000535
-0,030850	-0,000532
-0,022800	-0,000528
-0,014750	-0,000524
-0,006700	-0,000519
0,001350	-0,000516
0,009400	-0,000513
0,017450	-0,000508
0,025500	-0,000504
0,033550	-0,000500
0,041600	-0,000497
0,049650	-0,000494
0,057700	-0,000490
0,065750	-0,000485
0,073850	-0,000481
0,081900	-0,000477
0,089950	-0,000473
0,098000	-0,000469
0,106050	-0,000465
0,114100	-0,000460
0,122150	-0,000456
0,130200	-0,000451
0,138250	-0,000447
0,146300	-0,000442
0,154350	-0,000438
0,162400	-0,000433
0,170450	-0,000428
0,178500	-0,000424
0,186600	-0,000419
0,194650	-0,000413
0,202700	-0,000408
0,210750	-0,000402
0,218800	-0,000397
0,226850	-0,000392
0,234900	-0,000387
0,242950	-0,000382
0,251000	-0,000376
0,259050	-0,000371
0,267100	-0,000366
0,275150	-0,000359
0,283200	-0,000354
0,291300	-0,000348
0,299350	-0,000341
0,307400	-0,000335
0,315450	-0,000328
0,323500	-0,000320
0,331550	-0,000314
0,339600	-0,000306
0,347650	-0,000300
0,355700	-0,000292
0,363750	-0,000283
0,371800	-0,000275
0,379850	-0,000267
0,387900	-0,000259
0,395950	-0,000248
0,404050	-0,000241
0,412100	-0,000231
0,420150	-0,000222
0,428200	-0,000215
0,436250	-0,000204
0,444300	-0,000196
0,452350	-0,000185
0,460400	-0,000172
0,468450	-0,000161
0,476500	-0,000149
0,484550	-0,000133
0,492600	-0,000120
0,500650	-0,000108
0,508700	-9,153658E-5
0,516800	-7,646172E-5
0,524850	-5,757630E-5
0,532900	-3,814722E-5
0,540950	4,444143E-5
0,549000	6,689947E-5
0,557050	6,364690E-5
0,565100	4,771659E-5
0,573150	7,377701E-5
0,581200	0,000103
0,589250	0,000131
0,597300	0,000163
0,605350	0,000203
0,613400	0,000243
0,621500	0,000294
0,629550	0,000344
0,637600	0,000401
0,645650	0,000464
0,653700	0,000530
0,661750	0,000604
0,669800	0,000687
0,677850	0,000781
0,685900	0,000884
0,693950	0,000998
0,702000	0,001122
0,710050	0,001258
0,718100	0,001408
0,726200	0,001586
0,734250	0,001756
0,742300	0,001935
0,750350	0,002128
0,758400	0,002339
0,766450	0,002545
0,774500	0,002778
0,782550	0,003027
0,790600	0,003275
0,798650	0,003538
0,806700	0,003816
0,814750	0,004094
0,822800	0,004387
0,830850	0,004687
0,838950	0,005001
0,847000	0,005313
0,855050	0,005640
0,863100	0,005969
0,871150	0,006303
0,879200	0,006644
0,887250	0,006991
0,895300	0,007347
0,903350	0,007719
0,911400	0,008083
0,919450	0,008423
0,927500	0,008797
0,935550	0,009174
0,943650	0,009555
0,951700	0,009936
0,959750	0,010320
0,967800	0,010713
0,975850	0,011111
0,983900	0,011497
0,991950	0,011898
1,000000	0,012297
--- Sample: 0.4 HIGH - Device: R.01 ---
-0,200000	-0,001114
-0,191950	-0,001110
-0,183900	-0,001107
-0,175850	-0,001105
-0,167800	-0,001102
-0,159750	-0,001099
-0,151700	-0,001095
-0,143600	-0,001092
-0,135550	-0,001089
-0,127500	-0,001085
-0,119450	-0,001082
-0,111400	-0,001079
-0,103350	-0,001076
-0,095300	-0,001072
-0,087250	-0,001069
-0,079200	-0,001064
-0,071150	-0,001060
-0,063100	-0,001057
-0,055050	-0,001054
-0,047000	-0,001049
-0,038950	-0,001045
-0,030850	-0,001040
-0,022800	-0,001037
-0,014750	-0,001033
-0,006700	-0,001027
0,001350	-0,001024
0,009400	-0,001020
0,017450	-0,001015
0,025500	-0,001010
0,033550	-0,001005
0,041600	-0,001001
0,049650	-0,000998
0,057700	-0,000990
0,065750	-0,000984
0,073850	-0,000979
0,081900	-0,000973
0,089950	-0,000968
0,098000	-0,000962
0,106050	-0,000956
0,114100	-0,000949
0,122150	-0,000943
0,130200	-0,000937
0,138250	-0,000930
0,146300	-0,000923
0,154350	-0,000915
0,162400	-0,000908
0,170450	-0,000901
0,178500	-0,000893
0,186600	-0,000885
0,194650	-0,000877
0,202700	-0,000869
0,210750	-0,000862
0,218800	-0,000854
0,226850	-0,000845
0,234900	-0,000836
0,242950	-0,000827
0,251000	-0,000817
0,259050	-0,000807
0,267100	-0,000797
0,275150	-0,000787
0,283200	-0,000777
0,291300	-0,000767
0,299350	-0,000756
0,307400	-0,000746
0,315450	-0,000735
0,323500	-0,000724
0,331550	-0,000712
0,339600	-0,000701
0,347650	-0,000689
0,355700	-0,000677
0,363750	-0,000664
0,371800	-0,000651
0,379850	-0,000638
0,387900	-0,000625
0,395950	-0,000612
0,404050	-0,000598
0,412100	-0,000584
0,420150	-0,000570
0,428200	-0,000556
0,436250	-0,000541
0,444300	-0,000526
0,452350	-0,000510
0,460400	-0,000494
0,468450	-0,000479
0,476500	-0,000463
0,484550	-0,000446
0,492600	-0,000428
0,500650	-0,000411
0,508700	-0,000393
0,516800	-0,000374
0,524850	-0,000356
0,532900	-0,000336
0,540950	-0,000317
0,549000	-0,000296
0,557050	-0,000275
0,565100	-0,000253
0,573150	-0,000231
0,581200	-0,000208
0,589250	-0,000185
0,597300	-0,000160
0,605350	-0,000135
0,613400	-0,000109
0,621500	-8,248529E-5
0,629550	-5,475712E-5
0,637600	-2,611523E-5
0,645650	3,531512E-6
0,653700	3,419368E-5
0,661750	6,588755E-5
0,669800	9,823888E-5
0,677850	0,000131
0,685900	0,000166
0,693950	0,000202
0,702000	0,000239
0,710050	0,000276
0,718100	0,000315
0,726200	0,000356
0,734250	0,000397
0,742300	0,000439
0,750350	0,000483
0,758400	0,000527
0,766450	0,000573
0,774500	0,000620
0,782550	0,000668
0,790600	0,000717
0,798650	0,000767
0,806700	0,000818
0,814750	0,000870
0,822800	0,000923
0,830850	0,000977
0,838950	0,001033
0,847000	0,001089
0,855050	0,001146
0,863100	0,001204
0,871150	0,001263
0,879200	0,001323
0,887250	0,001383
0,895300	0,001445
0,903350	0,001507
0,911400	0,001570
0,919450	0,001634
0,927500	0,001699
0,935550	0,001765
0,943650	0,001832
0,951700	0,001898
0,959750	0,001965
0,967800	0,002034
0,975850	0,002104
0,983900	0,002173
0,991950	0,002244
1,000000	0,002315
--- Sample: 0.4 HIGH - Device: R.02 ---
-0,200000	-0,001069
-0,191950	-0,001066
-0,183900	-0,001064
-0,175850	-0,001061
-0,167800	-0,001058
-0,159750	-0,001054
-0,151700	-0,001050
-0,143600	-0,001049
-0,135550	-0,001047
-0,127500	-0,001044
-0,119450	-0,001041
-0,111400	-0,001038
-0,103350	-0,001035
-0,095300	-0,001031
-0,087250	-0,001028
-0,079200	-0,001026
-0,071150	-0,001022
-0,063100	-0,001020
-0,055050	-0,001017
-0,047000	-0,001013
-0,038950	-0,001009
-0,030850	-0,001005
-0,022800	-0,001003
-0,014750	-0,000997
-0,006700	-0,000993
0,001350	-0,000990
0,009400	-0,000986
0,017450	-0,000983
0,025500	-0,000978
0,033550	-0,000973
0,041600	-0,000970
0,049650	-0,000966
0,057700	-0,000962
0,065750	-0,000957
0,073850	-0,000952
0,081900	-0,000947
0,089950	-0,000943
0,098000	-0,000938
0,106050	-0,000933
0,114100	-0,000928
0,122150	-0,000922
0,130200	-0,000916
0,138250	-0,000910
0,146300	-0,000906
0,154350	-0,000900
0,162400	-0,000894
0,170450	-0,000887
0,178500	-0,000881
0,186600	-0,000873
0,194650	-0,000866
0,202700	-0,000859
0,210750	-0,000853
0,218800	-0,000845
0,226850	-0,000838
0,234900	-0,000831
0,242950	-0,000823
0,251000	-0,000816
0,259050	-0,000807
0,267100	-0,000798
0,275150	-0,000789
0,283200	-0,000780
0,291300	-0,000771
0,299350	-0,000762
0,307400	-0,000752
0,315450	-0,000743
0,323500	-0,000731
0,331550	-0,000721
0,339600	-0,000711
0,347650	-0,000700
0,355700	-0,000689
0,363750	-0,000679
0,371800	-0,000667
0,379850	-0,000656
0,387900	-0,000643
0,395950	-0,000631
0,404050	-0,000618
0,412100	-0,000606
0,420150	-0,000593
0,428200	-0,000580
0,436250	-0,000566
0,444300	-0,000552
0,452350	-0,000538
0,460400	-0,000524
0,468450	-0,000509
0,476500	-0,000494
0,484550	-0,000479
0,492600	-0,000463
0,500650	-0,000447
0,508700	-0,000430
0,516800	-0,000413
0,524850	-0,000395
0,532900	-0,000377
0,540950	-0,000358
0,549000	-0,000339
0,557050	-0,000319
0,565100	-0,000298
0,573150	-0,000277
0,581200	-0,000254
0,589250	-0,000231
0,597300	-0,000207
0,605350	-0,000181
0,613400	-0,000155
0,621500	-0,000128
0,629550	-9,929058E-5
0,637600	-6,945120E-5
0,645650	-3,829334E-5
0,653700	-5,785791E-6
0,661750	2,811811E-5
0,669800	6,322902E-5
0,677850	9,984855E-5
0,685900	0,000138
0,693950	0,000178
0,702000	0,000219
0,710050	0,000262
0,718100	0,000306
0,726200	0,000352
0,734250	0,000400
0,742300	0,000449
0,750350	0,000499
0,758400	0,000552
0,766450	0,000605
0,774500	0,000660
0,782550	0,000717
0,790600	0,000775
0,798650	0,000835
0,806700	0,000897
0,814750	0,000960
0,822800	0,001025
0,830850	0,001092
0,838950	0,001160
0,847000	0,001229
0,855050	0,001299
0,863100	0,001370
0,871150	0,001444
0,879200	0,001519
0,887250	0,001595
0,895300	0,001672
0,903350	0,001751
0,911400	0,001830
0,919450	0,001911
0,927500	0,001993
0,935550	0,002077
0,943650	0,002162
0,951700	0,002247
0,959750	0,002335
0,967800	0,002423
0,975850	0,002512
0,983900	0,002602
0,991950	0,002697
1,000000	0,002790
--- Sample: 0.4 HIGH - Device: R.03 ---
-0,200000	-0,001256
-0,191950	-0,001254
-0,183900	-0,001251
-0,175850	-0,001250
-0,167800	-0,001247
-0,159750	-0,001244
-0,151700	-0,001243
-0,143600	-0,001241
-0,135550	-0,001239
-0,127500	-0,001236
-0,119450	-0,001231
-0,111400	-0,001229
-0,103350	-0,001226
-0,095300	-0,001221
-0,087250	-0,001219
-0,079200	-0,001218
-0,071150	-0,001217
-0,063100	-0,001214
-0,055050	-0,001209
-0,047000	-0,001204
-0,038950	-0,001203
-0,030850	-0,001200
-0,022800	-0,001197
-0,014750	-0,001193
-0,006700	-0,001190
0,001350	-0,001187
0,009400	-0,001183
0,017450	-0,001181
0,025500	-0,001178
0,033550	-0,001174
0,041600	-0,001170
0,049650	-0,001165
0,057700	-0,001162
0,065750	-0,001159
0,073850	-0,001154
0,081900	-0,001147
0,089950	-0,001144
0,098000	-0,001140
0,106050	-0,001135
0,114100	-0,001131
0,122150	-0,001128
0,130200	-0,001123
0,138250	-0,001117
0,146300	-0,001111
0,154350	-0,001105
0,162400	-0,001100
0,170450	-0,001096
0,178500	-0,001089
0,186600	-0,001083
0,194650	-0,001077
0,202700	-0,001070
0,210750	-0,001063
0,218800	-0,001055
0,226850	-0,001048
0,234900	-0,001042
0,242950	-0,001035
0,251000	-0,001028
0,259050	-0,001020
0,267100	-0,001013
0,275150	-0,001005
0,283200	-0,000996
0,291300	-0,000988
0,299350	-0,000978
0,307400	-0,000967
0,315450	-0,000958
0,323500	-0,000948
0,331550	-0,000938
0,339600	-0,000929
0,347650	-0,000917
0,355700	-0,000906
0,363750	-0,000895
0,371800	-0,000881
0,379850	-0,000867
0,387900	-0,000856
0,395950	-0,000843
0,404050	-0,000829
0,412100	-0,000814
0,420150	-0,000799
0,428200	-0,000784
0,436250	-0,000769
0,444300	-0,000753
0,452350	-0,000735
0,460400	-0,000717
0,468450	-0,000699
0,476500	-0,000680
0,484550	-0,000659
0,492600	-0,000639
0,500650	-0,000620
0,508700	-0,000596
0,516800	-0,000571
0,524850	-0,000548
0,532900	-0,000522
0,540950	-0,000496
0,549000	-0,000468
0,557050	-0,000437
0,565100	-0,000406
0,573150	-0,000374
0,581200	-0,000340
0,589250	-0,000305
0,597300	-0,000267
0,605350	-0,000228
0,613400	-0,000186
0,621500	-0,000142
0,629550	-9,691663E-5
0,637600	-4,844704E-5
0,645650	4,266905E-6
0,653700	5,681239E-5
0,661750	0,000112
0,669800	0,000171
0,677850	0,000232
0,685900	0,000295
0,693950	0,000362
0,702000	0,000431
0,710050	0,000503
0,718100	0,000579
0,726200	0,000657
0,734250	0,000738
0,742300	0,000821
0,750350	0,000909
0,758400	0,000998
0,766450	0,001089
0,774500	0,001184
0,782550	0,001282
0,790600	0,001381
0,798650	0,001484
0,806700	0,001589
0,814750	0,001698
0,822800	0,001808
0,830850	0,001921
0,838950	0,002037
0,847000	0,002155
0,855050	0,002274
0,863100	0,002394
0,871150	0,002518
0,879200	0,002646
0,887250	0,002773
0,895300	0,002904
0,903350	0,003037
0,911400	0,003171
0,919450	0,003306
0,927500	0,003446
0,935550	0,003587
0,943650	0,003729
0,951700	0,003872
0,959750	0,004024
0,967800	0,004170
0,975850	0,004319
0,983900	0,004470
0,991950	0,004626
1,000000	0,004782
--- Sample: 0.4 HIGH - Device: R.04 ---
-0,200000	-0,001202
-0,191950	-0,001195
-0,183900	-0,001192
-0,175850	-0,001191
-0,167800	-0,001188
-0,159750	-0,001185
-0,151700	-0,001180
-0,143600	-0,001175
-0,135550	-0,001172
-0,127500	-0,001168
-0,119450	-0,001164
-0,111400	-0,001162
-0,103350	-0,001160
-0,095300	-0,001157
-0,087250	-0,001151
-0,079200	-0,001145
-0,071150	-0,001143
-0,063100	-0,001140
-0,055050	-0,001136
-0,047000	-0,001132
-0,038950	-0,001130
-0,030850	-0,001126
-0,022800	-0,001122
-0,014750	-0,001118
-0,006700	-0,001113
0,001350	-0,001109
0,009400	-0,001104
0,017450	-0,001099
0,025500	-0,001095
0,033550	-0,001090
0,041600	-0,001085
0,049650	-0,001080
0,057700	-0,001073
0,065750	-0,001069
0,073850	-0,001064
[truncated: 266 more rows]
