# Supplementary material for: Increasing polymer molecular weight enables low-donor-content, efficient and scalable semi-transparent organic solar cells
Source: J Mater Chem A Mater. 2026 Jan 27;14(22):13688–706. doi: 10.1039/d5ta07234d (PMC12937936; doi:10.1039/d5ta07234d)
Supplement: TA-014-D5TA07234D-s001 [file TA-014-D5TA07234D-s001.zip › Datasets for Figures and tables/Figure_2/0.4 LOW_IV_curves.txt]

IV Curves for sample: 0.4 LOW
--- Sample: 0.4 LOW - Device: L.03 ---
-0,200000	-0,001120
-0,191950	-0,001108
-0,183900	-0,001101
-0,175850	-0,001093
-0,167800	-0,001085
-0,159750	-0,001078
-0,151700	-0,001072
-0,143600	-0,001063
-0,135550	-0,001054
-0,127500	-0,001047
-0,119450	-0,001038
-0,111400	-0,001030
-0,103350	-0,001021
-0,095300	-0,001013
-0,087250	-0,001005
-0,079200	-0,000996
-0,071150	-0,000989
-0,063100	-0,000981
-0,055050	-0,000973
-0,047000	-0,000965
-0,038950	-0,000958
-0,030850	-0,000950
-0,022800	-0,000942
-0,014750	-0,000936
-0,006700	-0,000930
0,001350	-0,000922
0,009400	-0,000914
0,017450	-0,000906
0,025500	-0,000898
0,033550	-0,000890
0,041600	-0,000882
0,049650	-0,000874
0,057700	-0,000866
0,065750	-0,000858
0,073850	-0,000849
0,081900	-0,000840
0,089950	-0,000831
0,098000	-0,000824
0,106050	-0,000817
0,114100	-0,000807
0,122150	-0,000799
0,130200	-0,000790
0,138250	-0,000780
0,146300	-0,000770
0,154350	-0,000761
0,162400	-0,000751
0,170450	-0,000740
0,178500	-0,000729
0,186600	-0,000719
0,194650	-0,000709
0,202700	-0,000699
0,210750	-0,000688
0,218800	-0,000675
0,226850	-0,000665
0,234900	-0,000656
0,242950	-0,000644
0,251000	-0,000633
0,259050	-0,000624
0,267100	-0,000612
0,275150	-0,000599
0,283200	-0,000587
0,291300	-0,000573
0,299350	-0,000560
0,307400	-0,000545
0,315450	-0,000531
0,323500	-0,000515
0,331550	-0,000503
0,339600	-0,000488
0,347650	-0,000472
0,355700	-0,000457
0,363750	-0,000436
0,371800	-0,000422
0,379850	-0,000408
0,387900	-0,000389
0,395950	-0,000372
0,404050	-0,000352
0,412100	-0,000335
0,420150	-0,000317
0,428200	-0,000300
0,436250	-0,000279
0,444300	-0,000258
0,452350	-0,000241
0,460400	-0,000209
0,468450	-0,000190
0,476500	-0,000173
0,484550	-0,000154
0,492600	-0,000131
0,500650	-0,000108
0,508700	-7,969812E-5
0,516800	-5,551870E-5
0,524850	-3,037878E-5
0,532900	-7,982157E-6
0,540950	0,005614
0,549000	0,005180
0,557050	0,001047
0,565100	0,001045
0,573150	0,001036
0,581200	0,001129
0,589250	0,001073
0,597300	0,001050
0,605350	0,001007
0,613400	0,001073
0,621500	0,001089
0,629550	0,001139
0,637600	0,001212
0,645650	0,001218
0,653700	0,001285
0,661750	0,001226
0,669800	0,001109
0,677850	0,001122
0,685900	0,001105
0,693950	0,001117
0,702000	0,001168
0,710050	0,001230
0,718100	0,001176
0,726200	0,001210
0,734250	0,001180
0,742300	0,001181
0,750350	0,001157
0,758400	0,001191
0,766450	0,001234
0,774500	0,001286
0,782550	0,001420
0,790600	0,001335
0,798650	0,001450
0,806700	0,001456
0,814750	0,001506
0,822800	0,001766
0,830850	0,001143
0,838950	0,001169
0,847000	0,001179
0,855050	0,001200
0,863100	0,001250
0,871150	0,001253
0,879200	0,001363
0,887250	0,001363
0,895300	0,001335
0,903350	0,001318
0,911400	0,001439
0,919450	0,001468
0,927500	0,001497
0,935550	0,001602
0,943650	0,001671
0,951700	0,001678
0,959750	0,001843
0,967800	0,001610
0,975850	0,001754
0,983900	0,001971
0,991950	0,002116
1,000000	0,002180
--- Sample: 0.4 LOW - Device: L.08 ---
-0,200000	-0,001104
-0,191950	-0,001092
-0,183900	-0,001082
-0,175850	-0,001069
-0,167800	-0,001067
-0,159750	-0,001058
-0,151700	-0,001047
-0,143600	-0,001038
-0,135550	-0,001028
-0,127500	-0,001019
-0,119450	-0,001011
-0,111400	-0,001003
-0,103350	-0,000993
-0,095300	-0,000985
-0,087250	-0,000976
-0,079200	-0,000968
-0,071150	-0,000960
-0,063100	-0,000949
-0,055050	-0,000941
-0,047000	-0,000934
-0,038950	-0,000925
-0,030850	-0,000917
-0,022800	-0,000910
-0,014750	-0,000902
-0,006700	-0,000894
0,001350	-0,000886
0,009400	-0,000879
0,017450	-0,000871
0,025500	-0,000863
0,033550	-0,000854
0,041600	-0,000847
0,049650	-0,000839
0,057700	-0,000830
0,065750	-0,000822
0,073850	-0,000813
0,081900	-0,000805
0,089950	-0,000794
0,098000	-0,000783
0,106050	-0,000773
0,114100	-0,000764
0,122150	-0,000752
0,130200	-0,000739
0,138250	-0,000727
0,146300	-0,000713
0,154350	-0,000700
0,162400	-0,000687
0,170450	-0,000674
0,178500	-0,000661
0,186600	-0,000647
0,194650	-0,000636
0,202700	-0,000623
0,210750	-0,000610
0,218800	-0,000596
0,226850	-0,000580
0,234900	-0,000563
0,242950	-0,000550
0,251000	-0,000534
0,259050	-0,000519
0,267100	-0,000502
0,275150	-0,000483
0,283200	-0,000465
0,291300	-0,000445
0,299350	-0,000425
0,307400	-0,000405
0,315450	-0,000383
0,323500	-0,000364
0,331550	-0,000341
0,339600	-0,000312
0,347650	-0,000277
0,355700	-0,000257
0,363750	-0,000233
0,371800	-0,000213
0,379850	-0,000192
0,387900	-0,000166
0,395950	-0,000139
0,404050	-0,000108
0,412100	-5,613265E-5
0,420150	-2,125599E-5
0,428200	0,004472
0,436250	0,004550
0,444300	0,004598
0,452350	0,004560
0,460400	0,004488
0,468450	0,004493
0,476500	0,004602
0,484550	0,003720
0,492600	0,001275
0,500650	0,001387
0,508700	0,001395
0,516800	0,001440
0,524850	0,001547
0,532900	0,001631
0,540950	0,001556
0,549000	0,000858
0,557050	0,000863
0,565100	0,000884
0,573150	0,000898
0,581200	0,000980
0,589250	0,001011
0,597300	0,001024
0,605350	0,001007
0,613400	0,001136
0,621500	0,001210
0,629550	0,001285
0,637600	0,001328
0,645650	0,001394
0,653700	0,001429
0,661750	0,001647
0,669800	0,001676
0,677850	0,001726
0,685900	0,001865
0,693950	0,001943
0,702000	0,001990
0,710050	0,002169
0,718100	0,001926
0,726200	0,001970
0,734250	0,002051
0,742300	0,002047
0,750350	0,002224
0,758400	0,002370
0,766450	0,002382
0,774500	0,002442
0,782550	0,002473
0,790600	0,002498
0,798650	0,002635
0,806700	0,002667
0,814750	0,002732
0,822800	0,002888
0,830850	0,002935
0,838950	0,003016
0,847000	0,003139
0,855050	0,003241
0,863100	0,003381
0,871150	0,003392
0,879200	0,004054
0,887250	0,003762
0,895300	0,004192
0,903350	0,004195
0,911400	0,004408
0,919450	0,004474
0,927500	0,004567
0,935550	0,009495
0,943650	0,005046
0,951700	0,005358
0,959750	0,005445
0,967800	0,005752
0,975850	0,005926
0,983900	0,005975
0,991950	0,006320
1,000000	0,006685
--- Sample: 0.4 LOW - Device: R.03 ---
-0,200000	-0,000981
-0,191950	-0,000967
-0,183900	-0,000958
-0,175850	-0,000946
-0,167800	-0,000938
-0,159750	-0,000928
-0,151700	-0,000920
-0,143600	-0,000911
-0,135550	-0,000901
-0,127500	-0,000892
-0,119450	-0,000883
-0,111400	-0,000873
-0,103350	-0,000864
-0,095300	-0,000855
-0,087250	-0,000846
-0,079200	-0,000838
-0,071150	-0,000831
-0,063100	-0,000823
-0,055050	-0,000815
-0,047000	-0,000806
-0,038950	-0,000798
-0,030850	-0,000791
-0,022800	-0,000783
-0,014750	-0,000774
-0,006700	-0,000766
0,001350	-0,000758
0,009400	-0,000750
0,017450	-0,000743
0,025500	-0,000735
0,033550	-0,000727
0,041600	-0,000719
0,049650	-0,000710
0,057700	-0,000702
0,065750	-0,000694
0,073850	-0,000686
0,081900	-0,000677
0,089950	-0,000667
0,098000	-0,000658
0,106050	-0,000649
0,114100	-0,000639
0,122150	-0,000630
0,130200	-0,000620
0,138250	-0,000611
0,146300	-0,000600
0,154350	-0,000589
0,162400	-0,000579
0,170450	-0,000568
0,178500	-0,000557
0,186600	-0,000546
0,194650	-0,000536
0,202700	-0,000525
0,210750	-0,000514
0,218800	-0,000502
0,226850	-0,000491
0,234900	-0,000479
0,242950	-0,000465
0,251000	-0,000452
0,259050	-0,000441
0,267100	-0,000428
0,275150	-0,000415
0,283200	-0,000401
0,291300	-0,000388
0,299350	-0,000373
0,307400	-0,000357
0,315450	-0,000343
0,323500	-0,000326
0,331550	-0,000310
0,339600	-0,000295
0,347650	-0,000278
0,355700	-0,000262
0,363750	-0,000245
0,371800	-0,000226
0,379850	-0,000207
0,387900	-0,000191
0,395950	-0,000176
0,404050	-0,000156
0,412100	-0,000135
0,420150	-0,000116
0,428200	-8,815185E-5
0,436250	-6,381737E-5
0,444300	-4,181257E-5
0,452350	-2,214785E-5
0,460400	5,760769E-6
0,468450	0,003219
0,476500	0,002215
0,484550	0,001791
0,492600	0,001653
0,500650	0,001533
0,508700	0,001433
0,516800	0,001389
0,524850	0,001360
0,532900	0,001351
0,540950	0,001325
0,549000	0,001335
0,557050	0,001367
0,565100	0,001333
0,573150	0,001333
0,581200	0,001366
0,589250	0,001405
0,597300	0,001572
0,605350	0,001604
0,613400	0,001664
0,621500	0,001673
0,629550	0,001669
0,637600	0,001687
0,645650	0,001740
0,653700	0,001656
0,661750	0,001647
0,669800	0,001564
0,677850	0,001550
0,685900	0,001574
0,693950	0,001601
0,702000	0,001584
0,710050	0,001739
0,718100	0,001750
0,726200	0,001754
0,734250	0,001825
0,742300	0,001814
0,750350	0,001873
0,758400	0,001938
0,766450	0,001947
0,774500	0,001933
0,782550	0,002029
0,790600	0,002133
0,798650	0,002206
0,806700	0,002269
0,814750	0,002189
0,822800	0,002337
0,830850	0,002356
0,838950	0,002560
0,847000	0,002520
0,855050	0,002557
0,863100	0,002574
0,871150	0,002558
0,879200	0,002604
0,887250	0,002622
0,895300	0,002681
0,903350	0,002903
0,911400	0,006963
0,919450	0,002320
0,927500	0,002397
0,935550	0,002470
0,943650	0,002557
0,951700	0,002659
0,959750	0,002647
0,967800	0,002707
0,975850	0,002870
0,983900	0,002848
0,991950	0,002952
1,000000	0,003066
--- Sample: 0.4 LOW - Device: R.05 ---
-0,200000	-0,001048
-0,191950	-0,001030
-0,183900	-0,001019
-0,175850	-0,001008
-0,167800	-0,000991
-0,159750	-0,000980
-0,151700	-0,000969
-0,143600	-0,000958
-0,135550	-0,000949
-0,127500	-0,000939
-0,119450	-0,000931
-0,111400	-0,000923
-0,103350	-0,000916
-0,095300	-0,000908
-0,087250	-0,000900
-0,079200	-0,000892
-0,071150	-0,000884
-0,063100	-0,000876
-0,055050	-0,000869
-0,047000	-0,000863
-0,038950	-0,000857
-0,030850	-0,000850
-0,022800	-0,000844
-0,014750	-0,000836
-0,006700	-0,000829
0,001350	-0,000823
0,009400	-0,000816
0,017450	-0,000810
0,025500	-0,000803
0,033550	-0,000796
0,041600	-0,000788
0,049650	-0,000781
0,057700	-0,000773
0,065750	-0,000766
0,073850	-0,000759
0,081900	-0,000750
0,089950	-0,000742
0,098000	-0,000734
0,106050	-0,000726
0,114100	-0,000713
0,122150	-0,000704
0,130200	-0,000698
0,138250	-0,000689
0,146300	-0,000678
0,154350	-0,000670
0,162400	-0,000660
0,170450	-0,000650
0,178500	-0,000639
0,186600	-0,000629
0,194650	-0,000616
0,202700	-0,000605
0,210750	-0,000594
0,218800	-0,000580
0,226850	-0,000568
0,234900	-0,000558
0,242950	-0,000547
0,251000	-0,000534
0,259050	-0,000523
0,267100	-0,000508
0,275150	-0,000497
0,283200	-0,000483
0,291300	-0,000468
0,299350	-0,000455
0,307400	-0,000439
0,315450	-0,000409
0,323500	-0,000385
0,331550	-0,000369
0,339600	-0,000352
0,347650	-0,000335
0,355700	-0,000318
0,363750	-0,000300
0,371800	-0,000276
0,379850	-0,000257
0,387900	-0,000239
0,395950	-0,000220
0,404050	-0,000203
0,412100	-0,000179
0,420150	-0,000159
0,428200	-0,000139
0,436250	-0,000115
0,444300	-9,091093E-5
0,452350	-6,643447E-5
0,460400	-4,229192E-5
0,468450	-1,560020E-5
0,476500	1,192781E-5
0,484550	3,702882E-5
0,492600	6,925043E-5
0,500650	9,831797E-5
0,508700	6,317428E-5
0,516800	0,000103
0,524850	0,000186
0,532900	0,000293
0,540950	0,000418
0,549000	0,000416
0,557050	0,000495
0,565100	0,000578
0,573150	0,000518
0,581200	0,000549
0,589250	0,000385
0,597300	0,000438
0,605350	0,000466
0,613400	0,000487
0,621500	0,000519
0,629550	0,000553
0,637600	0,000583
0,645650	0,000598
0,653700	0,000597
0,661750	0,000629
0,669800	0,000574
0,677850	0,000611
0,685900	0,000648
0,693950	0,000667
0,702000	0,000686
0,710050	0,000719
0,718100	0,000781
0,726200	0,000803
0,734250	0,000865
0,742300	0,000924
0,750350	0,000970
0,758400	0,001159
0,766450	0,001172
0,774500	0,001215
0,782550	0,001272
0,790600	0,001222
0,798650	0,001393
0,806700	0,001410
0,814750	0,001424
0,822800	0,001488
0,830850	0,001609
0,838950	0,001617
0,847000	0,001654
0,855050	0,001701
0,863100	0,001775
0,871150	0,001803
0,879200	0,001870
0,887250	0,001959
0,895300	0,001977
0,903350	0,002047
0,911400	0,002174
0,919450	0,002319
0,927500	0,002471
0,935550	0,002471
0,943650	0,002553
0,951700	0,002648
0,959750	0,002688
0,967800	0,002829
0,975850	0,002789
0,983900	0,002838
0,991950	0,002956
1,000000	0,003076
--- Sample: 0.4 LOW - Device: R.08 ---
-0,200000	-0,001004
-0,191950	-0,000993
-0,183900	-0,000980
-0,175850	-0,000975
-0,167800	-0,000966
-0,159750	-0,000960
-0,151700	-0,000952
-0,143600	-0,000945
-0,135550	-0,000935
-0,127500	-0,000928
-0,119450	-0,000916
-0,111400	-0,000914
-0,103350	-0,000908
-0,095300	-0,000899
-0,087250	-0,000893
-0,079200	-0,000885
-0,071150	-0,000877
-0,063100	-0,000871
-0,055050	-0,000866
-0,047000	-0,000862
-0,038950	-0,000856
-0,030850	-0,000850
-0,022800	-0,000844
-0,014750	-0,000837
-0,006700	-0,000831
0,001350	-0,000826
0,009400	-0,000821
0,017450	-0,000816
0,025500	-0,000810
0,033550	-0,000803
0,041600	-0,000797
0,049650	-0,000791
0,057700	-0,000784
0,065750	-0,000778
0,073850	-0,000772
0,081900	-0,000765
0,089950	-0,000757
0,098000	-0,000749
0,106050	-0,000743
0,114100	-0,000735
0,122150	-0,000729
0,130200	-0,000722
0,138250	-0,000714
0,146300	-0,000701
0,154350	-0,000686
0,162400	-0,000677
0,170450	-0,000668
0,178500	-0,000659
0,186600	-0,000650
0,194650	-0,000641
0,202700	-0,000631
0,210750	-0,000626
0,218800	-0,000617
0,226850	-0,000605
0,234900	-0,000593
0,242950	-0,000583
0,251000	-0,000572
0,259050	-0,000556
0,267100	-0,000545
0,275150	-0,000534
0,283200	-0,000523
0,291300	-0,000509
0,299350	-0,000496
0,307400	-0,000484
0,315450	-0,000471
0,323500	-0,000456
0,331550	-0,000442
0,339600	-0,000426
0,347650	-0,000411
0,355700	-0,000396
0,363750	-0,000379
0,371800	-0,000363
0,379850	-0,000348
0,387900	-0,000330
0,395950	-0,000312
0,404050	-0,000290
0,412100	-0,000273
0,420150	-0,000255
0,428200	-0,000234
0,436250	-0,000216
0,444300	-0,000197
0,452350	-0,000171
0,460400	-0,000155
0,468450	-0,000135
0,476500	-0,000115
0,484550	-0,000100
0,492600	-7,290275E-5
0,500650	-4,994711E-5
0,508700	-2,218267E-5
0,516800	4,602954E-6
0,524850	5,507341E-5
0,532900	7,349584E-5
0,540950	9,145572E-5
0,549000	-3,969368E-5
0,557050	-2,690190E-5
0,565100	5,065970E-6
0,573150	5,240498E-5
0,581200	7,658964E-5
0,589250	9,192598E-5
0,597300	0,000224
0,605350	0,000237
0,613400	0,000257
0,621500	0,000284
0,629550	0,000306
0,637600	0,000326
0,645650	0,000346
0,653700	0,000372
0,661750	0,000399
0,669800	0,000419
0,677850	0,000460
0,685900	0,000484
0,693950	0,000508
0,702000	0,000539
0,710050	0,000590
0,718100	0,000646
0,726200	0,000675
0,734250	0,000754
0,742300	0,000870
0,750350	0,000895
0,758400	0,000954
0,766450	0,000991
0,774500	0,001042
0,782550	0,001106
0,790600	0,001253
0,798650	0,001258
0,806700	0,001325
0,814750	0,001405
0,822800	0,001486
0,830850	0,001568
0,838950	0,001658
0,847000	0,001739
0,855050	0,001879
0,863100	0,001970
0,871150	0,002037
0,879200	0,002154
0,887250	0,002335
0,895300	0,002516
0,903350	0,002532
0,911400	0,002703
0,919450	0,002887
0,927500	0,002917
0,935550	0,003070
0,943650	0,003253
0,951700	0,003386
0,959750	0,003509
0,967800	0,003690
0,975850	0,003871
0,983900	0,003990
0,991950	0,004085
1,000000	0,004328
