# Supplementary material for: Increasing polymer molecular weight enables low-donor-content, efficient and scalable semi-transparent organic solar cells
Source: J Mater Chem A Mater. 2026 Jan 27;14(22):13688–706. doi: 10.1039/d5ta07234d (PMC12937936; doi:10.1039/d5ta07234d)
Supplement: TA-014-D5TA07234D-s001 [file TA-014-D5TA07234D-s001.zip › Datasets for Figures and tables/Figure_2/0.6 HIGH 2_IV_curves.txt]

IV Curves for sample: 0.6 HIGH 2
--- Sample: 0.6 HIGH 2 - Device: L.01 ---
-0,200000	-0,001878
-0,191950	-0,001873
-0,183900	-0,001875
-0,175850	-0,001877
-0,167800	-0,001876
-0,159750	-0,001876
-0,151700	-0,001875
-0,143600	-0,001874
-0,135550	-0,001873
-0,127500	-0,001872
-0,119450	-0,001870
-0,111400	-0,001870
-0,103350	-0,001868
-0,095300	-0,001866
-0,087250	-0,001866
-0,079200	-0,001865
-0,071150	-0,001865
-0,063100	-0,001865
-0,055050	-0,001862
-0,047000	-0,001862
-0,038950	-0,001862
-0,030850	-0,001860
-0,022800	-0,001860
-0,014750	-0,001860
-0,006700	-0,001859
0,001350	-0,001858
0,009400	-0,001854
0,017450	-0,001853
0,025500	-0,001852
0,033550	-0,001849
0,041600	-0,001848
0,049650	-0,001848
0,057700	-0,001848
0,065750	-0,001846
0,073850	-0,001845
0,081900	-0,001844
0,089950	-0,001843
0,098000	-0,001838
0,106050	-0,001836
0,114100	-0,001838
0,122150	-0,001838
0,130200	-0,001836
0,138250	-0,001831
0,146300	-0,001828
0,154350	-0,001829
0,162400	-0,001827
0,170450	-0,001825
0,178500	-0,001823
0,186600	-0,001822
0,194650	-0,001821
0,202700	-0,001819
0,210750	-0,001816
0,218800	-0,001813
0,226850	-0,001811
0,234900	-0,001806
0,242950	-0,001804
0,251000	-0,001804
0,259050	-0,001804
0,267100	-0,001798
0,275150	-0,001794
0,283200	-0,001793
0,291300	-0,001788
0,299350	-0,001783
0,307400	-0,001780
0,315450	-0,001780
0,323500	-0,001776
0,331550	-0,001772
0,339600	-0,001765
0,347650	-0,001760
0,355700	-0,001757
0,363750	-0,001754
0,371800	-0,001750
0,379850	-0,001743
0,387900	-0,001735
0,395950	-0,001728
0,404050	-0,001720
0,412100	-0,001712
0,420150	-0,001707
0,428200	-0,001700
0,436250	-0,001689
0,444300	-0,001680
0,452350	-0,001669
0,460400	-0,001660
0,468450	-0,001649
0,476500	-0,001635
0,484550	-0,001621
0,492600	-0,001606
0,500650	-0,001589
0,508700	-0,001574
0,516800	-0,001559
0,524850	-0,001541
0,532900	-0,001519
0,540950	-0,001494
0,549000	-0,001467
0,557050	-0,001439
0,565100	-0,001408
0,573150	-0,001373
0,581200	-0,001334
0,589250	-0,001292
0,597300	-0,001245
0,605350	-0,001192
0,613400	-0,001132
0,621500	-0,001066
0,629550	-0,000993
0,637600	-0,000911
0,645650	-0,000820
0,653700	-0,000719
0,661750	-0,000607
0,669800	-0,000484
0,677850	-0,000351
0,685900	-0,000205
0,693950	-4,707438E-5
0,702000	0,000121
0,710050	0,000301
0,718100	0,000491
0,726200	0,000693
0,734250	0,000903
0,742300	0,001125
0,750350	0,001355
0,758400	0,001594
0,766450	0,001839
0,774500	0,002092
0,782550	0,002353
0,790600	0,002620
0,798650	0,002895
0,806700	0,003175
0,814750	0,003461
0,822800	0,003751
0,830850	0,004048
0,838950	0,004350
0,847000	0,004656
0,855050	0,004966
0,863100	0,005278
0,871150	0,005596
0,879200	0,005918
0,887250	0,006241
0,895300	0,006568
0,903350	0,006900
0,911400	0,007231
0,919450	0,007568
0,927500	0,007907
0,935550	0,008248
0,943650	0,008594
0,951700	0,008939
0,959750	0,009288
0,967800	0,009639
0,975850	0,009991
0,983900	0,010345
0,991950	0,010709
1,000000	0,011068
--- Sample: 0.6 HIGH 2 - Device: L.02 ---
-0,200000	-0,001882
-0,191950	-0,001884
-0,183900	-0,001884
-0,175850	-0,001884
-0,167800	-0,001882
-0,159750	-0,001879
-0,151700	-0,001878
-0,143600	-0,001878
-0,135550	-0,001877
-0,127500	-0,001877
-0,119450	-0,001879
-0,111400	-0,001877
-0,103350	-0,001875
-0,095300	-0,001874
-0,087250	-0,001874
-0,079200	-0,001874
-0,071150	-0,001872
-0,063100	-0,001869
-0,055050	-0,001868
-0,047000	-0,001867
-0,038950	-0,001867
-0,030850	-0,001865
-0,022800	-0,001863
-0,014750	-0,001863
-0,006700	-0,001864
0,001350	-0,001863
0,009400	-0,001863
0,017450	-0,001862
0,025500	-0,001860
0,033550	-0,001859
0,041600	-0,001857
0,049650	-0,001854
0,057700	-0,001853
0,065750	-0,001852
0,073850	-0,001850
0,081900	-0,001850
0,089950	-0,001848
0,098000	-0,001847
0,106050	-0,001845
0,114100	-0,001843
0,122150	-0,001842
0,130200	-0,001840
0,138250	-0,001837
0,146300	-0,001836
0,154350	-0,001838
0,162400	-0,001836
0,170450	-0,001835
0,178500	-0,001832
0,186600	-0,001827
0,194650	-0,001827
0,202700	-0,001824
0,210750	-0,001822
0,218800	-0,001822
0,226850	-0,001821
0,234900	-0,001817
0,242950	-0,001812
0,251000	-0,001807
0,259050	-0,001805
0,267100	-0,001804
0,275150	-0,001802
0,283200	-0,001800
0,291300	-0,001797
0,299350	-0,001794
0,307400	-0,001790
0,315450	-0,001784
0,323500	-0,001776
0,331550	-0,001774
0,339600	-0,001772
0,347650	-0,001767
0,355700	-0,001764
0,363750	-0,001759
0,371800	-0,001754
0,379850	-0,001749
0,387900	-0,001743
0,395950	-0,001736
0,404050	-0,001728
0,412100	-0,001718
0,420150	-0,001711
0,428200	-0,001705
0,436250	-0,001695
0,444300	-0,001684
0,452350	-0,001672
0,460400	-0,001662
0,468450	-0,001651
0,476500	-0,001640
0,484550	-0,001627
0,492600	-0,001610
0,500650	-0,001595
0,508700	-0,001577
0,516800	-0,001558
0,524850	-0,001538
0,532900	-0,001515
0,540950	-0,001489
0,549000	-0,001461
0,557050	-0,001431
0,565100	-0,001398
0,573150	-0,001362
0,581200	-0,001320
0,589250	-0,001275
0,597300	-0,001224
0,605350	-0,001166
0,613400	-0,001101
0,621500	-0,001030
0,629550	-0,000952
0,637600	-0,000863
0,645650	-0,000764
0,653700	-0,000655
0,661750	-0,000536
0,669800	-0,000406
0,677850	-0,000263
0,685900	-0,000109
0,693950	5,827705E-5
0,702000	0,000235
0,710050	0,000424
0,718100	0,000623
0,726200	0,000833
0,734250	0,001055
0,742300	0,001283
0,750350	0,001521
0,758400	0,001768
0,766450	0,002022
0,774500	0,002284
0,782550	0,002554
0,790600	0,002829
0,798650	0,003111
0,806700	0,003400
0,814750	0,003694
0,822800	0,003991
0,830850	0,004296
0,838950	0,004606
0,847000	0,004919
0,855050	0,005237
0,863100	0,005556
0,871150	0,005881
0,879200	0,006210
0,887250	0,006540
0,895300	0,006875
0,903350	0,007212
0,911400	0,007551
0,919450	0,007895
0,927500	0,008240
0,935550	0,008589
0,943650	0,008941
0,951700	0,009293
0,959750	0,009647
0,967800	0,010004
0,975850	0,010364
0,983900	0,010730
0,991950	0,011092
1,000000	0,011456
--- Sample: 0.6 HIGH 2 - Device: L.03 ---
-0,200000	-0,001744
-0,191950	-0,001744
-0,183900	-0,001744
-0,175850	-0,001743
-0,167800	-0,001742
-0,159750	-0,001739
-0,151700	-0,001737
-0,143600	-0,001740
-0,135550	-0,001739
-0,127500	-0,001738
-0,119450	-0,001737
-0,111400	-0,001737
-0,103350	-0,001738
-0,095300	-0,001738
-0,087250	-0,001734
-0,079200	-0,001729
-0,071150	-0,001731
-0,063100	-0,001731
-0,055050	-0,001730
-0,047000	-0,001729
-0,038950	-0,001728
-0,030850	-0,001727
-0,022800	-0,001727
-0,014750	-0,001725
-0,006700	-0,001724
0,001350	-0,001724
0,009400	-0,001721
0,017450	-0,001719
0,025500	-0,001720
0,033550	-0,001720
0,041600	-0,001719
0,049650	-0,001717
0,057700	-0,001716
0,065750	-0,001715
0,073850	-0,001712
0,081900	-0,001709
0,089950	-0,001710
0,098000	-0,001709
0,106050	-0,001709
0,114100	-0,001707
0,122150	-0,001704
0,130200	-0,001702
0,138250	-0,001703
0,146300	-0,001701
0,154350	-0,001699
0,162400	-0,001698
0,170450	-0,001696
0,178500	-0,001695
0,186600	-0,001693
0,194650	-0,001690
0,202700	-0,001689
0,210750	-0,001685
0,218800	-0,001683
0,226850	-0,001683
0,234900	-0,001683
0,242950	-0,001683
0,251000	-0,001680
0,259050	-0,001674
0,267100	-0,001672
0,275150	-0,001670
0,283200	-0,001667
0,291300	-0,001666
0,299350	-0,001665
0,307400	-0,001663
0,315450	-0,001659
0,323500	-0,001655
0,331550	-0,001653
0,339600	-0,001652
0,347650	-0,001649
0,355700	-0,001646
0,363750	-0,001642
0,371800	-0,001639
0,379850	-0,001636
0,387900	-0,001631
0,395950	-0,001627
0,404050	-0,001624
0,412100	-0,001620
0,420150	-0,001614
0,428200	-0,001608
0,436250	-0,001605
0,444300	-0,001601
0,452350	-0,001596
0,460400	-0,001589
0,468450	-0,001583
0,476500	-0,001577
0,484550	-0,001569
0,492600	-0,001560
0,500650	-0,001553
0,508700	-0,001545
0,516800	-0,001534
0,524850	-0,001523
0,532900	-0,001510
0,540950	-0,001496
0,549000	-0,001482
0,557050	-0,001462
0,565100	-0,001439
0,573150	-0,001416
0,581200	-0,001391
0,589250	-0,001358
0,597300	-0,001319
0,605350	-0,001277
0,613400	-0,001227
0,621500	-0,001166
0,629550	-0,001097
0,637600	-0,001018
0,645650	-0,000925
0,653700	-0,000817
0,661750	-0,000695
0,669800	-0,000560
0,677850	-0,000407
0,685900	-0,000237
0,693950	-5,017154E-5
0,702000	0,000153
0,710050	0,000370
0,718100	0,000603
0,726200	0,000853
0,734250	0,001114
0,742300	0,001387
0,750350	0,001673
0,758400	0,001971
0,766450	0,002277
0,774500	0,002595
0,782550	0,002922
0,790600	0,003256
0,798650	0,003598
0,806700	0,003949
0,814750	0,004306
0,822800	0,004667
0,830850	0,005037
0,838950	0,005413
0,847000	0,005793
0,855050	0,006178
0,863100	0,006566
0,871150	0,006960
0,879200	0,007357
0,887250	0,007757
0,895300	0,008161
0,903350	0,008569
0,911400	0,008978
0,919450	0,009392
0,927500	0,009808
0,935550	0,010228
0,943650	0,010655
0,951700	0,011077
0,959750	0,011504
0,967800	0,011932
0,975850	0,012363
0,983900	0,012795
0,991950	0,013229
1,000000	0,013666
--- Sample: 0.6 HIGH 2 - Device: L.04 ---
-0,200000	-0,001746
-0,191950	-0,001746
-0,183900	-0,001746
-0,175850	-0,001745
-0,167800	-0,001744
-0,159750	-0,001743
-0,151700	-0,001742
-0,143600	-0,001741
-0,135550	-0,001740
-0,127500	-0,001739
-0,119450	-0,001737
-0,111400	-0,001737
-0,103350	-0,001738
-0,095300	-0,001738
-0,087250	-0,001735
-0,079200	-0,001731
-0,071150	-0,001731
-0,063100	-0,001733
-0,055050	-0,001733
-0,047000	-0,001731
-0,038950	-0,001729
-0,030850	-0,001729
-0,022800	-0,001731
-0,014750	-0,001730
-0,006700	-0,001727
0,001350	-0,001723
0,009400	-0,001724
0,017450	-0,001723
0,025500	-0,001722
0,033550	-0,001722
0,041600	-0,001721
0,049650	-0,001720
0,057700	-0,001716
0,065750	-0,001715
0,073850	-0,001715
0,081900	-0,001714
0,089950	-0,001712
0,098000	-0,001711
0,106050	-0,001711
0,114100	-0,001709
0,122150	-0,001705
0,130200	-0,001704
0,138250	-0,001706
0,146300	-0,001703
0,154350	-0,001700
0,162400	-0,001699
0,170450	-0,001700
0,178500	-0,001699
0,186600	-0,001698
0,194650	-0,001694
0,202700	-0,001690
0,210750	-0,001689
0,218800	-0,001683
0,226850	-0,001683
0,234900	-0,001687
0,242950	-0,001686
0,251000	-0,001684
0,259050	-0,001678
0,267100	-0,001673
0,275150	-0,001674
0,283200	-0,001672
0,291300	-0,001669
0,299350	-0,001667
0,307400	-0,001666
0,315450	-0,001663
0,323500	-0,001659
0,331550	-0,001653
0,339600	-0,001652
0,347650	-0,001650
0,355700	-0,001647
0,363750	-0,001642
0,371800	-0,001639
0,379850	-0,001636
0,387900	-0,001632
0,395950	-0,001629
0,404050	-0,001625
0,412100	-0,001621
0,420150	-0,001616
0,428200	-0,001610
0,436250	-0,001606
0,444300	-0,001602
0,452350	-0,001596
0,460400	-0,001589
0,468450	-0,001582
0,476500	-0,001577
0,484550	-0,001569
0,492600	-0,001559
0,500650	-0,001552
0,508700	-0,001544
0,516800	-0,001534
0,524850	-0,001523
0,532900	-0,001509
0,540950	-0,001493
0,549000	-0,001474
0,557050	-0,001453
0,565100	-0,001434
0,573150	-0,001413
0,581200	-0,001384
0,589250	-0,001349
0,597300	-0,001306
0,605350	-0,001260
0,613400	-0,001208
0,621500	-0,001144
0,629550	-0,001072
0,637600	-0,000989
0,645650	-0,000892
0,653700	-0,000781
0,661750	-0,000654
0,669800	-0,000514
0,677850	-0,000356
0,685900	-0,000181
0,693950	8,397485E-6
0,702000	0,000216
0,710050	0,000439
0,718100	0,000676
0,726200	0,000929
0,734250	0,001194
0,742300	0,001471
0,750350	0,001761
0,758400	0,002061
0,766450	0,002370
0,774500	0,002691
0,782550	0,003020
0,790600	0,003356
0,798650	0,003701
0,806700	0,004053
0,814750	0,004413
0,822800	0,004776
0,830850	0,005147
0,838950	0,005525
0,847000	0,005908
0,855050	0,006294
0,863100	0,006683
0,871150	0,007078
0,879200	0,007477
0,887250	0,007878
0,895300	0,008284
0,903350	0,008693
0,911400	0,009103
0,919450	0,009519
0,927500	0,009937
0,935550	0,010357
0,943650	0,010785
0,951700	0,011209
0,959750	0,011636
0,967800	0,012066
0,975850	0,012499
0,983900	0,012931
0,991950	0,013367
1,000000	0,013805
--- Sample: 0.6 HIGH 2 - Device: L.05 ---
-0,200000	-0,001875
-0,191950	-0,001875
-0,183900	-0,001875
-0,175850	-0,001873
-0,167800	-0,001871
-0,159750	-0,001869
-0,151700	-0,001867
-0,143600	-0,001867
-0,135550	-0,001867
-0,127500	-0,001866
-0,119450	-0,001864
-0,111400	-0,001864
-0,103350	-0,001864
-0,095300	-0,001863
-0,087250	-0,001860
-0,079200	-0,001859
-0,071150	-0,001860
-0,063100	-0,001860
-0,055050	-0,001859
-0,047000	-0,001860
-0,038950	-0,001859
-0,030850	-0,001857
-0,022800	-0,001856
-0,014750	-0,001857
-0,006700	-0,001857
0,001350	-0,001854
0,009400	-0,001851
0,017450	-0,001850
0,025500	-0,001850
0,033550	-0,001850
0,041600	-0,001850
0,049650	-0,001848
0,057700	-0,001844
0,065750	-0,001841
0,073850	-0,001839
0,081900	-0,001838
0,089950	-0,001838
0,098000	-0,001839
0,106050	-0,001837
0,114100	-0,001835
0,122150	-0,001832
0,130200	-0,001829
0,138250	-0,001826
0,146300	-0,001826
0,154350	-0,001825
0,162400	-0,001822
0,170450	-0,001818
0,178500	-0,001814
0,186600	-0,001812
0,194650	-0,001813
0,202700	-0,001812
0,210750	-0,001808
0,218800	-0,001803
0,226850	-0,001799
0,234900	-0,001797
0,242950	-0,001794
0,251000	-0,001791
0,259050	-0,001790
0,267100	-0,001788
0,275150	-0,001786
0,283200	-0,001783
0,291300	-0,001777
0,299350	-0,001774
0,307400	-0,001771
0,315450	-0,001769
0,323500	-0,001765
0,331550	-0,001759
0,339600	-0,001755
0,347650	-0,001750
0,355700	-0,001744
0,363750	-0,001739
0,371800	-0,001734
0,379850	-0,001728
0,387900	-0,001720
0,395950	-0,001711
0,404050	-0,001701
0,412100	-0,001695
0,420150	-0,001687
0,428200	-0,001679
0,436250	-0,001669
0,444300	-0,001657
0,452350	-0,001645
0,460400	-0,001633
0,468450	-0,001622
0,476500	-0,001607
0,484550	-0,001591
0,492600	-0,001572
0,500650	-0,001553
0,508700	-0,001534
0,516800	-0,001514
0,524850	-0,001490
0,532900	-0,001462
0,540950	-0,001432
0,549000	-0,001399
0,557050	-0,001363
0,565100	-0,001324
0,573150	-0,001279
0,581200	-0,001229
0,589250	-0,001174
0,597300	-0,001115
0,605350	-0,001047
0,613400	-0,000973
0,621500	-0,000890
0,629550	-0,000800
0,637600	-0,000701
0,645650	-0,000593
0,653700	-0,000476
0,661750	-0,000351
0,669800	-0,000217
0,677850	-7,423784E-5
0,685900	7,728776E-5
0,693950	0,000244
0,702000	0,000415
0,710050	0,000596
0,718100	0,000783
0,726200	0,000978
0,734250	0,001180
0,742300	0,001388
0,750350	0,001603
0,758400	0,001824
0,766450	0,002048
0,774500	0,002279
0,782550	0,002515
0,790600	0,002755
0,798650	0,003000
0,806700	0,003249
0,814750	0,003501
0,822800	0,003757
0,830850	0,004016
0,838950	0,004281
0,847000	0,004547
0,855050	0,004816
0,863100	0,005086
0,871150	0,005361
0,879200	0,005638
0,887250	0,005915
0,895300	0,006196
0,903350	0,006479
0,911400	0,006762
0,919450	0,007049
0,927500	0,007339
0,935550	0,007629
0,943650	0,007922
0,951700	0,008216
0,959750	0,008511
0,967800	0,008809
0,975850	0,009108
0,983900	0,009406
0,991950	0,009706
1,000000	0,010009
--- Sample: 0.6 HIGH 2 - Device: L.06 ---
-0,200000	-0,001876
-0,191950	-0,001876
-0,183900	-0,001875
-0,175850	-0,001873
-0,167800	-0,001871
-0,159750	-0,001871
-0,151700	-0,001870
-0,143600	-0,001868
-0,135550	-0,001867
-0,127500	-0,001867
-0,119450	-0,001867
-0,111400	-0,001865
-0,103350	-0,001865
-0,095300	-0,001865
-0,087250	-0,001863
-0,079200	-0,001862
-0,071150	-0,001862
-0,063100	-0,001859
-0,055050	-0,001857
-0,047000	-0,001858
-0,038950	-0,001859
-0,030850	-0,001859
-0,022800	-0,001856
-0,014750	-0,001853
-0,006700	-0,001852
0,001350	-0,001851
0,009400	-0,001848
0,017450	-0,001847
0,025500	-0,001849
0,033550	-0,001847
0,041600	-0,001845
0,049650	-0,001844
0,057700	-0,001842
0,065750	-0,001839
0,073850	-0,001837
0,081900	-0,001837
0,089950	-0,001835
0,098000	-0,001833
0,106050	-0,001832
0,114100	-0,001833
0,122150	-0,001831
0,130200	-0,001829
0,138250	-0,001826
0,146300	-0,001823
0,154350	-0,001823
0,162400	-0,001820
0,170450	-0,001817
0,178500	-0,001815
0,186600	-0,001814
0,194650	-0,001812
0,202700	-0,001808
0,210750	-0,001804
0,218800	-0,001803
0,226850	-0,001802
0,234900	-0,001800
0,242950	-0,001797
0,251000	-0,001794
0,259050	-0,001791
0,267100	-0,001785
0,275150	-0,001782
0,283200	-0,001780
0,291300	-0,001778
0,299350	-0,001774
0,307400	-0,001768
0,315450	-0,001765
0,323500	-0,001761
0,331550	-0,001756
0,339600	-0,001750
0,347650	-0,001745
0,355700	-0,001741
0,363750	-0,001735
0,371800	-0,001729
0,379850	-0,001723
0,387900	-0,001716
0,395950	-0,001708
0,404050	-0,001700
0,412100	-0,001693
0,420150	-0,001685
0,428200	-0,001676
0,436250	-0,001664
0,444300	-0,001651
0,452350	-0,001643
0,460400	-0,001630
0,468450	-0,001616
0,476500	-0,001602
0,484550	-0,001587
0,492600	-0,001570
0,500650	-0,001551
0,508700	-0,001531
0,516800	-0,001508
0,524850	-0,001485
0,532900	-0,001458
0,540950	-0,001428
0,549000	-0,001395
0,557050	-0,001357
0,565100	-0,001315
0,573150	-0,001271
0,581200	-0,001222
0,589250	-0,001166
0,597300	-0,001104
0,605350	-0,001035
0,613400	-0,000960
0,621500	-0,000875
0,629550	-0,000782
0,637600	-0,000681
0,645650	-0,000572
0,653700	-0,000453
0,661750	-0,000324
0,669800	-0,000187
0,677850	-4,118184E-5
0,685900	0,000116
0,693950	0,000281
0,702000	0,000454
0,710050	0,000634
0,718100	0,000822
0,726200	0,001019
0,734250	0,001223
0,742300	0,001431
0,750350	0,001647
0,758400	0,001868
0,766450	0,002093
0,774500	0,002325
0,782550	0,002562
0,790600	0,002802
0,798650	0,003048
0,806700	0,003297
0,814750	0,003551
0,822800	0,003807
0,830850	0,004067
0,838950	0,004332
0,847000	0,004598
0,855050	0,004867
0,863100	0,005138
0,871150	0,005412
0,879200	0,005689
0,887250	0,005967
0,895300	0,006248
0,903350	0,006531
0,911400	0,006815
0,919450	0,007102
0,927500	0,007392
0,935550	0,007682
0,943650	0,007976
0,951700	0,008269
0,959750	0,008564
0,967800	0,008862
0,975850	0,009161
0,983900	0,009459
0,991950	0,009761
1,000000	0,010063
--- Sample: 0.6 HIGH 2 - Device: R.03 ---
-0,200000	-0,001860
-0,191950	-0,001858
-0,183900	-0,001858
-0,175850	-0,001857
-0,167800	-0,001857
-0,159750	-0,001855
-0,151700	-0,001852
-0,143600	-0,001853
-0,135550	-0,001852
-0,127500	-0,001848
-0,119450	-0,001845
-0,111400	-0,001847
-0,103350	-0,001851
-0,095300	-0,001850
-0,087250	-0,001847
-0,079200	-0,001843
-0,071150	-0,001842
-0,063100	-0,001842
-0,055050	-0,001839
-0,047000	-0,001839
-0,038950	-0,001840
-0,030850	-0,001838
-0,022800	-0,001834
-0,014750	-0,001832
-0,006700	-0,001832
0,001350	-0,001832
0,009400	-0,001831
0,017450	-0,001830
0,025500	-0,001829
0,033550	-0,001828
0,041600	-0,001824
0,049650	-0,001819
0,057700	-0,001820
0,065750	-0,001821
0,073850	-0,001819
0,081900	-0,001815
0,089950	-0,001811
0,098000	-0,001811
0,106050	-0,001812
0,114100	-0,001811
0,122150	-0,001809
0,130200	-0,001805
0,138250	-0,001804
0,146300	-0,001800
0,154350	-0,001797
0,162400	-0,001796
0,170450	-0,001796
0,178500	-0,001793
0,186600	-0,001789
0,194650	-0,001785
0,202700	-0,001782
0,210750	-0,001781
0,218800	-0,001778
0,226850	-0,001776
0,234900	-0,001773
0,242950	-0,001769
0,251000	-0,001763
0,259050	-0,001759
0,267100	-0,001758
0,275150	-0,001755
0,283200	-0,001749
0,291300	-0,001741
0,299350	-0,001737
0,307400	-0,001733
0,315450	-0,001731
0,323500	-0,001725
0,331550	-0,001717
0,339600	-0,001711
0,347650	-0,001707
0,355700	-0,001700
0,363750	-0,001692
0,371800	-0,001687
0,379850	-0,001681
0,387900	-0,001673
0,395950	-0,001665
0,404050	-0,001654
0,412100	-0,001643
0,420150	-0,001634
0,428200	-0,001621
0,436250	-0,001608
0,444300	-0,001594
0,452350	-0,001581
0,460400	-0,001565
0,468450	-0,001547
0,476500	-0,001529
0,484550	-0,001509
0,492600	-0,001486
0,500650	-0,001461
0,508700	-0,001437
0,516800	-0,001409
0,524850	-0,001378
0,532900	-0,001343
0,540950	-0,001307
0,549000	-0,001267
0,557050	-0,001222
0,565100	-0,001172
0,573150	-0,001118
0,581200	-0,001059
0,589250	-0,000996
0,597300	-0,000926
0,605350	-0,000850
0,613400	-0,000770
0,621500	-0,000681
0,629550	-0,000588
0,637600	-0,000488
0,645650	-0,000384
0,653700	-0,000273
0,661750	-0,000156
0,669800	-3,388596E-5
0,677850	9,343211E-5
0,685900	0,000271
0,693950	0,000438
0,702000	0,000613
0,710050	0,000796
0,718100	0,000986
0,726200	0,001183
0,734250	0,001385
0,742300	0,001594
0,750350	0,001808
0,758400	0,002028
0,766450	0,002251
0,774500	0,002481
0,782550	0,002715
0,790600	0,002952
0,798650	0,003194
0,806700	0,003439
0,814750	0,003688
0,822800	0,003940
0,830850	0,004195
0,838950	0,004454
0,847000	0,004715
0,855050	0,004979
0,863100	0,005243
0,871150	0,005511
0,879200	0,005782
0,887250	0,006053
0,895300	0,006327
0,903350	0,006603
0,911400	0,006880
0,919450	0,007159
0,927500	0,007439
0,935550	0,007722
0,943650	0,008008
0,951700	0,008291
0,959750	0,008576
0,967800	0,008864
0,975850	0,009153
0,983900	0,009441
0,991950	0,009733
1,000000	0,010024
--- Sample: 0.6 HIGH 2 - Device: R.05 ---
-0,200000	-0,001884
-0,191950	-0,001881
-0,183900	-0,001879
-0,175850	-0,001882
-0,167800	-0,001883
-0,159750	-0,001881
-0,151700	-0,001878
-0,143600	-0,001878
-0,135550	-0,001876
-0,127500	-0,001875
-0,119450	-0,001875
-0,111400	-0,001876
-0,103350	-0,001874
-0,095300	-0,001872
-0,087250	-0,001869
-0,079200	-0,001867
-0,071150	-0,001868
-0,063100	-0,001870
-0,055050	-0,001869
-0,047000	-0,001868
-0,038950	-0,001865
-0,030850	-0,001862
-0,022800	-0,001861
-0,014750	-0,001860
-0,006700	-0,001858
0,001350	-0,001857
0,009400	-0,001855
0,017450	-0,001855
0,025500	-0,001856
0,033550	-0,001855
0,041600	-0,001851
0,049650	-0,001848
0,057700	-0,001845
0,065750	-0,001844
0,073850	-0,001843
0,081900	-0,001844
0,089950	-0,001843
0,098000	-0,001842
0,106050	-0,001840
0,114100	-0,001837
0,122150	-0,001834
0,130200	-0,001831
0,138250	-0,001831
0,146300	-0,001830
0,154350	-0,001824
0,162400	-0,001822
0,170450	-0,001820
0,178500	-0,001818
0,186600	-0,001815
0,194650	-0,001813
0,202700	-0,001809
0,210750	-0,001809
0,218800	-0,001808
0,226850	-0,001806
0,234900	-0,001803
0,242950	-0,001802
0,251000	-0,001799
0,259050	-0,001795
0,267100	-0,001790
0,275150	-0,001785
0,283200	-0,001781
0,291300	-0,001777
0,299350	-0,001774
0,307400	-0,001771
0,315450	-0,001767
0,323500	-0,001762
0,331550	-0,001756
0,339600	-0,001751
0,347650	-0,001746
0,355700	-0,001741
0,363750	-0,001733
0,371800	-0,001727
0,379850	-0,001720
0,387900	-0,001714
0,395950	-0,001706
0,404050	-0,001698
0,412100	-0,001690
0,420150	-0,001681
0,428200	-0,001671
0,436250	-0,001661
0,444300	-0,001651
0,452350	-0,001639
0,460400	-0,001624
0,468450	-0,001610
0,476500	-0,001595
0,484550	-0,001577
0,492600	-0,001560
0,500650	-0,001542
0,508700	-0,001521
0,516800	-0,001497
0,524850	-0,001470
0,532900	-0,001440
0,540950	-0,001409
0,549000	-0,001376
0,557050	-0,001337
0,565100	-0,001292
0,573150	-0,001243
0,581200	-0,001189
0,589250	-0,001130
0,597300	-0,001063
0,605350	-0,000987
0,613400	-0,000905
0,621500	-0,000813
0,629550	-0,000712
0,637600	-0,000601
0,645650	-0,000480
0,653700	-0,000347
0,661750	-0,000203
0,669800	-4,837920E-5
0,677850	0,000118
0,685900	0,000296
0,693950	0,000485
0,702000	0,000684
0,710050	0,000895
0,718100	0,001115
0,726200	0,001346
0,734250	0,001584
0,742300	0,001831
0,750350	0,002086
0,758400	0,002350
0,766450	0,002618
0,774500	0,002896
0,782550	0,003180
0,790600	0,003468
0,798650	0,003764
0,806700	0,004065
0,814750	0,004371
0,822800	0,004681
0,830850	0,004997
0,838950	0,005318
0,847000	0,005643
0,855050	0,005971
0,863100	0,006301
0,871150	0,006636
0,879200	0,006975
0,887250	0,007316
0,895300	0,007660
0,903350	0,008008
0,911400	0,008356
0,919450	0,008709
0,927500	0,009065
0,935550	0,009423
0,943650	0,009784
0,951700	0,010145
0,959750	0,010512
0,967800	0,010878
0,975850	0,011246
0,983900	0,011614
0,991950	0,011985
1,000000	0,012358
--- Sample: 0.6 HIGH 2 - Device: R.06 ---
-0,200000	-0,001880
-0,191950	-0,001880
-0,183900	-0,001879
-0,175850	-0,001877
-0,167800	-0,001877
-0,159750	-0,001877
-0,151700	-0,001873
-0,143600	-0,001871
-0,135550	-0,001872
-0,127500	-0,001871
-0,119450	-0,001871
-0,111400	-0,001871
-0,103350	-0,001870
-0,095300	-0,001868
-0,087250	-0,001865
-0,079200	-0,001866
-0,071150	-0,001866
-0,063100	-0,001866
-0,055050	-0,001864
-0,047000	-0,001864
-0,038950	-0,001863
-0,030850	-0,001862
-0,022800	-0,001859
-0,014750	-0,001858
-0,006700	-0,001857
0,001350	-0,001854
0,009400	-0,001851
0,017450	-0,001851
0,025500	-0,001852
0,033550	-0,001851
0,041600	-0,001850
0,049650	-0,001846
0,057700	-0,001843
0,065750	-0,001841
0,073850	-0,001839
0,081900	-0,001843
0,089950	-0,001843
0,098000	-0,001841
0,106050	-0,001835
0,114100	-0,001830
0,122150	-0,001831
0,130200	-0,001829
0,138250	-0,001827
0,146300	-0,001825
0,154350	-0,001825
0,162400	-0,001822
0,170450	-0,001820
0,178500	-0,001816
0,186600	-0,001814
0,194650	-0,001812
0,202700	-0,001810
0,210750	-0,001807
0,218800	-0,001804
0,226850	-0,001801
0,234900	-0,001798
0,242950	-0,001794
0,251000	-0,001793
0,259050	-0,001789
0,267100	-0,001785
0,275150	-0,001780
0,283200	-0,001776
0,291300	-0,001773
0,299350	-0,001769
0,307400	-0,001762
0,315450	-0,001759
0,323500	-0,001755
0,331550	-0,001752
0,339600	-0,001747
0,347650	-0,001742
0,355700	-0,001736
0,363750	-0,001731
0,371800	-0,001723
0,379850	-0,001715
0,387900	-0,001710
0,395950	-0,001702
0,404050	-0,001695
0,412100	-0,001687
0,420150	-0,001680
0,428200	-0,001669
0,436250	-0,001656
0,444300	-0,001644
0,452350	-0,001635
0,460400	-0,001620
0,468450	-0,001605
0,476500	-0,001591
0,484550	-0,001574
0,492600	-0,001555
0,500650	-0,001536
0,508700	-0,001515
0,516800	-0,001489
0,524850	-0,001464
0,532900	-0,001435
0,540950	-0,001402
0,549000	-0,001368
0,557050	-0,001330
0,565100	-0,001287
0,573150	-0,001240
0,581200	-0,001186
0,589250	-0,001125
0,597300	-0,001058
0,605350	-0,000983
0,613400	-0,000901
0,621500	-0,000810
0,629550	-0,000709
0,637600	-0,000597
0,645650	-0,000476
0,653700	-0,000342
0,661750	-0,000198
0,669800	-4,442668E-5
0,677850	0,000124
0,685900	0,000302
0,693950	0,000491
0,702000	0,000690
0,710050	0,000900
0,718100	0,001120
0,726200	0,001351
0,734250	0,001590
0,742300	0,001836
0,750350	0,002091
0,758400	0,002354
0,766450	0,002623
0,774500	0,002900
0,782550	0,003184
0,790600	0,003473
0,798650	0,003768
0,806700	0,004069
0,814750	0,004375
0,822800	0,004684
0,830850	0,004999
0,838950	0,005320
0,847000	0,005644
0,855050	0,005972
0,863100	0,006301
0,871150	0,006636
0,879200	0,006974
0,887250	0,007314
0,895300	0,007658
0,903350	0,008006
0,911400	0,008353
0,919450	0,008706
0,927500	0,009061
0,935550	0,009418
0,943650	0,009779
0,951700	0,010140
0,959750	0,010507
0,967800	0,010872
0,975850	0,011240
0,983900	0,011608
0,991950	0,011979
1,000000	0,012352
--- Sample: 0.6 HIGH 2 - Device: R.08 ---
-0,200000	-0,001753
-0,191950	-0,001754
-0,183900	-0,001754
-0,175850	-0,001752
-0,167800	-0,001750
-0,159750	-0,001747
-0,151700	-0,001746
-0,143600	-0,001746
-0,135550	-0,001745
-0,127500	-0,001746
-0,119450	-0,001744
-0,111400	-0,001744
-0,103350	-0,001744
-0,095300	-0,001743
-0,087250	-0,001741
-0,079200	-0,001738
-0,071150	-0,001739
-0,063100	-0,001738
-0,055050	-0,001737
-0,047000	-0,001736
-0,038950	-0,001736
-0,030850	-0,001736
-0,022800	-0,001734
-0,014750	-0,001734
-0,006700	-0,001733
0,001350	-0,001730
0,009400	-0,001727
0,017450	-0,001725
0,025500	-0,001725
0,033550	-0,001724
0,041600	-0,001721
0,049650	-0,001719
0,057700	-0,001717
0,065750	-0,001717
0,073850	-0,001718
0,081900	-0,001717
0,089950	-0,001713
0,098000	-0,001710
0,106050	-0,001711
0,114100	-0,001711
0,122150	-0,001709
0,130200	-0,001706
0,138250	-0,001704
0,146300	-0,001704
0,154350	-0,001704
0,162400	-0,001704
0,170450	-0,001701
0,178500	-0,001698
0,186600	-0,001695
0,194650	-0,001695
0,202700	-0,001693
0,210750	-0,001690
0,218800	-0,001687
0,226850	-0,001686
0,234900	-0,001685
0,242950	-0,001684
0,251000	-0,001681
0,259050	-0,001677
0,267100	-0,001676
0,275150	-0,001673
0,283200	-0,001668
0,291300	-0,001666
0,299350	-0,001665
0,307400	-0,001663
0,315450	-0,001661
0,323500	-0,001657
0,331550	-0,001651
0,339600	-0,001649
0,347650	-0,001646
0,355700	-0,001644
0,363750	-0,001642
0,371800	-0,001638
0,379850	-0,001632
0,387900	-0,001626
0,395950	-0,001622
0,404050	-0,001620
0,412100	-0,001614
0,420150	-0,001609
0,428200	-0,001604
0,436250	-0,001598
0,444300	-0,001590
0,452350	-0,001582
0,460400	-0,001577
0,468450	-0,001571
0,476500	-0,001562
0,484550	-0,001551
0,492600	-0,001542
0,500650	-0,001531
0,508700	-0,001520
0,516800	-0,001504
0,524850	-0,001486
0,532900	-0,001472
0,540950	-0,001456
0,549000	-0,001436
0,557050	-0,001410
0,565100	-0,001382
0,573150	-0,001349
0,581200	-0,001310
0,589250	-0,001266
0,597300	-0,001214
0,605350	-0,001155
0,613400	-0,001086
0,621500	-0,001005
0,629550	-0,000917
0,637600	-0,000812
0,645650	-0,000695
0,653700	-0,000562
0,661750	-0,000414
0,669800	-0,000251
0,677850	-7,232056E-5
0,685900	0,000123
0,693950	0,000334
0,702000	0,000558
0,710050	0,000797
0,718100	0,001050
0,726200	0,001317
0,734250	0,001595
0,742300	0,001883
0,750350	0,002184
0,758400	0,002495
0,766450	0,002813
0,774500	0,003141
0,782550	0,003477
0,790600	0,003819
0,798650	0,004170
0,806700	0,004528
0,814750	0,004892
0,822800	0,005259
0,830850	0,005634
0,838950	0,006016
0,847000	0,006400
0,855050	0,006790
0,863100	0,007181
0,871150	0,007579
0,879200	0,007980
0,887250	0,008381
0,895300	0,008789
0,903350	0,009200
0,911400	0,009610
0,919450	0,010027
0,927500	0,010446
0,935550	0,010871
0,943650	0,011296
0,951700	0,011721
0,959750	0,012149
0,967800	0,012580
0,975850	0,013012
0,983900	0,013445
0,991950	0,013882
1,000000	0,014320
--- Sample: 0.6 HIGH 2 - Device: R.09 ---
-0,200000	-0,001318
-0,191950	-0,001318
-0,183900	-0,001318
-0,175850	-0,001317
-0,167800	-0,001316
-0,159750	-0,001313
-0,151700	-0,001311
-0,143600	-0,001312
-0,135550	-0,001311
-0,127500	-0,001311
-0,119450	-0,001310
-0,111400	-0,001309
-0,103350	-0,001308
-0,095300	-0,001308
-0,087250	-0,001304
-0,079200	-0,001306
-0,071150	-0,001305
-0,063100	-0,001305
-0,055050	-0,001304
-0,047000	-0,001302
-0,038950	-0,001301
-0,030850	-0,001299
-0,022800	-0,001297
-0,014750	-0,001296
-0,006700	-0,001295
0,001350	-0,001294
0,009400	-0,001293
0,017450	-0,001292
0,025500	-0,001290
0,033550	-0,001290
0,041600	-0,001289
0,049650	-0,001287
0,057700	-0,001286
0,065750	-0,001285
0,073850	-0,001284
0,081900	-0,001284
0,089950	-0,001284
0,098000	-0,001282
0,106050	-0,001280
0,114100	-0,001277
0,122150	-0,001276
0,130200	-0,001275
0,138250	-0,001273
0,146300	-0,001272
0,154350	-0,001272
0,162400	-0,001271
0,170450	-0,001270
0,178500	-0,001267
0,186600	-0,001263
0,194650	-0,001262
0,202700	-0,001260
0,210750	-0,001260
0,218800	-0,001258
0,226850	-0,001256
0,234900	-0,001253
0,242950	-0,001250
0,251000	-0,001249
0,259050	-0,001246
0,267100	-0,001244
0,275150	-0,001243
0,283200	-0,001240
0,291300	-0,001237
0,299350	-0,001236
0,307400	-0,001233
0,315450	-0,001229
0,323500	-0,001228
0,331550	-0,001225
0,339600	-0,001221
0,347650	-0,001219
0,355700	-0,001217
0,363750	-0,001214
0,371800	-0,001210
0,379850	-0,001207
0,387900	-0,001203
0,395950	-0,001200
0,404050	-0,001195
0,412100	-0,001192
0,420150	-0,001189
0,428200	-0,001185
0,436250	-0,001179
0,444300	-0,001172
0,452350	-0,001167
0,460400	-0,001162
0,468450	-0,001156
0,476500	-0,001149
0,484550	-0,001141
0,492600	-0,001132
0,500650	-0,001122
0,508700	-0,001112
0,516800	-0,001100
0,524850	-0,001087
0,532900	-0,001072
0,540950	-0,001054
0,549000	-0,001036
0,557050	-0,001015
0,565100	-0,000989
0,573150	-0,000960
0,581200	-0,000928
0,589250	-0,000890
0,597300	-0,000846
0,605350	-0,000798
0,613400	-0,000745
0,621500	-0,000683
0,629550	-0,000616
0,637600	-0,000541
0,645650	-0,000458
0,653700	-0,000369
0,661750	-0,000274
0,669800	-0,000171
0,677850	-6,257318E-5
0,685900	5,176034E-5
0,693950	0,000147
0,702000	0,000256
0,710050	0,000369
0,718100	0,000484
0,726200	0,000605
0,734250	0,000728
0,742300	0,000856
0,750350	0,000985
0,758400	0,001120
0,766450	0,001252
0,774500	0,001389
0,782550	0,001526
0,790600	0,001664
0,798650	0,001805
0,806700	0,001946
0,814750	0,002099
0,822800	0,002246
0,830850	0,002396
0,838950	0,002547
0,847000	0,002696
0,855050	0,002837
0,863100	0,002983
0,871150	0,003126
0,879200	0,003275
0,887250	0,003419
0,895300	0,003539
0,903350	0,003665
0,911400	0,003797
0,919450	0,003908
0,927500	0,004034
0,935550	0,004173
0,943650	0,004307
0,951700	0,004454
0,959750	0,004611
0,967800	0,004736
0,975850	0,004873
0,983900	0,005015
0,991950	0,005179
1,000000	0,005296
--- Sample: 0.6 HIGH 2 - Device: R.10 ---
-0,200000	-0,001318
-0,191950	-0,001318
-0,183900	-0,001317
-0,175850	-0,001315
-0,167800	-0,001314
-0,159750	-0,001313
-0,151700	-0,001312
-0,143600	-0,001311
-0,135550	-0,001311
-0,127500	-0,001311
-0,119450	-0,001309
-0,111400	-0,001307
-0,103350	-0,001306
-0,095300	-0,001306
-0,087250	-0,001304
-0,079200	-0,001304
-0,071150	-0,001303
-0,063100	-0,001302
-0,055050	-0,001302
-0,047000	-0,001299
-0,038950	-0,001299
-0,030850	-0,001299
-0,022800	-0,001297
-0,014750	-0,001294
-0,006700	-0,001294
0,001350	-0,001294
0,009400	-0,001293
0,017450	-0,001290
0,025500	-0,001289
0,033550	-0,001289
0,041600	-0,001286
0,049650	-0,001284
0,057700	-0,001284
0,065750	-0,001285
0,073850	-0,001284
0,081900	-0,001282
0,089950	-0,001279
0,098000	-0,001278
0,106050	-0,001276
0,114100	-0,001274
0,122150	-0,001272
0,130200	-0,001273
0,138250	-0,001272
0,146300	-0,001270
0,154350	-0,001266
0,162400	-0,001265
0,170450	-0,001265
0,178500	-0,001263
0,186600	-0,001263
0,194650	-0,001261
0,202700	-0,001259
0,210750	-0,001256
0,218800	-0,001254
0,226850	-0,001251
0,234900	-0,001250
0,242950	-0,001248
0,251000	-0,001246
0,259050	-0,001245
0,267100	-0,001244
0,275150	-0,001242
0,283200	-0,001239
0,291300	-0,001237
0,299350	-0,001233
0,307400	-0,001231
0,315450	-0,001226
0,323500	-0,001222
0,331550	-0,001222
0,339600	-0,001221
0,347650	-0,001218
0,355700	-0,001213
0,363750	-0,001207
0,371800	-0,001204
0,379850	-0,001200
0,387900	-0,001197
0,395950	-0,001194
0,404050	-0,001191
0,412100	-0,001186
0,420150	-0,001181
0,428200	-0,001175
0,436250	-0,001171
0,444300	-0,001166
0,452350	-0,001160
0,460400	-0,001154
0,468450	-0,001147
0,476500	-0,001140
0,484550	-0,001130
0,492600	-0,001120
0,500650	-0,001112
0,508700	-0,001100
0,516800	-0,001086
0,524850	-0,001071
0,532900	-0,001054
0,540950	-0,001037
0,549000	-0,001016
0,557050	-0,000989
0,565100	-0,000963
0,573150	-0,000932
0,581200	-0,000897
0,589250	-0,000858
0,597300	-0,000814
0,605350	-0,000764
0,613400	-0,000707
0,621500	-0,000646
0,629550	-0,000578
0,637600	-0,000504
0,645650	-0,000425
0,653700	-0,000339
0,661750	-0,000249
0,669800	-0,000153
0,677850	-5,132896E-5
0,685900	5,385958E-5
0,693950	0,000165
0,702000	0,000281
0,710050	0,000403
0,718100	0,000530
0,726200	0,000661
0,734250	0,000796
0,742300	0,000933
0,750350	0,001076
0,758400	0,001218
0,766450	0,001362
0,774500	0,001511
0,782550	0,001661
0,790600	0,001816
0,798650	0,001970
0,806700	0,002128
0,814750	0,002283
0,822800	0,002441
0,830850	0,002604
0,838950	0,002764
0,847000	0,002916
0,855050	0,003086
0,863100	0,003244
0,871150	0,003404
0,879200	0,003567
0,887250	0,003726
0,895300	0,003893
0,903350	0,004053
0,911400	0,004199
0,919450	0,004351
0,927500	0,004516
0,935550	0,004675
0,943650	0,004839
0,951700	0,004987
0,959750	0,005142
0,967800	0,005301
0,975850	0,005455
0,983900	0,005632
0,991950	0,005794
1,000000	0,005952
--- Sample: 0.6 HIGH 2 - Device: R.11 ---
-0,200000	-0,000591
-0,191950	-0,000589
-0,183900	-0,000587
-0,175850	-0,000586
-0,167800	-0,000585
-0,159750	-0,000583
-0,151700	-0,000582
-0,143600	-0,000581
-0,135550	-0,000579
-0,127500	-0,000576
-0,119450	-0,000574
-0,111400	-0,000573
-0,103350	-0,000571
-0,095300	-0,000569
-0,087250	-0,000569
-0,079200	-0,000567
-0,071150	-0,000566
-0,063100	-0,000563
-0,055050	-0,000561
-0,047000	-0,000560
-0,038950	-0,000558
-0,030850	-0,000556
-0,022800	-0,000554
-0,014750	-0,000553
-0,006700	-0,000552
0,001350	-0,000549
0,009400	-0,000547
0,017450	-0,000546
0,025500	-0,000544
0,033550	-0,000542
0,041600	-0,000541
0,049650	-0,000539
0,057700	-0,000538
0,065750	-0,000536
0,073850	-0,000533
0,081900	-0,000532
0,089950	-0,000530
0,098000	-0,000528
0,106050	-0,000526
0,114100	-0,000524
0,122150	-0,000521
0,130200	-0,000519
0,138250	-0,000517
0,146300	-0,000515
0,154350	-0,000514
0,162400	-0,000511
0,170450	-0,000509
0,178500	-0,000506
0,186600	-0,000505
0,194650	-0,000502
0,202700	-0,000499
0,210750	-0,000497
0,218800	-0,000495
0,226850	-0,000492
0,234900	-0,000489
0,242950	-0,000487
0,251000	-0,000485
0,259050	-0,000483
0,267100	-0,000479
0,275150	-0,000475
0,283200	-0,000472
0,291300	-0,000469
0,299350	-0,000466
0,307400	-0,000464
0,315450	-0,000461
0,323500	-0,000458
0,331550	-0,000454
0,339600	-0,000450
0,347650	-0,000447
0,355700	-0,000444
0,363750	-0,000439
0,371800	-0,000435
0,379850	-0,000431
0,387900	-0,000427
0,395950	-0,000422
0,404050	-0,000417
0,412100	-0,000414
0,420150	-0,000409
0,428200	-0,000403
0,436250	-0,000397
0,444300	-0,000392
0,452350	-0,000387
0,460400	-0,000380
0,468450	-0,000369
0,476500	-0,000360
0,484550	-0,000353
0,492600	-0,000343
0,500650	-0,000330
0,508700	-0,000321
0,516800	-0,000311
0,524850	-0,000303
0,532900	-0,000292
0,540950	-0,000281
0,549000	-0,000267
0,557050	-0,000254
0,565100	-0,000238
0,573150	-0,000224
0,581200	-0,000204
0,589250	-0,000180
0,597300	-0,000155
0,605350	-0,000128
0,613400	-9,427485E-5
0,621500	-6,399277E-5
0,629550	-1,933564E-5
0,637600	2,701781E-5
0,645650	8,254001E-5
0,653700	0,000146
0,661750	0,000224
0,669800	0,000305
0,677850	0,000408
0,685900	0,000521
0,693950	0,000645
0,702000	0,000788
0,710050	0,000941
0,718100	0,001113
0,726200	0,001296
0,734250	0,001499
0,742300	0,001712
0,750350	0,001942
0,758400	0,002191
0,766450	0,002444
0,774500	0,002710
0,782550	0,002985
0,790600	0,003269
0,798650	0,003565
0,806700	0,003879
0,814750	0,004187
0,822800	0,004501
0,830850	0,004829
0,838950	0,005165
0,847000	0,005504
0,855050	0,005847
0,863100	0,006195
0,871150	0,006548
0,879200	0,006910
0,887250	0,007275
0,895300	0,007638
0,903350	0,008007
0,911400	0,010803
0,919450	0,011224
0,927500	0,009401
0,935550	0,009761
0,943650	0,010127
0,951700	0,010490
0,959750	0,010871
0,967800	0,011258
0,975850	0,011646
0,983900	0,012036
0,991950	0,013691
1,000000	0,013072
