# Supplementary material for: Increasing polymer molecular weight enables low-donor-content, efficient and scalable semi-transparent organic solar cells
Source: J Mater Chem A Mater. 2026 Jan 27;14(22):13688–706. doi: 10.1039/d5ta07234d (PMC12937936; doi:10.1039/d5ta07234d)
Supplement: TA-014-D5TA07234D-s001 [file TA-014-D5TA07234D-s001.zip › Datasets for Figures and tables/Figure_2/0.6 HIGH 3_IV_curves.txt]

IV Curves for sample: 0.6 HIGH 3
--- Sample: 0.6 HIGH 3 - Device: L.01 ---
-0,200000	-0,001543
-0,191950	-0,001537
-0,183900	-0,001530
-0,175850	-0,001524
-0,167800	-0,001517
-0,159750	-0,001512
-0,151700	-0,001506
-0,143600	-0,001499
-0,135550	-0,001492
-0,127500	-0,001484
-0,119450	-0,001478
-0,111400	-0,001472
-0,103350	-0,001465
-0,095300	-0,001459
-0,087250	-0,001453
-0,079200	-0,001446
-0,071150	-0,001439
-0,063100	-0,001432
-0,055050	-0,001424
-0,047000	-0,001417
-0,038950	-0,001409
-0,030850	-0,001401
-0,022800	-0,001394
-0,014750	-0,001387
-0,006700	-0,001380
0,001350	-0,001373
0,009400	-0,001365
0,017450	-0,001357
0,025500	-0,001349
0,033550	-0,001341
0,041600	-0,001334
0,049650	-0,001326
0,057700	-0,001319
0,065750	-0,001310
0,073850	-0,001302
0,081900	-0,001296
0,089950	-0,001289
0,098000	-0,001282
0,106050	-0,001273
0,114100	-0,001265
0,122150	-0,001257
0,130200	-0,001249
0,138250	-0,001241
0,146300	-0,001234
0,154350	-0,001225
0,162400	-0,001216
0,170450	-0,001207
0,178500	-0,001198
0,186600	-0,001190
0,194650	-0,001182
0,202700	-0,001174
0,210750	-0,001165
0,218800	-0,001156
0,226850	-0,001148
0,234900	-0,001139
0,242950	-0,001131
0,251000	-0,001122
0,259050	-0,001113
0,267100	-0,001104
0,275150	-0,001095
0,283200	-0,001085
0,291300	-0,001076
0,299350	-0,001068
0,307400	-0,001059
0,315450	-0,001050
0,323500	-0,001040
0,331550	-0,001030
0,339600	-0,001021
0,347650	-0,001011
0,355700	-0,001001
0,363750	-0,000992
0,371800	-0,000982
0,379850	-0,000971
0,387900	-0,000961
0,395950	-0,000952
0,404050	-0,000942
0,412100	-0,000931
0,420150	-0,000920
0,428200	-0,000909
0,436250	-0,000899
0,444300	-0,000888
0,452350	-0,000877
0,460400	-0,000865
0,468450	-0,000852
0,476500	-0,000840
0,484550	-0,000828
0,492600	-0,000816
0,500650	-0,000803
0,508700	-0,000790
0,516800	-0,000775
0,524850	-0,000761
0,532900	-0,000746
0,540950	-0,000731
0,549000	-0,000715
0,557050	-0,000698
0,565100	-0,000680
0,573150	-0,000661
0,581200	-0,000641
0,589250	-0,000620
0,597300	-0,000597
0,605350	-0,000573
0,613400	-0,000546
0,621500	-0,000517
0,629550	-0,000486
0,637600	-0,000452
0,645650	-0,000415
0,653700	-0,000374
0,661750	-0,000330
0,669800	-0,000282
0,677850	-0,000230
0,685900	-0,000175
0,693950	-0,000115
0,702000	-5,112955E-5
0,710050	1,693689E-5
0,718100	8,936712E-5
0,726200	0,000166
0,734250	0,000246
0,742300	0,000329
0,750350	0,000416
0,758400	0,000507
0,766450	0,000601
0,774500	0,000698
0,782550	0,000798
0,790600	0,000901
0,798650	0,001007
0,806700	0,001117
0,814750	0,001229
0,822800	0,001342
0,830850	0,001458
0,838950	0,001577
0,847000	0,001698
0,855050	0,001820
0,863100	0,001945
0,871150	0,002071
0,879200	0,002200
0,887250	0,002329
0,895300	0,002461
0,903350	0,002595
0,911400	0,002729
0,919450	0,002866
0,927500	0,003005
0,935550	0,003144
0,943650	0,003286
0,951700	0,003427
0,959750	0,003571
0,967800	0,003716
0,975850	0,003863
0,983900	0,004010
0,991950	0,004158
1,000000	0,004309
--- Sample: 0.6 HIGH 3 - Device: L.02 ---
-0,200000	-0,001603
-0,191950	-0,001598
-0,183900	-0,001591
-0,175850	-0,001585
-0,167800	-0,001579
-0,159750	-0,001573
-0,151700	-0,001567
-0,143600	-0,001561
-0,135550	-0,001555
-0,127500	-0,001548
-0,119450	-0,001541
-0,111400	-0,001535
-0,103350	-0,001527
-0,095300	-0,001520
-0,087250	-0,001512
-0,079200	-0,001505
-0,071150	-0,001500
-0,063100	-0,001494
-0,055050	-0,001487
-0,047000	-0,001480
-0,038950	-0,001472
-0,030850	-0,001465
-0,022800	-0,001457
-0,014750	-0,001450
-0,006700	-0,001443
0,001350	-0,001435
0,009400	-0,001428
0,017450	-0,001421
0,025500	-0,001413
0,033550	-0,001406
0,041600	-0,001398
0,049650	-0,001390
0,057700	-0,001382
0,065750	-0,001375
0,073850	-0,001367
0,081900	-0,001358
0,089950	-0,001350
0,098000	-0,001342
0,106050	-0,001334
0,114100	-0,001326
0,122150	-0,001317
0,130200	-0,001309
0,138250	-0,001301
0,146300	-0,001292
0,154350	-0,001284
0,162400	-0,001276
0,170450	-0,001267
0,178500	-0,001258
0,186600	-0,001249
0,194650	-0,001239
0,202700	-0,001230
0,210750	-0,001222
0,218800	-0,001213
0,226850	-0,001204
0,234900	-0,001195
0,242950	-0,001186
0,251000	-0,001176
0,259050	-0,001167
0,267100	-0,001158
0,275150	-0,001148
0,283200	-0,001138
0,291300	-0,001129
0,299350	-0,001119
0,307400	-0,001109
0,315450	-0,001099
0,323500	-0,001089
0,331550	-0,001079
0,339600	-0,001069
0,347650	-0,001058
0,355700	-0,001048
0,363750	-0,001038
0,371800	-0,001028
0,379850	-0,001018
0,387900	-0,001007
0,395950	-0,000996
0,404050	-0,000984
0,412100	-0,000973
0,420150	-0,000962
0,428200	-0,000950
0,436250	-0,000939
0,444300	-0,000927
0,452350	-0,000915
0,460400	-0,000903
0,468450	-0,000891
0,476500	-0,000878
0,484550	-0,000865
0,492600	-0,000850
0,500650	-0,000836
0,508700	-0,000822
0,516800	-0,000807
0,524850	-0,000792
0,532900	-0,000776
0,540950	-0,000759
0,549000	-0,000742
0,557050	-0,000724
0,565100	-0,000705
0,573150	-0,000684
0,581200	-0,000661
0,589250	-0,000637
0,597300	-0,000612
0,605350	-0,000585
0,613400	-0,000555
0,621500	-0,000522
0,629550	-0,000487
0,637600	-0,000449
0,645650	-0,000407
0,653700	-0,000361
0,661750	-0,000312
0,669800	-0,000259
0,677850	-0,000202
0,685900	-0,000139
0,693950	-7,291031E-5
0,702000	-2,358631E-6
0,710050	7,347362E-5
0,718100	0,000153
0,726200	0,000236
0,734250	0,000324
0,742300	0,000415
0,750350	0,000511
0,758400	0,000610
0,766450	0,000712
0,774500	0,000818
0,782550	0,000927
0,790600	0,001039
0,798650	0,001155
0,806700	0,001273
0,814750	0,001394
0,822800	0,001517
0,830850	0,001643
0,838950	0,001772
0,847000	0,001902
0,855050	0,002035
0,863100	0,002170
0,871150	0,002307
0,879200	0,002446
0,887250	0,002586
0,895300	0,002729
0,903350	0,002873
0,911400	0,003019
0,919450	0,003167
0,927500	0,003317
0,935550	0,003468
0,943650	0,003621
0,951700	0,003775
0,959750	0,003931
0,967800	0,004087
0,975850	0,004246
0,983900	0,004405
0,991950	0,004566
1,000000	0,004728
--- Sample: 0.6 HIGH 3 - Device: L.04 ---
-0,200000	-0,001698
-0,191950	-0,001693
-0,183900	-0,001687
-0,175850	-0,001680
-0,167800	-0,001674
-0,159750	-0,001670
-0,151700	-0,001664
-0,143600	-0,001659
-0,135550	-0,001654
-0,127500	-0,001649
-0,119450	-0,001643
-0,111400	-0,001635
-0,103350	-0,001627
-0,095300	-0,001622
-0,087250	-0,001618
-0,079200	-0,001612
-0,071150	-0,001607
-0,063100	-0,001600
-0,055050	-0,001593
-0,047000	-0,001587
-0,038950	-0,001582
-0,030850	-0,001576
-0,022800	-0,001569
-0,014750	-0,001561
-0,006700	-0,001554
0,001350	-0,001547
0,009400	-0,001539
0,017450	-0,001532
0,025500	-0,001525
0,033550	-0,001519
0,041600	-0,001513
0,049650	-0,001504
0,057700	-0,001496
0,065750	-0,001487
0,073850	-0,001479
0,081900	-0,001472
0,089950	-0,001464
0,098000	-0,001457
0,106050	-0,001449
0,114100	-0,001439
0,122150	-0,001431
0,130200	-0,001422
0,138250	-0,001415
0,146300	-0,001407
0,154350	-0,001398
0,162400	-0,001390
0,170450	-0,001381
0,178500	-0,001372
0,186600	-0,001363
0,194650	-0,001354
0,202700	-0,001346
0,210750	-0,001337
0,218800	-0,001327
0,226850	-0,001318
0,234900	-0,001308
0,242950	-0,001297
0,251000	-0,001286
0,259050	-0,001277
0,267100	-0,001268
0,275150	-0,001257
0,283200	-0,001247
0,291300	-0,001238
0,299350	-0,001229
0,307400	-0,001219
0,315450	-0,001208
0,323500	-0,001198
0,331550	-0,001187
0,339600	-0,001176
0,347650	-0,001165
0,355700	-0,001154
0,363750	-0,001142
0,371800	-0,001130
0,379850	-0,001119
0,387900	-0,001108
0,395950	-0,001097
0,404050	-0,001085
0,412100	-0,001072
0,420150	-0,001059
0,428200	-0,001046
0,436250	-0,001033
0,444300	-0,001020
0,452350	-0,001006
0,460400	-0,000993
0,468450	-0,000980
0,476500	-0,000966
0,484550	-0,000951
0,492600	-0,000936
0,500650	-0,000920
0,508700	-0,000905
0,516800	-0,000888
0,524850	-0,000870
0,532900	-0,000852
0,540950	-0,000833
0,549000	-0,000813
0,557050	-0,000792
0,565100	-0,000770
0,573150	-0,000745
0,581200	-0,000720
0,589250	-0,000693
0,597300	-0,000664
0,605350	-0,000633
0,613400	-0,000599
0,621500	-0,000562
0,629550	-0,000521
0,637600	-0,000477
0,645650	-0,000430
0,653700	-0,000378
0,661750	-0,000321
0,669800	-0,000261
0,677850	-0,000197
0,685900	-0,000127
0,693950	-5,158180E-5
0,702000	2,743036E-5
0,710050	0,000112
0,718100	0,000200
0,726200	0,000294
0,734250	0,000392
0,742300	0,000494
0,750350	0,000601
0,758400	0,000711
0,766450	0,000825
0,774500	0,000943
0,782550	0,001066
0,790600	0,001191
0,798650	0,001319
0,806700	0,001451
0,814750	0,001586
0,822800	0,001723
0,830850	0,001864
0,838950	0,002008
0,847000	0,002155
0,855050	0,002303
0,863100	0,002454
0,871150	0,002608
0,879200	0,002764
0,887250	0,002921
0,895300	0,003082
0,903350	0,003244
0,911400	0,003408
0,919450	0,003574
0,927500	0,003743
0,935550	0,003913
0,943650	0,004085
0,951700	0,004258
0,959750	0,004434
0,967800	0,004611
0,975850	0,004789
0,983900	0,004969
0,991950	0,005151
1,000000	0,005335
--- Sample: 0.6 HIGH 3 - Device: L.05 ---
-0,200000	-0,001709
-0,191950	-0,001707
-0,183900	-0,001704
-0,175850	-0,001703
-0,167800	-0,001702
-0,159750	-0,001699
-0,151700	-0,001696
-0,143600	-0,001695
-0,135550	-0,001694
-0,127500	-0,001692
-0,119450	-0,001690
-0,111400	-0,001687
-0,103350	-0,001684
-0,095300	-0,001682
-0,087250	-0,001680
-0,079200	-0,001677
-0,071150	-0,001675
-0,063100	-0,001672
-0,055050	-0,001671
-0,047000	-0,001668
-0,038950	-0,001665
-0,030850	-0,001662
-0,022800	-0,001661
-0,014750	-0,001658
-0,006700	-0,001655
0,001350	-0,001651
0,009400	-0,001647
0,017450	-0,001644
0,025500	-0,001642
0,033550	-0,001637
0,041600	-0,001633
0,049650	-0,001628
0,057700	-0,001624
0,065750	-0,001622
0,073850	-0,001620
0,081900	-0,001617
0,089950	-0,001611
0,098000	-0,001604
0,106050	-0,001600
0,114100	-0,001595
0,122150	-0,001591
0,130200	-0,001587
0,138250	-0,001582
0,146300	-0,001577
0,154350	-0,001573
0,162400	-0,001567
0,170450	-0,001562
0,178500	-0,001557
0,186600	-0,001550
0,194650	-0,001542
0,202700	-0,001535
0,210750	-0,001528
0,218800	-0,001522
0,226850	-0,001515
0,234900	-0,001508
0,242950	-0,001502
0,251000	-0,001495
0,259050	-0,001488
0,267100	-0,001480
0,275150	-0,001472
0,283200	-0,001464
0,291300	-0,001455
0,299350	-0,001446
0,307400	-0,001436
0,315450	-0,001427
0,323500	-0,001418
0,331550	-0,001408
0,339600	-0,001399
0,347650	-0,001390
0,355700	-0,001379
0,363750	-0,001369
0,371800	-0,001358
0,379850	-0,001347
0,387900	-0,001336
0,395950	-0,001325
0,404050	-0,001313
0,412100	-0,001299
0,420150	-0,001284
0,428200	-0,001269
0,436250	-0,001256
0,444300	-0,001242
0,452350	-0,001228
0,460400	-0,001214
0,468450	-0,001198
0,476500	-0,001181
0,484550	-0,001164
0,492600	-0,001147
0,500650	-0,001129
0,508700	-0,001110
0,516800	-0,001090
0,524850	-0,001070
0,532900	-0,001049
0,540950	-0,001027
0,549000	-0,001003
0,557050	-0,000977
0,565100	-0,000948
0,573150	-0,000918
0,581200	-0,000886
0,589250	-0,000852
0,597300	-0,000815
0,605350	-0,000776
0,613400	-0,000732
0,621500	-0,000685
0,629550	-0,000634
0,637600	-0,000579
0,645650	-0,000519
0,653700	-0,000454
0,661750	-0,000385
0,669800	-0,000311
0,677850	-0,000232
0,685900	-0,000146
0,693950	-5,494013E-5
0,702000	4,126839E-5
0,710050	0,000143
0,718100	0,000250
0,726200	0,000364
0,734250	0,000481
0,742300	0,000604
0,750350	0,000732
0,758400	0,000864
0,766450	0,001001
0,774500	0,001143
0,782550	0,001289
0,790600	0,001438
0,798650	0,001592
0,806700	0,001749
0,814750	0,001911
0,822800	0,002075
0,830850	0,002244
0,838950	0,002416
0,847000	0,002591
0,855050	0,002769
0,863100	0,002950
0,871150	0,003134
0,879200	0,003321
0,887250	0,003509
0,895300	0,003701
0,903350	0,003896
0,911400	0,004092
0,919450	0,004291
0,927500	0,004493
0,935550	0,004697
0,943650	0,004904
0,951700	0,005111
0,959750	0,005321
0,967800	0,005533
0,975850	0,005747
0,983900	0,005962
0,991950	0,006180
1,000000	0,006399
--- Sample: 0.6 HIGH 3 - Device: L.06 ---
-0,200000	-0,001740
-0,191950	-0,001738
-0,183900	-0,001734
-0,175850	-0,001731
-0,167800	-0,001730
-0,159750	-0,001730
-0,151700	-0,001731
-0,143600	-0,001731
-0,135550	-0,001730
-0,127500	-0,001727
-0,119450	-0,001723
-0,111400	-0,001723
-0,103350	-0,001721
-0,095300	-0,001720
-0,087250	-0,001719
-0,079200	-0,001718
-0,071150	-0,001716
-0,063100	-0,001713
-0,055050	-0,001709
-0,047000	-0,001708
-0,038950	-0,001707
-0,030850	-0,001706
-0,022800	-0,001704
-0,014750	-0,001701
-0,006700	-0,001700
0,001350	-0,001700
0,009400	-0,001698
0,017450	-0,001694
0,025500	-0,001692
0,033550	-0,001689
0,041600	-0,001685
0,049650	-0,001681
0,057700	-0,001678
0,065750	-0,001676
0,073850	-0,001675
0,081900	-0,001673
0,089950	-0,001671
0,098000	-0,001668
0,106050	-0,001665
0,114100	-0,001661
0,122150	-0,001657
0,130200	-0,001654
0,138250	-0,001651
0,146300	-0,001648
0,154350	-0,001645
0,162400	-0,001641
0,170450	-0,001638
0,178500	-0,001634
0,186600	-0,001630
0,194650	-0,001625
0,202700	-0,001618
0,210750	-0,001613
0,218800	-0,001608
0,226850	-0,001602
0,234900	-0,001596
0,242950	-0,001590
0,251000	-0,001585
0,259050	-0,001579
0,267100	-0,001574
0,275150	-0,001568
0,283200	-0,001561
0,291300	-0,001556
0,299350	-0,001551
0,307400	-0,001543
0,315450	-0,001534
0,323500	-0,001526
0,331550	-0,001517
0,339600	-0,001508
0,347650	-0,001499
0,355700	-0,001490
0,363750	-0,001482
0,371800	-0,001471
0,379850	-0,001460
0,387900	-0,001448
0,395950	-0,001438
0,404050	-0,001428
0,412100	-0,001416
0,420150	-0,001404
0,428200	-0,001392
0,436250	-0,001379
0,444300	-0,001365
0,452350	-0,001352
0,460400	-0,001338
0,468450	-0,001323
0,476500	-0,001306
0,484550	-0,001289
0,492600	-0,001270
0,500650	-0,001251
0,508700	-0,001232
0,516800	-0,001212
0,524850	-0,001192
0,532900	-0,001169
0,540950	-0,001145
0,549000	-0,001119
0,557050	-0,001091
0,565100	-0,001062
0,573150	-0,001031
0,581200	-0,000998
0,589250	-0,000962
0,597300	-0,000923
0,605350	-0,000882
0,613400	-0,000835
0,621500	-0,000785
0,629550	-0,000730
0,637600	-0,000670
0,645650	-0,000605
0,653700	-0,000535
0,661750	-0,000458
0,669800	-0,000376
0,677850	-0,000287
0,685900	-0,000191
0,693950	-8,911665E-5
0,702000	1,896076E-5
0,710050	0,000136
0,718100	0,000259
0,726200	0,000388
0,734250	0,000523
0,742300	0,000665
0,750350	0,000813
0,758400	0,000967
0,766450	0,001126
0,774500	0,001291
0,782550	0,001461
0,790600	0,001636
0,798650	0,001816
0,806700	0,002002
0,814750	0,002191
0,822800	0,002385
0,830850	0,002583
0,838950	0,002786
0,847000	0,002993
0,855050	0,003203
0,863100	0,003416
0,871150	0,003633
0,879200	0,003854
0,887250	0,004077
0,895300	0,004304
0,903350	0,004534
0,911400	0,004765
0,919450	0,005001
0,927500	0,005240
0,935550	0,005481
0,943650	0,005726
0,951700	0,005971
0,959750	0,006219
0,967800	0,006470
0,975850	0,006723
0,983900	0,006978
0,991950	0,007235
1,000000	0,007495
--- Sample: 0.6 HIGH 3 - Device: L.07 ---
-0,200000	-0,001706
-0,191950	-0,001704
-0,183900	-0,001703
-0,175850	-0,001703
-0,167800	-0,001701
-0,159750	-0,001700
-0,151700	-0,001700
-0,143600	-0,001700
-0,135550	-0,001700
-0,127500	-0,001700
-0,119450	-0,001698
-0,111400	-0,001697
-0,103350	-0,001696
-0,095300	-0,001693
-0,087250	-0,001690
-0,079200	-0,001689
-0,071150	-0,001687
-0,063100	-0,001686
-0,055050	-0,001685
-0,047000	-0,001684
-0,038950	-0,001683
-0,030850	-0,001682
-0,022800	-0,001681
-0,014750	-0,001679
-0,006700	-0,001678
0,001350	-0,001677
0,009400	-0,001676
0,017450	-0,001675
0,025500	-0,001673
0,033550	-0,001671
0,041600	-0,001670
0,049650	-0,001668
0,057700	-0,001667
0,065750	-0,001665
0,073850	-0,001664
0,081900	-0,001661
0,089950	-0,001659
0,098000	-0,001657
0,106050	-0,001655
0,114100	-0,001652
0,122150	-0,001649
0,130200	-0,001646
0,138250	-0,001642
0,146300	-0,001639
0,154350	-0,001637
0,162400	-0,001635
0,170450	-0,001633
0,178500	-0,001630
0,186600	-0,001626
0,194650	-0,001624
0,202700	-0,001621
0,210750	-0,001618
0,218800	-0,001616
0,226850	-0,001612
0,234900	-0,001609
0,242950	-0,001606
0,251000	-0,001603
0,259050	-0,001598
0,267100	-0,001593
0,275150	-0,001590
0,283200	-0,001585
0,291300	-0,001579
0,299350	-0,001575
0,307400	-0,001570
0,315450	-0,001564
0,323500	-0,001558
0,331550	-0,001552
0,339600	-0,001545
0,347650	-0,001539
0,355700	-0,001534
0,363750	-0,001527
0,371800	-0,001519
0,379850	-0,001510
0,387900	-0,001500
0,395950	-0,001492
0,404050	-0,001484
0,412100	-0,001476
0,420150	-0,001467
0,428200	-0,001456
0,436250	-0,001444
0,444300	-0,001432
0,452350	-0,001420
0,460400	-0,001407
0,468450	-0,001394
0,476500	-0,001381
0,484550	-0,001366
0,492600	-0,001349
0,500650	-0,001331
0,508700	-0,001313
0,516800	-0,001294
0,524850	-0,001275
0,532900	-0,001253
0,540950	-0,001229
0,549000	-0,001204
0,557050	-0,001176
0,565100	-0,001147
0,573150	-0,001116
0,581200	-0,001082
0,589250	-0,001044
0,597300	-0,001004
0,605350	-0,000960
0,613400	-0,000912
0,621500	-0,000860
0,629550	-0,000802
0,637600	-0,000739
0,645650	-0,000670
0,653700	-0,000596
0,661750	-0,000514
0,669800	-0,000427
0,677850	-0,000332
0,685900	-0,000229
0,693950	-0,000119
0,702000	-2,029206E-6
0,710050	0,000122
0,718100	0,000254
0,726200	0,000394
0,734250	0,000540
0,742300	0,000693
0,750350	0,000852
0,758400	0,001019
0,766450	0,001190
0,774500	0,001369
0,782550	0,001553
0,790600	0,001742
0,798650	0,001937
0,806700	0,002137
0,814750	0,002341
0,822800	0,002550
0,830850	0,002764
0,838950	0,002983
0,847000	0,003205
0,855050	0,003432
0,863100	0,003661
0,871150	0,003894
0,879200	0,004132
0,887250	0,004371
0,895300	0,004615
0,903350	0,004861
0,911400	0,005109
0,919450	0,005361
0,927500	0,005616
0,935550	0,005874
0,943650	0,006134
0,951700	0,006395
0,959750	0,006660
0,967800	0,006926
0,975850	0,007194
0,983900	0,007464
0,991950	0,007737
1,000000	0,008011
--- Sample: 0.6 HIGH 3 - Device: L.08 ---
-0,200000	-0,001656
-0,191950	-0,001656
-0,183900	-0,001656
-0,175850	-0,001656
-0,167800	-0,001655
-0,159750	-0,001654
-0,151700	-0,001652
-0,143600	-0,001650
-0,135550	-0,001651
-0,127500	-0,001651
-0,119450	-0,001649
-0,111400	-0,001648
-0,103350	-0,001648
-0,095300	-0,001647
-0,087250	-0,001645
-0,079200	-0,001644
-0,071150	-0,001644
-0,063100	-0,001642
-0,055050	-0,001640
-0,047000	-0,001638
-0,038950	-0,001637
-0,030850	-0,001638
-0,022800	-0,001639
-0,014750	-0,001638
-0,006700	-0,001637
0,001350	-0,001637
0,009400	-0,001635
0,017450	-0,001633
0,025500	-0,001632
0,033550	-0,001631
0,041600	-0,001631
0,049650	-0,001629
0,057700	-0,001626
0,065750	-0,001625
0,073850	-0,001624
0,081900	-0,001626
0,089950	-0,001625
0,098000	-0,001623
0,106050	-0,001620
0,114100	-0,001616
0,122150	-0,001615
0,130200	-0,001614
0,138250	-0,001614
0,146300	-0,001613
0,154350	-0,001612
0,162400	-0,001609
0,170450	-0,001606
0,178500	-0,001603
0,186600	-0,001600
0,194650	-0,001598
0,202700	-0,001597
0,210750	-0,001596
0,218800	-0,001594
0,226850	-0,001593
0,234900	-0,001590
0,242950	-0,001587
0,251000	-0,001585
0,259050	-0,001582
0,267100	-0,001579
0,275150	-0,001577
0,283200	-0,001576
0,291300	-0,001574
0,299350	-0,001571
0,307400	-0,001568
0,315450	-0,001564
0,323500	-0,001559
0,331550	-0,001555
0,339600	-0,001550
0,347650	-0,001547
0,355700	-0,001543
0,363750	-0,001540
0,371800	-0,001535
0,379850	-0,001530
0,387900	-0,001524
0,395950	-0,001519
0,404050	-0,001514
0,412100	-0,001507
0,420150	-0,001500
0,428200	-0,001492
0,436250	-0,001485
0,444300	-0,001476
0,452350	-0,001468
0,460400	-0,001460
0,468450	-0,001451
0,476500	-0,001439
0,484550	-0,001427
0,492600	-0,001414
0,500650	-0,001401
0,508700	-0,001386
0,516800	-0,001371
0,524850	-0,001356
0,532900	-0,001340
0,540950	-0,001321
0,549000	-0,001300
0,557050	-0,001277
0,565100	-0,001252
0,573150	-0,001221
0,581200	-0,001188
0,589250	-0,001152
0,597300	-0,001114
0,605350	-0,001072
0,613400	-0,001025
0,621500	-0,000972
0,629550	-0,000913
0,637600	-0,000849
0,645650	-0,000778
0,653700	-0,000699
0,661750	-0,000612
0,669800	-0,000517
0,677850	-0,000413
0,685900	-0,000300
0,693950	-0,000177
0,702000	-4,596417E-5
0,710050	9,504015E-5
0,718100	0,000247
0,726200	0,000407
0,734250	0,000576
0,742300	0,000753
0,750350	0,000940
0,758400	0,001134
0,766450	0,001335
0,774500	0,001545
0,782550	0,001763
0,790600	0,001987
0,798650	0,002218
0,806700	0,002455
0,814750	0,002699
0,822800	0,002947
0,830850	0,003202
0,838950	0,003463
0,847000	0,003729
0,855050	0,003999
0,863100	0,004273
0,871150	0,004552
0,879200	0,004836
0,887250	0,005122
0,895300	0,005414
0,903350	0,005709
0,911400	0,006006
0,919450	0,006308
0,927500	0,006614
0,935550	0,006922
0,943650	0,007235
0,951700	0,007549
0,959750	0,007866
0,967800	0,008186
0,975850	0,008508
0,983900	0,008832
0,991950	0,009160
1,000000	0,009490
--- Sample: 0.6 HIGH 3 - Device: L.09 ---
-0,200000	-0,001644
-0,191950	-0,001644
-0,183900	-0,001644
-0,175850	-0,001642
-0,167800	-0,001640
-0,159750	-0,001638
-0,151700	-0,001638
-0,143600	-0,001639
-0,135550	-0,001638
-0,127500	-0,001637
-0,119450	-0,001635
-0,111400	-0,001633
-0,103350	-0,001632
-0,095300	-0,001633
-0,087250	-0,001632
-0,079200	-0,001632
-0,071150	-0,001630
-0,063100	-0,001628
-0,055050	-0,001627
-0,047000	-0,001628
-0,038950	-0,001627
-0,030850	-0,001628
-0,022800	-0,001628
-0,014750	-0,001628
-0,006700	-0,001624
0,001350	-0,001621
0,009400	-0,001620
0,017450	-0,001619
0,025500	-0,001617
0,033550	-0,001617
0,041600	-0,001615
0,049650	-0,001615
0,057700	-0,001615
0,065750	-0,001615
0,073850	-0,001615
0,081900	-0,001613
0,089950	-0,001613
0,098000	-0,001612
0,106050	-0,001608
0,114100	-0,001607
0,122150	-0,001605
0,130200	-0,001602
0,138250	-0,001601
0,146300	-0,001600
0,154350	-0,001599
0,162400	-0,001597
0,170450	-0,001596
0,178500	-0,001594
0,186600	-0,001591
0,194650	-0,001589
0,202700	-0,001588
0,210750	-0,001588
0,218800	-0,001586
0,226850	-0,001584
0,234900	-0,001582
0,242950	-0,001581
0,251000	-0,001578
0,259050	-0,001576
0,267100	-0,001573
0,275150	-0,001571
0,283200	-0,001569
0,291300	-0,001566
0,299350	-0,001563
0,307400	-0,001561
0,315450	-0,001560
0,323500	-0,001558
0,331550	-0,001556
0,339600	-0,001554
0,347650	-0,001550
0,355700	-0,001544
0,363750	-0,001540
0,371800	-0,001537
0,379850	-0,001535
0,387900	-0,001531
0,395950	-0,001528
0,404050	-0,001523
0,412100	-0,001518
0,420150	-0,001513
0,428200	-0,001508
0,436250	-0,001502
0,444300	-0,001495
0,452350	-0,001489
0,460400	-0,001481
0,468450	-0,001474
0,476500	-0,001466
0,484550	-0,001457
0,492600	-0,001448
0,500650	-0,001438
0,508700	-0,001428
0,516800	-0,001415
0,524850	-0,001400
0,532900	-0,001385
0,540950	-0,001369
0,549000	-0,001351
0,557050	-0,001331
0,565100	-0,001309
0,573150	-0,001284
0,581200	-0,001256
0,589250	-0,001224
0,597300	-0,001189
0,605350	-0,001149
0,613400	-0,001104
0,621500	-0,001053
0,629550	-0,000997
0,637600	-0,000933
0,645650	-0,000862
0,653700	-0,000780
0,661750	-0,000690
0,669800	-0,000591
0,677850	-0,000481
0,685900	-0,000359
0,693950	-0,000227
0,702000	-8,490100E-5
0,710050	6,800832E-5
0,718100	0,000236
0,726200	0,000413
0,734250	0,000600
0,742300	0,000797
0,750350	0,001005
0,758400	0,001223
0,766450	0,001449
0,774500	0,001684
0,782550	0,001928
0,790600	0,002179
0,798650	0,002439
0,806700	0,002706
0,814750	0,002980
0,822800	0,003259
0,830850	0,003545
0,838950	0,003839
0,847000	0,004137
0,855050	0,004441
0,863100	0,004748
0,871150	0,005061
0,879200	0,005379
0,887250	0,005699
0,895300	0,006025
0,903350	0,006355
0,911400	0,006687
0,919450	0,007024
0,927500	0,007365
0,935550	0,007709
0,943650	0,008057
0,951700	0,008406
0,959750	0,008759
0,967800	0,009115
0,975850	0,009473
0,983900	0,009832
0,991950	0,010196
1,000000	0,010565
--- Sample: 0.6 HIGH 3 - Device: L.12 ---
-0,200000	-0,001023
-0,191950	-0,001016
-0,183900	-0,001010
-0,175850	-0,001005
-0,167800	-0,001000
-0,159750	-0,000996
-0,151700	-0,000991
-0,143600	-0,000987
-0,135550	-0,000982
-0,127500	-0,000978
-0,119450	-0,000973
-0,111400	-0,000969
-0,103350	-0,000965
-0,095300	-0,000961
-0,087250	-0,000956
-0,079200	-0,000951
-0,071150	-0,000947
-0,063100	-0,000944
-0,055050	-0,000939
-0,047000	-0,000933
-0,038950	-0,000928
-0,030850	-0,000923
-0,022800	-0,000919
-0,014750	-0,000915
-0,006700	-0,000910
0,001350	-0,000906
0,009400	-0,000902
0,017450	-0,000897
0,025500	-0,000893
0,033550	-0,000888
0,041600	-0,000884
0,049650	-0,000879
0,057700	-0,000873
0,065750	-0,000868
0,073850	-0,000864
0,081900	-0,000859
0,089950	-0,000854
0,098000	-0,000850
0,106050	-0,000845
0,114100	-0,000839
0,122150	-0,000834
0,130200	-0,000828
0,138250	-0,000823
0,146300	-0,000817
0,154350	-0,000812
0,162400	-0,000806
0,170450	-0,000800
0,178500	-0,000795
0,186600	-0,000789
0,194650	-0,000783
0,202700	-0,000777
0,210750	-0,000773
0,218800	-0,000769
0,226850	-0,000762
0,234900	-0,000756
0,242950	-0,000748
0,251000	-0,000742
0,259050	-0,000735
0,267100	-0,000728
0,275150	-0,000719
0,283200	-0,000714
0,291300	-0,000707
0,299350	-0,000703
0,307400	-0,000696
0,315450	-0,000689
0,323500	-0,000681
0,331550	-0,000674
0,339600	-0,000666
0,347650	-0,000659
0,355700	-0,000651
0,363750	-0,000643
0,371800	-0,000637
0,379850	-0,000630
0,387900	-0,000620
0,395950	-0,000612
0,404050	-0,000603
0,412100	-0,000594
0,420150	-0,000586
0,428200	-0,000579
0,436250	-0,000572
0,444300	-0,000559
0,452350	-0,000549
0,460400	-0,000540
0,468450	-0,000530
0,476500	-0,000521
0,484550	-0,000509
0,492600	-0,000498
0,500650	-0,000487
0,508700	-0,000476
0,516800	-0,000463
0,524850	-0,000452
0,532900	-0,000440
0,540950	-0,000427
0,549000	-0,000413
0,557050	-0,000394
0,565100	-0,000380
0,573150	-0,000364
0,581200	-0,000345
0,589250	-0,000326
0,597300	-0,000305
0,605350	-0,000280
0,613400	-0,000254
0,621500	-0,000228
0,629550	-0,000196
0,637600	-0,000166
0,645650	-0,000126
0,653700	-7,653851E-5
0,661750	-2,011778E-5
0,669800	3,894573E-5
0,677850	0,000102
0,685900	0,000185
0,693950	0,000277
0,702000	0,000386
0,710050	0,000508
0,718100	0,000645
0,726200	0,000792
0,734250	0,000953
0,742300	0,001136
0,750350	0,001326
0,758400	0,001552
0,766450	0,001777
0,774500	0,002001
0,782550	0,002258
0,790600	0,002533
0,798650	0,002803
0,806700	0,003091
0,814750	0,003389
0,822800	0,003683
0,830850	0,003993
0,838950	0,004321
0,847000	0,004655
0,855050	0,006494
0,863100	0,008903
0,871150	0,008753
0,879200	0,008981
0,887250	0,009339
0,895300	0,009672
0,903350	0,009696
0,911400	0,009744
0,919450	0,009937
0,927500	0,010148
0,935550	0,010489
0,943650	0,011385
0,951700	0,011649
0,959750	0,013978
0,967800	0,013896
0,975850	0,012294
0,983900	0,014346
0,991950	0,014364
1,000000	0,014599
--- Sample: 0.6 HIGH 3 - Device: R.04 ---
-0,200000	-0,001829
-0,191950	-0,001825
-0,183900	-0,001825
-0,175850	-0,001823
-0,167800	-0,001821
-0,159750	-0,001816
-0,151700	-0,001813
-0,143600	-0,001811
-0,135550	-0,001807
-0,127500	-0,001803
-0,119450	-0,001799
-0,111400	-0,001794
-0,103350	-0,001792
-0,095300	-0,001790
-0,087250	-0,001786
-0,079200	-0,001784
-0,071150	-0,001780
-0,063100	-0,001777
-0,055050	-0,001772
-0,047000	-0,001767
-0,038950	-0,001762
-0,030850	-0,001758
-0,022800	-0,001754
-0,014750	-0,001750
-0,006700	-0,001746
0,001350	-0,001741
0,009400	-0,001735
0,017450	-0,001728
0,025500	-0,001722
0,033550	-0,001717
0,041600	-0,001712
0,049650	-0,001708
0,057700	-0,001701
0,065750	-0,001694
0,073850	-0,001688
0,081900	-0,001681
0,089950	-0,001677
0,098000	-0,001671
0,106050	-0,001664
0,114100	-0,001657
0,122150	-0,001649
0,130200	-0,001641
0,138250	-0,001631
0,146300	-0,001623
0,154350	-0,001618
0,162400	-0,001612
0,170450	-0,001606
0,178500	-0,001598
0,186600	-0,001591
0,194650	-0,001581
0,202700	-0,001572
0,210750	-0,001563
0,218800	-0,001554
0,226850	-0,001545
0,234900	-0,001535
0,242950	-0,001524
0,251000	-0,001516
0,259050	-0,001506
0,267100	-0,001497
0,275150	-0,001488
0,283200	-0,001476
0,291300	-0,001463
0,299350	-0,001451
0,307400	-0,001440
0,315450	-0,001428
0,323500	-0,001416
0,331550	-0,001405
0,339600	-0,001393
0,347650	-0,001380
0,355700	-0,001368
0,363750	-0,001355
0,371800	-0,001342
0,379850	-0,001329
0,387900	-0,001315
0,395950	-0,001300
0,404050	-0,001285
0,412100	-0,001270
0,420150	-0,001255
0,428200	-0,001240
0,436250	-0,001224
0,444300	-0,001207
0,452350	-0,001189
0,460400	-0,001171
0,468450	-0,001153
0,476500	-0,001134
0,484550	-0,001116
0,492600	-0,001097
0,500650	-0,001076
0,508700	-0,001054
0,516800	-0,001030
0,524850	-0,001005
0,532900	-0,000979
0,540950	-0,000952
0,549000	-0,000924
0,557050	-0,000893
0,565100	-0,000860
0,573150	-0,000825
0,581200	-0,000788
0,589250	-0,000747
0,597300	-0,000704
0,605350	-0,000657
0,613400	-0,000607
0,621500	-0,000552
0,629550	-0,000494
0,637600	-0,000431
0,645650	-0,000363
0,653700	-0,000291
0,661750	-0,000214
0,669800	-0,000132
0,677850	-4,515855E-5
0,685900	4,654498E-5
0,693950	0,000143
0,702000	0,000244
0,710050	0,000351
0,718100	0,000461
0,726200	0,000577
0,734250	0,000697
0,742300	0,000820
0,750350	0,000948
0,758400	0,001081
0,766450	0,001216
0,774500	0,001355
0,782550	0,001499
0,790600	0,001645
0,798650	0,001795
0,806700	0,001949
0,814750	0,002105
0,822800	0,002264
0,830850	0,002426
0,838950	0,002592
0,847000	0,002760
0,855050	0,002931
0,863100	0,003104
0,871150	0,003279
0,879200	0,003457
0,887250	0,003637
0,895300	0,003819
0,903350	0,004005
0,911400	0,004191
0,919450	0,004380
0,927500	0,004571
0,935550	0,004764
0,943650	0,004960
0,951700	0,005156
0,959750	0,005354
0,967800	0,005554
0,975850	0,005757
0,983900	0,005960
0,991950	0,006165
1,000000	0,006371
--- Sample: 0.6 HIGH 3 - Device: R.05 ---
-0,200000	-0,001853
-0,191950	-0,001852
-0,183900	-0,001851
-0,175850	-0,001849
-0,167800	-0,001847
-0,159750	-0,001846
-0,151700	-0,001846
-0,143600	-0,001845
-0,135550	-0,001844
-0,127500	-0,001841
-0,119450	-0,001837
-0,111400	-0,001833
-0,103350	-0,001829
-0,095300	-0,001827
-0,087250	-0,001826
-0,079200	-0,001825
-0,071150	-0,001824
-0,063100	-0,001821
-0,055050	-0,001816
-0,047000	-0,001813
-0,038950	-0,001812
-0,030850	-0,001808
-0,022800	-0,001805
-0,014750	-0,001800
-0,006700	-0,001797
0,001350	-0,001795
0,009400	-0,001792
0,017450	-0,001789
0,025500	-0,001787
0,033550	-0,001781
0,041600	-0,001779
0,049650	-0,001775
0,057700	-0,001770
0,065750	-0,001766
0,073850	-0,001762
0,081900	-0,001759
0,089950	-0,001756
0,098000	-0,001750
0,106050	-0,001743
0,114100	-0,001737
0,122150	-0,001732
0,130200	-0,001729
0,138250	-0,001723
0,146300	-0,001718
0,154350	-0,001713
0,162400	-0,001708
0,170450	-0,001704
0,178500	-0,001700
0,186600	-0,001693
0,194650	-0,001685
0,202700	-0,001677
0,210750	-0,001670
0,218800	-0,001663
0,226850	-0,001655
0,234900	-0,001647
0,242950	-0,001639
0,251000	-0,001630
0,259050	-0,001622
0,267100	-0,001614
0,275150	-0,001604
0,283200	-0,001594
0,291300	-0,001584
0,299350	-0,001575
0,307400	-0,001565
0,315450	-0,001555
0,323500	-0,001544
0,331550	-0,001533
0,339600	-0,001523
0,347650	-0,001513
0,355700	-0,001501
0,363750	-0,001488
0,371800	-0,001477
0,379850	-0,001463
0,387900	-0,001450
0,395950	-0,001437
0,404050	-0,001423
0,412100	-0,001408
0,420150	-0,001389
0,428200	-0,001373
0,436250	-0,001358
0,444300	-0,001342
0,452350	-0,001325
0,460400	-0,001306
0,468450	-0,001288
0,476500	-0,001269
0,484550	-0,001248
0,492600	-0,001228
0,500650	-0,001207
0,508700	-0,001184
0,516800	-0,001160
0,524850	-0,001135
0,532900	-0,001107
0,540950	-0,001079
0,549000	-0,001048
0,557050	-0,001015
0,565100	-0,000981
0,573150	-0,000943
0,581200	-0,000903
0,589250	-0,000860
0,597300	-0,000813
0,605350	-0,000763
0,613400	-0,000709
0,621500	-0,000650
0,629550	-0,000587
0,637600	-0,000519
0,645650	-0,000446
0,653700	-0,000367
0,661750	-0,000283
0,669800	-0,000194
0,677850	-9,925835E-5
0,685900	2,353661E-6
0,693950	0,000110
0,702000	0,000222
0,710050	0,000340
0,718100	0,000465
0,726200	0,000595
0,734250	0,000730
0,742300	0,000870
0,750350	0,001016
0,758400	0,001166
0,766450	0,001320
0,774500	0,001480
0,782550	0,001644
0,790600	0,001811
0,798650	0,001984
0,806700	0,002161
0,814750	0,002341
0,822800	0,002525
0,830850	0,002712
0,838950	0,002905
0,847000	0,003100
0,855050	0,003297
0,863100	0,003498
0,871150	0,003702
0,879200	0,003909
0,887250	0,004118
0,895300	0,004330
0,903350	0,004546
0,911400	0,004763
0,919450	0,004983
0,927500	0,005206
0,935550	0,005431
0,943650	0,005660
0,951700	0,005889
0,959750	0,006121
0,967800	0,006356
0,975850	0,006592
0,983900	0,006830
0,991950	0,007070
1,000000	0,007311
--- Sample: 0.6 HIGH 3 - Device: R.06 ---
-0,200000	-0,001814
-0,191950	-0,001811
-0,183900	-0,001811
-0,175850	-0,001812
-0,167800	-0,001811
-0,159750	-0,001809
-0,151700	-0,001808
-0,143600	-0,001805
-0,135550	-0,001803
-0,127500	-0,001801
-0,119450	-0,001798
-0,111400	-0,001797
-0,103350	-0,001798
-0,095300	-0,001798
-0,087250	-0,001796
-0,079200	-0,001793
-0,071150	-0,001790
-0,063100	-0,001788
-0,055050	-0,001788
-0,047000	-0,001788
-0,038950	-0,001787
-0,030850	-0,001787
-0,022800	-0,001784
-0,014750	-0,001779
-0,006700	-0,001777
0,001350	-0,001777
0,009400	-0,001777
0,017450	-0,001777
0,025500	-0,001775
0,033550	-0,001773
0,041600	-0,001770
0,049650	-0,001766
0,057700	-0,001763
0,065750	-0,001760
0,073850	-0,001757
0,081900	-0,001753
0,089950	-0,001753
0,098000	-0,001751
0,106050	-0,001748
0,114100	-0,001747
0,122150	-0,001745
0,130200	-0,001743
0,138250	-0,001739
0,146300	-0,001734
0,154350	-0,001731
0,162400	-0,001730
0,170450	-0,001727
0,178500	-0,001723
0,186600	-0,001720
0,194650	-0,001715
0,202700	-0,001712
0,210750	-0,001708
0,218800	-0,001704
0,226850	-0,001700
0,234900	-0,001694
0,242950	-0,001690
0,251000	-0,001686
0,259050	-0,001680
0,267100	-0,001674
0,275150	-0,001668
0,283200	-0,001663
0,291300	-0,001658
0,299350	-0,001649
0,307400	-0,001643
0,315450	-0,001636
0,323500	-0,001628
0,331550	-0,001621
0,339600	-0,001614
0,347650	-0,001605
0,355700	-0,001596
0,363750	-0,001586
0,371800	-0,001578
0,379850	-0,001569
0,387900	-0,001559
0,395950	-0,001548
0,404050	-0,001536
0,412100	-0,001522
0,420150	-0,001509
0,428200	-0,001494
0,436250	-0,001480
0,444300	-0,001465
0,452350	-0,001450
0,460400	-0,001434
0,468450	-0,001417
0,476500	-0,001400
0,484550	-0,001381
0,492600	-0,001360
0,500650	-0,001338
0,508700	-0,001317
0,516800	-0,001293
0,524850	-0,001267
0,532900	-0,001239
0,540950	-0,001208
0,549000	-0,001176
0,557050	-0,001142
0,565100	-0,001107
0,573150	-0,001067
0,581200	-0,001024
0,589250	-0,000977
0,597300	-0,000927
0,605350	-0,000874
0,613400	-0,000816
0,621500	-0,000752
0,629550	-0,000683
0,637600	-0,000608
0,645650	-0,000527
0,653700	-0,000441
0,661750	-0,000349
0,669800	-0,000250
0,677850	-0,000143
0,685900	-2,964670E-5
0,693950	9,007246E-5
0,702000	0,000216
0,710050	0,000349
0,718100	0,000489
0,726200	0,000636
0,734250	0,000789
0,742300	0,000947
0,750350	0,001111
0,758400	0,001281
0,766450	0,001456
0,774500	0,001638
0,782550	0,001824
0,790600	0,002015
0,798650	0,002211
0,806700	0,002412
0,814750	0,002617
0,822800	0,002826
0,830850	0,003040
0,838950	0,003259
0,847000	0,003481
0,855050	0,003707
0,863100	0,003935
0,871150	0,004167
0,879200	0,004404
0,887250	0,004642
0,895300	0,004884
0,903350	0,005129
0,911400	0,005376
0,919450	0,005628
0,927500	0,005882
0,935550	0,006139
0,943650	0,006400
0,951700	0,006660
0,959750	0,006924
0,967800	0,007190
0,975850	0,007458
0,983900	0,007728
0,991950	0,008001
1,000000	0,008276
--- Sample: 0.6 HIGH 3 - Device: R.07 ---
-0,200000	-0,001778
-0,191950	-0,001777
-0,183900	-0,001776
-0,175850	-0,001775
-0,167800	-0,001773
-0,159750	-0,001772
-0,151700	-0,001771
-0,143600	-0,001770
-0,135550	-0,001771
-0,127500	-0,001770
-0,119450	-0,001768
-0,111400	-0,001767
-0,103350	-0,001766
-0,095300	-0,001766
-0,087250	-0,001766
-0,079200	-0,001765
-0,071150	-0,001763
-0,063100	-0,001759
-0,055050	-0,001757
-0,047000	-0,001756
-0,038950	-0,001756
-0,030850	-0,001756
-0,022800	-0,001754
-0,014750	-0,001752
-0,006700	-0,001750
0,001350	-0,001751
0,009400	-0,001750
0,017450	-0,001747
0,025500	-0,001745
0,033550	-0,001743
0,041600	-0,001744
0,049650	-0,001744
0,057700	-0,001741
0,065750	-0,001737
0,073850	-0,001736
0,081900	-0,001736
0,089950	-0,001734
0,098000	-0,001732
0,106050	-0,001732
0,114100	-0,001729
0,122150	-0,001726
0,130200	-0,001725
0,138250	-0,001723
0,146300	-0,001721
0,154350	-0,001720
0,162400	-0,001715
0,170450	-0,001713
0,178500	-0,001713
0,186600	-0,001710
0,194650	-0,001709
0,202700	-0,001706
0,210750	-0,001704
0,218800	-0,001699
0,226850	-0,001693
0,234900	-0,001688
0,242950	-0,001683
0,251000	-0,001683
0,259050	-0,001680
0,267100	-0,001676
0,275150	-0,001672
0,283200	-0,001667
0,291300	-0,001665
0,299350	-0,001662
0,307400	-0,001656
0,315450	-0,001651
0,323500	-0,001648
0,331550	-0,001643
0,339600	-0,001635
0,347650	-0,001629
0,355700	-0,001624
0,363750	-0,001618
0,371800	-0,001609
0,379850	-0,001602
0,387900	-0,001593
0,395950	-0,001585
0,404050	-0,001577
0,412100	-0,001566
0,420150	-0,001554
0,428200	-0,001542
0,436250	-0,001532
0,444300	-0,001521
0,452350	-0,001508
0,460400	-0,001494
0,468450	-0,001480
0,476500	-0,001465
0,484550	-0,001449
0,492600	-0,001429
0,500650	-0,001408
0,508700	-0,001390
0,516800	-0,001368
0,524850	-0,001344
0,532900	-0,001317
0,540950	-0,001289
0,549000	-0,001258
0,557050	-0,001226
0,565100	-0,001190
0,573150	-0,001151
0,581200	-0,001109
0,589250	-0,001064
0,597300	-0,001014
0,605350	-0,000958
0,613400	-0,000898
0,621500	-0,000834
0,629550	-0,000764
0,637600	-0,000687
0,645650	-0,000604
0,653700	-0,000514
0,661750	-0,000416
0,669800	-0,000312
0,677850	-0,000201
0,685900	-8,215374E-5
0,693950	4,368861E-5
0,702000	0,000178
0,710050	0,000319
0,718100	0,000468
0,726200	0,000624
0,734250	0,000786
0,742300	0,000955
0,750350	0,001131
0,758400	0,001314
0,766450	0,001502
0,774500	0,001696
0,782550	0,001897
0,790600	0,002102
0,798650	0,002313
0,806700	0,002529
0,814750	0,002750
0,822800	0,002975
0,830850	0,003205
0,838950	0,003441
0,847000	0,003680
0,855050	0,003923
0,863100	0,004168
0,871150	0,004419
0,879200	0,004673
0,887250	0,004929
0,895300	0,005190
0,903350	0,005454
0,911400	0,005719
0,919450	0,005989
0,927500	0,006262
0,935550	0,006537
0,943650	0,006816
0,951700	0,007096
0,959750	0,007380
0,967800	0,007666
0,975850	0,007954
0,983900	0,008243
0,991950	0,008535
1,000000	0,008830
--- Sample: 0.6 HIGH 3 - Device: R.08 ---
-0,200000	-0,001773
-0,191950	-0,001773
-0,183900	-0,001773
-0,175850	-0,001772
-0,167800	-0,001771
-0,159750	-0,001770
-0,151700	-0,001768
-0,143600	-0,001766
-0,135550	-0,001765
-0,127500	-0,001764
-0,119450	-0,001762
-0,111400	-0,001761
-0,103350	-0,001760
-0,095300	-0,001759
-0,087250	-0,001760
-0,079200	-0,001761
-0,071150	-0,001761
-0,063100	-0,001760
-0,055050	-0,001759
-0,047000	-0,001757
-0,038950	-0,001756
-0,030850	-0,001753
-0,022800	-0,001750
-0,014750	-0,001749
-0,006700	-0,001748
0,001350	-0,001747
0,009400	-0,001747
0,017450	-0,001746
0,025500	-0,001746
0,033550	-0,001745
0,041600	-0,001744
0,049650	-0,001742
0,057700	-0,001739
0,065750	-0,001737
0,073850	-0,001735
[truncated: 568 more rows]
