# Supplementary material for: Increasing polymer molecular weight enables low-donor-content, efficient and scalable semi-transparent organic solar cells
Source: J Mater Chem A Mater. 2026 Jan 27;14(22):13688–706. doi: 10.1039/d5ta07234d (PMC12937936; doi:10.1039/d5ta07234d)
Supplement: TA-014-D5TA07234D-s001 [file TA-014-D5TA07234D-s001.zip › Datasets for Figures and tables/Figure_2/0.6 LOW 2_IV_curves.txt]

IV Curves for sample: 0.6 LOW 2
--- Sample: 0.6 LOW 2 - Device: L.01 ---
-0,200000	-0,001450
-0,191950	-0,001449
-0,183900	-0,001449
-0,175850	-0,001449
-0,167800	-0,001449
-0,159750	-0,001447
-0,151700	-0,001445
-0,143600	-0,001445
-0,135550	-0,001445
-0,127500	-0,001446
-0,119450	-0,001443
-0,111400	-0,001445
-0,103350	-0,001443
-0,095300	-0,001441
-0,087250	-0,001439
-0,079200	-0,001439
-0,071150	-0,001439
-0,063100	-0,001439
-0,055050	-0,001436
-0,047000	-0,001435
-0,038950	-0,001435
-0,030850	-0,001434
-0,022800	-0,001432
-0,014750	-0,001433
-0,006700	-0,001432
0,001350	-0,001431
0,009400	-0,001430
0,017450	-0,001429
0,025500	-0,001429
0,033550	-0,001428
0,041600	-0,001428
0,049650	-0,001428
0,057700	-0,001428
0,065750	-0,001427
0,073850	-0,001424
0,081900	-0,001423
0,089950	-0,001424
0,098000	-0,001422
0,106050	-0,001421
0,114100	-0,001420
0,122150	-0,001419
0,130200	-0,001418
0,138250	-0,001417
0,146300	-0,001415
0,154350	-0,001414
0,162400	-0,001413
0,170450	-0,001411
0,178500	-0,001409
0,186600	-0,001409
0,194650	-0,001409
0,202700	-0,001408
0,210750	-0,001406
0,218800	-0,001404
0,226850	-0,001402
0,234900	-0,001399
0,242950	-0,001396
0,251000	-0,001395
0,259050	-0,001394
0,267100	-0,001393
0,275150	-0,001391
0,283200	-0,001388
0,291300	-0,001385
0,299350	-0,001381
0,307400	-0,001378
0,315450	-0,001376
0,323500	-0,001373
0,331550	-0,001369
0,339600	-0,001366
0,347650	-0,001363
0,355700	-0,001359
0,363750	-0,001354
0,371800	-0,001352
0,379850	-0,001346
0,387900	-0,001339
0,395950	-0,001331
0,404050	-0,001325
0,412100	-0,001323
0,420150	-0,001318
0,428200	-0,001312
0,436250	-0,001303
0,444300	-0,001295
0,452350	-0,001286
0,460400	-0,001277
0,468450	-0,001267
0,476500	-0,001258
0,484550	-0,001247
0,492600	-0,001236
0,500650	-0,001224
0,508700	-0,001211
0,516800	-0,001197
0,524850	-0,001180
0,532900	-0,001163
0,540950	-0,001144
0,549000	-0,001123
0,557050	-0,001100
0,565100	-0,001077
0,573150	-0,001050
0,581200	-0,001021
0,589250	-0,000985
0,597300	-0,000950
0,605350	-0,000910
0,613400	-0,000865
0,621500	-0,000815
0,629550	-0,000759
0,637600	-0,000698
0,645650	-0,000629
0,653700	-0,000550
0,661750	-0,000463
0,669800	-0,000369
0,677850	-0,000266
0,685900	-0,000152
0,693950	-2,877393E-5
0,702000	0,000106
0,710050	0,000252
0,718100	0,000408
0,726200	0,000575
0,734250	0,000752
0,742300	0,000938
0,750350	0,001142
0,758400	0,001348
0,766450	0,001561
0,774500	0,001784
0,782550	0,002016
0,790600	0,002254
0,798650	0,002500
0,806700	0,002755
0,814750	0,003013
0,822800	0,003277
0,830850	0,003550
0,838950	0,003828
0,847000	0,004113
0,855050	0,004401
0,863100	0,004690
0,871150	0,004985
0,879200	0,005286
0,887250	0,005590
0,895300	0,005899
0,903350	0,006210
0,911400	0,006523
0,919450	0,006849
0,927500	0,007169
0,935550	0,007501
0,943650	0,007829
0,951700	0,008154
0,959750	0,008485
0,967800	0,008823
0,975850	0,009158
0,983900	0,009493
0,991950	0,009837
1,000000	0,010178
--- Sample: 0.6 LOW 2 - Device: L.02 ---
-0,200000	-0,001472
-0,191950	-0,001468
-0,183900	-0,001465
-0,175850	-0,001463
-0,167800	-0,001463
-0,159750	-0,001459
-0,151700	-0,001456
-0,143600	-0,001457
-0,135550	-0,001457
-0,127500	-0,001458
-0,119450	-0,001456
-0,111400	-0,001452
-0,103350	-0,001452
-0,095300	-0,001450
-0,087250	-0,001447
-0,079200	-0,001447
-0,071150	-0,001448
-0,063100	-0,001448
-0,055050	-0,001444
-0,047000	-0,001440
-0,038950	-0,001441
-0,030850	-0,001440
-0,022800	-0,001438
-0,014750	-0,001435
-0,006700	-0,001433
0,001350	-0,001432
0,009400	-0,001432
0,017450	-0,001431
0,025500	-0,001430
0,033550	-0,001429
0,041600	-0,001427
0,049650	-0,001424
0,057700	-0,001422
0,065750	-0,001420
0,073850	-0,001419
0,081900	-0,001416
0,089950	-0,001415
0,098000	-0,001415
0,106050	-0,001412
0,114100	-0,001411
0,122150	-0,001410
0,130200	-0,001411
0,138250	-0,001409
0,146300	-0,001405
0,154350	-0,001401
0,162400	-0,001401
0,170450	-0,001398
0,178500	-0,001396
0,186600	-0,001394
0,194650	-0,001393
0,202700	-0,001391
0,210750	-0,001388
0,218800	-0,001384
0,226850	-0,001381
0,234900	-0,001379
0,242950	-0,001374
0,251000	-0,001371
0,259050	-0,001368
0,267100	-0,001366
0,275150	-0,001363
0,283200	-0,001357
0,291300	-0,001354
0,299350	-0,001353
0,307400	-0,001347
0,315450	-0,001344
0,323500	-0,001340
0,331550	-0,001337
0,339600	-0,001332
0,347650	-0,001326
0,355700	-0,001320
0,363750	-0,001316
0,371800	-0,001310
0,379850	-0,001305
0,387900	-0,001299
0,395950	-0,001293
0,404050	-0,001286
0,412100	-0,001277
0,420150	-0,001268
0,428200	-0,001262
0,436250	-0,001253
0,444300	-0,001246
0,452350	-0,001237
0,460400	-0,001227
0,468450	-0,001216
0,476500	-0,001202
0,484550	-0,001188
0,492600	-0,001174
0,500650	-0,001162
0,508700	-0,001145
0,516800	-0,001127
0,524850	-0,001108
0,532900	-0,001088
0,540950	-0,001067
0,549000	-0,001041
0,557050	-0,001015
0,565100	-0,000986
0,573150	-0,000955
0,581200	-0,000922
0,589250	-0,000885
0,597300	-0,000829
0,605350	-0,000783
0,613400	-0,000717
0,621500	-0,000662
0,629550	-0,000599
0,637600	-0,000541
0,645650	-0,000462
0,653700	-0,000387
0,661750	-0,000295
0,669800	-0,000208
0,677850	-0,000101
0,685900	5,777888E-6
0,693950	0,000145
0,702000	0,000273
0,710050	0,000406
0,718100	0,000554
0,726200	0,000714
0,734250	0,000877
0,742300	0,001056
0,750350	0,001246
0,758400	0,001441
0,766450	0,001644
0,774500	0,001850
0,782550	0,002072
0,790600	0,002301
0,798650	0,002534
0,806700	0,002776
0,814750	0,003022
0,822800	0,003274
0,830850	0,003524
0,838950	0,003791
0,847000	0,004057
0,855050	0,004331
0,863100	0,004612
0,871150	0,004891
0,879200	0,005179
0,887250	0,005471
0,895300	0,005761
0,903350	0,006056
0,911400	0,006355
0,919450	0,006657
0,927500	0,006971
0,935550	0,007276
0,943650	0,007591
0,951700	0,007909
0,959750	0,008230
0,967800	0,008564
0,975850	0,008876
0,983900	0,009216
0,991950	0,009536
1,000000	0,009864
--- Sample: 0.6 LOW 2 - Device: L.03 ---
-0,200000	-0,001312
-0,191950	-0,001302
-0,183900	-0,001292
-0,175850	-0,001283
-0,167800	-0,001274
-0,159750	-0,001267
-0,151700	-0,001259
-0,143600	-0,001251
-0,135550	-0,001244
-0,127500	-0,001237
-0,119450	-0,001231
-0,111400	-0,001222
-0,103350	-0,001214
-0,095300	-0,001208
-0,087250	-0,001203
-0,079200	-0,001199
-0,071150	-0,001193
-0,063100	-0,001185
-0,055050	-0,001179
-0,047000	-0,001172
-0,038950	-0,001165
-0,030850	-0,001161
-0,022800	-0,001157
-0,014750	-0,001150
-0,006700	-0,001143
0,001350	-0,001136
0,009400	-0,001132
0,017450	-0,001126
0,025500	-0,001120
0,033550	-0,001113
0,041600	-0,001107
0,049650	-0,001101
0,057700	-0,001094
0,065750	-0,001084
0,073850	-0,001078
0,081900	-0,001072
0,089950	-0,001064
0,098000	-0,001058
0,106050	-0,001052
0,114100	-0,001045
0,122150	-0,001039
0,130200	-0,001031
0,138250	-0,001021
0,146300	-0,001012
0,154350	-0,001002
0,162400	-0,000993
0,170450	-0,000986
0,178500	-0,000977
0,186600	-0,000967
0,194650	-0,000957
0,202700	-0,000950
0,210750	-0,000940
0,218800	-0,000931
0,226850	-0,000921
0,234900	-0,000911
0,242950	-0,000901
0,251000	-0,000890
0,259050	-0,000879
0,267100	-0,000869
0,275150	-0,000859
0,283200	-0,000849
0,291300	-0,000835
0,299350	-0,000827
0,307400	-0,000817
0,315450	-0,000806
0,323500	-0,000792
0,331550	-0,000776
0,339600	-0,000765
0,347650	-0,000750
0,355700	-0,000737
0,363750	-0,000726
0,371800	-0,000714
0,379850	-0,000700
0,387900	-0,000689
0,395950	-0,000677
0,404050	-0,000663
0,412100	-0,000644
0,420150	-0,000629
0,428200	-0,000610
0,436250	-0,000600
0,444300	-0,000583
0,452350	-0,000563
0,460400	-0,000543
0,468450	-0,000528
0,476500	-0,000505
0,484550	-0,000492
0,492600	-0,000468
0,500650	-0,000447
0,508700	-0,000425
0,516800	-0,000399
0,524850	-0,000342
0,532900	-0,000310
0,540950	-0,000282
0,549000	-0,000269
0,557050	-0,000218
0,565100	-0,000192
0,573150	-0,000150
0,581200	-0,000118
0,589250	-6,012660E-5
0,597300	-1,638349E-5
0,605350	1,388469E-5
0,613400	6,271417E-5
0,621500	0,000112
0,629550	0,000161
0,637600	0,000230
0,645650	0,000286
0,653700	0,000375
0,661750	0,000454
0,669800	0,000549
0,677850	0,000665
0,685900	0,000778
0,693950	0,000903
0,702000	0,001036
0,710050	0,001201
0,718100	0,001343
0,726200	0,001544
0,734250	0,001714
0,742300	0,001915
0,750350	0,002130
0,758400	0,002347
0,766450	0,002573
0,774500	0,002808
0,782550	0,003088
0,790600	0,003348
0,798650	0,003636
0,806700	0,003914
0,814750	0,004214
0,822800	0,004501
0,830850	0,004831
0,838950	0,005151
0,847000	0,005495
0,855050	0,005824
0,863100	0,006147
0,871150	0,006493
0,879200	0,006871
0,887250	0,007229
0,895300	0,007576
0,903350	0,007937
0,911400	0,008294
0,919450	0,008658
0,927500	0,009027
0,935550	0,009441
0,943650	0,009818
0,951700	0,010201
0,959750	0,010581
0,967800	0,010967
0,975850	0,011373
0,983900	0,011778
0,991950	0,012187
1,000000	0,012584
--- Sample: 0.6 LOW 2 - Device: L.04 ---
-0,200000	-0,001285
-0,191950	-0,001277
-0,183900	-0,001272
-0,175850	-0,001266
-0,167800	-0,001258
-0,159750	-0,001250
-0,151700	-0,001242
-0,143600	-0,001237
-0,135550	-0,001231
-0,127500	-0,001225
-0,119450	-0,001219
-0,111400	-0,001213
-0,103350	-0,001206
-0,095300	-0,001200
-0,087250	-0,001194
-0,079200	-0,001188
-0,071150	-0,001182
-0,063100	-0,001176
-0,055050	-0,001172
-0,047000	-0,001167
-0,038950	-0,001162
-0,030850	-0,001156
-0,022800	-0,001151
-0,014750	-0,001145
-0,006700	-0,001139
0,001350	-0,001134
0,009400	-0,001127
0,017450	-0,001122
0,025500	-0,001117
0,033550	-0,001111
0,041600	-0,001104
0,049650	-0,001097
0,057700	-0,001091
0,065750	-0,001084
0,073850	-0,001077
0,081900	-0,001069
0,089950	-0,001063
0,098000	-0,001056
0,106050	-0,001048
0,114100	-0,001041
0,122150	-0,001034
0,130200	-0,001027
0,138250	-0,001020
0,146300	-0,001012
0,154350	-0,001002
0,162400	-0,000995
0,170450	-0,000988
0,178500	-0,000979
0,186600	-0,000970
0,194650	-0,000961
0,202700	-0,000953
0,210750	-0,000945
0,218800	-0,000936
0,226850	-0,000928
0,234900	-0,000915
0,242950	-0,000904
0,251000	-0,000895
0,259050	-0,000884
0,267100	-0,000874
0,275150	-0,000864
0,283200	-0,000854
0,291300	-0,000843
0,299350	-0,000832
0,307400	-0,000818
0,315450	-0,000803
0,323500	-0,000793
0,331550	-0,000785
0,339600	-0,000772
0,347650	-0,000758
0,355700	-0,000745
0,363750	-0,000730
0,371800	-0,000716
0,379850	-0,000702
0,387900	-0,000688
0,395950	-0,000673
0,404050	-0,000657
0,412100	-0,000644
0,420150	-0,000628
0,428200	-0,000610
0,436250	-0,000592
0,444300	-0,000575
0,452350	-0,000558
0,460400	-0,000542
0,468450	-0,000523
0,476500	-0,000504
0,484550	-0,000483
0,492600	-0,000463
0,500650	-0,000442
0,508700	-0,000421
0,516800	-0,000394
0,524850	-0,000371
0,532900	-0,000345
0,540950	-0,000317
0,549000	-0,000291
0,557050	-0,000260
0,565100	-0,000221
0,573150	-0,000183
0,581200	-0,000145
0,589250	-0,000107
0,597300	-7,587210E-5
0,605350	-2,596563E-5
0,613400	2,354643E-5
0,621500	7,935510E-5
0,629550	0,000136
0,637600	0,000201
0,645650	0,000272
0,653700	0,000341
0,661750	0,000428
0,669800	0,000527
0,677850	0,000628
0,685900	0,000746
0,693950	0,000872
0,702000	0,001012
0,710050	0,001162
0,718100	0,001318
0,726200	0,001494
0,734250	0,001677
0,742300	0,001891
0,750350	0,002096
0,758400	0,002328
0,766450	0,002566
0,774500	0,002807
0,782550	0,003055
0,790600	0,003314
0,798650	0,003592
0,806700	0,003876
0,814750	0,004166
0,822800	0,004472
0,830850	0,004779
0,838950	0,005117
0,847000	0,005435
0,855050	0,005776
0,863100	0,006114
0,871150	0,006460
0,879200	0,006807
0,887250	0,007160
0,895300	0,007535
0,903350	0,007898
0,911400	0,008267
0,919450	0,008650
0,927500	0,009010
0,935550	0,009388
0,943650	0,009777
0,951700	0,010160
0,959750	0,010556
0,967800	0,010939
0,975850	0,011337
0,983900	0,011742
0,991950	0,012151
1,000000	0,012554
--- Sample: 0.6 LOW 2 - Device: L.05 ---
-0,200000	-0,001366
-0,191950	-0,001362
-0,183900	-0,001361
-0,175850	-0,001360
-0,167800	-0,001356
-0,159750	-0,001353
-0,151700	-0,001349
-0,143600	-0,001346
-0,135550	-0,001343
-0,127500	-0,001343
-0,119450	-0,001342
-0,111400	-0,001338
-0,103350	-0,001334
-0,095300	-0,001331
-0,087250	-0,001328
-0,079200	-0,001325
-0,071150	-0,001321
-0,063100	-0,001320
-0,055050	-0,001318
-0,047000	-0,001314
-0,038950	-0,001310
-0,030850	-0,001306
-0,022800	-0,001304
-0,014750	-0,001302
-0,006700	-0,001299
0,001350	-0,001295
0,009400	-0,001291
0,017450	-0,001288
0,025500	-0,001285
0,033550	-0,001280
0,041600	-0,001278
0,049650	-0,001274
0,057700	-0,001270
0,065750	-0,001267
0,073850	-0,001263
0,081900	-0,001259
0,089950	-0,001253
0,098000	-0,001248
0,106050	-0,001244
0,114100	-0,001240
0,122150	-0,001235
0,130200	-0,001230
0,138250	-0,001226
0,146300	-0,001220
0,154350	-0,001216
0,162400	-0,001210
0,170450	-0,001205
0,178500	-0,001200
0,186600	-0,001193
0,194650	-0,001188
0,202700	-0,001182
0,210750	-0,001176
0,218800	-0,001169
0,226850	-0,001162
0,234900	-0,001156
0,242950	-0,001149
0,251000	-0,001142
0,259050	-0,001134
0,267100	-0,001127
0,275150	-0,001120
0,283200	-0,001112
0,291300	-0,001102
0,299350	-0,001093
0,307400	-0,001085
0,315450	-0,001076
0,323500	-0,001066
0,331550	-0,001058
0,339600	-0,001047
0,347650	-0,001036
0,355700	-0,001026
0,363750	-0,001015
0,371800	-0,001004
0,379850	-0,000989
0,387900	-0,000978
0,395950	-0,000966
0,404050	-0,000953
0,412100	-0,000940
0,420150	-0,000924
0,428200	-0,000910
0,436250	-0,000895
0,444300	-0,000877
0,452350	-0,000861
0,460400	-0,000844
0,468450	-0,000826
0,476500	-0,000807
0,484550	-0,000787
0,492600	-0,000765
0,500650	-0,000744
0,508700	-0,000722
0,516800	-0,000698
0,524850	-0,000674
0,532900	-0,000648
0,540950	-0,000622
0,549000	-0,000592
0,557050	-0,000563
0,565100	-0,000531
0,573150	-0,000501
0,581200	-0,000468
0,589250	-0,000433
0,597300	-0,000396
0,605350	-0,000358
0,613400	-0,000317
0,621500	-0,000274
0,629550	-0,000229
0,637600	-0,000181
0,645650	-0,000130
0,653700	-7,244619E-5
0,661750	-1,914561E-5
0,669800	3,887154E-5
0,677850	9,893721E-5
0,685900	0,000161
0,693950	0,000228
0,702000	0,000300
0,710050	0,000373
0,718100	0,000450
0,726200	0,000531
0,734250	0,000618
0,742300	0,000702
0,750350	0,000794
0,758400	0,000884
0,766450	0,000975
0,774500	0,001196
0,782550	0,001267
0,790600	0,001364
0,798650	0,001475
0,806700	0,001576
0,814750	0,001733
0,822800	0,001803
0,830850	0,001930
0,838950	0,002038
0,847000	0,002148
0,855050	0,002569
0,863100	0,002602
0,871150	0,002725
0,879200	0,002845
0,887250	0,002970
0,895300	0,003119
0,903350	0,003244
0,911400	0,003387
0,919450	0,003540
0,927500	0,003676
0,935550	0,003910
0,943650	0,003979
0,951700	0,004122
0,959750	0,004264
0,967800	0,004409
0,975850	0,004552
0,983900	0,004706
0,991950	0,004872
1,000000	0,005026
--- Sample: 0.6 LOW 2 - Device: L.06 ---
-0,200000	-0,001363
-0,191950	-0,001361
-0,183900	-0,001357
-0,175850	-0,001352
-0,167800	-0,001348
-0,159750	-0,001344
-0,151700	-0,001341
-0,143600	-0,001338
-0,135550	-0,001335
-0,127500	-0,001329
-0,119450	-0,001325
-0,111400	-0,001322
-0,103350	-0,001319
-0,095300	-0,001315
-0,087250	-0,001310
-0,079200	-0,001306
-0,071150	-0,001301
-0,063100	-0,001298
-0,055050	-0,001293
-0,047000	-0,001288
-0,038950	-0,001285
-0,030850	-0,001281
-0,022800	-0,001277
-0,014750	-0,001274
-0,006700	-0,001267
0,001350	-0,001264
0,009400	-0,001260
0,017450	-0,001253
0,025500	-0,001248
0,033550	-0,001244
0,041600	-0,001241
0,049650	-0,001236
0,057700	-0,001231
0,065750	-0,001224
0,073850	-0,001217
0,081900	-0,001214
0,089950	-0,001209
0,098000	-0,001204
0,106050	-0,001198
0,114100	-0,001191
0,122150	-0,001185
0,130200	-0,001178
0,138250	-0,001171
0,146300	-0,001166
0,154350	-0,001160
0,162400	-0,001153
0,170450	-0,001146
0,178500	-0,001139
0,186600	-0,001133
0,194650	-0,001125
0,202700	-0,001118
0,210750	-0,001110
0,218800	-0,001101
0,226850	-0,001093
0,234900	-0,001084
0,242950	-0,001076
0,251000	-0,001068
0,259050	-0,001059
0,267100	-0,001049
0,275150	-0,001040
0,283200	-0,001031
0,291300	-0,001020
0,299350	-0,001009
0,307400	-0,000999
0,315450	-0,000988
0,323500	-0,000977
0,331550	-0,000966
0,339600	-0,000955
0,347650	-0,000943
0,355700	-0,000931
0,363750	-0,000918
0,371800	-0,000905
0,379850	-0,000890
0,387900	-0,000876
0,395950	-0,000862
0,404050	-0,000845
0,412100	-0,000831
0,420150	-0,000814
0,428200	-0,000799
0,436250	-0,000781
0,444300	-0,000763
0,452350	-0,000745
0,460400	-0,000726
0,468450	-0,000706
0,476500	-0,000685
0,484550	-0,000662
0,492600	-0,000641
0,500650	-0,000617
0,508700	-0,000594
0,516800	-0,000569
0,524850	-0,000544
0,532900	-0,000516
0,540950	-0,000487
0,549000	-0,000460
0,557050	-0,000429
0,565100	-0,000398
0,573150	-0,000365
0,581200	-0,000332
0,589250	-0,000294
0,597300	-0,000258
0,605350	-0,000218
0,613400	-0,000176
0,621500	-0,000134
0,629550	-9,042051E-5
0,637600	-4,332627E-5
0,645650	5,620111E-6
0,653700	5,596503E-5
0,661750	0,000102
0,669800	0,000158
0,677850	0,000244
0,685900	0,000303
0,693950	0,000349
0,702000	0,000414
0,710050	0,000479
0,718100	0,000545
0,726200	0,000616
0,734250	0,000694
0,742300	0,000773
0,750350	0,000855
0,758400	0,000937
0,766450	0,001022
0,774500	0,001108
0,782550	0,001199
0,790600	0,001294
0,798650	0,001390
0,806700	0,001489
0,814750	0,001596
0,822800	0,001701
0,830850	0,001810
0,838950	0,001920
0,847000	0,002037
0,855050	0,002144
0,863100	0,002259
0,871150	0,002376
0,879200	0,002495
0,887250	0,002620
0,895300	0,002746
0,903350	0,002873
0,911400	0,003000
0,919450	0,003139
0,927500	0,003274
0,935550	0,003424
0,943650	0,003558
0,951700	0,003697
0,959750	0,003828
0,967800	0,003982
0,975850	0,004130
0,983900	0,004338
0,991950	0,004486
1,000000	0,004652
--- Sample: 0.6 LOW 2 - Device: L.09 ---
-0,200000	-0,000892
-0,191950	-0,000890
-0,183900	-0,000887
-0,175850	-0,000884
-0,167800	-0,000882
-0,159750	-0,000880
-0,151700	-0,000878
-0,143600	-0,000876
-0,135550	-0,000874
-0,127500	-0,000873
-0,119450	-0,000870
-0,111400	-0,000868
-0,103350	-0,000867
-0,095300	-0,000865
-0,087250	-0,000864
-0,079200	-0,000862
-0,071150	-0,000861
-0,063100	-0,000860
-0,055050	-0,000859
-0,047000	-0,000857
-0,038950	-0,000854
-0,030850	-0,000852
-0,022800	-0,000851
-0,014750	-0,000849
-0,006700	-0,000846
0,001350	-0,000844
0,009400	-0,000844
0,017450	-0,000841
0,025500	-0,000840
0,033550	-0,000839
0,041600	-0,000837
0,049650	-0,000835
0,057700	-0,000833
0,065750	-0,000830
0,073850	-0,000828
0,081900	-0,000824
0,089950	-0,000822
0,098000	-0,000820
0,106050	-0,000817
0,114100	-0,000814
0,122150	-0,000809
0,130200	-0,000806
0,138250	-0,000802
0,146300	-0,000798
0,154350	-0,000794
0,162400	-0,000789
0,170450	-0,000785
0,178500	-0,000779
0,186600	-0,000773
0,194650	-0,000766
0,202700	-0,000760
0,210750	-0,000754
0,218800	-0,000748
0,226850	-0,000740
0,234900	-0,000730
0,242950	-0,000721
0,251000	-0,000712
0,259050	-0,000702
0,267100	-0,000692
0,275150	-0,000681
0,283200	-0,000668
0,291300	-0,000656
0,299350	-0,000643
0,307400	-0,000629
0,315450	-0,000614
0,323500	-0,000599
0,331550	-0,000583
0,339600	-0,000565
0,347650	-0,000546
0,355700	-0,000524
0,363750	-0,000504
0,371800	-0,000483
0,379850	-0,000461
0,387900	-0,000437
0,395950	-0,000411
0,404050	-0,000383
0,412100	-0,000356
0,420150	-0,000326
0,428200	-0,000296
0,436250	-0,000264
0,444300	-0,000230
0,452350	-0,000194
0,460400	-0,000157
0,468450	-0,000118
0,476500	-7,707264E-5
0,484550	-3,460302E-5
0,492600	1,003971E-5
0,500650	5,572548E-5
0,508700	0,000103
0,516800	0,000155
0,524850	0,000208
0,532900	0,000262
0,540950	0,000319
0,549000	0,000377
0,557050	0,000442
0,565100	0,000506
0,573150	0,000575
0,581200	0,000645
0,589250	0,000718
0,597300	0,000796
0,605350	0,000878
0,613400	0,000964
0,621500	0,001059
0,629550	0,001154
0,637600	0,001255
0,645650	0,001361
0,653700	0,001475
0,661750	0,001595
0,669800	0,001724
0,677850	0,001861
0,685900	0,002008
0,693950	0,002167
0,702000	0,002336
0,710050	0,002516
0,718100	0,002708
0,726200	0,002915
0,734250	0,003132
0,742300	0,003362
0,750350	0,003607
0,758400	0,003866
0,766450	0,004134
0,774500	0,004417
0,782550	0,004712
0,790600	0,005017
0,798650	0,005335
0,806700	0,005663
0,814750	0,006001
0,822800	0,006348
0,830850	0,006710
0,838950	0,007076
0,847000	0,007450
0,855050	0,007828
0,863100	0,008215
0,871150	0,008611
0,879200	0,009011
0,887250	0,009416
0,895300	0,009826
0,903350	0,010243
0,911400	0,010665
0,919450	0,011090
0,927500	0,011520
0,935550	0,011954
0,943650	0,012394
0,951700	0,012834
0,959750	0,013280
0,967800	0,013728
0,975850	0,014181
0,983900	0,014633
0,991950	0,015090
1,000000	0,015550
--- Sample: 0.6 LOW 2 - Device: L.10 ---
-0,200000	-0,000894
-0,191950	-0,000891
-0,183900	-0,000889
-0,175850	-0,000887
-0,167800	-0,000885
-0,159750	-0,000883
-0,151700	-0,000880
-0,143600	-0,000878
-0,135550	-0,000876
-0,127500	-0,000873
-0,119450	-0,000872
-0,111400	-0,000871
-0,103350	-0,000869
-0,095300	-0,000866
-0,087250	-0,000863
-0,079200	-0,000862
-0,071150	-0,000860
-0,063100	-0,000859
-0,055050	-0,000858
-0,047000	-0,000855
-0,038950	-0,000853
-0,030850	-0,000851
-0,022800	-0,000849
-0,014750	-0,000849
-0,006700	-0,000847
0,001350	-0,000845
0,009400	-0,000841
0,017450	-0,000839
0,025500	-0,000838
0,033550	-0,000836
0,041600	-0,000834
0,049650	-0,000830
0,057700	-0,000828
0,065750	-0,000824
0,073850	-0,000821
0,081900	-0,000820
0,089950	-0,000819
0,098000	-0,000816
0,106050	-0,000812
0,114100	-0,000808
0,122150	-0,000803
0,130200	-0,000799
0,138250	-0,000796
0,146300	-0,000792
0,154350	-0,000787
0,162400	-0,000781
0,170450	-0,000776
0,178500	-0,000770
0,186600	-0,000764
0,194650	-0,000758
0,202700	-0,000750
0,210750	-0,000742
0,218800	-0,000734
0,226850	-0,000726
0,234900	-0,000718
0,242950	-0,000709
0,251000	-0,000698
0,259050	-0,000687
0,267100	-0,000673
0,275150	-0,000662
0,283200	-0,000650
0,291300	-0,000638
0,299350	-0,000624
0,307400	-0,000608
0,315450	-0,000589
0,323500	-0,000573
0,331550	-0,000556
0,339600	-0,000537
0,347650	-0,000517
0,355700	-0,000496
0,363750	-0,000474
0,371800	-0,000450
0,379850	-0,000424
0,387900	-0,000398
0,395950	-0,000373
0,404050	-0,000345
0,412100	-0,000315
0,420150	-0,000282
0,428200	-0,000249
0,436250	-0,000215
0,444300	-0,000179
0,452350	-0,000141
0,460400	-0,000102
0,468450	-5,981019E-5
0,476500	-1,772841E-5
0,484550	2,586568E-5
0,492600	7,199092E-5
0,500650	0,000123
0,508700	0,000173
0,516800	0,000227
0,524850	0,000281
0,532900	0,000336
0,540950	0,000396
0,549000	0,000458
0,557050	0,000523
0,565100	0,000590
0,573150	0,000662
0,581200	0,000736
0,589250	0,000813
0,597300	0,000893
0,605350	0,000978
0,613400	0,001073
0,621500	0,001166
0,629550	0,001263
0,637600	0,001366
0,645650	0,001475
0,653700	0,001589
0,661750	0,001712
0,669800	0,001841
0,677850	0,001981
0,685900	0,002128
0,693950	0,002287
0,702000	0,002455
0,710050	0,002636
0,718100	0,002828
0,726200	0,003033
0,734250	0,003250
0,742300	0,003478
0,750350	0,003722
0,758400	0,003977
0,766450	0,004245
0,774500	0,004525
0,782550	0,004817
0,790600	0,005120
0,798650	0,005435
0,806700	0,005762
0,814750	0,006099
0,822800	0,006442
0,830850	0,006796
0,838950	0,007162
0,847000	0,007533
0,855050	0,007911
0,863100	0,008294
0,871150	0,008691
0,879200	0,009090
0,887250	0,009492
0,895300	0,009903
0,903350	0,010318
0,911400	0,010744
0,919450	0,011167
0,927500	0,011594
0,935550	0,012025
0,943650	0,012462
0,951700	0,012900
0,959750	0,013343
0,967800	0,013789
0,975850	0,014239
0,983900	0,014690
0,991950	0,015147
1,000000	0,015606
--- Sample: 0.6 LOW 2 - Device: R.04 ---
-0,200000	-0,001229
-0,191950	-0,001225
-0,183900	-0,001223
-0,175850	-0,001218
-0,167800	-0,001213
-0,159750	-0,001209
-0,151700	-0,001203
-0,143600	-0,001198
-0,135550	-0,001193
-0,127500	-0,001189
-0,119450	-0,001184
-0,111400	-0,001179
-0,103350	-0,001174
-0,095300	-0,001169
-0,087250	-0,001164
-0,079200	-0,001159
-0,071150	-0,001153
-0,063100	-0,001149
-0,055050	-0,001143
-0,047000	-0,001138
-0,038950	-0,001133
-0,030850	-0,001129
-0,022800	-0,001124
-0,014750	-0,001117
-0,006700	-0,001111
0,001350	-0,001105
0,009400	-0,001100
0,017450	-0,001094
0,025500	-0,001088
0,033550	-0,001082
0,041600	-0,001075
0,049650	-0,001069
0,057700	-0,001062
0,065750	-0,001055
0,073850	-0,001048
0,081900	-0,001042
0,089950	-0,001036
0,098000	-0,001029
0,106050	-0,001021
0,114100	-0,001014
0,122150	-0,001007
0,130200	-0,000998
0,138250	-0,000989
0,146300	-0,000981
0,154350	-0,000973
0,162400	-0,000964
0,170450	-0,000956
0,178500	-0,000948
0,186600	-0,000940
0,194650	-0,000932
0,202700	-0,000923
0,210750	-0,000914
0,218800	-0,000903
0,226850	-0,000893
0,234900	-0,000885
0,242950	-0,000874
0,251000	-0,000863
0,259050	-0,000852
0,267100	-0,000841
0,275150	-0,000831
0,283200	-0,000820
0,291300	-0,000807
0,299350	-0,000794
0,307400	-0,000782
0,315450	-0,000770
0,323500	-0,000758
0,331550	-0,000745
0,339600	-0,000731
0,347650	-0,000717
0,355700	-0,000703
0,363750	-0,000689
0,371800	-0,000674
0,379850	-0,000659
0,387900	-0,000645
0,395950	-0,000629
0,404050	-0,000593
0,412100	-0,000577
0,420150	-0,000560
0,428200	-0,000537
0,436250	-0,000512
0,444300	-0,000480
0,452350	-0,000465
0,460400	-0,000447
0,468450	-0,000431
0,476500	-0,000416
0,484550	-0,000394
0,492600	-0,000375
0,500650	-0,000357
0,508700	-0,000337
0,516800	-0,000311
0,524850	-0,000291
0,532900	-0,000269
0,540950	-0,000251
0,549000	-0,000229
0,557050	-0,000204
0,565100	-0,000182
0,573150	-0,000156
0,581200	-0,000131
0,589250	-0,000103
0,597300	-7,596771E-5
0,605350	-4,676293E-5
0,613400	-1,590369E-5
0,621500	1,698208E-5
0,629550	5,324133E-5
0,637600	8,995969E-5
0,645650	0,000143
0,653700	0,000174
0,661750	0,000206
0,669800	0,000242
0,677850	0,000276
0,685900	0,000303
0,693950	0,000339
0,702000	0,000378
0,710050	0,000417
0,718100	0,000460
0,726200	0,000501
0,734250	0,000545
0,742300	0,000593
0,750350	0,000641
0,758400	0,000682
0,766450	0,000732
0,774500	0,000781
0,782550	0,000831
0,790600	0,000883
0,798650	0,000935
0,806700	0,001002
0,814750	0,001050
0,822800	0,001127
0,830850	0,001172
0,838950	0,001227
0,847000	0,001286
0,855050	0,001346
0,863100	0,001413
0,871150	0,001479
0,879200	0,001549
0,887250	0,001624
0,895300	0,001700
0,903350	0,001778
0,911400	0,001853
0,919450	0,001934
0,927500	0,002018
0,935550	0,002104
0,943650	0,002197
0,951700	0,002287
0,959750	0,002376
0,967800	0,002477
0,975850	0,002588
0,983900	0,002688
0,991950	0,002796
1,000000	0,002956
--- Sample: 0.6 LOW 2 - Device: R.05 ---
-0,200000	-0,001327
-0,191950	-0,001323
-0,183900	-0,001316
-0,175850	-0,001309
-0,167800	-0,001304
-0,159750	-0,001299
-0,151700	-0,001291
-0,143600	-0,001286
-0,135550	-0,001283
-0,127500	-0,001278
-0,119450	-0,001272
-0,111400	-0,001266
-0,103350	-0,001261
-0,095300	-0,001256
-0,087250	-0,001250
-0,079200	-0,001243
-0,071150	-0,001239
-0,063100	-0,001233
-0,055050	-0,001228
-0,047000	-0,001222
-0,038950	-0,001215
-0,030850	-0,001211
-0,022800	-0,001205
-0,014750	-0,001199
-0,006700	-0,001192
0,001350	-0,001187
0,009400	-0,001181
0,017450	-0,001175
0,025500	-0,001168
0,033550	-0,001163
0,041600	-0,001157
0,049650	-0,001149
0,057700	-0,001142
0,065750	-0,001137
0,073850	-0,001130
0,081900	-0,001122
0,089950	-0,001114
0,098000	-0,001107
0,106050	-0,001101
0,114100	-0,001092
0,122150	-0,001083
0,130200	-0,001076
0,138250	-0,001070
0,146300	-0,001063
0,154350	-0,001054
0,162400	-0,001043
0,170450	-0,001035
0,178500	-0,001026
0,186600	-0,001018
0,194650	-0,001010
0,202700	-0,001001
0,210750	-0,000981
0,218800	-0,000973
0,226850	-0,000965
0,234900	-0,000955
0,242950	-0,000945
0,251000	-0,000935
0,259050	-0,000924
0,267100	-0,000914
0,275150	-0,000902
0,283200	-0,000890
0,291300	-0,000879
0,299350	-0,000866
0,307400	-0,000854
0,315450	-0,000841
0,323500	-0,000828
0,331550	-0,000817
0,339600	-0,000805
0,347650	-0,000792
0,355700	-0,000775
0,363750	-0,000762
0,371800	-0,000747
0,379850	-0,000733
0,387900	-0,000718
0,395950	-0,000701
0,404050	-0,000686
0,412100	-0,000668
0,420150	-0,000651
0,428200	-0,000634
0,436250	-0,000616
0,444300	-0,000598
0,452350	-0,000578
0,460400	-0,000558
0,468450	-0,000539
0,476500	-0,000519
0,484550	-0,000499
0,492600	-0,000474
0,500650	-0,000449
0,508700	-0,000426
0,516800	-0,000400
0,524850	-0,000373
0,532900	-0,000346
0,540950	-0,000320
0,549000	-0,000290
0,557050	-0,000260
0,565100	-0,000228
0,573150	-0,000193
0,581200	-0,000156
0,589250	-0,000120
0,597300	-7,829673E-5
0,605350	-3,903123E-5
0,613400	9,702228E-6
0,621500	4,031333E-5
0,629550	8,548496E-5
0,637600	-3,016500E-5
0,645650	2,435929E-5
0,653700	7,628934E-5
0,661750	0,000138
0,669800	0,000203
0,677850	0,000262
0,685900	0,000327
0,693950	0,000407
0,702000	0,000481
0,710050	0,000568
0,718100	0,000649
0,726200	0,000735
0,734250	0,000835
0,742300	0,000937
0,750350	0,001049
0,758400	0,001153
0,766450	0,001265
0,774500	0,001390
0,782550	0,001516
0,790600	0,001649
0,798650	0,001782
0,806700	0,001917
0,814750	0,002060
0,822800	0,002209
0,830850	0,002360
0,838950	0,002523
0,847000	0,002680
0,855050	0,002854
0,863100	0,003041
0,871150	0,003212
0,879200	0,003397
0,887250	0,003580
0,895300	0,003761
0,903350	0,003966
0,911400	0,004145
0,919450	0,004333
0,927500	0,004519
0,935550	0,004699
0,943650	0,004925
0,951700	0,005108
0,959750	0,005342
0,967800	0,005542
0,975850	0,005751
0,983900	0,005964
0,991950	0,006174
1,000000	0,006387
--- Sample: 0.6 LOW 2 - Device: R.06 ---
-0,200000	-0,001288
-0,191950	-0,001283
-0,183900	-0,001280
-0,175850	-0,001278
-0,167800	-0,001274
-0,159750	-0,001269
-0,151700	-0,001265
-0,143600	-0,001262
-0,135550	-0,001258
-0,127500	-0,001252
-0,119450	-0,001248
-0,111400	-0,001243
-0,103350	-0,001239
-0,095300	-0,001235
-0,087250	-0,001233
-0,079200	-0,001228
-0,071150	-0,001222
-0,063100	-0,001219
-0,055050	-0,001215
-0,047000	-0,001212
-0,038950	-0,001207
-0,030850	-0,001202
-0,022800	-0,001195
-0,014750	-0,001190
-0,006700	-0,001185
0,001350	-0,001180
0,009400	-0,001176
0,017450	-0,001172
0,025500	-0,001167
0,033550	-0,001160
0,041600	-0,001154
0,049650	-0,001149
0,057700	-0,001143
0,065750	-0,001137
0,073850	-0,001133
0,081900	-0,001129
0,089950	-0,001122
0,098000	-0,001115
0,106050	-0,001107
0,114100	-0,001102
0,122150	-0,001096
0,130200	-0,001090
0,138250	-0,001084
0,146300	-0,001077
0,154350	-0,001069
0,162400	-0,001061
0,170450	-0,001054
0,178500	-0,001049
0,186600	-0,001041
0,194650	-0,001033
0,202700	-0,001026
0,210750	-0,001018
0,218800	-0,001011
0,226850	-0,001002
0,234900	-0,000992
0,242950	-0,000983
0,251000	-0,000974
0,259050	-0,000965
0,267100	-0,000955
0,275150	-0,000946
0,283200	-0,000937
0,291300	-0,000927
0,299350	-0,000916
0,307400	-0,000905
0,315450	-0,000895
0,323500	-0,000885
0,331550	-0,000875
0,339600	-0,000863
0,347650	-0,000851
0,355700	-0,000838
0,363750	-0,000827
0,371800	-0,000814
0,379850	-0,000801
0,387900	-0,000787
0,395950	-0,000773
0,404050	-0,000759
0,412100	-0,000745
0,420150	-0,000729
0,428200	-0,000710
0,436250	-0,000696
0,444300	-0,000679
0,452350	-0,000662
0,460400	-0,000645
0,468450	-0,000627
0,476500	-0,000609
0,484550	-0,000589
0,492600	-0,000569
0,500650	-0,000547
0,508700	-0,000521
0,516800	-0,000494
0,524850	-0,000473
0,532900	-0,000447
0,540950	-0,000423
0,549000	-0,000396
0,557050	-0,000367
0,565100	-0,000337
0,573150	-0,000306
0,581200	-0,000274
0,589250	-0,000237
0,597300	-0,000201
0,605350	-0,000163
0,613400	-0,000124
0,621500	-8,105719E-5
0,629550	-3,988189E-5
0,637600	9,279017E-6
0,645650	4,281391E-5
0,653700	9,621291E-5
0,661750	9,380949E-5
0,669800	0,000151
0,677850	0,000215
0,685900	0,000283
0,693950	0,000357
0,702000	0,000435
0,710050	0,000517
0,718100	0,000602
0,726200	0,000694
0,734250	0,000789
0,742300	0,000890
0,750350	0,000991
0,758400	0,001106
0,766450	0,001221
0,774500	0,001340
0,782550	0,001465
0,790600	0,001606
0,798650	0,001781
0,806700	0,001909
0,814750	0,002044
0,822800	0,002198
0,830850	0,002350
0,838950	0,002513
0,847000	0,002663
0,855050	0,002823
0,863100	0,002986
0,871150	0,003158
0,879200	0,003335
0,887250	0,003502
0,895300	0,003677
0,903350	0,003865
0,911400	0,004012
0,919450	0,004201
0,927500	0,004396
0,935550	0,004584
0,943650	0,004788
0,951700	0,004987
0,959750	0,005186
0,967800	0,005395
0,975850	0,005601
0,983900	0,005817
0,991950	0,006028
1,000000	0,006248
--- Sample: 0.6 LOW 2 - Device: R.10 ---
-0,200000	-0,000874
-0,191950	-0,000870
-0,183900	-0,000867
-0,175850	-0,000864
-0,167800	-0,000861
-0,159750	-0,000856
-0,151700	-0,000852
-0,143600	-0,000849
-0,135550	-0,000847
-0,127500	-0,000844
-0,119450	-0,000840
-0,111400	-0,000838
-0,103350	-0,000835
-0,095300	-0,000831
-0,087250	-0,000828
-0,079200	-0,000822
-0,071150	-0,000822
-0,063100	-0,000820
-0,055050	-0,000817
-0,047000	-0,000813
-0,038950	-0,000811
-0,030850	-0,000809
-0,022800	-0,000804
-0,014750	-0,000800
-0,006700	-0,000798
0,001350	-0,000794
0,009400	-0,000789
0,017450	-0,000785
0,025500	-0,000782
0,033550	-0,000777
0,041600	-0,000772
0,049650	-0,000765
0,057700	-0,000760
0,065750	-0,000756
0,073850	-0,000749
0,081900	-0,000744
0,089950	-0,000740
0,098000	-0,000735
0,106050	-0,000729
0,114100	-0,000722
0,122150	-0,000716
0,130200	-0,000709
0,138250	-0,000702
0,146300	-0,000694
0,154350	-0,000685
0,162400	-0,000679
0,170450	-0,000669
0,178500	-0,000659
0,186600	-0,000651
0,194650	-0,000642
0,202700	-0,000632
0,210750	-0,000621
0,218800	-0,000610
0,226850	-0,000599
0,234900	-0,000587
0,242950	-0,000574
0,251000	-0,000562
0,259050	-0,000549
0,267100	-0,000537
0,275150	-0,000522
0,283200	-0,000508
0,291300	-0,000494
0,299350	-0,000478
0,307400	-0,000462
0,315450	-0,000446
0,323500	-0,000429
0,331550	-0,000410
0,339600	-0,000393
0,347650	-0,000376
0,355700	-0,000358
0,363750	-0,000339
0,371800	-0,000319
0,379850	-0,000299
0,387900	-0,000279
0,395950	-0,000259
0,404050	-0,000238
0,412100	-0,000214
0,420150	-0,000193
0,428200	-0,000171
0,436250	-0,000147
0,444300	-0,000123
0,452350	-9,924195E-5
0,460400	-7,464860E-5
0,468450	-4,859353E-5
0,476500	-2,205489E-5
0,484550	6,282601E-6
0,492600	4,451736E-5
0,500650	7,933270E-5
0,508700	0,000116
0,516800	0,000152
0,524850	0,000189
0,532900	0,000230
0,540950	0,000271
0,549000	0,000311
0,557050	0,000354
0,565100	0,000398
0,573150	0,000445
0,581200	0,000492
0,589250	0,000542
0,597300	0,000591
0,605350	0,000643
0,613400	0,000693
0,621500	0,000745
0,629550	0,000805
0,637600	0,000861
0,645650	0,000918
0,653700	0,000977
0,661750	0,001035
0,669800	0,001102
0,677850	0,001166
0,685900	0,001232
0,693950	0,001299
0,702000	0,001369
0,710050	0,001441
0,718100	0,001515
0,726200	0,001593
0,734250	0,001678
0,742300	0,001755
0,750350	0,001840
0,758400	0,001928
0,766450	0,002015
0,774500	0,002106
0,782550	0,002199
0,790600	0,002295
0,798650	0,002396
0,806700	0,002495
0,814750	0,002590
0,822800	0,002685
0,830850	0,002775
0,838950	0,002861
0,847000	0,002944
0,855050	0,003020
0,863100	0,003111
0,871150	0,003196
0,879200	0,003288
0,887250	0,003363
0,895300	0,003463
0,903350	0,003567
0,911400	0,003668
0,919450	0,003733
0,927500	0,003809
0,935550	0,003974
0,943650	0,004166
0,951700	0,004309
0,959750	0,004466
0,967800	0,004594
0,975850	0,004708
0,983900	0,004848
0,991950	0,004956
1,000000	0,005061
