# Supplementary material for: Increasing polymer molecular weight enables low-donor-content, efficient and scalable semi-transparent organic solar cells
Source: J Mater Chem A Mater. 2026 Jan 27;14(22):13688–706. doi: 10.1039/d5ta07234d (PMC12937936; doi:10.1039/d5ta07234d)
Supplement: TA-014-D5TA07234D-s001 [file TA-014-D5TA07234D-s001.zip › Datasets for Figures and tables/Figure_2/0.6 LOW 3_IV_curves.txt]

IV Curves for sample: 0.6 LOW 3
--- Sample: 0.6 LOW 3 - Device: L.02 ---
-0,200000	-0,001318
-0,191950	-0,001316
-0,183900	-0,001314
-0,175850	-0,001311
-0,167800	-0,001310
-0,159750	-0,001308
-0,151700	-0,001307
-0,143600	-0,001305
-0,135550	-0,001304
-0,127500	-0,001303
-0,119450	-0,001300
-0,111400	-0,001296
-0,103350	-0,001294
-0,095300	-0,001293
-0,087250	-0,001290
-0,079200	-0,001287
-0,071150	-0,001285
-0,063100	-0,001283
-0,055050	-0,001280
-0,047000	-0,001278
-0,038950	-0,001275
-0,030850	-0,001272
-0,022800	-0,001270
-0,014750	-0,001268
-0,006700	-0,001266
0,001350	-0,001262
0,009400	-0,001258
0,017450	-0,001255
0,025500	-0,001251
0,033550	-0,001247
0,041600	-0,001243
0,049650	-0,001239
0,057700	-0,001236
0,065750	-0,001233
0,073850	-0,001230
0,081900	-0,001228
0,089950	-0,001223
0,098000	-0,001218
0,106050	-0,001213
0,114100	-0,001209
0,122150	-0,001205
0,130200	-0,001200
0,138250	-0,001195
0,146300	-0,001190
0,154350	-0,001185
0,162400	-0,001180
0,170450	-0,001175
0,178500	-0,001170
0,186600	-0,001165
0,194650	-0,001160
0,202700	-0,001155
0,210750	-0,001148
0,218800	-0,001141
0,226850	-0,001136
0,234900	-0,001130
0,242950	-0,001124
0,251000	-0,001118
0,259050	-0,001112
0,267100	-0,001105
0,275150	-0,001099
0,283200	-0,001092
0,291300	-0,001085
0,299350	-0,001077
0,307400	-0,001069
0,315450	-0,001061
0,323500	-0,001053
0,331550	-0,001045
0,339600	-0,001037
0,347650	-0,001028
0,355700	-0,001020
0,363750	-0,001011
0,371800	-0,001003
0,379850	-0,000993
0,387900	-0,000983
0,395950	-0,000974
0,404050	-0,000964
0,412100	-0,000955
0,420150	-0,000945
0,428200	-0,000934
0,436250	-0,000924
0,444300	-0,000913
0,452350	-0,000902
0,460400	-0,000890
0,468450	-0,000879
0,476500	-0,000866
0,484550	-0,000852
0,492600	-0,000839
0,500650	-0,000825
0,508700	-0,000811
0,516800	-0,000796
0,524850	-0,000781
0,532900	-0,000764
0,540950	-0,000747
0,549000	-0,000728
0,557050	-0,000708
0,565100	-0,000687
0,573150	-0,000664
0,581200	-0,000638
0,589250	-0,000611
0,597300	-0,000581
0,605350	-0,000548
0,613400	-0,000511
0,621500	-0,000469
0,629550	-0,000423
0,637600	-0,000372
0,645650	-0,000315
0,653700	-0,000250
0,661750	-0,000177
0,669800	-9,605140E-5
0,677850	-5,689807E-6
0,685900	9,428766E-5
0,693950	0,000203
0,702000	0,000322
0,710050	0,000451
0,718100	0,000590
0,726200	0,000740
0,734250	0,000899
0,742300	0,001067
0,750350	0,001245
0,758400	0,001432
0,766450	0,001626
0,774500	0,001829
0,782550	0,002039
0,790600	0,002256
0,798650	0,002481
0,806700	0,002712
0,814750	0,002949
0,822800	0,003191
0,830850	0,003439
0,838950	0,003694
0,847000	0,003952
0,855050	0,004216
0,863100	0,004482
0,871150	0,004754
0,879200	0,005030
0,887250	0,005308
0,895300	0,005591
0,903350	0,005878
0,911400	0,006166
0,919450	0,006459
0,927500	0,006755
0,935550	0,007054
0,943650	0,007357
0,951700	0,007660
0,959750	0,007966
0,967800	0,008275
0,975850	0,008587
0,983900	0,008899
0,991950	0,009215
1,000000	0,009532
--- Sample: 0.6 LOW 3 - Device: L.03 ---
-0,200000	-0,001334
-0,191950	-0,001332
-0,183900	-0,001331
-0,175850	-0,001331
-0,167800	-0,001331
-0,159750	-0,001330
-0,151700	-0,001329
-0,143600	-0,001326
-0,135550	-0,001324
-0,127500	-0,001322
-0,119450	-0,001321
-0,111400	-0,001319
-0,103350	-0,001319
-0,095300	-0,001317
-0,087250	-0,001316
-0,079200	-0,001315
-0,071150	-0,001314
-0,063100	-0,001312
-0,055050	-0,001310
-0,047000	-0,001309
-0,038950	-0,001309
-0,030850	-0,001307
-0,022800	-0,001304
-0,014750	-0,001302
-0,006700	-0,001300
0,001350	-0,001297
0,009400	-0,001295
0,017450	-0,001293
0,025500	-0,001291
0,033550	-0,001289
0,041600	-0,001286
0,049650	-0,001284
0,057700	-0,001282
0,065750	-0,001279
0,073850	-0,001276
0,081900	-0,001273
0,089950	-0,001269
0,098000	-0,001266
0,106050	-0,001263
0,114100	-0,001259
0,122150	-0,001257
0,130200	-0,001254
0,138250	-0,001251
0,146300	-0,001248
0,154350	-0,001245
0,162400	-0,001241
0,170450	-0,001237
0,178500	-0,001234
0,186600	-0,001230
0,194650	-0,001225
0,202700	-0,001220
0,210750	-0,001216
0,218800	-0,001211
0,226850	-0,001207
0,234900	-0,001203
0,242950	-0,001198
0,251000	-0,001193
0,259050	-0,001187
0,267100	-0,001182
0,275150	-0,001178
0,283200	-0,001173
0,291300	-0,001167
0,299350	-0,001161
0,307400	-0,001154
0,315450	-0,001147
0,323500	-0,001141
0,331550	-0,001134
0,339600	-0,001127
0,347650	-0,001120
0,355700	-0,001112
0,363750	-0,001105
0,371800	-0,001096
0,379850	-0,001088
0,387900	-0,001080
0,395950	-0,001072
0,404050	-0,001063
0,412100	-0,001053
0,420150	-0,001044
0,428200	-0,001035
0,436250	-0,001025
0,444300	-0,001014
0,452350	-0,001003
0,460400	-0,000993
0,468450	-0,000981
0,476500	-0,000969
0,484550	-0,000956
0,492600	-0,000944
0,500650	-0,000931
0,508700	-0,000916
0,516800	-0,000901
0,524850	-0,000885
0,532900	-0,000867
0,540950	-0,000848
0,549000	-0,000829
0,557050	-0,000808
0,565100	-0,000785
0,573150	-0,000760
0,581200	-0,000734
0,589250	-0,000704
0,597300	-0,000670
0,605350	-0,000633
0,613400	-0,000592
0,621500	-0,000545
0,629550	-0,000493
0,637600	-0,000435
0,645650	-0,000369
0,653700	-0,000296
0,661750	-0,000214
0,669800	-0,000122
0,677850	-2,029980E-5
0,685900	9,214755E-5
0,693950	0,000217
0,702000	0,000351
0,710050	0,000497
0,718100	0,000654
0,726200	0,000823
0,734250	0,001003
0,742300	0,001192
0,750350	0,001392
0,758400	0,001602
0,766450	0,001819
0,774500	0,002047
0,782550	0,002283
0,790600	0,002525
0,798650	0,002777
0,806700	0,003035
0,814750	0,003300
0,822800	0,003570
0,830850	0,003847
0,838950	0,004131
0,847000	0,004419
0,855050	0,004712
0,863100	0,005009
0,871150	0,005312
0,879200	0,005619
0,887250	0,005928
0,895300	0,006243
0,903350	0,006561
0,911400	0,006882
0,919450	0,007207
0,927500	0,007535
0,935550	0,007867
0,943650	0,008203
0,951700	0,008539
0,959750	0,008879
0,967800	0,009222
0,975850	0,009567
0,983900	0,009913
0,991950	0,010262
1,000000	0,010620
--- Sample: 0.6 LOW 3 - Device: L.04 ---
-0,200000	-0,001299
-0,191950	-0,001299
-0,183900	-0,001298
-0,175850	-0,001297
-0,167800	-0,001295
-0,159750	-0,001293
-0,151700	-0,001293
-0,143600	-0,001291
-0,135550	-0,001290
-0,127500	-0,001289
-0,119450	-0,001289
-0,111400	-0,001288
-0,103350	-0,001287
-0,095300	-0,001286
-0,087250	-0,001286
-0,079200	-0,001286
-0,071150	-0,001284
-0,063100	-0,001282
-0,055050	-0,001280
-0,047000	-0,001278
-0,038950	-0,001277
-0,030850	-0,001276
-0,022800	-0,001275
-0,014750	-0,001274
-0,006700	-0,001273
0,001350	-0,001270
0,009400	-0,001268
0,017450	-0,001266
0,025500	-0,001264
0,033550	-0,001262
0,041600	-0,001261
0,049650	-0,001259
0,057700	-0,001257
0,065750	-0,001256
0,073850	-0,001255
0,081900	-0,001254
0,089950	-0,001251
0,098000	-0,001249
0,106050	-0,001247
0,114100	-0,001245
0,122150	-0,001243
0,130200	-0,001242
0,138250	-0,001240
0,146300	-0,001239
0,154350	-0,001234
0,162400	-0,001229
0,170450	-0,001227
0,178500	-0,001224
0,186600	-0,001222
0,194650	-0,001218
0,202700	-0,001215
0,210750	-0,001210
0,218800	-0,001206
0,226850	-0,001204
0,234900	-0,001201
0,242950	-0,001198
0,251000	-0,001194
0,259050	-0,001191
0,267100	-0,001186
0,275150	-0,001182
0,283200	-0,001177
0,291300	-0,001173
0,299350	-0,001169
0,307400	-0,001164
0,315450	-0,001160
0,323500	-0,001154
0,331550	-0,001147
0,339600	-0,001141
0,347650	-0,001136
0,355700	-0,001129
0,363750	-0,001124
0,371800	-0,001117
0,379850	-0,001110
0,387900	-0,001103
0,395950	-0,001096
0,404050	-0,001089
0,412100	-0,001081
0,420150	-0,001073
0,428200	-0,001063
0,436250	-0,001054
0,444300	-0,001046
0,452350	-0,001036
0,460400	-0,001027
0,468450	-0,001016
0,476500	-0,001005
0,484550	-0,000994
0,492600	-0,000982
0,500650	-0,000970
0,508700	-0,000956
0,516800	-0,000942
0,524850	-0,000926
0,532900	-0,000909
0,540950	-0,000891
0,549000	-0,000873
0,557050	-0,000852
0,565100	-0,000830
0,573150	-0,000806
0,581200	-0,000779
0,589250	-0,000749
0,597300	-0,000716
0,605350	-0,000679
0,613400	-0,000638
0,621500	-0,000591
0,629550	-0,000539
0,637600	-0,000481
0,645650	-0,000417
0,653700	-0,000344
0,661750	-0,000262
0,669800	-0,000172
0,677850	-6,995207E-5
0,685900	4,205180E-5
0,693950	0,000167
0,702000	0,000301
0,710050	0,000447
0,718100	0,000604
0,726200	0,000774
0,734250	0,000954
0,742300	0,001145
0,750350	0,001346
0,758400	0,001557
0,766450	0,001777
0,774500	0,002007
0,782550	0,002245
0,790600	0,002491
0,798650	0,002746
0,806700	0,003008
0,814750	0,003277
0,822800	0,003551
0,830850	0,003833
0,838950	0,004122
0,847000	0,004416
0,855050	0,004714
0,863100	0,005017
0,871150	0,005325
0,879200	0,005638
0,887250	0,005954
0,895300	0,006275
0,903350	0,006600
0,911400	0,006927
0,919450	0,007259
0,927500	0,007595
0,935550	0,007933
0,943650	0,008276
0,951700	0,008620
0,959750	0,008967
0,967800	0,009317
0,975850	0,009670
0,983900	0,010024
0,991950	0,010381
1,000000	0,010746
--- Sample: 0.6 LOW 3 - Device: L.05 ---
-0,200000	-0,001385
-0,191950	-0,001384
-0,183900	-0,001384
-0,175850	-0,001382
-0,167800	-0,001381
-0,159750	-0,001379
-0,151700	-0,001377
-0,143600	-0,001376
-0,135550	-0,001376
-0,127500	-0,001376
-0,119450	-0,001376
-0,111400	-0,001375
-0,103350	-0,001374
-0,095300	-0,001372
-0,087250	-0,001371
-0,079200	-0,001371
-0,071150	-0,001370
-0,063100	-0,001370
-0,055050	-0,001368
-0,047000	-0,001368
-0,038950	-0,001366
-0,030850	-0,001366
-0,022800	-0,001365
-0,014750	-0,001364
-0,006700	-0,001363
0,001350	-0,001362
0,009400	-0,001360
0,017450	-0,001359
0,025500	-0,001357
0,033550	-0,001356
0,041600	-0,001353
0,049650	-0,001352
0,057700	-0,001351
0,065750	-0,001350
0,073850	-0,001348
0,081900	-0,001347
0,089950	-0,001345
0,098000	-0,001343
0,106050	-0,001342
0,114100	-0,001341
0,122150	-0,001339
0,130200	-0,001338
0,138250	-0,001336
0,146300	-0,001335
0,154350	-0,001334
0,162400	-0,001332
0,170450	-0,001329
0,178500	-0,001326
0,186600	-0,001323
0,194650	-0,001320
0,202700	-0,001317
0,210750	-0,001314
0,218800	-0,001312
0,226850	-0,001310
0,234900	-0,001308
0,242950	-0,001305
0,251000	-0,001302
0,259050	-0,001298
0,267100	-0,001295
0,275150	-0,001292
0,283200	-0,001289
0,291300	-0,001285
0,299350	-0,001281
0,307400	-0,001277
0,315450	-0,001272
0,323500	-0,001268
0,331550	-0,001263
0,339600	-0,001259
0,347650	-0,001254
0,355700	-0,001250
0,363750	-0,001245
0,371800	-0,001241
0,379850	-0,001234
0,387900	-0,001226
0,395950	-0,001219
0,404050	-0,001211
0,412100	-0,001204
0,420150	-0,001197
0,428200	-0,001190
0,436250	-0,001182
0,444300	-0,001174
0,452350	-0,001166
0,460400	-0,001157
0,468450	-0,001147
0,476500	-0,001137
0,484550	-0,001126
0,492600	-0,001114
0,500650	-0,001101
0,508700	-0,001087
0,516800	-0,001072
0,524850	-0,001056
0,532900	-0,001039
0,540950	-0,001021
0,549000	-0,001001
0,557050	-0,000978
0,565100	-0,000954
0,573150	-0,000928
0,581200	-0,000899
0,589250	-0,000866
0,597300	-0,000829
0,605350	-0,000788
0,613400	-0,000740
0,621500	-0,000687
0,629550	-0,000627
0,637600	-0,000558
0,645650	-0,000481
0,653700	-0,000395
0,661750	-0,000297
0,669800	-0,000189
0,677850	-6,872293E-5
0,685900	6,425234E-5
0,693950	0,000213
0,702000	0,000372
0,710050	0,000545
0,718100	0,000731
0,726200	0,000932
0,734250	0,001143
0,742300	0,001366
0,750350	0,001602
0,758400	0,001849
0,766450	0,002105
0,774500	0,002372
0,782550	0,002649
0,790600	0,002934
0,798650	0,003228
0,806700	0,003531
0,814750	0,003840
0,822800	0,004156
0,830850	0,004479
0,838950	0,004810
0,847000	0,005146
0,855050	0,005487
0,863100	0,005833
0,871150	0,006184
0,879200	0,006540
0,887250	0,006899
0,895300	0,007264
0,903350	0,007633
0,911400	0,008004
0,919450	0,008380
0,927500	0,008760
0,935550	0,009143
0,943650	0,009531
0,951700	0,009918
0,959750	0,010310
0,967800	0,010708
0,975850	0,011105
0,983900	0,011503
0,991950	0,011905
1,000000	0,012309
--- Sample: 0.6 LOW 3 - Device: L.06 ---
-0,200000	-0,001439
-0,191950	-0,001438
-0,183900	-0,001437
-0,175850	-0,001436
-0,167800	-0,001436
-0,159750	-0,001436
-0,151700	-0,001436
-0,143600	-0,001436
-0,135550	-0,001436
-0,127500	-0,001434
-0,119450	-0,001433
-0,111400	-0,001432
-0,103350	-0,001432
-0,095300	-0,001430
-0,087250	-0,001431
-0,079200	-0,001430
-0,071150	-0,001428
-0,063100	-0,001427
-0,055050	-0,001427
-0,047000	-0,001426
-0,038950	-0,001423
-0,030850	-0,001423
-0,022800	-0,001424
-0,014750	-0,001423
-0,006700	-0,001423
0,001350	-0,001423
0,009400	-0,001422
0,017450	-0,001420
0,025500	-0,001418
0,033550	-0,001419
0,041600	-0,001418
0,049650	-0,001415
0,057700	-0,001414
0,065750	-0,001413
0,073850	-0,001411
0,081900	-0,001410
0,089950	-0,001411
0,098000	-0,001409
0,106050	-0,001409
0,114100	-0,001407
0,122150	-0,001407
0,130200	-0,001405
0,138250	-0,001401
0,146300	-0,001398
0,154350	-0,001397
0,162400	-0,001395
0,170450	-0,001393
0,178500	-0,001391
0,186600	-0,001390
0,194650	-0,001390
0,202700	-0,001389
0,210750	-0,001386
0,218800	-0,001383
0,226850	-0,001380
0,234900	-0,001378
0,242950	-0,001377
0,251000	-0,001375
0,259050	-0,001373
0,267100	-0,001372
0,275150	-0,001370
0,283200	-0,001366
0,291300	-0,001361
0,299350	-0,001358
0,307400	-0,001355
0,315450	-0,001350
0,323500	-0,001346
0,331550	-0,001342
0,339600	-0,001338
0,347650	-0,001335
0,355700	-0,001330
0,363750	-0,001326
0,371800	-0,001322
0,379850	-0,001317
0,387900	-0,001311
0,395950	-0,001306
0,404050	-0,001302
0,412100	-0,001295
0,420150	-0,001289
0,428200	-0,001281
0,436250	-0,001273
0,444300	-0,001265
0,452350	-0,001259
0,460400	-0,001250
0,468450	-0,001241
0,476500	-0,001231
0,484550	-0,001221
0,492600	-0,001211
0,500650	-0,001199
0,508700	-0,001186
0,516800	-0,001173
0,524850	-0,001157
0,532900	-0,001139
0,540950	-0,001120
0,549000	-0,001099
0,557050	-0,001078
0,565100	-0,001053
0,573150	-0,001025
0,581200	-0,000993
0,589250	-0,000957
0,597300	-0,000918
0,605350	-0,000872
0,613400	-0,000821
0,621500	-0,000762
0,629550	-0,000697
0,637600	-0,000622
0,645650	-0,000539
0,653700	-0,000445
0,661750	-0,000339
0,669800	-0,000222
0,677850	-9,117668E-5
0,685900	5,103527E-5
0,693950	0,000209
0,702000	0,000378
0,710050	0,000560
0,718100	0,000755
0,726200	0,000963
0,734250	0,001183
0,742300	0,001412
0,750350	0,001653
0,758400	0,001905
0,766450	0,002164
0,774500	0,002434
0,782550	0,002713
0,790600	0,002999
0,798650	0,003293
0,806700	0,003595
0,814750	0,003903
0,822800	0,004216
0,830850	0,004536
0,838950	0,004864
0,847000	0,005195
0,855050	0,005532
0,863100	0,005871
0,871150	0,006216
0,879200	0,006566
0,887250	0,006918
0,895300	0,007274
0,903350	0,007635
0,911400	0,007997
0,919450	0,008364
0,927500	0,008734
0,935550	0,009106
0,943650	0,009484
0,951700	0,009860
0,959750	0,010241
0,967800	0,010627
0,975850	0,011012
0,983900	0,011398
0,991950	0,011787
1,000000	0,012178
--- Sample: 0.6 LOW 3 - Device: L.07 ---
-0,200000	-0,001445
-0,191950	-0,001445
-0,183900	-0,001443
-0,175850	-0,001444
-0,167800	-0,001444
-0,159750	-0,001444
-0,151700	-0,001443
-0,143600	-0,001440
-0,135550	-0,001440
-0,127500	-0,001440
-0,119450	-0,001440
-0,111400	-0,001438
-0,103350	-0,001437
-0,095300	-0,001436
-0,087250	-0,001435
-0,079200	-0,001436
-0,071150	-0,001435
-0,063100	-0,001435
-0,055050	-0,001433
-0,047000	-0,001430
-0,038950	-0,001431
-0,030850	-0,001432
-0,022800	-0,001431
-0,014750	-0,001431
-0,006700	-0,001430
0,001350	-0,001428
0,009400	-0,001426
0,017450	-0,001425
0,025500	-0,001424
0,033550	-0,001424
0,041600	-0,001423
0,049650	-0,001421
0,057700	-0,001419
0,065750	-0,001419
0,073850	-0,001418
0,081900	-0,001418
0,089950	-0,001416
0,098000	-0,001416
0,106050	-0,001414
0,114100	-0,001413
0,122150	-0,001413
0,130200	-0,001412
0,138250	-0,001410
0,146300	-0,001407
0,154350	-0,001406
0,162400	-0,001404
0,170450	-0,001402
0,178500	-0,001401
0,186600	-0,001400
0,194650	-0,001398
0,202700	-0,001396
0,210750	-0,001395
0,218800	-0,001393
0,226850	-0,001390
0,234900	-0,001388
0,242950	-0,001386
0,251000	-0,001384
0,259050	-0,001381
0,267100	-0,001379
0,275150	-0,001377
0,283200	-0,001374
0,291300	-0,001372
0,299350	-0,001370
0,307400	-0,001367
0,315450	-0,001364
0,323500	-0,001360
0,331550	-0,001356
0,339600	-0,001353
0,347650	-0,001348
0,355700	-0,001344
0,363750	-0,001340
0,371800	-0,001335
0,379850	-0,001331
0,387900	-0,001328
0,395950	-0,001324
0,404050	-0,001319
0,412100	-0,001313
0,420150	-0,001307
0,428200	-0,001302
0,436250	-0,001295
0,444300	-0,001288
0,452350	-0,001280
0,460400	-0,001273
0,468450	-0,001266
0,476500	-0,001258
0,484550	-0,001249
0,492600	-0,001239
0,500650	-0,001228
0,508700	-0,001215
0,516800	-0,001202
0,524850	-0,001189
0,532900	-0,001174
0,540950	-0,001157
0,549000	-0,001137
0,557050	-0,001115
0,565100	-0,001091
0,573150	-0,001064
0,581200	-0,001033
0,589250	-0,001000
0,597300	-0,000960
0,605350	-0,000915
0,613400	-0,000864
0,621500	-0,000805
0,629550	-0,000739
0,637600	-0,000661
0,645650	-0,000575
0,653700	-0,000478
0,661750	-0,000369
0,669800	-0,000248
0,677850	-0,000113
0,685900	3,462047E-5
0,693950	0,000196
0,702000	0,000371
0,710050	0,000560
0,718100	0,000761
0,726200	0,000976
0,734250	0,001201
0,742300	0,001438
0,750350	0,001686
0,758400	0,001944
0,766450	0,002211
0,774500	0,002488
0,782550	0,002774
0,790600	0,003067
0,798650	0,003368
0,806700	0,003676
0,814750	0,003991
0,822800	0,004311
0,830850	0,004639
0,838950	0,004973
0,847000	0,005311
0,855050	0,005654
0,863100	0,006000
0,871150	0,006352
0,879200	0,006707
0,887250	0,007064
0,895300	0,007426
0,903350	0,007791
0,911400	0,008157
0,919450	0,008526
0,927500	0,008899
0,935550	0,009274
0,943650	0,009654
0,951700	0,010033
0,959750	0,010416
0,967800	0,010800
0,975850	0,011189
0,983900	0,011577
0,991950	0,011970
1,000000	0,012364
--- Sample: 0.6 LOW 3 - Device: L.09 ---
-0,200000	-0,001383
-0,191950	-0,001383
-0,183900	-0,001383
-0,175850	-0,001381
-0,167800	-0,001379
-0,159750	-0,001378
-0,151700	-0,001377
-0,143600	-0,001377
-0,135550	-0,001376
-0,127500	-0,001376
-0,119450	-0,001376
-0,111400	-0,001375
-0,103350	-0,001376
-0,095300	-0,001376
-0,087250	-0,001374
-0,079200	-0,001372
-0,071150	-0,001370
-0,063100	-0,001370
-0,055050	-0,001370
-0,047000	-0,001369
-0,038950	-0,001368
-0,030850	-0,001368
-0,022800	-0,001367
-0,014750	-0,001366
-0,006700	-0,001366
0,001350	-0,001366
0,009400	-0,001364
0,017450	-0,001363
0,025500	-0,001361
0,033550	-0,001359
0,041600	-0,001359
0,049650	-0,001358
0,057700	-0,001358
0,065750	-0,001359
0,073850	-0,001357
0,081900	-0,001356
0,089950	-0,001355
0,098000	-0,001353
0,106050	-0,001352
0,114100	-0,001351
0,122150	-0,001349
0,130200	-0,001347
0,138250	-0,001347
0,146300	-0,001346
0,154350	-0,001346
0,162400	-0,001345
0,170450	-0,001344
0,178500	-0,001343
0,186600	-0,001343
0,194650	-0,001341
0,202700	-0,001338
0,210750	-0,001336
0,218800	-0,001334
0,226850	-0,001332
0,234900	-0,001331
0,242950	-0,001330
0,251000	-0,001328
0,259050	-0,001325
0,267100	-0,001323
0,275150	-0,001321
0,283200	-0,001320
0,291300	-0,001319
0,299350	-0,001316
0,307400	-0,001315
0,315450	-0,001314
0,323500	-0,001311
0,331550	-0,001310
0,339600	-0,001306
0,347650	-0,001303
0,355700	-0,001301
0,363750	-0,001297
0,371800	-0,001294
0,379850	-0,001291
0,387900	-0,001287
0,395950	-0,001285
0,404050	-0,001284
0,412100	-0,001281
0,420150	-0,001278
0,428200	-0,001274
0,436250	-0,001269
0,444300	-0,001265
0,452350	-0,001260
0,460400	-0,001256
0,468450	-0,001249
0,476500	-0,001243
0,484550	-0,001236
0,492600	-0,001229
0,500650	-0,001221
0,508700	-0,001214
0,516800	-0,001205
0,524850	-0,001196
0,532900	-0,001185
0,540950	-0,001172
0,549000	-0,001159
0,557050	-0,001146
0,565100	-0,001129
0,573150	-0,001106
0,581200	-0,001080
0,589250	-0,001052
0,597300	-0,001020
0,605350	-0,000983
0,613400	-0,000940
0,621500	-0,000888
0,629550	-0,000826
0,637600	-0,000753
0,645650	-0,000670
0,653700	-0,000575
0,661750	-0,000467
0,669800	-0,000343
0,677850	-0,000202
0,685900	-4,634112E-5
0,693950	0,000128
0,702000	0,000317
0,710050	0,000522
0,718100	0,000744
0,726200	0,000983
0,734250	0,001235
0,742300	0,001500
0,750350	0,001780
0,758400	0,002072
0,766450	0,002374
0,774500	0,002688
0,782550	0,003013
0,790600	0,003346
0,798650	0,003689
0,806700	0,004040
0,814750	0,004399
0,822800	0,004763
0,830850	0,005136
0,838950	0,005517
0,847000	0,005902
0,855050	0,006293
0,863100	0,006687
0,871150	0,007087
0,879200	0,007492
0,887250	0,007900
0,895300	0,008313
0,903350	0,008730
0,911400	0,009148
0,919450	0,009572
0,927500	0,010000
0,935550	0,010430
0,943650	0,010867
0,951700	0,011300
0,959750	0,011738
0,967800	0,012179
0,975850	0,012622
0,983900	0,013065
0,991950	0,013512
1,000000	0,013962
--- Sample: 0.6 LOW 3 - Device: L.10 ---
-0,200000	-0,001243
-0,191950	-0,001242
-0,183900	-0,001242
-0,175850	-0,001242
-0,167800	-0,001241
-0,159750	-0,001240
-0,151700	-0,001238
-0,143600	-0,001237
-0,135550	-0,001237
-0,127500	-0,001238
-0,119450	-0,001237
-0,111400	-0,001236
-0,103350	-0,001235
-0,095300	-0,001234
-0,087250	-0,001232
-0,079200	-0,001230
-0,071150	-0,001229
-0,063100	-0,001228
-0,055050	-0,001228
-0,047000	-0,001226
-0,038950	-0,001225
-0,030850	-0,001224
-0,022800	-0,001223
-0,014750	-0,001222
-0,006700	-0,001222
0,001350	-0,001221
0,009400	-0,001220
0,017450	-0,001219
0,025500	-0,001219
0,033550	-0,001218
0,041600	-0,001217
0,049650	-0,001215
0,057700	-0,001215
0,065750	-0,001214
0,073850	-0,001214
0,081900	-0,001214
0,089950	-0,001212
0,098000	-0,001211
0,106050	-0,001209
0,114100	-0,001207
0,122150	-0,001206
0,130200	-0,001203
0,138250	-0,001202
0,146300	-0,001201
0,154350	-0,001201
0,162400	-0,001201
0,170450	-0,001201
0,178500	-0,001200
0,186600	-0,001198
0,194650	-0,001196
0,202700	-0,001195
0,210750	-0,001193
0,218800	-0,001192
0,226850	-0,001191
0,234900	-0,001189
0,242950	-0,001187
0,251000	-0,001185
0,259050	-0,001182
0,267100	-0,001180
0,275150	-0,001177
0,283200	-0,001176
0,291300	-0,001173
0,299350	-0,001172
0,307400	-0,001170
0,315450	-0,001168
0,323500	-0,001166
0,331550	-0,001164
0,339600	-0,001162
0,347650	-0,001160
0,355700	-0,001157
0,363750	-0,001154
0,371800	-0,001152
0,379850	-0,001149
0,387900	-0,001147
0,395950	-0,001145
0,404050	-0,001142
0,412100	-0,001138
0,420150	-0,001134
0,428200	-0,001131
0,436250	-0,001127
0,444300	-0,001124
0,452350	-0,001119
0,460400	-0,001114
0,468450	-0,001110
0,476500	-0,001106
0,484550	-0,001101
0,492600	-0,001096
0,500650	-0,001090
0,508700	-0,001083
0,516800	-0,001076
0,524850	-0,001067
0,532900	-0,001057
0,540950	-0,001046
0,549000	-0,001035
0,557050	-0,001021
0,565100	-0,001007
0,573150	-0,000989
0,581200	-0,000969
0,589250	-0,000946
0,597300	-0,000919
0,605350	-0,000887
0,613400	-0,000850
0,621500	-0,000804
0,629550	-0,000751
0,637600	-0,000688
0,645650	-0,000615
0,653700	-0,000529
0,661750	-0,000430
0,669800	-0,000316
0,677850	-0,000186
0,685900	-3,782809E-5
0,693950	0,000127
0,702000	0,000308
0,710050	0,000508
0,718100	0,000725
0,726200	0,000959
0,734250	0,001209
0,742300	0,001471
0,750350	0,001749
0,758400	0,002041
0,766450	0,002343
0,774500	0,002658
0,782550	0,002984
0,790600	0,003318
0,798650	0,003664
0,806700	0,004018
0,814750	0,004379
0,822800	0,004747
0,830850	0,005123
0,838950	0,005507
0,847000	0,005896
0,855050	0,006290
0,863100	0,006688
0,871150	0,007092
0,879200	0,007501
0,887250	0,007913
0,895300	0,008330
0,903350	0,008751
0,911400	0,009173
0,919450	0,009601
0,927500	0,010033
0,935550	0,010467
0,943650	0,010908
0,951700	0,011346
0,959750	0,011788
0,967800	0,012232
0,975850	0,012679
0,983900	0,013126
0,991950	0,013577
1,000000	0,014030
--- Sample: 0.6 LOW 3 - Device: L.11 ---
-0,200000	-0,000828
-0,191950	-0,000825
-0,183900	-0,000824
-0,175850	-0,000822
-0,167800	-0,000820
-0,159750	-0,000817
-0,151700	-0,000815
-0,143600	-0,000812
-0,135550	-0,000810
-0,127500	-0,000808
-0,119450	-0,000804
-0,111400	-0,000802
-0,103350	-0,000801
-0,095300	-0,000798
-0,087250	-0,000796
-0,079200	-0,000794
-0,071150	-0,000792
-0,063100	-0,000790
-0,055050	-0,000787
-0,047000	-0,000785
-0,038950	-0,000784
-0,030850	-0,000783
-0,022800	-0,000783
-0,014750	-0,000781
-0,006700	-0,000778
0,001350	-0,000776
0,009400	-0,000773
0,017450	-0,000771
0,025500	-0,000769
0,033550	-0,000767
0,041600	-0,000765
0,049650	-0,000763
0,057700	-0,000761
0,065750	-0,000758
0,073850	-0,000754
0,081900	-0,000751
0,089950	-0,000749
0,098000	-0,000746
0,106050	-0,000742
0,114100	-0,000738
0,122150	-0,000735
0,130200	-0,000731
0,138250	-0,000727
0,146300	-0,000722
0,154350	-0,000717
0,162400	-0,000712
0,170450	-0,000706
0,178500	-0,000701
0,186600	-0,000695
0,194650	-0,000688
0,202700	-0,000681
0,210750	-0,000674
0,218800	-0,000667
0,226850	-0,000659
0,234900	-0,000650
0,242950	-0,000641
0,251000	-0,000631
0,259050	-0,000621
0,267100	-0,000611
0,275150	-0,000600
0,283200	-0,000588
0,291300	-0,000576
0,299350	-0,000563
0,307400	-0,000549
0,315450	-0,000535
0,323500	-0,000519
0,331550	-0,000503
0,339600	-0,000486
0,347650	-0,000468
0,355700	-0,000450
0,363750	-0,000430
0,371800	-0,000409
0,379850	-0,000388
0,387900	-0,000366
0,395950	-0,000343
0,404050	-0,000318
0,412100	-0,000291
0,420150	-0,000264
0,428200	-0,000236
0,436250	-0,000208
0,444300	-0,000178
0,452350	-0,000148
0,460400	-0,000115
0,468450	-8,024882E-5
0,476500	-4,325611E-5
0,484550	-5,014131E-6
0,492600	3,352353E-5
0,500650	7,408245E-5
0,508700	0,000117
0,516800	0,000161
0,524850	0,000206
0,532900	0,000254
0,540950	0,000302
0,549000	0,000353
0,557050	0,000406
0,565100	0,000461
0,573150	0,000520
0,581200	0,000580
0,589250	0,000643
0,597300	0,000708
0,605350	0,000778
0,613400	0,000849
0,621500	0,000925
0,629550	0,001005
0,637600	0,001089
0,645650	0,001177
0,653700	0,001272
0,661750	0,001372
0,669800	0,001478
0,677850	0,001591
0,685900	0,001716
0,693950	0,001846
0,702000	0,001986
0,710050	0,002135
0,718100	0,002296
0,726200	0,002470
0,734250	0,002655
0,742300	0,002852
0,750350	0,003062
0,758400	0,003284
0,766450	0,003518
0,774500	0,003765
0,782550	0,004024
0,790600	0,004294
0,798650	0,004576
0,806700	0,004870
0,814750	0,005173
0,822800	0,005485
0,830850	0,005807
0,838950	0,006138
0,847000	0,006477
0,855050	0,006822
0,863100	0,007174
0,871150	0,007534
0,879200	0,007899
0,887250	0,008269
0,895300	0,008646
0,903350	0,009028
0,911400	0,009413
0,919450	0,009804
0,927500	0,010199
0,935550	0,010601
0,943650	0,011005
0,951700	0,011410
0,959750	0,011819
0,967800	0,012232
0,975850	0,012648
0,983900	0,013064
0,991950	0,013485
1,000000	0,013909
--- Sample: 0.6 LOW 3 - Device: R.01 ---
-0,200000	-0,001454
-0,191950	-0,001452
-0,183900	-0,001450
-0,175850	-0,001448
-0,167800	-0,001443
-0,159750	-0,001441
-0,151700	-0,001440
-0,143600	-0,001438
-0,135550	-0,001436
-0,127500	-0,001434
-0,119450	-0,001431
-0,111400	-0,001429
-0,103350	-0,001427
-0,095300	-0,001425
-0,087250	-0,001422
-0,079200	-0,001418
-0,071150	-0,001414
-0,063100	-0,001410
-0,055050	-0,001406
-0,047000	-0,001402
-0,038950	-0,001398
-0,030850	-0,001395
-0,022800	-0,001390
-0,014750	-0,001386
-0,006700	-0,001383
0,001350	-0,001379
0,009400	-0,001377
0,017450	-0,001373
0,025500	-0,001369
0,033550	-0,001363
0,041600	-0,001359
0,049650	-0,001354
0,057700	-0,001350
0,065750	-0,001344
0,073850	-0,001340
0,081900	-0,001335
0,089950	-0,001330
0,098000	-0,001326
0,106050	-0,001320
0,114100	-0,001314
0,122150	-0,001308
0,130200	-0,001301
0,138250	-0,001294
0,146300	-0,001287
0,154350	-0,001282
0,162400	-0,001275
0,170450	-0,001270
0,178500	-0,001263
0,186600	-0,001257
0,194650	-0,001249
0,202700	-0,001242
0,210750	-0,001235
0,218800	-0,001229
0,226850	-0,001222
0,234900	-0,001215
0,242950	-0,001207
0,251000	-0,001199
0,259050	-0,001191
0,267100	-0,001183
0,275150	-0,001175
0,283200	-0,001167
0,291300	-0,001159
0,299350	-0,001150
0,307400	-0,001141
0,315450	-0,001131
0,323500	-0,001122
0,331550	-0,001113
0,339600	-0,001104
0,347650	-0,001094
0,355700	-0,001084
0,363750	-0,001074
0,371800	-0,001064
0,379850	-0,001054
0,387900	-0,001043
0,395950	-0,001033
0,404050	-0,001022
0,412100	-0,001010
0,420150	-0,000998
0,428200	-0,000986
0,436250	-0,000973
0,444300	-0,000960
0,452350	-0,000947
0,460400	-0,000933
0,468450	-0,000919
0,476500	-0,000905
0,484550	-0,000890
0,492600	-0,000874
0,500650	-0,000858
0,508700	-0,000840
0,516800	-0,000821
0,524850	-0,000801
0,532900	-0,000780
0,540950	-0,000758
0,549000	-0,000734
0,557050	-0,000708
0,565100	-0,000678
0,573150	-0,000645
0,581200	-0,000610
0,589250	-0,000572
0,597300	-0,000528
0,605350	-0,000480
0,613400	-0,000426
0,621500	-0,000365
0,629550	-0,000297
0,637600	-0,000222
0,645650	-0,000138
0,653700	-4,527730E-5
0,661750	5,644101E-5
0,669800	0,000168
0,677850	0,000290
0,685900	0,000421
0,693950	0,000563
0,702000	0,000714
0,710050	0,000876
0,718100	0,001046
0,726200	0,001227
0,734250	0,001416
0,742300	0,001613
0,750350	0,001819
0,758400	0,002032
0,766450	0,002252
0,774500	0,002480
0,782550	0,002714
0,790600	0,002953
0,798650	0,003200
0,806700	0,003452
0,814750	0,003709
0,822800	0,003970
0,830850	0,004237
0,838950	0,004510
0,847000	0,004786
0,855050	0,005065
0,863100	0,005348
0,871150	0,005635
0,879200	0,005926
0,887250	0,006219
0,895300	0,006516
0,903350	0,006817
0,911400	0,007119
0,919450	0,007425
0,927500	0,007733
0,935550	0,008044
0,943650	0,008359
0,951700	0,008674
0,959750	0,008992
0,967800	0,009312
0,975850	0,009635
0,983900	0,009958
0,991950	0,010284
1,000000	0,010615
--- Sample: 0.6 LOW 3 - Device: R.02 ---
-0,200000	-0,001414
-0,191950	-0,001411
-0,183900	-0,001408
-0,175850	-0,001407
-0,167800	-0,001406
-0,159750	-0,001405
-0,151700	-0,001404
-0,143600	-0,001402
-0,135550	-0,001400
-0,127500	-0,001396
-0,119450	-0,001393
-0,111400	-0,001391
-0,103350	-0,001389
-0,095300	-0,001387
-0,087250	-0,001383
-0,079200	-0,001380
-0,071150	-0,001377
-0,063100	-0,001375
-0,055050	-0,001373
-0,047000	-0,001370
-0,038950	-0,001368
-0,030850	-0,001366
-0,022800	-0,001363
-0,014750	-0,001360
-0,006700	-0,001358
0,001350	-0,001354
0,009400	-0,001350
0,017450	-0,001345
0,025500	-0,001340
0,033550	-0,001336
0,041600	-0,001333
0,049650	-0,001330
0,057700	-0,001327
0,065750	-0,001323
0,073850	-0,001319
0,081900	-0,001314
0,089950	-0,001308
0,098000	-0,001303
0,106050	-0,001299
0,114100	-0,001295
0,122150	-0,001290
0,130200	-0,001286
0,138250	-0,001280
0,146300	-0,001275
0,154350	-0,001270
0,162400	-0,001264
0,170450	-0,001258
0,178500	-0,001253
0,186600	-0,001247
0,194650	-0,001241
0,202700	-0,001235
0,210750	-0,001230
0,218800	-0,001223
0,226850	-0,001215
0,234900	-0,001209
0,242950	-0,001202
0,251000	-0,001196
0,259050	-0,001188
0,267100	-0,001180
0,275150	-0,001172
0,283200	-0,001165
0,291300	-0,001158
0,299350	-0,001151
0,307400	-0,001143
0,315450	-0,001135
0,323500	-0,001126
0,331550	-0,001116
0,339600	-0,001106
0,347650	-0,001096
0,355700	-0,001087
0,363750	-0,001078
0,371800	-0,001068
0,379850	-0,001057
0,387900	-0,001045
0,395950	-0,001035
0,404050	-0,001024
0,412100	-0,001014
0,420150	-0,001003
0,428200	-0,000991
0,436250	-0,000979
0,444300	-0,000967
0,452350	-0,000953
0,460400	-0,000940
0,468450	-0,000925
0,476500	-0,000911
0,484550	-0,000895
0,492600	-0,000880
0,500650	-0,000863
0,508700	-0,000846
0,516800	-0,000828
0,524850	-0,000809
0,532900	-0,000787
0,540950	-0,000764
0,549000	-0,000740
0,557050	-0,000713
0,565100	-0,000685
0,573150	-0,000654
0,581200	-0,000619
0,589250	-0,000581
0,597300	-0,000539
0,605350	-0,000493
0,613400	-0,000442
0,621500	-0,000384
0,629550	-0,000320
0,637600	-0,000248
0,645650	-0,000169
0,653700	-8,136710E-5
0,661750	1,496949E-5
0,669800	0,000121
0,677850	0,000237
0,685900	0,000362
0,693950	0,000497
0,702000	0,000642
0,710050	0,000797
0,718100	0,000962
0,726200	0,001136
0,734250	0,001319
0,742300	0,001510
0,750350	0,001710
0,758400	0,001919
0,766450	0,002133
0,774500	0,002356
0,782550	0,002586
0,790600	0,002822
0,798650	0,003065
0,806700	0,003314
0,814750	0,003568
0,822800	0,003827
0,830850	0,004091
0,838950	0,004362
0,847000	0,004636
0,855050	0,004915
0,863100	0,005197
0,871150	0,005483
0,879200	0,005774
0,887250	0,006067
0,895300	0,006365
0,903350	0,006666
0,911400	0,006968
0,919450	0,007275
0,927500	0,007585
0,935550	0,007897
0,943650	0,008214
0,951700	0,008530
0,959750	0,008850
0,967800	0,009173
0,975850	0,009498
0,983900	0,009823
0,991950	0,010153
1,000000	0,010484
--- Sample: 0.6 LOW 3 - Device: R.03 ---
-0,200000	-0,001446
-0,191950	-0,001446
-0,183900	-0,001445
-0,175850	-0,001444
-0,167800	-0,001442
-0,159750	-0,001441
-0,151700	-0,001439
-0,143600	-0,001438
-0,135550	-0,001437
-0,127500	-0,001436
-0,119450	-0,001435
-0,111400	-0,001432
-0,103350	-0,001430
-0,095300	-0,001430
-0,087250	-0,001428
-0,079200	-0,001426
-0,071150	-0,001423
-0,063100	-0,001421
-0,055050	-0,001419
-0,047000	-0,001416
-0,038950	-0,001413
-0,030850	-0,001411
-0,022800	-0,001409
-0,014750	-0,001407
-0,006700	-0,001405
0,001350	-0,001402
0,009400	-0,001400
0,017450	-0,001397
0,025500	-0,001394
0,033550	-0,001392
0,041600	-0,001389
0,049650	-0,001386
0,057700	-0,001384
0,065750	-0,001381
0,073850	-0,001378
0,081900	-0,001376
0,089950	-0,001374
0,098000	-0,001370
0,106050	-0,001366
0,114100	-0,001361
0,122150	-0,001357
0,130200	-0,001353
0,138250	-0,001349
0,146300	-0,001346
0,154350	-0,001341
0,162400	-0,001337
0,170450	-0,001333
0,178500	-0,001328
0,186600	-0,001323
0,194650	-0,001317
0,202700	-0,001312
0,210750	-0,001306
0,218800	-0,001301
0,226850	-0,001295
0,234900	-0,001290
0,242950	-0,001286
0,251000	-0,001280
0,259050	-0,001273
0,267100	-0,001267
0,275150	-0,001260
0,283200	-0,001252
0,291300	-0,001243
0,299350	-0,001236
0,307400	-0,001229
0,315450	-0,001223
0,323500	-0,001215
0,331550	-0,001207
0,339600	-0,001198
0,347650	-0,001188
0,355700	-0,001179
0,363750	-0,001169
0,371800	-0,001160
0,379850	-0,001150
0,387900	-0,001140
0,395950	-0,001131
0,404050	-0,001120
0,412100	-0,001108
0,420150	-0,001097
0,428200	-0,001087
0,436250	-0,001076
0,444300	-0,001064
0,452350	-0,001051
0,460400	-0,001037
0,468450	-0,001022
0,476500	-0,001007
0,484550	-0,000991
0,492600	-0,000975
0,500650	-0,000957
0,508700	-0,000939
0,516800	-0,000920
0,524850	-0,000900
0,532900	-0,000878
0,540950	-0,000854
0,549000	-0,000828
0,557050	-0,000801
0,565100	-0,000772
0,573150	-0,000739
0,581200	-0,000702
0,589250	-0,000661
0,597300	-0,000615
0,605350	-0,000565
0,613400	-0,000508
0,621500	-0,000445
0,629550	-0,000375
0,637600	-0,000297
0,645650	-0,000211
0,653700	-0,000115
0,661750	-9,713597E-6
0,669800	0,000106
0,677850	0,000233
0,685900	0,000371
0,693950	0,000519
0,702000	0,000678
0,710050	0,000848
0,718100	0,001029
0,726200	0,001221
0,734250	0,001422
0,742300	0,001631
0,750350	0,001851
0,758400	0,002080
0,766450	0,002315
0,774500	0,002560
0,782550	0,002812
0,790600	0,003071
0,798650	0,003337
0,806700	0,003610
0,814750	0,003888
0,822800	0,004171
0,830850	0,004461
0,838950	0,004758
0,847000	0,005058
0,855050	0,005363
0,863100	0,005671
0,871150	0,005984
0,879200	0,006302
0,887250	0,006622
0,895300	0,006947
0,903350	0,007276
0,911400	0,007606
0,919450	0,007941
0,927500	0,008279
0,935550	0,008620
0,943650	0,008965
0,951700	0,009310
0,959750	0,009659
0,967800	0,010011
0,975850	0,010365
0,983900	0,010722
0,991950	0,011080
1,000000	0,011440
--- Sample: 0.6 LOW 3 - Device: R.04 ---
-0,200000	-0,001469
-0,191950	-0,001466
-0,183900	-0,001464
-0,175850	-0,001462
-0,167800	-0,001462
-0,159750	-0,001461
-0,151700	-0,001460
-0,143600	-0,001460
-0,135550	-0,001458
-0,127500	-0,001456
-0,119450	-0,001454
-0,111400	-0,001453
-0,103350	-0,001452
-0,095300	-0,001453
-0,087250	-0,001452
-0,079200	-0,001450
-0,071150	-0,001446
-0,063100	-0,001445
-0,055050	-0,001445
-0,047000	-0,001443
-0,038950	-0,001442
-0,030850	-0,001439
-0,022800	-0,001436
-0,014750	-0,001434
-0,006700	-0,001433
0,001350	-0,001433
0,009400	-0,001433
0,017450	-0,001431
0,025500	-0,001428
0,033550	-0,001426
0,041600	-0,001423
0,049650	-0,001421
0,057700	-0,001419
0,065750	-0,001417
0,073850	-0,001415
0,081900	-0,001412
0,089950	-0,001409
0,098000	-0,001407
0,106050	-0,001404
0,114100	-0,001402
0,122150	-0,001400
0,130200	-0,001396
0,138250	-0,001394
0,146300	-0,001391
0,154350	-0,001388
0,162400	-0,001385
0,170450	-0,001382
0,178500	-0,001379
0,186600	-0,001376
0,194650	-0,001372
0,202700	-0,001369
0,210750	-0,001365
0,218800	-0,001362
0,226850	-0,001358
0,234900	-0,001352
0,242950	-0,001348
0,251000	-0,001343
0,259050	-0,001337
0,267100	-0,001333
0,275150	-0,001328
0,283200	-0,001323
0,291300	-0,001317
0,299350	-0,001310
0,307400	-0,001305
0,315450	-0,001299
0,323500	-0,001293
0,331550	-0,001287
0,339600	-0,001280
0,347650	-0,001272
0,355700	-0,001264
0,363750	-0,001256
0,371800	-0,001249
0,379850	-0,001240
0,387900	-0,001231
0,395950	-0,001221
0,404050	-0,001211
0,412100	-0,001201
0,420150	-0,001190
0,428200	-0,001180
0,436250	-0,001169
0,444300	-0,001156
0,452350	-0,001144
0,460400	-0,001132
0,468450	-0,001118
0,476500	-0,001104
0,484550	-0,001090
0,492600	-0,001074
0,500650	-0,001057
0,508700	-0,001040
0,516800	-0,001020
0,524850	-0,001000
0,532900	-0,000977
0,540950	-0,000954
0,549000	-0,000927
0,557050	-0,000898
0,565100	-0,000865
0,573150	-0,000830
0,581200	-0,000791
0,589250	-0,000748
0,597300	-0,000700
0,605350	-0,000647
0,613400	-0,000586
0,621500	-0,000518
0,629550	-0,000443
0,637600	-0,000358
0,645650	-0,000264
0,653700	-0,000160
0,661750	-4,629256E-5
0,669800	7,890349E-5
0,677850	0,000217
0,685900	0,000367
0,693950	0,000529
0,702000	0,000702
0,710050	0,000888
0,718100	0,001085
0,726200	0,001294
0,734250	0,001513
0,742300	0,001741
0,750350	0,001981
0,758400	0,002230
0,766450	0,002486
0,774500	0,002752
0,782550	0,003026
0,790600	0,003307
0,798650	0,003596
0,806700	0,003892
0,814750	0,004195
0,822800	0,004502
0,830850	0,004816
0,838950	0,005137
0,847000	0,005462
0,855050	0,005792
0,863100	0,006125
0,871150	0,006464
0,879200	0,006807
0,887250	0,007153
0,895300	0,007504
0,903350	0,007859
0,911400	0,008214
0,919450	0,008576
0,927500	0,008940
0,935550	0,009307
0,943650	0,009679
0,951700	0,010050
0,959750	0,010426
0,967800	0,010807
0,975850	0,011187
0,983900	0,011568
0,991950	0,011953
1,000000	0,012340
--- Sample: 0.6 LOW 3 - Device: R.05 ---
-0,200000	-0,001494
-0,191950	-0,001493
-0,183900	-0,001493
-0,175850	-0,001493
-0,167800	-0,001491
-0,159750	-0,001489
-0,151700	-0,001489
-0,143600	-0,001487
-0,135550	-0,001485
-0,127500	-0,001484
-0,119450	-0,001484
-0,111400	-0,001482
-0,103350	-0,001482
-0,095300	-0,001484
-0,087250	-0,001484
-0,079200	-0,001482
-0,071150	-0,001480
-0,063100	-0,001478
-0,055050	-0,001477
-0,047000	-0,001476
-0,038950	-0,001475
-0,030850	-0,001474
-0,022800	-0,001473
-0,014750	-0,001473
-0,006700	-0,001471
0,001350	-0,001470
0,009400	-0,001469
0,017450	-0,001468
0,025500	-0,001467
0,033550	-0,001466
0,041600	-0,001464
0,049650	-0,001463
0,057700	-0,001461
0,065750	-0,001460
0,073850	-0,001459
[truncated: 1,172 more rows]
