# Supplementary material for: Increasing polymer molecular weight enables low-donor-content, efficient and scalable semi-transparent organic solar cells
Source: J Mater Chem A Mater. 2026 Jan 27;14(22):13688–706. doi: 10.1039/d5ta07234d (PMC12937936; doi:10.1039/d5ta07234d)
Supplement: TA-014-D5TA07234D-s001 [file TA-014-D5TA07234D-s001.zip › Datasets for Figures and tables/Figure_2/1.0 HIGH_IV_curves.txt]

IV Curves for sample: 1.0 HIGH
--- Sample: 1.0 HIGH - Device: L.01 ---
-0,200000	-0,001884
-0,191950	-0,001883
-0,183900	-0,001881
-0,175850	-0,001880
-0,167800	-0,001876
-0,159750	-0,001874
-0,151700	-0,001871
-0,143600	-0,001869
-0,135550	-0,001868
-0,127500	-0,001867
-0,119450	-0,001867
-0,111400	-0,001866
-0,103350	-0,001862
-0,095300	-0,001859
-0,087250	-0,001857
-0,079200	-0,001856
-0,071150	-0,001855
-0,063100	-0,001853
-0,055050	-0,001850
-0,047000	-0,001846
-0,038950	-0,001844
-0,030850	-0,001846
-0,022800	-0,001844
-0,014750	-0,001841
-0,006700	-0,001836
0,001350	-0,001830
0,009400	-0,001827
0,017450	-0,001824
0,025500	-0,001820
0,033550	-0,001816
0,041600	-0,001813
0,049650	-0,001809
0,057700	-0,001806
0,065750	-0,001801
0,073850	-0,001797
0,081900	-0,001793
0,089950	-0,001790
0,098000	-0,001787
0,106050	-0,001782
0,114100	-0,001777
0,122150	-0,001772
0,130200	-0,001767
0,138250	-0,001762
0,146300	-0,001755
0,154350	-0,001748
0,162400	-0,001743
0,170450	-0,001739
0,178500	-0,001734
0,186600	-0,001728
0,194650	-0,001721
0,202700	-0,001714
0,210750	-0,001707
0,218800	-0,001701
0,226850	-0,001693
0,234900	-0,001685
0,242950	-0,001680
0,251000	-0,001672
0,259050	-0,001664
0,267100	-0,001655
0,275150	-0,001643
0,283200	-0,001635
0,291300	-0,001626
0,299350	-0,001616
0,307400	-0,001607
0,315450	-0,001598
0,323500	-0,001589
0,331550	-0,001578
0,339600	-0,001566
0,347650	-0,001557
0,355700	-0,001546
0,363750	-0,001535
0,371800	-0,001524
0,379850	-0,001511
0,387900	-0,001499
0,395950	-0,001486
0,404050	-0,001473
0,412100	-0,001461
0,420150	-0,001447
0,428200	-0,001432
0,436250	-0,001416
0,444300	-0,001402
0,452350	-0,001388
0,460400	-0,001372
0,468450	-0,001355
0,476500	-0,001336
0,484550	-0,001320
0,492600	-0,001300
0,500650	-0,001280
0,508700	-0,001260
0,516800	-0,001240
0,524850	-0,001217
0,532900	-0,001193
0,540950	-0,001166
0,549000	-0,001138
0,557050	-0,001109
0,565100	-0,001077
0,573150	-0,001042
0,581200	-0,001004
0,589250	-0,000961
0,597300	-0,000915
0,605350	-0,000865
0,613400	-0,000809
0,621500	-0,000746
0,629550	-0,000677
0,637600	-0,000601
0,645650	-0,000517
0,653700	-0,000423
0,661750	-0,000320
0,669800	-0,000208
0,677850	-8,504283E-5
0,685900	4,781176E-5
0,693950	0,000193
0,702000	0,000348
0,710050	0,000513
0,718100	0,000687
0,726200	0,000872
0,734250	0,001067
0,742300	0,001269
0,750350	0,001481
0,758400	0,001701
0,766450	0,001927
0,774500	0,002162
0,782550	0,002404
0,790600	0,002652
0,798650	0,002907
0,806700	0,003168
0,814750	0,003435
0,822800	0,003706
0,830850	0,003983
0,838950	0,004266
0,847000	0,004553
0,855050	0,004844
0,863100	0,005138
0,871150	0,005437
0,879200	0,005740
0,887250	0,006045
0,895300	0,006354
0,903350	0,006667
0,911400	0,006981
0,919450	0,007300
0,927500	0,007622
0,935550	0,007947
0,943650	0,008275
0,951700	0,008603
0,959750	0,008935
0,967800	0,009270
0,975850	0,009607
0,983900	0,009944
0,991950	0,010284
1,000000	0,010632
--- Sample: 1.0 HIGH - Device: L.02 ---
-0,200000	-0,001815
-0,191950	-0,001812
-0,183900	-0,001811
-0,175850	-0,001811
-0,167800	-0,001808
-0,159750	-0,001807
-0,151700	-0,001809
-0,143600	-0,001809
-0,135550	-0,001808
-0,127500	-0,001807
-0,119450	-0,001806
-0,111400	-0,001803
-0,103350	-0,001801
-0,095300	-0,001801
-0,087250	-0,001800
-0,079200	-0,001798
-0,071150	-0,001796
-0,063100	-0,001795
-0,055050	-0,001793
-0,047000	-0,001792
-0,038950	-0,001790
-0,030850	-0,001788
-0,022800	-0,001787
-0,014750	-0,001785
-0,006700	-0,001783
0,001350	-0,001783
0,009400	-0,001783
0,017450	-0,001781
0,025500	-0,001778
0,033550	-0,001774
0,041600	-0,001772
0,049650	-0,001772
0,057700	-0,001772
0,065750	-0,001770
0,073850	-0,001766
0,081900	-0,001763
0,089950	-0,001762
0,098000	-0,001763
0,106050	-0,001762
0,114100	-0,001757
0,122150	-0,001753
0,130200	-0,001750
0,138250	-0,001749
0,146300	-0,001747
0,154350	-0,001745
0,162400	-0,001741
0,170450	-0,001738
0,178500	-0,001736
0,186600	-0,001732
0,194650	-0,001730
0,202700	-0,001725
0,210750	-0,001722
0,218800	-0,001717
0,226850	-0,001712
0,234900	-0,001707
0,242950	-0,001704
0,251000	-0,001699
0,259050	-0,001694
0,267100	-0,001689
0,275150	-0,001686
0,283200	-0,001681
0,291300	-0,001676
0,299350	-0,001670
0,307400	-0,001661
0,315450	-0,001653
0,323500	-0,001647
0,331550	-0,001641
0,339600	-0,001633
0,347650	-0,001625
0,355700	-0,001618
0,363750	-0,001611
0,371800	-0,001604
0,379850	-0,001596
0,387900	-0,001587
0,395950	-0,001576
0,404050	-0,001565
0,412100	-0,001554
0,420150	-0,001544
0,428200	-0,001533
0,436250	-0,001522
0,444300	-0,001510
0,452350	-0,001497
0,460400	-0,001483
0,468450	-0,001467
0,476500	-0,001451
0,484550	-0,001434
0,492600	-0,001417
0,500650	-0,001399
0,508700	-0,001379
0,516800	-0,001358
0,524850	-0,001337
0,532900	-0,001313
0,540950	-0,001286
0,549000	-0,001258
0,557050	-0,001228
0,565100	-0,001195
0,573150	-0,001158
0,581200	-0,001116
0,589250	-0,001071
0,597300	-0,001021
0,605350	-0,000966
0,613400	-0,000904
0,621500	-0,000836
0,629550	-0,000760
0,637600	-0,000676
0,645650	-0,000582
0,653700	-0,000479
0,661750	-0,000365
0,669800	-0,000241
0,677850	-0,000106
0,685900	4,189721E-5
0,693950	0,000201
0,702000	0,000370
0,710050	0,000551
0,718100	0,000743
0,726200	0,000947
0,734250	0,001160
0,742300	0,001382
0,750350	0,001614
0,758400	0,001855
0,766450	0,002104
0,774500	0,002362
0,782550	0,002628
0,790600	0,002900
0,798650	0,003180
0,806700	0,003467
0,814750	0,003760
0,822800	0,004057
0,830850	0,004362
0,838950	0,004673
0,847000	0,004988
0,855050	0,005307
0,863100	0,005630
0,871150	0,005959
0,879200	0,006291
0,887250	0,006627
0,895300	0,006967
0,903350	0,007311
0,911400	0,007656
0,919450	0,008006
0,927500	0,008360
0,935550	0,008717
0,943650	0,009078
0,951700	0,009439
0,959750	0,009804
0,967800	0,010171
0,975850	0,010545
0,983900	0,010915
0,991950	0,011289
1,000000	0,011665
--- Sample: 1.0 HIGH - Device: L.03 ---
-0,200000	-0,001790
-0,191950	-0,001788
-0,183900	-0,001786
-0,175850	-0,001786
-0,167800	-0,001786
-0,159750	-0,001786
-0,151700	-0,001786
-0,143600	-0,001783
-0,135550	-0,001781
-0,127500	-0,001781
-0,119450	-0,001780
-0,111400	-0,001780
-0,103350	-0,001781
-0,095300	-0,001780
-0,087250	-0,001779
-0,079200	-0,001776
-0,071150	-0,001776
-0,063100	-0,001774
-0,055050	-0,001773
-0,047000	-0,001774
-0,038950	-0,001775
-0,030850	-0,001775
-0,022800	-0,001770
-0,014750	-0,001766
-0,006700	-0,001769
0,001350	-0,001767
0,009400	-0,001765
0,017450	-0,001764
0,025500	-0,001763
0,033550	-0,001763
0,041600	-0,001761
0,049650	-0,001760
0,057700	-0,001759
0,065750	-0,001759
0,073850	-0,001758
0,081900	-0,001756
0,089950	-0,001756
0,098000	-0,001754
0,106050	-0,001750
0,114100	-0,001746
0,122150	-0,001748
0,130200	-0,001746
0,138250	-0,001742
0,146300	-0,001737
0,154350	-0,001736
0,162400	-0,001738
0,170450	-0,001737
0,178500	-0,001735
0,186600	-0,001730
0,194650	-0,001727
0,202700	-0,001727
0,210750	-0,001724
0,218800	-0,001722
0,226850	-0,001720
0,234900	-0,001717
0,242950	-0,001711
0,251000	-0,001707
0,259050	-0,001707
0,267100	-0,001705
0,275150	-0,001703
0,283200	-0,001701
0,291300	-0,001697
0,299350	-0,001694
0,307400	-0,001690
0,315450	-0,001685
0,323500	-0,001681
0,331550	-0,001676
0,339600	-0,001670
0,347650	-0,001663
0,355700	-0,001659
0,363750	-0,001655
0,371800	-0,001649
0,379850	-0,001642
0,387900	-0,001634
0,395950	-0,001626
0,404050	-0,001622
0,412100	-0,001613
0,420150	-0,001604
0,428200	-0,001596
0,436250	-0,001587
0,444300	-0,001580
0,452350	-0,001570
0,460400	-0,001558
0,468450	-0,001545
0,476500	-0,001532
0,484550	-0,001518
0,492600	-0,001503
0,500650	-0,001487
0,508700	-0,001469
0,516800	-0,001449
0,524850	-0,001428
0,532900	-0,001405
0,540950	-0,001380
0,549000	-0,001353
0,557050	-0,001323
0,565100	-0,001291
0,573150	-0,001254
0,581200	-0,001213
0,589250	-0,001167
0,597300	-0,001115
0,605350	-0,001059
0,613400	-0,000995
0,621500	-0,000921
0,629550	-0,000840
0,637600	-0,000750
0,645650	-0,000650
0,653700	-0,000537
0,661750	-0,000413
0,669800	-0,000277
0,677850	-0,000126
0,685900	3,798233E-5
0,693950	0,000215
0,702000	0,000404
0,710050	0,000607
0,718100	0,000824
0,726200	0,001054
0,734250	0,001294
0,742300	0,001545
0,750350	0,001808
0,758400	0,002082
0,766450	0,002363
0,774500	0,002656
0,782550	0,002957
0,790600	0,003266
0,798650	0,003583
0,806700	0,003908
0,814750	0,004240
0,822800	0,004577
0,830850	0,004922
0,838950	0,005274
0,847000	0,005630
0,855050	0,005992
0,863100	0,006357
0,871150	0,006728
0,879200	0,007104
0,887250	0,007483
0,895300	0,007866
0,903350	0,008254
0,911400	0,008643
0,919450	0,009038
0,927500	0,009437
0,935550	0,009838
0,943650	0,010244
0,951700	0,010653
0,959750	0,011063
0,967800	0,011476
0,975850	0,011891
0,983900	0,012307
0,991950	0,012726
1,000000	0,013149
--- Sample: 1.0 HIGH - Device: L.04 ---
-0,200000	-0,001793
-0,191950	-0,001795
-0,183900	-0,001795
-0,175850	-0,001794
-0,167800	-0,001793
-0,159750	-0,001791
-0,151700	-0,001789
-0,143600	-0,001788
-0,135550	-0,001786
-0,127500	-0,001787
-0,119450	-0,001784
-0,111400	-0,001783
-0,103350	-0,001784
-0,095300	-0,001782
-0,087250	-0,001781
-0,079200	-0,001779
-0,071150	-0,001780
-0,063100	-0,001779
-0,055050	-0,001777
-0,047000	-0,001776
-0,038950	-0,001777
-0,030850	-0,001778
-0,022800	-0,001777
-0,014750	-0,001775
-0,006700	-0,001772
0,001350	-0,001773
0,009400	-0,001772
0,017450	-0,001770
0,025500	-0,001768
0,033550	-0,001769
0,041600	-0,001770
0,049650	-0,001769
0,057700	-0,001767
0,065750	-0,001762
0,073850	-0,001763
0,081900	-0,001761
0,089950	-0,001760
0,098000	-0,001759
0,106050	-0,001758
0,114100	-0,001756
0,122150	-0,001755
0,130200	-0,001753
0,138250	-0,001752
0,146300	-0,001751
0,154350	-0,001750
0,162400	-0,001747
0,170450	-0,001745
0,178500	-0,001743
0,186600	-0,001742
0,194650	-0,001742
0,202700	-0,001740
0,210750	-0,001737
0,218800	-0,001733
0,226850	-0,001730
0,234900	-0,001730
0,242950	-0,001730
0,251000	-0,001730
0,259050	-0,001728
0,267100	-0,001723
0,275150	-0,001719
0,283200	-0,001717
0,291300	-0,001711
0,299350	-0,001710
0,307400	-0,001708
0,315450	-0,001706
0,323500	-0,001704
0,331550	-0,001700
0,339600	-0,001694
0,347650	-0,001689
0,355700	-0,001687
0,363750	-0,001682
0,371800	-0,001678
0,379850	-0,001674
0,387900	-0,001668
0,395950	-0,001662
0,404050	-0,001656
0,412100	-0,001650
0,420150	-0,001644
0,428200	-0,001638
0,436250	-0,001630
0,444300	-0,001622
0,452350	-0,001613
0,460400	-0,001604
0,468450	-0,001594
0,476500	-0,001583
0,484550	-0,001572
0,492600	-0,001559
0,500650	-0,001543
0,508700	-0,001527
0,516800	-0,001510
0,524850	-0,001491
0,532900	-0,001470
0,540950	-0,001446
0,549000	-0,001420
0,557050	-0,001392
0,565100	-0,001358
0,573150	-0,001321
0,581200	-0,001281
0,589250	-0,001235
0,597300	-0,001183
0,605350	-0,001123
0,613400	-0,001056
0,621500	-0,000981
0,629550	-0,000895
0,637600	-0,000798
0,645650	-0,000691
0,653700	-0,000571
0,661750	-0,000437
0,669800	-0,000290
0,677850	-0,000129
0,685900	4,788966E-5
0,693950	0,000238
0,702000	0,000442
0,710050	0,000661
0,718100	0,000893
0,726200	0,001140
0,734250	0,001398
0,742300	0,001667
0,750350	0,001949
0,758400	0,002241
0,766450	0,002543
0,774500	0,002855
0,782550	0,003177
0,790600	0,003505
0,798650	0,003844
0,806700	0,004189
0,814750	0,004542
0,822800	0,004900
0,830850	0,005266
0,838950	0,005640
0,847000	0,006018
0,855050	0,006401
0,863100	0,006788
0,871150	0,007181
0,879200	0,007578
0,887250	0,007978
0,895300	0,008384
0,903350	0,008794
0,911400	0,009205
0,919450	0,009621
0,927500	0,010041
0,935550	0,010465
0,943650	0,010895
0,951700	0,011323
0,959750	0,011754
0,967800	0,012189
0,975850	0,012626
0,983900	0,013063
0,991950	0,013505
1,000000	0,013949
--- Sample: 1.0 HIGH - Device: L.05 ---
-0,200000	-0,001778
-0,191950	-0,001777
-0,183900	-0,001776
-0,175850	-0,001776
-0,167800	-0,001776
-0,159750	-0,001776
-0,151700	-0,001776
-0,143600	-0,001775
-0,135550	-0,001773
-0,127500	-0,001770
-0,119450	-0,001770
-0,111400	-0,001769
-0,103350	-0,001769
-0,095300	-0,001768
-0,087250	-0,001767
-0,079200	-0,001765
-0,071150	-0,001766
-0,063100	-0,001767
-0,055050	-0,001766
-0,047000	-0,001766
-0,038950	-0,001763
-0,030850	-0,001760
-0,022800	-0,001761
-0,014750	-0,001762
-0,006700	-0,001761
0,001350	-0,001759
0,009400	-0,001759
0,017450	-0,001758
0,025500	-0,001758
0,033550	-0,001758
0,041600	-0,001756
0,049650	-0,001754
0,057700	-0,001754
0,065750	-0,001753
0,073850	-0,001751
0,081900	-0,001747
0,089950	-0,001748
0,098000	-0,001748
0,106050	-0,001746
0,114100	-0,001743
0,122150	-0,001740
0,130200	-0,001740
0,138250	-0,001740
0,146300	-0,001741
0,154350	-0,001739
0,162400	-0,001736
0,170450	-0,001734
0,178500	-0,001733
0,186600	-0,001732
0,194650	-0,001732
0,202700	-0,001729
0,210750	-0,001726
0,218800	-0,001725
0,226850	-0,001724
0,234900	-0,001724
0,242950	-0,001724
0,251000	-0,001720
0,259050	-0,001717
0,267100	-0,001714
0,275150	-0,001710
0,283200	-0,001709
0,291300	-0,001709
0,299350	-0,001708
0,307400	-0,001704
0,315450	-0,001700
0,323500	-0,001696
0,331550	-0,001694
0,339600	-0,001691
0,347650	-0,001687
0,355700	-0,001684
0,363750	-0,001681
0,371800	-0,001677
0,379850	-0,001673
0,387900	-0,001669
0,395950	-0,001665
0,404050	-0,001662
0,412100	-0,001657
0,420150	-0,001652
0,428200	-0,001647
0,436250	-0,001641
0,444300	-0,001634
0,452350	-0,001626
0,460400	-0,001618
0,468450	-0,001609
0,476500	-0,001599
0,484550	-0,001590
0,492600	-0,001580
0,500650	-0,001569
0,508700	-0,001557
0,516800	-0,001542
0,524850	-0,001526
0,532900	-0,001507
0,540950	-0,001486
0,549000	-0,001462
0,557050	-0,001435
0,565100	-0,001407
0,573150	-0,001372
0,581200	-0,001332
0,589250	-0,001288
0,597300	-0,001238
0,605350	-0,001179
0,613400	-0,001111
0,621500	-0,001034
0,629550	-0,000948
0,637600	-0,000849
0,645650	-0,000738
0,653700	-0,000613
0,661750	-0,000475
0,669800	-0,000322
0,677850	-0,000154
0,685900	3,192383E-5
0,693950	0,000233
0,702000	0,000448
0,710050	0,000679
0,718100	0,000925
0,726200	0,001184
0,734250	0,001456
0,742300	0,001740
0,750350	0,002038
0,758400	0,002347
0,766450	0,002664
0,774500	0,002993
0,782550	0,003331
0,790600	0,003677
0,798650	0,004032
0,806700	0,004395
0,814750	0,004766
0,822800	0,005142
0,830850	0,005525
0,838950	0,005916
0,847000	0,006312
0,855050	0,006713
0,863100	0,007118
0,871150	0,007528
0,879200	0,007944
0,887250	0,008361
0,895300	0,008785
0,903350	0,009212
0,911400	0,009641
0,919450	0,010075
0,927500	0,010516
0,935550	0,010956
0,943650	0,011402
0,951700	0,011846
0,959750	0,012296
0,967800	0,012747
0,975850	0,013202
0,983900	0,013657
0,991950	0,014115
1,000000	0,014576
--- Sample: 1.0 HIGH - Device: L.06 ---
-0,200000	-0,001809
-0,191950	-0,001807
-0,183900	-0,001807
-0,175850	-0,001806
-0,167800	-0,001804
-0,159750	-0,001804
-0,151700	-0,001805
-0,143600	-0,001803
-0,135550	-0,001804
-0,127500	-0,001804
-0,119450	-0,001800
-0,111400	-0,001800
-0,103350	-0,001797
-0,095300	-0,001795
-0,087250	-0,001796
-0,079200	-0,001798
-0,071150	-0,001799
-0,063100	-0,001798
-0,055050	-0,001795
-0,047000	-0,001793
-0,038950	-0,001791
-0,030850	-0,001791
-0,022800	-0,001792
-0,014750	-0,001792
-0,006700	-0,001790
0,001350	-0,001789
0,009400	-0,001788
0,017450	-0,001786
0,025500	-0,001786
0,033550	-0,001785
0,041600	-0,001785
0,049650	-0,001785
0,057700	-0,001784
0,065750	-0,001782
0,073850	-0,001780
0,081900	-0,001779
0,089950	-0,001777
0,098000	-0,001774
0,106050	-0,001773
0,114100	-0,001773
0,122150	-0,001774
0,130200	-0,001774
0,138250	-0,001772
0,146300	-0,001767
0,154350	-0,001767
0,162400	-0,001764
0,170450	-0,001763
0,178500	-0,001765
0,186600	-0,001765
0,194650	-0,001764
0,202700	-0,001761
0,210750	-0,001759
0,218800	-0,001758
0,226850	-0,001756
0,234900	-0,001753
0,242950	-0,001750
0,251000	-0,001749
0,259050	-0,001748
0,267100	-0,001746
0,275150	-0,001744
0,283200	-0,001741
0,291300	-0,001737
0,299350	-0,001735
0,307400	-0,001731
0,315450	-0,001729
0,323500	-0,001727
0,331550	-0,001724
0,339600	-0,001722
0,347650	-0,001718
0,355700	-0,001715
0,363750	-0,001712
0,371800	-0,001708
0,379850	-0,001703
0,387900	-0,001700
0,395950	-0,001697
0,404050	-0,001695
0,412100	-0,001690
0,420150	-0,001682
0,428200	-0,001677
0,436250	-0,001672
0,444300	-0,001665
0,452350	-0,001658
0,460400	-0,001652
0,468450	-0,001645
0,476500	-0,001638
0,484550	-0,001629
0,492600	-0,001619
0,500650	-0,001608
0,508700	-0,001597
0,516800	-0,001583
0,524850	-0,001568
0,532900	-0,001552
0,540950	-0,001533
0,549000	-0,001510
0,557050	-0,001485
0,565100	-0,001459
0,573150	-0,001425
0,581200	-0,001385
0,589250	-0,001343
0,597300	-0,001295
0,605350	-0,001239
0,613400	-0,001173
0,621500	-0,001096
0,629550	-0,001006
0,637600	-0,000906
0,645650	-0,000793
0,653700	-0,000664
0,661750	-0,000521
0,669800	-0,000362
0,677850	-0,000186
0,685900	6,343696E-6
0,693950	0,000215
0,702000	0,000439
0,710050	0,000679
0,718100	0,000935
0,726200	0,001206
0,734250	0,001490
0,742300	0,001786
0,750350	0,002094
0,758400	0,002414
0,766450	0,002744
0,774500	0,003085
0,782550	0,003437
0,790600	0,003795
0,798650	0,004163
0,806700	0,004539
0,814750	0,004923
0,822800	0,005311
0,830850	0,005707
0,838950	0,006112
0,847000	0,006520
0,855050	0,006934
0,863100	0,007351
0,871150	0,007775
0,879200	0,008203
0,887250	0,008634
0,895300	0,009070
0,903350	0,009510
0,911400	0,009952
0,919450	0,010399
0,927500	0,010852
0,935550	0,011305
0,943650	0,011763
0,951700	0,012220
0,959750	0,012682
0,967800	0,013146
0,975850	0,013613
0,983900	0,014080
0,991950	0,014551
1,000000	0,015025
--- Sample: 1.0 HIGH - Device: L.07 ---
-0,200000	-0,001815
-0,191950	-0,001813
-0,183900	-0,001809
-0,175850	-0,001808
-0,167800	-0,001809
-0,159750	-0,001808
-0,151700	-0,001808
-0,143600	-0,001806
-0,135550	-0,001805
-0,127500	-0,001805
-0,119450	-0,001802
-0,111400	-0,001804
-0,103350	-0,001805
-0,095300	-0,001805
-0,087250	-0,001803
-0,079200	-0,001800
-0,071150	-0,001799
-0,063100	-0,001799
-0,055050	-0,001798
-0,047000	-0,001797
-0,038950	-0,001795
-0,030850	-0,001793
-0,022800	-0,001792
-0,014750	-0,001793
-0,006700	-0,001793
0,001350	-0,001791
0,009400	-0,001788
0,017450	-0,001787
0,025500	-0,001789
0,033550	-0,001790
0,041600	-0,001790
0,049650	-0,001787
0,057700	-0,001782
0,065750	-0,001782
0,073850	-0,001781
0,081900	-0,001778
0,089950	-0,001776
0,098000	-0,001776
0,106050	-0,001775
0,114100	-0,001774
0,122150	-0,001772
0,130200	-0,001768
0,138250	-0,001770
0,146300	-0,001770
0,154350	-0,001770
0,162400	-0,001769
0,170450	-0,001768
0,178500	-0,001766
0,186600	-0,001765
0,194650	-0,001762
0,202700	-0,001759
0,210750	-0,001755
0,218800	-0,001754
0,226850	-0,001753
0,234900	-0,001753
0,242950	-0,001752
0,251000	-0,001751
0,259050	-0,001746
0,267100	-0,001743
0,275150	-0,001741
0,283200	-0,001738
0,291300	-0,001735
0,299350	-0,001734
0,307400	-0,001731
0,315450	-0,001729
0,323500	-0,001726
0,331550	-0,001723
0,339600	-0,001721
0,347650	-0,001718
0,355700	-0,001715
0,363750	-0,001712
0,371800	-0,001708
0,379850	-0,001705
0,387900	-0,001701
0,395950	-0,001699
0,404050	-0,001696
0,412100	-0,001691
0,420150	-0,001687
0,428200	-0,001683
0,436250	-0,001680
0,444300	-0,001674
0,452350	-0,001667
0,460400	-0,001661
0,468450	-0,001654
0,476500	-0,001646
0,484550	-0,001639
0,492600	-0,001630
0,500650	-0,001622
0,508700	-0,001613
0,516800	-0,001601
0,524850	-0,001588
0,532900	-0,001573
0,540950	-0,001557
0,549000	-0,001539
0,557050	-0,001519
0,565100	-0,001493
0,573150	-0,001464
0,581200	-0,001430
0,589250	-0,001390
0,597300	-0,001344
0,605350	-0,001291
0,613400	-0,001230
0,621500	-0,001157
0,629550	-0,001074
0,637600	-0,000974
0,645650	-0,000863
0,653700	-0,000736
0,661750	-0,000590
0,669800	-0,000428
0,677850	-0,000247
0,685900	-4,950976E-5
0,693950	0,000168
0,702000	0,000401
0,710050	0,000652
0,718100	0,000919
0,726200	0,001204
0,734250	0,001502
0,742300	0,001813
0,750350	0,002138
0,758400	0,002475
0,766450	0,002821
0,774500	0,003181
0,782550	0,003550
0,790600	0,003927
0,798650	0,004314
0,806700	0,004709
0,814750	0,005112
0,822800	0,005519
0,830850	0,005936
0,838950	0,006360
0,847000	0,006788
0,855050	0,007222
0,863100	0,007659
0,871150	0,008103
0,879200	0,008551
0,887250	0,009001
0,895300	0,009457
0,903350	0,009917
0,911400	0,010379
0,919450	0,010848
0,927500	0,011318
0,935550	0,011791
0,943650	0,012269
0,951700	0,012746
0,959750	0,013228
0,967800	0,013712
0,975850	0,014198
0,983900	0,014685
0,991950	0,015176
1,000000	0,015668
--- Sample: 1.0 HIGH - Device: L.08 ---
-0,200000	-0,001651
-0,191950	-0,001652
-0,183900	-0,001650
-0,175850	-0,001648
-0,167800	-0,001649
-0,159750	-0,001649
-0,151700	-0,001649
-0,143600	-0,001648
-0,135550	-0,001646
-0,127500	-0,001645
-0,119450	-0,001645
-0,111400	-0,001643
-0,103350	-0,001640
-0,095300	-0,001640
-0,087250	-0,001640
-0,079200	-0,001639
-0,071150	-0,001638
-0,063100	-0,001636
-0,055050	-0,001635
-0,047000	-0,001635
-0,038950	-0,001634
-0,030850	-0,001635
-0,022800	-0,001633
-0,014750	-0,001630
-0,006700	-0,001629
0,001350	-0,001630
0,009400	-0,001629
0,017450	-0,001628
0,025500	-0,001626
0,033550	-0,001624
0,041600	-0,001624
0,049650	-0,001622
0,057700	-0,001621
0,065750	-0,001619
0,073850	-0,001617
0,081900	-0,001616
0,089950	-0,001615
0,098000	-0,001613
0,106050	-0,001613
0,114100	-0,001613
0,122150	-0,001612
0,130200	-0,001610
0,138250	-0,001608
0,146300	-0,001607
0,154350	-0,001606
0,162400	-0,001605
0,170450	-0,001603
0,178500	-0,001602
0,186600	-0,001600
0,194650	-0,001597
0,202700	-0,001597
0,210750	-0,001596
0,218800	-0,001594
0,226850	-0,001590
0,234900	-0,001588
0,242950	-0,001586
0,251000	-0,001584
0,259050	-0,001582
0,267100	-0,001580
0,275150	-0,001578
0,283200	-0,001577
0,291300	-0,001573
0,299350	-0,001571
0,307400	-0,001570
0,315450	-0,001568
0,323500	-0,001565
0,331550	-0,001564
0,339600	-0,001562
0,347650	-0,001559
0,355700	-0,001553
0,363750	-0,001548
0,371800	-0,001547
0,379850	-0,001545
0,387900	-0,001544
0,395950	-0,001539
0,404050	-0,001534
0,412100	-0,001531
0,420150	-0,001525
0,428200	-0,001521
0,436250	-0,001517
0,444300	-0,001514
0,452350	-0,001509
0,460400	-0,001503
0,468450	-0,001498
0,476500	-0,001492
0,484550	-0,001488
0,492600	-0,001481
0,500650	-0,001471
0,508700	-0,001463
0,516800	-0,001454
0,524850	-0,001444
0,532900	-0,001431
0,540950	-0,001420
0,549000	-0,001405
0,557050	-0,001387
0,565100	-0,001367
0,573150	-0,001345
0,581200	-0,001319
0,589250	-0,001288
0,597300	-0,001251
0,605350	-0,001206
0,613400	-0,001155
0,621500	-0,001091
0,629550	-0,001016
0,637600	-0,000932
0,645650	-0,000832
0,653700	-0,000715
0,661750	-0,000581
0,669800	-0,000431
0,677850	-0,000261
0,685900	-6,926522E-5
0,693950	0,000142
0,702000	0,000371
0,710050	0,000620
0,718100	0,000886
0,726200	0,001172
0,734250	0,001473
0,742300	0,001789
0,750350	0,002120
0,758400	0,002464
0,766450	0,002819
0,774500	0,003188
0,782550	0,003568
0,790600	0,003955
0,798650	0,004354
0,806700	0,004761
0,814750	0,005176
0,822800	0,005597
0,830850	0,006027
0,838950	0,006465
0,847000	0,006907
0,855050	0,007355
0,863100	0,007806
0,871150	0,008264
0,879200	0,008727
0,887250	0,009193
0,895300	0,009664
0,903350	0,010139
0,911400	0,010616
0,919450	0,011098
0,927500	0,011583
0,935550	0,012071
0,943650	0,012565
0,951700	0,013056
0,959750	0,013553
0,967800	0,014052
0,975850	0,014553
0,983900	0,015055
0,991950	0,015560
1,000000	0,016067
--- Sample: 1.0 HIGH - Device: L.09 ---
-0,200000	-0,001223
-0,191950	-0,001222
-0,183900	-0,001221
-0,175850	-0,001220
-0,167800	-0,001219
-0,159750	-0,001217
-0,151700	-0,001217
-0,143600	-0,001217
-0,135550	-0,001216
-0,127500	-0,001214
-0,119450	-0,001211
-0,111400	-0,001210
-0,103350	-0,001210
-0,095300	-0,001209
-0,087250	-0,001208
-0,079200	-0,001207
-0,071150	-0,001207
-0,063100	-0,001206
-0,055050	-0,001205
-0,047000	-0,001204
-0,038950	-0,001203
-0,030850	-0,001202
-0,022800	-0,001201
-0,014750	-0,001200
-0,006700	-0,001199
0,001350	-0,001198
0,009400	-0,001196
0,017450	-0,001193
0,025500	-0,001192
0,033550	-0,001192
0,041600	-0,001189
0,049650	-0,001187
0,057700	-0,001187
0,065750	-0,001187
0,073850	-0,001186
0,081900	-0,001185
0,089950	-0,001182
0,098000	-0,001182
0,106050	-0,001180
0,114100	-0,001178
0,122150	-0,001176
0,130200	-0,001174
0,138250	-0,001173
0,146300	-0,001171
0,154350	-0,001168
0,162400	-0,001168
0,170450	-0,001168
0,178500	-0,001167
0,186600	-0,001164
0,194650	-0,001162
0,202700	-0,001161
0,210750	-0,001160
0,218800	-0,001158
0,226850	-0,001156
0,234900	-0,001154
0,242950	-0,001152
0,251000	-0,001149
0,259050	-0,001147
0,267100	-0,001146
0,275150	-0,001145
0,283200	-0,001143
0,291300	-0,001140
0,299350	-0,001138
0,307400	-0,001136
0,315450	-0,001133
0,323500	-0,001129
0,331550	-0,001128
0,339600	-0,001126
0,347650	-0,001123
0,355700	-0,001120
0,363750	-0,001117
0,371800	-0,001115
0,379850	-0,001112
0,387900	-0,001109
0,395950	-0,001106
0,404050	-0,001103
0,412100	-0,001098
0,420150	-0,001094
0,428200	-0,001090
0,436250	-0,001087
0,444300	-0,001083
0,452350	-0,001079
0,460400	-0,001073
0,468450	-0,001069
0,476500	-0,001064
0,484550	-0,001059
0,492600	-0,001054
0,500650	-0,001047
0,508700	-0,001040
0,516800	-0,001034
0,524850	-0,001026
0,532900	-0,001017
0,540950	-0,001008
0,549000	-0,000997
0,557050	-0,000984
0,565100	-0,000970
0,573150	-0,000954
0,581200	-0,000935
0,589250	-0,000915
0,597300	-0,000890
0,605350	-0,000859
0,613400	-0,000824
0,621500	-0,000782
0,629550	-0,000734
0,637600	-0,000675
0,645650	-0,000604
0,653700	-0,000520
0,661750	-0,000423
0,669800	-0,000311
0,677850	-0,000179
0,685900	-2,771822E-5
0,693950	0,000142
0,702000	0,000330
0,710050	0,000540
0,718100	0,000770
0,726200	0,001020
0,734250	0,001289
0,742300	0,001573
0,750350	0,001875
0,758400	0,002194
0,766450	0,002525
0,774500	0,002872
0,782550	0,003231
0,790600	0,003600
0,798650	0,003982
0,806700	0,004373
0,814750	0,004775
0,822800	0,005182
0,830850	0,005600
0,838950	0,006026
0,847000	0,006458
0,855050	0,006897
0,863100	0,007339
0,871150	0,007789
0,879200	0,008244
0,887250	0,008702
0,895300	0,009166
0,903350	0,009635
0,911400	0,010105
0,919450	0,010583
0,927500	0,011062
0,935550	0,011545
0,943650	0,012033
0,951700	0,012520
0,959750	0,013012
0,967800	0,013507
0,975850	0,014004
0,983900	0,014501
0,991950	0,015002
1,000000	0,015506
--- Sample: 1.0 HIGH - Device: L.10 ---
-0,200000	-0,000510
-0,191950	-0,000510
-0,183900	-0,000509
-0,175850	-0,000508
-0,167800	-0,000507
-0,159750	-0,000506
-0,151700	-0,000504
-0,143600	-0,000503
-0,135550	-0,000502
-0,127500	-0,000501
-0,119450	-0,000500
-0,111400	-0,000499
-0,103350	-0,000499
-0,095300	-0,000498
-0,087250	-0,000497
-0,079200	-0,000496
-0,071150	-0,000495
-0,063100	-0,000494
-0,055050	-0,000493
-0,047000	-0,000491
-0,038950	-0,000491
-0,030850	-0,000490
-0,022800	-0,000489
-0,014750	-0,000488
-0,006700	-0,000486
0,001350	-0,000486
0,009400	-0,000485
0,017450	-0,000485
0,025500	-0,000484
0,033550	-0,000482
0,041600	-0,000480
0,049650	-0,000479
0,057700	-0,000478
0,065750	-0,000477
0,073850	-0,000476
0,081900	-0,000475
0,089950	-0,000474
0,098000	-0,000473
0,106050	-0,000472
0,114100	-0,000470
0,122150	-0,000469
0,130200	-0,000468
0,138250	-0,000466
0,146300	-0,000465
0,154350	-0,000463
0,162400	-0,000462
0,170450	-0,000460
0,178500	-0,000458
0,186600	-0,000457
0,194650	-0,000455
0,202700	-0,000454
0,210750	-0,000452
0,218800	-0,000450
0,226850	-0,000447
0,234900	-0,000446
0,242950	-0,000444
0,251000	-0,000442
0,259050	-0,000440
0,267100	-0,000438
0,275150	-0,000436
0,283200	-0,000433
0,291300	-0,000431
0,299350	-0,000428
0,307400	-0,000425
0,315450	-0,000422
0,323500	-0,000419
0,331550	-0,000416
0,339600	-0,000412
0,347650	-0,000409
0,355700	-0,000406
0,363750	-0,000402
0,371800	-0,000398
0,379850	-0,000394
0,387900	-0,000389
0,395950	-0,000385
0,404050	-0,000380
0,412100	-0,000374
0,420150	-0,000369
0,428200	-0,000364
0,436250	-0,000358
0,444300	-0,000351
0,452350	-0,000344
0,460400	-0,000337
0,468450	-0,000330
0,476500	-0,000322
0,484550	-0,000314
0,492600	-0,000304
0,500650	-0,000294
0,508700	-0,000283
0,516800	-0,000272
0,524850	-0,000259
0,532900	-0,000247
0,540950	-0,000233
0,549000	-0,000218
0,557050	-0,000200
0,565100	-0,000181
0,573150	-0,000161
0,581200	-0,000138
0,589250	-0,000112
0,597300	-8,346116E-5
0,605350	-5,170440E-5
0,613400	-1,559041E-5
0,621500	2,516771E-5
0,629550	7,127257E-5
0,637600	0,000124
0,645650	0,000184
0,653700	0,000253
0,661750	0,000331
0,669800	0,000421
0,677850	0,000524
0,685900	0,000640
0,693950	0,000772
0,702000	0,000919
0,710050	0,001085
0,718100	0,001268
0,726200	0,001471
0,734250	0,001691
0,742300	0,001929
0,750350	0,002185
0,758400	0,002460
0,766450	0,002749
0,774500	0,003056
0,782550	0,003379
0,790600	0,003714
0,798650	0,004064
0,806700	0,004426
0,814750	0,004800
0,822800	0,005183
0,830850	0,005577
0,838950	0,005983
0,847000	0,006396
0,855050	0,006817
0,863100	0,007244
0,871150	0,007679
0,879200	0,008121
0,887250	0,008567
0,895300	0,009021
0,903350	0,009480
0,911400	0,009941
0,919450	0,010410
0,927500	0,010884
0,935550	0,011360
0,943650	0,011843
0,951700	0,012326
0,959750	0,012813
0,967800	0,013304
0,975850	0,013799
0,983900	0,014293
0,991950	0,014793
1,000000	0,015295
--- Sample: 1.0 HIGH - Device: L.11 ---
-0,200000	-0,000505
-0,191950	-0,000504
-0,183900	-0,000503
-0,175850	-0,000501
-0,167800	-0,000501
-0,159750	-0,000500
-0,151700	-0,000499
-0,143600	-0,000498
-0,135550	-0,000497
-0,127500	-0,000496
-0,119450	-0,000495
-0,111400	-0,000494
-0,103350	-0,000493
-0,095300	-0,000492
-0,087250	-0,000491
-0,079200	-0,000490
-0,071150	-0,000489
-0,063100	-0,000488
-0,055050	-0,000488
-0,047000	-0,000487
-0,038950	-0,000485
-0,030850	-0,000484
-0,022800	-0,000483
-0,014750	-0,000482
-0,006700	-0,000481
0,001350	-0,000481
0,009400	-0,000480
0,017450	-0,000479
0,025500	-0,000477
0,033550	-0,000476
0,041600	-0,000475
0,049650	-0,000474
0,057700	-0,000473
0,065750	-0,000472
0,073850	-0,000471
0,081900	-0,000470
0,089950	-0,000468
0,098000	-0,000467
0,106050	-0,000466
0,114100	-0,000465
0,122150	-0,000464
0,130200	-0,000463
0,138250	-0,000462
0,146300	-0,000460
0,154350	-0,000459
0,162400	-0,000458
0,170450	-0,000457
0,178500	-0,000455
0,186600	-0,000453
0,194650	-0,000452
0,202700	-0,000450
0,210750	-0,000449
0,218800	-0,000447
0,226850	-0,000445
0,234900	-0,000444
0,242950	-0,000441
0,251000	-0,000439
0,259050	-0,000437
0,267100	-0,000435
0,275150	-0,000433
0,283200	-0,000431
0,291300	-0,000429
0,299350	-0,000427
0,307400	-0,000424
0,315450	-0,000421
0,323500	-0,000418
0,331550	-0,000416
0,339600	-0,000413
0,347650	-0,000410
0,355700	-0,000407
0,363750	-0,000403
0,371800	-0,000400
0,379850	-0,000396
0,387900	-0,000392
0,395950	-0,000388
0,404050	-0,000384
0,412100	-0,000380
0,420150	-0,000375
0,428200	-0,000370
0,436250	-0,000365
0,444300	-0,000359
0,452350	-0,000353
0,460400	-0,000347
0,468450	-0,000341
0,476500	-0,000334
0,484550	-0,000326
0,492600	-0,000318
0,500650	-0,000310
0,508700	-0,000300
0,516800	-0,000290
0,524850	-0,000279
0,532900	-0,000267
0,540950	-0,000254
0,549000	-0,000240
0,557050	-0,000225
0,565100	-0,000208
0,573150	-0,000190
0,581200	-0,000169
0,589250	-0,000146
0,597300	-0,000120
0,605350	-9,162738E-5
0,613400	-5,848044E-5
0,621500	-2,033555E-5
0,629550	2,313197E-5
0,637600	7,275553E-5
0,645650	0,000129
0,653700	0,000194
0,661750	0,000269
0,669800	0,000355
0,677850	0,000452
0,685900	0,000565
0,693950	0,000692
0,702000	0,000834
0,710050	0,000994
0,718100	0,001172
0,726200	0,001367
0,734250	0,001581
0,742300	0,001811
0,750350	0,002060
0,758400	0,002326
0,766450	0,002606
0,774500	0,002903
0,782550	0,003215
0,790600	0,003539
0,798650	0,003877
0,806700	0,004226
0,814750	0,004587
0,822800	0,004956
0,830850	0,005336
0,838950	0,005727
0,847000	0,006125
0,855050	0,006530
0,863100	0,006941
0,871150	0,007360
0,879200	0,007785
0,887250	0,008213
0,895300	0,008649
0,903350	0,009090
0,911400	0,009533
0,919450	0,009983
0,927500	0,010437
0,935550	0,010896
0,943650	0,011359
0,951700	0,011822
0,959750	0,012290
0,967800	0,012762
0,975850	0,013237
0,983900	0,013711
0,991950	0,014190
1,000000	0,014672
--- Sample: 1.0 HIGH - Device: L.12 ---
-0,200000	-0,000526
-0,191950	-0,000524
-0,183900	-0,000523
-0,175850	-0,000522
-0,167800	-0,000521
-0,159750	-0,000519
-0,151700	-0,000518
-0,143600	-0,000517
-0,135550	-0,000516
-0,127500	-0,000515
-0,119450	-0,000514
-0,111400	-0,000512
-0,103350	-0,000512
-0,095300	-0,000511
-0,087250	-0,000509
-0,079200	-0,000508
-0,071150	-0,000507
-0,063100	-0,000506
-0,055050	-0,000505
-0,047000	-0,000504
-0,038950	-0,000502
-0,030850	-0,000501
-0,022800	-0,000500
-0,014750	-0,000500
-0,006700	-0,000499
0,001350	-0,000498
0,009400	-0,000496
0,017450	-0,000495
0,025500	-0,000495
0,033550	-0,000493
0,041600	-0,000492
0,049650	-0,000491
0,057700	-0,000490
0,065750	-0,000488
0,073850	-0,000487
0,081900	-0,000485
0,089950	-0,000484
0,098000	-0,000483
0,106050	-0,000481
0,114100	-0,000480
0,122150	-0,000479
0,130200	-0,000477
0,138250	-0,000476
0,146300	-0,000475
0,154350	-0,000473
0,162400	-0,000471
0,170450	-0,000470
0,178500	-0,000468
0,186600	-0,000466
0,194650	-0,000464
0,202700	-0,000462
0,210750	-0,000460
0,218800	-0,000458
0,226850	-0,000457
0,234900	-0,000455
0,242950	-0,000452
0,251000	-0,000450
0,259050	-0,000448
0,267100	-0,000446
0,275150	-0,000444
0,283200	-0,000441
0,291300	-0,000438
0,299350	-0,000436
0,307400	-0,000433
0,315450	-0,000430
0,323500	-0,000427
0,331550	-0,000425
0,339600	-0,000422
0,347650	-0,000418
0,355700	-0,000415
0,363750	-0,000411
0,371800	-0,000407
0,379850	-0,000403
0,387900	-0,000400
0,395950	-0,000395
0,404050	-0,000391
0,412100	-0,000385
0,420150	-0,000380
0,428200	-0,000375
0,436250	-0,000369
0,444300	-0,000363
0,452350	-0,000358
0,460400	-0,000351
0,468450	-0,000344
0,476500	-0,000337
0,484550	-0,000329
0,492600	-0,000321
0,500650	-0,000312
0,508700	-0,000302
0,516800	-0,000291
0,524850	-0,000281
0,532900	-0,000269
0,540950	-0,000256
0,549000	-0,000242
0,557050	-0,000226
0,565100	-0,000209
0,573150	-0,000190
0,581200	-0,000170
0,589250	-0,000147
0,597300	-0,000121
0,605350	-9,202206E-5
0,613400	-5,965774E-5
0,621500	-2,287694E-5
0,629550	1,919192E-5
0,637600	6,669660E-5
0,645650	0,000121
0,653700	0,000184
0,661750	0,000256
0,669800	0,000338
0,677850	0,000432
0,685900	0,000539
0,693950	0,000660
0,702000	0,000795
0,710050	0,000948
0,718100	0,001117
0,726200	0,001303
0,734250	0,001505
0,742300	0,001723
0,750350	0,001958
0,758400	0,002209
0,766450	0,002474
0,774500	0,002754
0,782550	0,003047
0,790600	0,003352
0,798650	0,003670
0,806700	0,003998
0,814750	0,004337
0,822800	0,004683
0,830850	0,005040
0,838950	0,005407
0,847000	0,005780
0,855050	0,006160
0,863100	0,006544
0,871150	0,006937
0,879200	0,007334
0,887250	0,007736
0,895300	0,008143
0,903350	0,008556
0,911400	0,008971
0,919450	0,009391
0,927500	0,009816
0,935550	0,010244
0,943650	0,010678
0,951700	0,011111
0,959750	0,011548
0,967800	0,011988
0,975850	0,012431
0,983900	0,012874
0,991950	0,013322
1,000000	0,013771
--- Sample: 1.0 HIGH - Device: R.02 ---
-0,200000	-0,001839
-0,191950	-0,001839
-0,183900	-0,001839
-0,175850	-0,001839
-0,167800	-0,001838
-0,159750	-0,001838
-0,151700	-0,001837
-0,143600	-0,001833
-0,135550	-0,001831
-0,127500	-0,001834
-0,119450	-0,001833
-0,111400	-0,001835
-0,103350	-0,001835
-0,095300	-0,001831
-0,087250	-0,001829
-0,079200	-0,001827
-0,071150	-0,001825
-0,063100	-0,001824
-0,055050	-0,001826
-0,047000	-0,001826
-0,038950	-0,001823
-0,030850	-0,001818
-0,022800	-0,001815
-0,014750	-0,001817
-0,006700	-0,001815
0,001350	-0,001814
0,009400	-0,001814
0,017450	-0,001813
0,025500	-0,001810
0,033550	-0,001809
0,041600	-0,001809
0,049650	-0,001809
0,057700	-0,001805
0,065750	-0,001801
0,073850	-0,001799
0,081900	-0,001800
0,089950	-0,001802
0,098000	-0,001799
0,106050	-0,001796
0,114100	-0,001796
0,122150	-0,001793
0,130200	-0,001789
0,138250	-0,001786
0,146300	-0,001785
0,154350	-0,001783
0,162400	-0,001780
0,170450	-0,001776
0,178500	-0,001773
0,186600	-0,001773
0,194650	-0,001768
0,202700	-0,001765
0,210750	-0,001765
0,218800	-0,001762
0,226850	-0,001758
0,234900	-0,001753
0,242950	-0,001750
0,251000	-0,001748
0,259050	-0,001744
0,267100	-0,001738
0,275150	-0,001732
0,283200	-0,001729
0,291300	-0,001725
0,299350	-0,001716
0,307400	-0,001706
0,315450	-0,001706
0,323500	-0,001700
0,331550	-0,001694
0,339600	-0,001687
0,347650	-0,001680
0,355700	-0,001672
0,363750	-0,001664
0,371800	-0,001655
0,379850	-0,001646
0,387900	-0,001637
0,395950	-0,001625
0,404050	-0,001613
0,412100	-0,001604
0,420150	-0,001592
0,428200	-0,001581
0,436250	-0,001566
0,444300	-0,001551
0,452350	-0,001538
0,460400	-0,001521
0,468450	-0,001503
0,476500	-0,001486
0,484550	-0,001469
0,492600	-0,001448
0,500650	-0,001425
0,508700	-0,001399
0,516800	-0,001372
0,524850	-0,001344
0,532900	-0,001315
0,540950	-0,001282
0,549000	-0,001245
0,557050	-0,001204
0,565100	-0,001159
0,573150	-0,001111
0,581200	-0,001057
0,589250	-0,000994
0,597300	-0,000927
0,605350	-0,000854
0,613400	-0,000772
0,621500	-0,000681
0,629550	-0,000582
0,637600	-0,000473
0,645650	-0,000353
0,653700	-0,000222
0,661750	-7,912912E-5
0,669800	7,192876E-5
0,677850	0,000240
0,685900	0,000417
0,693950	0,000605
0,702000	0,000803
0,710050	0,001013
0,718100	0,001234
0,726200	0,001466
0,734250	0,001706
0,742300	0,001955
0,750350	0,002213
0,758400	0,002480
0,766450	0,002753
0,774500	0,003036
0,782550	0,003325
0,790600	0,003619
0,798650	0,003922
0,806700	0,004230
0,814750	0,004544
0,822800	0,004862
0,830850	0,005186
0,838950	0,005517
0,847000	0,005852
0,855050	0,006190
0,863100	0,006532
0,871150	0,006878
0,879200	0,007229
0,887250	0,007582
0,895300	0,007940
0,903350	0,008301
0,911400	0,008663
0,919450	0,009030
0,927500	0,009400
0,935550	0,009773
0,943650	0,010150
0,951700	0,010529
0,959750	0,010910
0,967800	0,011293
0,975850	0,011678
0,983900	0,012063
0,991950	0,012453
1,000000	0,012844
--- Sample: 1.0 HIGH - Device: R.03 ---
-0,200000	-0,001808
-0,191950	-0,001806
-0,183900	-0,001805
-0,175850	-0,001804
-0,167800	-0,001804
-0,159750	-0,001802
-0,151700	-0,001800
-0,143600	-0,001796
-0,135550	-0,001798
-0,127500	-0,001798
-0,119450	-0,001797
-0,111400	-0,001797
-0,103350	-0,001796
-0,095300	-0,001796
-0,087250	-0,001795
-0,079200	-0,001792
-0,071150	-0,001792
-0,063100	-0,001791
-0,055050	-0,001787
-0,047000	-0,001788
-0,038950	-0,001791
-0,030850	-0,001793
-0,022800	-0,001792
-0,014750	-0,001790
-0,006700	-0,001788
0,001350	-0,001786
0,009400	-0,001785
0,017450	-0,001784
0,025500	-0,001783
0,033550	-0,001782
0,041600	-0,001782
0,049650	-0,001781
0,057700	-0,001780
0,065750	-0,001778
0,073850	-0,001778
[truncated: 870 more rows]
