# Supplementary material for: Increasing polymer molecular weight enables low-donor-content, efficient and scalable semi-transparent organic solar cells
Source: J Mater Chem A Mater. 2026 Jan 27;14(22):13688–706. doi: 10.1039/d5ta07234d (PMC12937936; doi:10.1039/d5ta07234d)
Supplement: TA-014-D5TA07234D-s001 [file TA-014-D5TA07234D-s001.zip › Datasets for Figures and tables/Figure_2/1.0 LOW_IV_curves.txt]

IV Curves for sample: 1.0 LOW
--- Sample: 1.0 LOW - Device: L.02 ---
-0,200000	-0,001947
-0,191950	-0,001941
-0,183900	-0,001935
-0,175850	-0,001928
-0,167800	-0,001925
-0,159750	-0,001920
-0,151700	-0,001918
-0,143600	-0,001919
-0,135550	-0,001915
-0,127500	-0,001909
-0,119450	-0,001904
-0,111400	-0,001899
-0,103350	-0,001894
-0,095300	-0,001890
-0,087250	-0,001886
-0,079200	-0,001880
-0,071150	-0,001874
-0,063100	-0,001869
-0,055050	-0,001864
-0,047000	-0,001858
-0,038950	-0,001852
-0,030850	-0,001846
-0,022800	-0,001840
-0,014750	-0,001834
-0,006700	-0,001827
0,001350	-0,001822
0,009400	-0,001815
0,017450	-0,001808
0,025500	-0,001800
0,033550	-0,001791
0,041600	-0,001784
0,049650	-0,001776
0,057700	-0,001769
0,065750	-0,001762
0,073850	-0,001754
0,081900	-0,001744
0,089950	-0,001735
0,098000	-0,001727
0,106050	-0,001719
0,114100	-0,001710
0,122150	-0,001699
0,130200	-0,001691
0,138250	-0,001681
0,146300	-0,001673
0,154350	-0,001663
0,162400	-0,001651
0,170450	-0,001640
0,178500	-0,001630
0,186600	-0,001618
0,194650	-0,001607
0,202700	-0,001597
0,210750	-0,001587
0,218800	-0,001575
0,226850	-0,001562
0,234900	-0,001550
0,242950	-0,001539
0,251000	-0,001528
0,259050	-0,001514
0,267100	-0,001501
0,275150	-0,001488
0,283200	-0,001475
0,291300	-0,001462
0,299350	-0,001449
0,307400	-0,001434
0,315450	-0,001421
0,323500	-0,001406
0,331550	-0,001392
0,339600	-0,001378
0,347650	-0,001364
0,355700	-0,001349
0,363750	-0,001332
0,371800	-0,001315
0,379850	-0,001300
0,387900	-0,001283
0,395950	-0,001268
0,404050	-0,001253
0,412100	-0,001237
0,420150	-0,001219
0,428200	-0,001201
0,436250	-0,001182
0,444300	-0,001163
0,452350	-0,001144
0,460400	-0,001124
0,468450	-0,001103
0,476500	-0,001083
0,484550	-0,001062
0,492600	-0,001038
0,500650	-0,001015
0,508700	-0,000990
0,516800	-0,000964
0,524850	-0,000938
0,532900	-0,000910
0,540950	-0,000881
0,549000	-0,000850
0,557050	-0,000818
0,565100	-0,000782
0,573150	-0,000746
0,581200	-0,000706
0,589250	-0,000664
0,597300	-0,000618
0,605350	-0,000568
0,613400	-0,000515
0,621500	-0,000457
0,629550	-0,000396
0,637600	-0,000331
0,645650	-0,000260
0,653700	-0,000186
0,661750	-0,000106
0,669800	-1,877826E-5
0,677850	7,359634E-5
0,685900	0,000608
0,693950	0,000687
0,702000	0,000764
0,710050	0,000866
0,718100	0,000964
0,726200	0,001043
0,734250	0,001154
0,742300	0,001275
0,750350	0,001402
0,758400	0,001530
0,766450	0,001666
0,774500	0,001797
0,782550	0,001940
0,790600	0,002079
0,798650	0,002223
0,806700	0,002373
0,814750	0,002524
0,822800	0,002681
0,830850	0,002839
0,838950	0,003006
0,847000	0,003172
0,855050	0,003338
0,863100	0,003507
0,871150	0,003682
0,879200	0,003864
0,887250	0,004030
0,895300	0,004211
0,903350	0,004389
0,911400	0,004593
0,919450	0,004788
0,927500	0,004982
0,935550	0,005168
0,943650	0,005368
0,951700	0,005555
0,959750	0,005743
0,967800	0,005944
0,975850	0,006149
0,983900	0,006375
0,991950	0,006580
1,000000	0,006772
--- Sample: 1.0 LOW - Device: L.03 ---
-0,200000	-0,002065
-0,191950	-0,002061
-0,183900	-0,002060
-0,175850	-0,002056
-0,167800	-0,002050
-0,159750	-0,002046
-0,151700	-0,002042
-0,143600	-0,002038
-0,135550	-0,002034
-0,127500	-0,002028
-0,119450	-0,002024
-0,111400	-0,002020
-0,103350	-0,002015
-0,095300	-0,002010
-0,087250	-0,002007
-0,079200	-0,002003
-0,071150	-0,001999
-0,063100	-0,001994
-0,055050	-0,001988
-0,047000	-0,001982
-0,038950	-0,001974
-0,030850	-0,001968
-0,022800	-0,001963
-0,014750	-0,001958
-0,006700	-0,001953
0,001350	-0,001945
0,009400	-0,001937
0,017450	-0,001930
0,025500	-0,001922
0,033550	-0,001915
0,041600	-0,001909
0,049650	-0,001902
0,057700	-0,001893
0,065750	-0,001884
0,073850	-0,001875
0,081900	-0,001869
0,089950	-0,001863
0,098000	-0,001855
0,106050	-0,001845
0,114100	-0,001833
0,122150	-0,001824
0,130200	-0,001815
0,138250	-0,001806
0,146300	-0,001795
0,154350	-0,001785
0,162400	-0,001774
0,170450	-0,001763
0,178500	-0,001755
0,186600	-0,001746
0,194650	-0,001736
0,202700	-0,001724
0,210750	-0,001713
0,218800	-0,001701
0,226850	-0,001689
0,234900	-0,001677
0,242950	-0,001666
0,251000	-0,001655
0,259050	-0,001643
0,267100	-0,001631
0,275150	-0,001616
0,283200	-0,001603
0,291300	-0,001592
0,299350	-0,001579
0,307400	-0,001565
0,315450	-0,001550
0,323500	-0,001537
0,331550	-0,001523
0,339600	-0,001509
0,347650	-0,001495
0,355700	-0,001480
0,363750	-0,001466
0,371800	-0,001451
0,379850	-0,001436
0,387900	-0,001421
0,395950	-0,001404
0,404050	-0,001387
0,412100	-0,001370
0,420150	-0,001353
0,428200	-0,001334
0,436250	-0,001315
0,444300	-0,001297
0,452350	-0,001280
0,460400	-0,001262
0,468450	-0,001242
0,476500	-0,001220
0,484550	-0,001198
0,492600	-0,001176
0,500650	-0,001152
0,508700	-0,001127
0,516800	-0,001104
0,524850	-0,001078
0,532900	-0,001050
0,540950	-0,001019
0,549000	-0,000987
0,557050	-0,000953
0,565100	-0,000917
0,573150	-0,000877
0,581200	-0,000833
0,589250	-0,000787
0,597300	-0,000736
0,605350	-0,000682
0,613400	-0,000622
0,621500	-0,000556
0,629550	-0,000486
0,637600	-0,000410
0,645650	-0,000329
0,653700	-0,000240
0,661750	-0,000143
0,669800	-4,025720E-5
0,677850	6,935483E-5
0,685900	0,000187
0,693950	0,000310
0,702000	0,000440
0,710050	0,000576
0,718100	0,000719
0,726200	0,000869
0,734250	0,001024
0,742300	0,001184
0,750350	0,001350
0,758400	0,001521
0,766450	0,001697
0,774500	0,001876
0,782550	0,002062
0,790600	0,002252
0,798650	0,002446
0,806700	0,002645
0,814750	0,002847
0,822800	0,003051
0,830850	0,003261
0,838950	0,003475
0,847000	0,003691
0,855050	0,003910
0,863100	0,004131
0,871150	0,004356
0,879200	0,004584
0,887250	0,004814
0,895300	0,005047
0,903350	0,005282
0,911400	0,005519
0,919450	0,005760
0,927500	0,006001
0,935550	0,006247
0,943650	0,006496
0,951700	0,006744
0,959750	0,006993
0,967800	0,007244
0,975850	0,007499
0,983900	0,007755
0,991950	0,008013
1,000000	0,008273
--- Sample: 1.0 LOW - Device: L.04 ---
-0,200000	-0,002017
-0,191950	-0,002016
-0,183900	-0,002016
-0,175850	-0,002014
-0,167800	-0,002013
-0,159750	-0,002013
-0,151700	-0,002012
-0,143600	-0,002009
-0,135550	-0,002004
-0,127500	-0,002000
-0,119450	-0,001999
-0,111400	-0,001998
-0,103350	-0,001996
-0,095300	-0,001994
-0,087250	-0,001992
-0,079200	-0,001992
-0,071150	-0,001990
-0,063100	-0,001987
-0,055050	-0,001986
-0,047000	-0,001985
-0,038950	-0,001983
-0,030850	-0,001978
-0,022800	-0,001973
-0,014750	-0,001971
-0,006700	-0,001969
0,001350	-0,001967
0,009400	-0,001965
0,017450	-0,001963
0,025500	-0,001960
0,033550	-0,001959
0,041600	-0,001958
0,049650	-0,001954
0,057700	-0,001950
0,065750	-0,001944
0,073850	-0,001939
0,081900	-0,001935
0,089950	-0,001933
0,098000	-0,001929
0,106050	-0,001925
0,114100	-0,001921
0,122150	-0,001917
0,130200	-0,001915
0,138250	-0,001911
0,146300	-0,001906
0,154350	-0,001901
0,162400	-0,001894
0,170450	-0,001887
0,178500	-0,001882
0,186600	-0,001877
0,194650	-0,001871
0,202700	-0,001865
0,210750	-0,001860
0,218800	-0,001854
0,226850	-0,001847
0,234900	-0,001840
0,242950	-0,001831
0,251000	-0,001824
0,259050	-0,001816
0,267100	-0,001808
0,275150	-0,001799
0,283200	-0,001788
0,291300	-0,001777
0,299350	-0,001769
0,307400	-0,001760
0,315450	-0,001751
0,323500	-0,001740
0,331550	-0,001728
0,339600	-0,001716
0,347650	-0,001706
0,355700	-0,001695
0,363750	-0,001683
0,371800	-0,001670
0,379850	-0,001654
0,387900	-0,001638
0,395950	-0,001626
0,404050	-0,001610
0,412100	-0,001596
0,420150	-0,001580
0,428200	-0,001563
0,436250	-0,001546
0,444300	-0,001529
0,452350	-0,001510
0,460400	-0,001489
0,468450	-0,001468
0,476500	-0,001446
0,484550	-0,001423
0,492600	-0,001399
0,500650	-0,001373
0,508700	-0,001346
0,516800	-0,001316
0,524850	-0,001288
0,532900	-0,001258
0,540950	-0,001224
0,549000	-0,001188
0,557050	-0,001148
0,565100	-0,001106
0,573150	-0,001061
0,581200	-0,001012
0,589250	-0,000959
0,597300	-0,000901
0,605350	-0,000837
0,613400	-0,000769
0,621500	-0,000694
0,629550	-0,000614
0,637600	-0,000526
0,645650	-0,000430
0,653700	-0,000327
0,661750	-0,000218
0,669800	-0,000101
0,677850	2,538764E-5
0,685900	0,000160
0,693950	0,000303
0,702000	0,000451
0,710050	0,000623
0,718100	0,000792
0,726200	0,000962
0,734250	0,001132
0,742300	0,001317
0,750350	0,001509
0,758400	0,001708
0,766450	0,001910
0,774500	0,002118
0,782550	0,002340
0,790600	0,002560
0,798650	0,002783
0,806700	0,003025
0,814750	0,003252
0,822800	0,003489
0,830850	0,003735
0,838950	0,003982
0,847000	0,004239
0,855050	0,004489
0,863100	0,004748
0,871150	0,005011
0,879200	0,005280
0,887250	0,005549
0,895300	0,005818
0,903350	0,006094
0,911400	0,006376
0,919450	0,006653
0,927500	0,006938
0,935550	0,007223
0,943650	0,007514
0,951700	0,007805
0,959750	0,008101
0,967800	0,008398
0,975850	0,008695
0,983900	0,009036
0,991950	0,009309
1,000000	0,009607
--- Sample: 1.0 LOW - Device: L.05 ---
-0,200000	-0,001988
-0,191950	-0,001985
-0,183900	-0,001984
-0,175850	-0,001985
-0,167800	-0,001984
-0,159750	-0,001981
-0,151700	-0,001978
-0,143600	-0,001972
-0,135550	-0,001972
-0,127500	-0,001969
-0,119450	-0,001968
-0,111400	-0,001968
-0,103350	-0,001967
-0,095300	-0,001965
-0,087250	-0,001964
-0,079200	-0,001964
-0,071150	-0,001959
-0,063100	-0,001956
-0,055050	-0,001953
-0,047000	-0,001950
-0,038950	-0,001950
-0,030850	-0,001950
-0,022800	-0,001948
-0,014750	-0,001945
-0,006700	-0,001941
0,001350	-0,001939
0,009400	-0,001937
0,017450	-0,001935
0,025500	-0,001933
0,033550	-0,001929
0,041600	-0,001927
0,049650	-0,001923
0,057700	-0,001919
0,065750	-0,001917
0,073850	-0,001915
0,081900	-0,001912
0,089950	-0,001908
0,098000	-0,001906
0,106050	-0,001904
0,114100	-0,001902
0,122150	-0,001900
0,130200	-0,001896
0,138250	-0,001890
0,146300	-0,001883
0,154350	-0,001878
0,162400	-0,001877
0,170450	-0,001876
0,178500	-0,001873
0,186600	-0,001866
0,194650	-0,001858
0,202700	-0,001854
0,210750	-0,001851
0,218800	-0,001845
0,226850	-0,001839
0,234900	-0,001834
0,242950	-0,001829
0,251000	-0,001823
0,259050	-0,001816
0,267100	-0,001806
0,275150	-0,001799
0,283200	-0,001795
0,291300	-0,001789
0,299350	-0,001781
0,307400	-0,001773
0,315450	-0,001763
0,323500	-0,001755
0,331550	-0,001748
0,339600	-0,001694
0,347650	-0,001716
0,355700	-0,001704
0,363750	-0,001693
0,371800	-0,001682
0,379850	-0,001673
0,387900	-0,001662
0,395950	-0,001647
0,404050	-0,001631
0,412100	-0,001619
0,420150	-0,001603
0,428200	-0,001586
0,436250	-0,001573
0,444300	-0,001555
0,452350	-0,001537
0,460400	-0,001518
0,468450	-0,001439
0,476500	-0,001426
0,484550	-0,001407
0,492600	-0,001434
0,500650	-0,001409
0,508700	-0,001380
0,516800	-0,001354
0,524850	-0,001323
0,532900	-0,001288
0,540950	-0,001243
0,549000	-0,001214
0,557050	-0,001120
0,565100	-0,001076
0,573150	-0,001033
0,581200	-0,000980
0,589250	-0,000922
0,597300	-0,000855
0,605350	-0,000791
0,613400	-0,000720
0,621500	-0,000644
0,629550	-0,000631
0,637600	-0,000536
0,645650	-0,000412
0,653700	-0,000304
0,661750	-0,000207
0,669800	-5,013870E-5
0,677850	8,182453E-5
0,685900	0,002988
0,693950	0,004018
0,702000	0,003594
0,710050	0,003093
0,718100	0,003127
0,726200	0,004484
0,734250	0,004996
0,742300	0,003885
0,750350	0,002950
0,758400	0,002928
0,766450	0,003042
0,774500	0,003246
0,782550	0,003711
0,790600	0,003761
0,798650	0,004823
0,806700	0,004116
0,814750	0,004315
0,822800	0,004527
0,830850	0,004736
0,838950	0,005033
0,847000	0,005422
0,855050	0,005649
0,863100	0,006961
0,871150	0,006369
0,879200	0,006567
0,887250	0,006841
0,895300	0,007120
0,903350	0,007389
0,911400	0,007817
0,919450	0,008024
0,927500	0,008299
0,935550	0,008609
0,943650	0,008979
0,951700	0,009273
0,959750	0,009599
0,967800	0,010338
0,975850	0,010604
0,983900	0,010895
0,991950	0,011206
1,000000	0,011526
--- Sample: 1.0 LOW - Device: L.06 ---
-0,200000	-0,001937
-0,191950	-0,001937
-0,183900	-0,001934
-0,175850	-0,001932
-0,167800	-0,001932
-0,159750	-0,001933
-0,151700	-0,001933
-0,143600	-0,001932
-0,135550	-0,001931
-0,127500	-0,001929
-0,119450	-0,001929
-0,111400	-0,001928
-0,103350	-0,001926
-0,095300	-0,001924
-0,087250	-0,001923
-0,079200	-0,001921
-0,071150	-0,001920
-0,063100	-0,001920
-0,055050	-0,001921
-0,047000	-0,001922
-0,038950	-0,001921
-0,030850	-0,001918
-0,022800	-0,001917
-0,014750	-0,001915
-0,006700	-0,001913
0,001350	-0,001911
0,009400	-0,001909
0,017450	-0,001908
0,025500	-0,001907
0,033550	-0,001907
0,041600	-0,001906
0,049650	-0,001904
0,057700	-0,001902
0,065750	-0,001900
0,073850	-0,001898
0,081900	-0,001897
0,089950	-0,001896
0,098000	-0,001893
0,106050	-0,001893
0,114100	-0,001893
0,122150	-0,001892
0,130200	-0,001889
0,138250	-0,001887
0,146300	-0,001886
0,154350	-0,001883
0,162400	-0,001882
0,170450	-0,001877
0,178500	-0,001875
0,186600	-0,001873
0,194650	-0,001873
0,202700	-0,001872
0,210750	-0,001870
0,218800	-0,001865
0,226850	-0,001861
0,234900	-0,001861
0,242950	-0,001857
0,251000	-0,001853
0,259050	-0,001850
0,267100	-0,001847
0,275150	-0,001843
0,283200	-0,001838
0,291300	-0,001832
0,299350	-0,001829
0,307400	-0,001826
0,315450	-0,001823
0,323500	-0,001819
0,331550	-0,001813
0,339600	-0,001806
0,347650	-0,001800
0,355700	-0,001795
0,363750	-0,001790
0,371800	-0,001783
0,379850	-0,001774
0,387900	-0,001766
0,395950	-0,001759
0,404050	-0,001753
0,412100	-0,001745
0,420150	-0,001733
0,428200	-0,001723
0,436250	-0,001713
0,444300	-0,001699
0,452350	-0,001687
0,460400	-0,001676
0,468450	-0,001663
0,476500	-0,001647
0,484550	-0,001629
0,492600	-0,001608
0,500650	-0,001588
0,508700	-0,001568
0,516800	-0,001544
0,524850	-0,001519
0,532900	-0,001492
0,540950	-0,001460
0,549000	-0,001425
0,557050	-0,001387
0,565100	-0,001347
0,573150	-0,001303
0,581200	-0,001253
0,589250	-0,001197
0,597300	-0,001136
0,605350	-0,001069
0,613400	-0,000993
0,621500	-0,000909
0,629550	-0,000818
0,637600	-0,000717
0,645650	-0,000606
0,653700	-0,000486
0,661750	-0,000355
0,669800	-0,000213
0,677850	-5,903724E-5
0,685900	0,000106
0,693950	0,000282
0,702000	0,000467
0,710050	0,000664
0,718100	0,000872
0,726200	0,001090
0,734250	0,001317
0,742300	0,001552
0,750350	0,001797
0,758400	0,002050
0,766450	0,002309
0,774500	0,002579
0,782550	0,002854
0,790600	0,003135
0,798650	0,003424
0,806700	0,003719
0,814750	0,004020
0,822800	0,004325
0,830850	0,004637
0,838950	0,004955
0,847000	0,005276
0,855050	0,005602
0,863100	0,005931
0,871150	0,006265
0,879200	0,006603
0,887250	0,006944
0,895300	0,007289
0,903350	0,007638
0,911400	0,007988
0,919450	0,008344
0,927500	0,008702
0,935550	0,009062
0,943650	0,009427
0,951700	0,009793
0,959750	0,010162
0,967800	0,010539
0,975850	0,010912
0,983900	0,011287
0,991950	0,011664
1,000000	0,012044
--- Sample: 1.0 LOW - Device: L.08 ---
-0,200000	-0,002029
-0,191950	-0,002028
-0,183900	-0,002024
-0,175850	-0,002022
-0,167800	-0,002020
-0,159750	-0,002018
-0,151700	-0,002017
-0,143600	-0,002017
-0,135550	-0,002017
-0,127500	-0,002017
-0,119450	-0,002015
-0,111400	-0,002012
-0,103350	-0,002010
-0,095300	-0,002009
-0,087250	-0,002008
-0,079200	-0,002006
-0,071150	-0,002003
-0,063100	-0,002002
-0,055050	-0,001999
-0,047000	-0,001999
-0,038950	-0,001999
-0,030850	-0,002000
-0,022800	-0,001999
-0,014750	-0,001996
-0,006700	-0,001994
0,001350	-0,001993
0,009400	-0,001991
0,017450	-0,001988
0,025500	-0,001988
0,033550	-0,001987
0,041600	-0,001986
0,049650	-0,001983
0,057700	-0,001979
0,065750	-0,001979
0,073850	-0,001978
0,081900	-0,001976
0,089950	-0,001973
0,098000	-0,001972
0,106050	-0,001970
0,114100	-0,001968
0,122150	-0,001965
0,130200	-0,001961
0,138250	-0,001961
0,146300	-0,001959
0,154350	-0,001956
0,162400	-0,001954
0,170450	-0,001953
0,178500	-0,001950
0,186600	-0,001947
0,194650	-0,001946
0,202700	-0,001946
0,210750	-0,001942
0,218800	-0,001939
0,226850	-0,001937
0,234900	-0,001934
0,242950	-0,001932
0,251000	-0,001927
0,259050	-0,001923
0,267100	-0,001922
0,275150	-0,001919
0,283200	-0,001915
0,291300	-0,001911
0,299350	-0,001910
0,307400	-0,001906
0,315450	-0,001902
0,323500	-0,001897
0,331550	-0,001892
0,339600	-0,001891
0,347650	-0,001888
0,355700	-0,001884
0,363750	-0,001877
0,371800	-0,001873
0,379850	-0,001870
0,387900	-0,001865
0,395950	-0,001858
0,404050	-0,001852
0,412100	-0,001847
0,420150	-0,001840
0,428200	-0,001834
0,436250	-0,001828
0,444300	-0,001822
0,452350	-0,001814
0,460400	-0,001806
0,468450	-0,001796
0,476500	-0,001784
0,484550	-0,001770
0,492600	-0,001759
0,500650	-0,001749
0,508700	-0,001736
0,516800	-0,001721
0,524850	-0,001703
0,532900	-0,001684
0,540950	-0,001665
0,549000	-0,001641
0,557050	-0,001614
0,565100	-0,001585
0,573150	-0,001551
0,581200	-0,001513
0,589250	-0,001470
0,597300	-0,001421
0,605350	-0,001363
0,613400	-0,001297
0,621500	-0,001222
0,629550	-0,001136
0,637600	-0,001038
0,645650	-0,000925
0,653700	-0,000801
0,661750	-0,000661
0,669800	-0,000507
0,677850	-0,000336
0,685900	-0,000150
0,693950	5,203304E-5
0,702000	0,000271
0,710050	0,000505
0,718100	0,000756
0,726200	0,001021
0,734250	0,001300
0,742300	0,001590
0,750350	0,001893
0,758400	0,002210
0,766450	0,002534
0,774500	0,002873
0,782550	0,003218
0,790600	0,003571
0,798650	0,003934
0,806700	0,004307
0,814750	0,004685
0,822800	0,005070
0,830850	0,005465
0,838950	0,005865
0,847000	0,006266
0,855050	0,006679
0,863100	0,007092
0,871150	0,007512
0,879200	0,007929
0,887250	0,008362
0,895300	0,008792
0,903350	0,009232
0,911400	0,009669
0,919450	0,010108
0,927500	0,010560
0,935550	0,011010
0,943650	0,011463
0,951700	0,011916
0,959750	0,012367
0,967800	0,012838
0,975850	0,013299
0,983900	0,013755
0,991950	0,014220
1,000000	0,014690
--- Sample: 1.0 LOW - Device: L.10 ---
-0,200000	-0,001115
-0,191950	-0,001113
-0,183900	-0,001112
-0,175850	-0,001112
-0,167800	-0,001111
-0,159750	-0,001110
-0,151700	-0,001109
-0,143600	-0,001109
-0,135550	-0,001108
-0,127500	-0,001107
-0,119450	-0,001107
-0,111400	-0,001106
-0,103350	-0,001105
-0,095300	-0,001104
-0,087250	-0,001102
-0,079200	-0,001100
-0,071150	-0,001099
-0,063100	-0,001097
-0,055050	-0,001096
-0,047000	-0,001096
-0,038950	-0,001095
-0,030850	-0,001094
-0,022800	-0,001093
-0,014750	-0,001092
-0,006700	-0,001091
0,001350	-0,001089
0,009400	-0,001086
0,017450	-0,001084
0,025500	-0,001084
0,033550	-0,001084
0,041600	-0,001082
0,049650	-0,001080
0,057700	-0,001078
0,065750	-0,001078
0,073850	-0,001077
0,081900	-0,001075
0,089950	-0,001073
0,098000	-0,001071
0,106050	-0,001068
0,114100	-0,001067
0,122150	-0,001066
0,130200	-0,001064
0,138250	-0,001063
0,146300	-0,001061
0,154350	-0,001060
0,162400	-0,001059
0,170450	-0,001058
0,178500	-0,001056
0,186600	-0,001053
0,194650	-0,001051
0,202700	-0,001049
0,210750	-0,001047
0,218800	-0,001046
0,226850	-0,001047
0,234900	-0,001045
0,242950	-0,001042
0,251000	-0,001038
0,259050	-0,001035
0,267100	-0,001034
0,275150	-0,001032
0,283200	-0,001029
0,291300	-0,001027
0,299350	-0,001024
0,307400	-0,001022
0,315450	-0,001020
0,323500	-0,001017
0,331550	-0,001014
0,339600	-0,001012
0,347650	-0,001010
0,355700	-0,001006
0,363750	-0,001002
0,371800	-0,000998
0,379850	-0,000995
0,387900	-0,000991
0,395950	-0,000987
0,404050	-0,000984
0,412100	-0,000979
0,420150	-0,000976
0,428200	-0,000973
0,436250	-0,000968
0,444300	-0,000963
0,452350	-0,000957
0,460400	-0,000952
0,468450	-0,000945
0,476500	-0,000937
0,484550	-0,000914
0,492600	-0,000909
0,500650	-0,000902
0,508700	-0,000892
0,516800	-0,000880
0,524850	-0,000870
0,532900	-0,000858
0,540950	-0,000846
0,549000	-0,000832
0,557050	-0,000820
0,565100	-0,000804
0,573150	-0,000793
0,581200	-0,000759
0,589250	-0,000735
0,597300	-0,000706
0,605350	-0,000691
0,613400	-0,000633
0,621500	-0,000594
0,629550	-0,000546
0,637600	-0,000487
0,645650	-0,000431
0,653700	-0,000339
0,661750	-0,000250
0,669800	-0,000152
0,677850	-1,602350E-5
0,685900	0,000123
0,693950	0,000283
0,702000	0,000471
0,710050	0,000675
0,718100	0,000890
0,726200	0,001131
0,734250	0,001394
0,742300	0,001671
0,750350	0,001968
0,758400	0,002282
0,766450	0,002606
0,774500	0,002949
0,782550	0,003306
0,790600	0,003673
0,798650	0,004057
0,806700	0,004447
0,814750	0,004847
0,822800	0,005255
0,830850	0,005675
0,838950	0,006099
0,847000	0,006533
0,855050	0,006995
0,863100	0,007434
0,871150	0,007885
0,879200	0,008341
0,887250	0,008801
0,895300	0,009267
0,903350	0,009739
0,911400	0,010211
0,919450	0,010692
0,927500	0,011174
0,935550	0,011661
0,943650	0,012152
0,951700	0,012643
0,959750	0,013136
0,967800	0,013636
0,975850	0,014132
0,983900	0,014633
0,991950	0,015143
1,000000	0,015648
--- Sample: 1.0 LOW - Device: L.11 ---
-0,200000	-0,001111
-0,191950	-0,001107
-0,183900	-0,001103
-0,175850	-0,001100
-0,167800	-0,001097
-0,159750	-0,001092
-0,151700	-0,001088
-0,143600	-0,001084
-0,135550	-0,001081
-0,127500	-0,001077
-0,119450	-0,001073
-0,111400	-0,001069
-0,103350	-0,001064
-0,095300	-0,001061
-0,087250	-0,001058
-0,079200	-0,001055
-0,071150	-0,001051
-0,063100	-0,001048
-0,055050	-0,001045
-0,047000	-0,001042
-0,038950	-0,001039
-0,030850	-0,001034
-0,022800	-0,001030
-0,014750	-0,001026
-0,006700	-0,001024
0,001350	-0,001021
0,009400	-0,001017
0,017450	-0,001014
0,025500	-0,001011
0,033550	-0,001008
0,041600	-0,001004
0,049650	-0,001001
0,057700	-0,000997
0,065750	-0,000993
0,073850	-0,000989
0,081900	-0,000985
0,089950	-0,000981
0,098000	-0,000978
0,106050	-0,000974
0,114100	-0,000971
0,122150	-0,000966
0,130200	-0,000961
0,138250	-0,000957
0,146300	-0,000952
0,154350	-0,000947
0,162400	-0,000942
0,170450	-0,000938
0,178500	-0,000933
0,186600	-0,000928
0,194650	-0,000922
0,202700	-0,000917
0,210750	-0,000913
0,218800	-0,000907
0,226850	-0,000901
0,234900	-0,000893
0,242950	-0,000888
0,251000	-0,000882
0,259050	-0,000877
0,267100	-0,000870
0,275150	-0,000862
0,283200	-0,000855
0,291300	-0,000848
0,299350	-0,000841
0,307400	-0,000834
0,315450	-0,000828
0,323500	-0,000820
0,331550	-0,000811
0,339600	-0,000801
0,347650	-0,000792
0,355700	-0,000784
0,363750	-0,000776
0,371800	-0,000767
0,379850	-0,000757
0,387900	-0,000747
0,395950	-0,000736
0,404050	-0,000725
0,412100	-0,000716
0,420150	-0,000705
0,428200	-0,000693
0,436250	-0,000680
0,444300	-0,000668
0,452350	-0,000654
0,460400	-0,000641
0,468450	-0,000628
0,476500	-0,000615
0,484550	-0,000600
0,492600	-0,000585
0,500650	-0,000570
0,508700	-0,000552
0,516800	-0,000534
0,524850	-0,000514
0,532900	-0,000497
0,540950	-0,000477
0,549000	-0,000455
0,557050	-0,000432
0,565100	-0,000407
0,573150	-0,000380
0,581200	-0,000351
0,589250	-0,000321
0,597300	-0,000286
0,605350	-0,000247
0,613400	-0,000205
0,621500	-0,000158
0,629550	-0,000105
0,637600	-4,740887E-5
0,645650	1,996291E-5
0,653700	9,777418E-5
0,661750	0,000184
0,669800	0,000284
0,677850	0,000397
0,685900	0,000527
0,693950	0,000672
0,702000	0,000834
0,710050	0,001015
0,718100	0,001213
0,726200	0,001433
0,734250	0,001670
0,742300	0,001923
0,750350	0,002195
0,758400	0,002484
0,766450	0,002787
0,774500	0,003106
0,782550	0,003439
0,790600	0,003783
0,798650	0,004141
0,806700	0,004509
0,814750	0,004888
0,822800	0,005275
0,830850	0,005671
0,838950	0,006078
0,847000	0,006491
0,855050	0,006910
0,863100	0,007334
0,871150	0,007766
0,879200	0,008204
0,887250	0,008644
0,895300	0,009092
0,903350	0,009544
0,911400	0,009998
0,919450	0,010458
0,927500	0,010925
0,935550	0,011392
0,943650	0,011864
0,951700	0,012336
0,959750	0,012813
0,967800	0,013292
0,975850	0,013775
0,983900	0,014258
0,991950	0,014744
1,000000	0,015235
--- Sample: 1.0 LOW - Device: L.12 ---
-0,200000	-0,001050
-0,191950	-0,001048
-0,183900	-0,001046
-0,175850	-0,001045
-0,167800	-0,001044
-0,159750	-0,001043
-0,151700	-0,001041
-0,143600	-0,001038
-0,135550	-0,001036
-0,127500	-0,001035
-0,119450	-0,001034
-0,111400	-0,001032
-0,103350	-0,001030
-0,095300	-0,001029
-0,087250	-0,001026
-0,079200	-0,001024
-0,071150	-0,001023
-0,063100	-0,001021
-0,055050	-0,001020
-0,047000	-0,001018
-0,038950	-0,001017
-0,030850	-0,001015
-0,022800	-0,001015
-0,014750	-0,001013
-0,006700	-0,001012
0,001350	-0,001009
0,009400	-0,001008
0,017450	-0,001007
0,025500	-0,001005
0,033550	-0,001003
0,041600	-0,001001
0,049650	-0,000999
0,057700	-0,000997
0,065750	-0,000997
0,073850	-0,000996
0,081900	-0,000994
0,089950	-0,000992
0,098000	-0,000989
0,106050	-0,000986
0,114100	-0,000985
0,122150	-0,000983
0,130200	-0,000981
0,138250	-0,000978
0,146300	-0,000976
0,154350	-0,000975
0,162400	-0,000973
0,170450	-0,000970
0,178500	-0,000967
0,186600	-0,000965
0,194650	-0,000962
0,202700	-0,000959
0,210750	-0,000956
0,218800	-0,000953
0,226850	-0,000952
0,234900	-0,000949
0,242950	-0,000947
0,251000	-0,000943
0,259050	-0,000940
0,267100	-0,000937
0,275150	-0,000935
0,283200	-0,000931
0,291300	-0,000926
0,299350	-0,000922
0,307400	-0,000919
0,315450	-0,000915
0,323500	-0,000912
0,331550	-0,000908
0,339600	-0,000903
0,347650	-0,000899
0,355700	-0,000895
0,363750	-0,000891
0,371800	-0,000885
0,379850	-0,000881
0,387900	-0,000876
0,395950	-0,000870
0,404050	-0,000864
0,412100	-0,000859
0,420150	-0,000855
0,428200	-0,000850
0,436250	-0,000843
0,444300	-0,000836
0,452350	-0,000828
0,460400	-0,000821
0,468450	-0,000813
0,476500	-0,000805
0,484550	-0,000797
0,492600	-0,000787
0,500650	-0,000777
0,508700	-0,000768
0,516800	-0,000757
0,524850	-0,000746
0,532900	-0,000733
0,540950	-0,000719
0,549000	-0,000704
0,557050	-0,000689
0,565100	-0,000671
0,573150	-0,000651
0,581200	-0,000630
0,589250	-0,000606
0,597300	-0,000579
0,605350	-0,000549
0,613400	-0,000515
0,621500	-0,000475
0,629550	-0,000429
0,637600	-0,000376
0,645650	-0,000315
0,653700	-0,000244
0,661750	-0,000162
0,669800	-6,686946E-5
0,677850	4,143727E-5
0,685900	0,000167
0,693950	0,000310
0,702000	0,000468
0,710050	0,000645
0,718100	0,000840
0,726200	0,001055
0,734250	0,001284
0,742300	0,001530
0,750350	0,001794
0,758400	0,002073
0,766450	0,002364
0,774500	0,002670
0,782550	0,002992
0,790600	0,003320
0,798650	0,003658
0,806700	0,004009
0,814750	0,004368
0,822800	0,004733
0,830850	0,005108
0,838950	0,005492
0,847000	0,005881
0,855050	0,006276
0,863100	0,006677
0,871150	0,007083
0,879200	0,007494
0,887250	0,007909
0,895300	0,008329
0,903350	0,008753
0,911400	0,009179
0,919450	0,009612
0,927500	0,010046
0,935550	0,010485
0,943650	0,010930
0,951700	0,011372
0,959750	0,011819
0,967800	0,012266
0,975850	0,012717
0,983900	0,013170
0,991950	0,013625
1,000000	0,014083
--- Sample: 1.0 LOW - Device: R.03 ---
-0,200000	-0,002112
-0,191950	-0,002111
-0,183900	-0,002106
-0,175850	-0,002101
-0,167800	-0,002100
-0,159750	-0,002096
-0,151700	-0,002091
-0,143600	-0,002089
-0,135550	-0,002088
-0,127500	-0,002086
-0,119450	-0,002082
-0,111400	-0,002078
-0,103350	-0,002072
-0,095300	-0,002071
-0,087250	-0,002067
-0,079200	-0,002063
-0,071150	-0,002060
-0,063100	-0,002058
-0,055050	-0,002053
-0,047000	-0,002046
-0,038950	-0,002040
-0,030850	-0,002037
-0,022800	-0,002030
-0,014750	-0,002026
-0,006700	-0,002024
0,001350	-0,002019
0,009400	-0,002014
0,017450	-0,002006
0,025500	-0,001996
0,033550	-0,001994
0,041600	-0,001992
0,049650	-0,001986
0,057700	-0,001979
0,065750	-0,001973
0,073850	-0,001967
0,081900	-0,001960
0,089950	-0,001953
0,098000	-0,001943
0,106050	-0,001936
0,114100	-0,001929
0,122150	-0,001922
0,130200	-0,001914
0,138250	-0,001904
0,146300	-0,001895
0,154350	-0,001886
0,162400	-0,001878
0,170450	-0,001870
0,178500	-0,001860
0,186600	-0,001850
0,194650	-0,001838
0,202700	-0,001827
0,210750	-0,001816
0,218800	-0,001804
0,226850	-0,001792
0,234900	-0,001782
0,242950	-0,001771
0,251000	-0,001757
0,259050	-0,001745
0,267100	-0,001735
0,275150	-0,001723
0,283200	-0,001710
0,291300	-0,001697
0,299350	-0,001678
0,307400	-0,001665
0,315450	-0,001653
0,323500	-0,001638
0,331550	-0,001624
0,339600	-0,001610
0,347650	-0,001596
0,355700	-0,001579
0,363750	-0,001561
0,371800	-0,001541
0,379850	-0,001527
0,387900	-0,001509
0,395950	-0,001491
0,404050	-0,001474
0,412100	-0,001457
0,420150	-0,001437
0,428200	-0,001416
0,436250	-0,001393
0,444300	-0,001371
0,452350	-0,001349
0,460400	-0,001326
0,468450	-0,001302
0,476500	-0,001278
0,484550	-0,001252
0,492600	-0,001225
0,500650	-0,001197
0,508700	-0,001166
0,516800	-0,001133
0,524850	-0,001098
0,532900	-0,001063
0,540950	-0,001025
0,549000	-0,000985
0,557050	-0,000940
0,565100	-0,000893
0,573150	-0,000842
0,581200	-0,000786
0,589250	-0,000727
0,597300	-0,000665
0,605350	-0,000598
0,613400	-0,000524
0,621500	-0,000443
0,629550	-0,000357
0,637600	-0,000266
0,645650	-0,000171
0,653700	-6,700430E-5
0,661750	4,125771E-5
0,669800	0,000158
0,677850	0,000279
0,685900	0,000407
0,693950	0,000542
0,702000	0,000681
0,710050	0,000827
0,718100	0,000977
0,726200	0,001134
0,734250	0,001295
0,742300	0,001461
0,750350	0,001632
0,758400	0,001808
0,766450	0,001988
0,774500	0,002172
0,782550	0,002360
0,790600	0,002552
0,798650	0,002749
0,806700	0,002951
0,814750	0,003155
0,822800	0,003361
0,830850	0,003572
0,838950	0,003786
0,847000	0,004002
0,855050	0,004223
0,863100	0,004445
0,871150	0,004670
0,879200	0,004898
0,887250	0,005126
0,895300	0,005360
0,903350	0,005597
0,911400	0,005833
0,919450	0,006072
0,927500	0,006312
0,935550	0,006557
0,943650	0,006804
0,951700	0,007051
0,959750	0,007301
0,967800	0,007554
0,975850	0,007808
0,983900	0,008064
0,991950	0,008322
1,000000	0,008579
--- Sample: 1.0 LOW - Device: R.04 ---
-0,200000	-0,002063
-0,191950	-0,002064
-0,183900	-0,002061
-0,175850	-0,002056
-0,167800	-0,002050
-0,159750	-0,002045
-0,151700	-0,002040
-0,143600	-0,002034
-0,135550	-0,002032
-0,127500	-0,002031
-0,119450	-0,002027
-0,111400	-0,002024
-0,103350	-0,002019
-0,095300	-0,002016
-0,087250	-0,002012
-0,079200	-0,002005
-0,071150	-0,001999
-0,063100	-0,001997
-0,055050	-0,001992
-0,047000	-0,001987
-0,038950	-0,001983
-0,030850	-0,001979
-0,022800	-0,001974
-0,014750	-0,001969
-0,006700	-0,001963
0,001350	-0,001954
0,009400	-0,001953
0,017450	-0,001948
0,025500	-0,001944
0,033550	-0,001940
0,041600	-0,001936
0,049650	-0,001932
0,057700	-0,001925
0,065750	-0,001917
0,073850	-0,001913
0,081900	-0,001909
0,089950	-0,001905
0,098000	-0,001900
0,106050	-0,001895
0,114100	-0,001889
0,122150	-0,001881
0,130200	-0,001870
0,138250	-0,001866
0,146300	-0,001859
0,154350	-0,001851
0,162400	-0,001844
0,170450	-0,001837
0,178500	-0,001830
0,186600	-0,001822
0,194650	-0,001815
0,202700	-0,001806
0,210750	-0,001796
0,218800	-0,001787
0,226850	-0,001777
0,234900	-0,001771
0,242950	-0,001763
0,251000	-0,001752
0,259050	-0,001741
0,267100	-0,001733
0,275150	-0,001723
0,283200	-0,001712
0,291300	-0,001699
0,299350	-0,001687
0,307400	-0,001677
0,315450	-0,001667
0,323500	-0,001654
0,331550	-0,001638
0,339600	-0,001622
0,347650	-0,001610
0,355700	-0,001595
0,363750	-0,001579
0,371800	-0,001564
0,379850	-0,001547
0,387900	-0,001529
0,395950	-0,001509
0,404050	-0,001492
0,412100	-0,001476
0,420150	-0,001454
0,428200	-0,001434
0,436250	-0,001412
0,444300	-0,001391
0,452350	-0,001368
0,460400	-0,001342
0,468450	-0,001316
0,476500	-0,001290
0,484550	-0,001260
0,492600	-0,001230
0,500650	-0,001200
0,508700	-0,001169
0,516800	-0,001135
0,524850	-0,001098
0,532900	-0,001060
0,540950	-0,001018
0,549000	-0,000972
0,557050	-0,000924
0,565100	-0,000875
0,573150	-0,000819
0,581200	-0,000759
0,589250	-0,000697
0,597300	-0,000627
0,605350	-0,000553
0,613400	-0,000469
0,621500	-0,000381
0,629550	-0,000289
0,637600	-0,000189
0,645650	-7,997968E-5
0,653700	3,798537E-5
0,661750	0,000158
0,669800	0,000289
0,677850	0,000427
0,685900	0,000571
0,693950	0,000724
0,702000	0,000882
0,710050	0,001051
0,718100	0,001224
0,726200	0,001405
0,734250	0,001591
0,742300	0,001785
0,750350	0,001982
0,758400	0,002190
0,766450	0,002400
0,774500	0,002641
0,782550	0,002840
0,790600	0,003063
0,798650	0,003295
0,806700	0,003532
0,814750	0,003771
0,822800	0,004017
0,830850	0,004266
0,838950	0,004519
0,847000	0,004777
0,855050	0,005038
0,863100	0,005304
0,871150	0,005572
0,879200	0,005841
0,887250	0,006113
0,895300	0,006393
0,903350	0,006673
0,911400	0,006957
0,919450	0,007246
0,927500	0,007527
0,935550	0,007821
0,943650	0,008118
0,951700	0,008415
0,959750	0,008712
0,967800	0,009015
0,975850	0,009316
0,983900	0,009619
0,991950	0,009922
1,000000	0,010236
--- Sample: 1.0 LOW - Device: R.05 ---
-0,200000	-0,002037
-0,191950	-0,002035
-0,183900	-0,002030
-0,175850	-0,002024
-0,167800	-0,002023
-0,159750	-0,002019
-0,151700	-0,002015
-0,143600	-0,002013
-0,135550	-0,002011
-0,127500	-0,002008
-0,119450	-0,002004
-0,111400	-0,001999
-0,103350	-0,001998
-0,095300	-0,001996
-0,087250	-0,001994
-0,079200	-0,001990
-0,071150	-0,001988
-0,063100	-0,001985
-0,055050	-0,001982
-0,047000	-0,001979
-0,038950	-0,001976
-0,030850	-0,001973
-0,022800	-0,001968
-0,014750	-0,001964
-0,006700	-0,001963
0,001350	-0,001962
0,009400	-0,001959
0,017450	-0,001954
0,025500	-0,001953
0,033550	-0,001951
0,041600	-0,001946
0,049650	-0,001940
0,057700	-0,001939
0,065750	-0,001935
0,073850	-0,001931
0,081900	-0,001929
0,089950	-0,001924
0,098000	-0,001919
0,106050	-0,001916
0,114100	-0,001911
0,122150	-0,001906
0,130200	-0,001904
0,138250	-0,001902
0,146300	-0,001897
0,154350	-0,001891
0,162400	-0,001887
0,170450	-0,001883
0,178500	-0,001877
0,186600	-0,001873
0,194650	-0,001868
0,202700	-0,001863
0,210750	-0,001858
0,218800	-0,001851
0,226850	-0,001844
0,234900	-0,001839
0,242950	-0,001832
0,251000	-0,001825
0,259050	-0,001817
0,267100	-0,001809
0,275150	-0,001803
0,283200	-0,001797
0,291300	-0,001789
0,299350	-0,001780
0,307400	-0,001773
0,315450	-0,001765
0,323500	-0,001753
0,331550	-0,001744
0,339600	-0,001734
0,347650	-0,001722
0,355700	-0,001710
0,363750	-0,001699
0,371800	-0,001688
0,379850	-0,001672
0,387900	-0,001659
0,395950	-0,001645
0,404050	-0,001631
0,412100	-0,001614
0,420150	-0,001600
0,428200	-0,001580
0,436250	-0,001562
0,444300	-0,001539
0,452350	-0,001520
0,460400	-0,001501
0,468450	-0,001479
0,476500	-0,001454
0,484550	-0,001427
0,492600	-0,001397
0,500650	-0,001370
0,508700	-0,001338
0,516800	-0,001305
0,524850	-0,001267
0,532900	-0,001234
0,540950	-0,001187
0,549000	-0,001145
0,557050	-0,001098
0,565100	-0,001043
0,573150	-0,000979
0,581200	-0,000916
0,589250	-0,000844
0,597300	-0,000773
0,605350	-0,000693
0,613400	-0,000605
0,621500	-0,000509
0,629550	-0,000408
0,637600	-0,000295
0,645650	-0,000176
0,653700	-3,706388E-5
0,661750	9,197983E-5
0,669800	0,000259
0,677850	0,000408
0,685900	0,000568
0,693950	0,000748
0,702000	0,000914
0,710050	0,001117
0,718100	0,001299
0,726200	0,001517
0,734250	0,001735
0,742300	0,001930
0,750350	0,002151
0,758400	0,002361
0,766450	0,002610
0,774500	0,002873
0,782550	0,003110
0,790600	0,003398
0,798650	0,003672
0,806700	0,003919
0,814750	0,004222
0,822800	0,004464
0,830850	0,004731
0,838950	0,005033
0,847000	0,005317
0,855050	0,005646
0,863100	0,005944
0,871150	0,006227
0,879200	0,006545
0,887250	0,006853
0,895300	0,007130
0,903350	0,007452
0,911400	0,007773
0,919450	0,008108
0,927500	0,008438
0,935550	0,008789
0,943650	0,009119
0,951700	0,009467
0,959750	0,009760
0,967800	0,010127
0,975850	0,010503
0,983900	0,010818
0,991950	0,011166
1,000000	0,011517
--- Sample: 1.0 LOW - Device: R.06 ---
-0,200000	-0,001962
-0,191950	-0,001960
-0,183900	-0,001961
-0,175850	-0,001959
-0,167800	-0,001957
-0,159750	-0,001955
-0,151700	-0,001954
-0,143600	-0,001955
-0,135550	-0,001953
-0,127500	-0,001950
-0,119450	-0,001949
-0,111400	-0,001948
-0,103350	-0,001948
-0,095300	-0,001947
-0,087250	-0,001945
-0,079200	-0,001943
-0,071150	-0,001942
-0,063100	-0,001941
-0,055050	-0,001941
-0,047000	-0,001940
-0,038950	-0,001939
-0,030850	-0,001938
-0,022800	-0,001936
-0,014750	-0,001935
-0,006700	-0,001934
0,001350	-0,001934
0,009400	-0,001931
0,017450	-0,001928
0,025500	-0,001927
0,033550	-0,001922
0,041600	-0,001920
0,049650	-0,001920
0,057700	-0,001921
0,065750	-0,001920
0,073850	-0,001919
0,081900	-0,001918
0,089950	-0,001914
0,098000	-0,001912
0,106050	-0,001910
0,114100	-0,001909
0,122150	-0,001906
0,130200	-0,001904
0,138250	-0,001902
0,146300	-0,001900
0,154350	-0,001899
0,162400	-0,001897
0,170450	-0,001895
0,178500	-0,001892
0,186600	-0,001890
0,194650	-0,001888
0,202700	-0,001885
0,210750	-0,001882
0,218800	-0,001878
0,226850	-0,001876
0,234900	-0,001873
0,242950	-0,001867
0,251000	-0,001864
0,259050	-0,001861
0,267100	-0,001858
0,275150	-0,001855
0,283200	-0,001852
0,291300	-0,001847
0,299350	-0,001845
0,307400	-0,001841
0,315450	-0,001835
0,323500	-0,001829
0,331550	-0,001824
0,339600	-0,001819
0,347650	-0,001814
0,355700	-0,001806
0,363750	-0,001802
0,371800	-0,001797
0,379850	-0,001789
0,387900	-0,001782
0,395950	-0,001775
0,404050	-0,001767
0,412100	-0,001758
0,420150	-0,001749
0,428200	-0,001737
0,436250	-0,001728
0,444300	-0,001717
0,452350	-0,001704
0,460400	-0,001690
0,468450	-0,001676
0,476500	-0,001659
0,484550	-0,001640
0,492600	-0,001622
0,500650	-0,001602
0,508700	-0,001576
0,516800	-0,001549
0,524850	-0,001521
0,532900	-0,001488
0,540950	-0,001454
0,549000	-0,001416
0,557050	-0,001371
0,565100	-0,001325
0,573150	-0,001273
0,581200	-0,001213
0,589250	-0,001149
0,597300	-0,001079
0,605350	-0,001001
0,613400	-0,000911
0,621500	-0,000814
0,629550	-0,000709
0,637600	-0,000593
0,645650	-0,000466
0,653700	-0,000329
0,661750	-0,000180
0,669800	-2,092834E-5
0,677850	0,000151
0,685900	0,000334
0,693950	0,000527
0,702000	0,000731
0,710050	0,000944
0,718100	0,001169
0,726200	0,001404
0,734250	0,001648
0,742300	0,001901
0,750350	0,002162
0,758400	0,002432
0,766450	0,002707
0,774500	0,002993
0,782550	0,003285
0,790600	0,003581
0,798650	0,003885
0,806700	0,004195
0,814750	0,004510
0,822800	0,004830
0,830850	0,005156
0,838950	0,005490
0,847000	0,005827
0,855050	0,006170
0,863100	0,006513
0,871150	0,006862
0,879200	0,007214
0,887250	0,007569
0,895300	0,007934
0,903350	0,008299
0,911400	0,008665
0,919450	0,009028
0,927500	0,009411
0,935550	0,009786
0,943650	0,010167
0,951700	0,010550
0,959750	0,010936
0,967800	0,011323
0,975850	0,011710
0,983900	0,012099
0,991950	0,012493
1,000000	0,012885
--- Sample: 1.0 LOW - Device: R.07 ---
-0,200000	-0,002008
-0,191950	-0,002008
-0,183900	-0,002006
-0,175850	-0,002004
-0,167800	-0,002001
-0,159750	-0,002001
-0,151700	-0,002001
-0,143600	-0,001998
-0,135550	-0,001997
-0,127500	-0,001995
-0,119450	-0,001993
-0,111400	-0,001992
-0,103350	-0,001990
-0,095300	-0,001991
-0,087250	-0,001991
-0,079200	-0,001989
-0,071150	-0,001988
-0,063100	-0,001986
-0,055050	-0,001983
-0,047000	-0,001980
-0,038950	-0,001980
-0,030850	-0,001978
-0,022800	-0,001977
-0,014750	-0,001974
-0,006700	-0,001976
0,001350	-0,001975
0,009400	-0,001975
0,017450	-0,001971
0,025500	-0,001966
0,033550	-0,001967
0,041600	-0,001968
0,049650	-0,001966
0,057700	-0,001963
0,065750	-0,001962
0,073850	-0,001962
[truncated: 870 more rows]
