# Supplementary material for: Increasing polymer molecular weight enables low-donor-content, efficient and scalable semi-transparent organic solar cells
Source: J Mater Chem A Mater. 2026 Jan 27;14(22):13688–706. doi: 10.1039/d5ta07234d (PMC12937936; doi:10.1039/d5ta07234d)
Supplement: TA-014-D5TA07234D-s001 [file TA-014-D5TA07234D-s001.zip › Datasets for Figures and tables/Figure_2/1.2 HIGH 2_IV_curves.txt]

IV Curves for sample: 1.2 HIGH 2
--- Sample: 1.2 HIGH 2 - Device: L.01 ---
-0,200000	-0,001939
-0,191950	-0,001939
-0,183900	-0,001937
-0,175850	-0,001935
-0,167800	-0,001933
-0,159750	-0,001930
-0,151700	-0,001931
-0,143600	-0,001932
-0,135550	-0,001931
-0,127500	-0,001930
-0,119450	-0,001930
-0,111400	-0,001930
-0,103350	-0,001928
-0,095300	-0,001925
-0,087250	-0,001926
-0,079200	-0,001927
-0,071150	-0,001924
-0,063100	-0,001923
-0,055050	-0,001923
-0,047000	-0,001922
-0,038950	-0,001922
-0,030850	-0,001920
-0,022800	-0,001915
-0,014750	-0,001917
-0,006700	-0,001916
0,001350	-0,001913
0,009400	-0,001912
0,017450	-0,001913
0,025500	-0,001914
0,033550	-0,001913
0,041600	-0,001908
0,049650	-0,001904
0,057700	-0,001906
0,065750	-0,001903
0,073850	-0,001902
0,081900	-0,001902
0,089950	-0,001902
0,098000	-0,001900
0,106050	-0,001897
0,114100	-0,001894
0,122150	-0,001894
0,130200	-0,001894
0,138250	-0,001890
0,146300	-0,001888
0,154350	-0,001886
0,162400	-0,001884
0,170450	-0,001881
0,178500	-0,001876
0,186600	-0,001877
0,194650	-0,001875
0,202700	-0,001871
0,210750	-0,001867
0,218800	-0,001866
0,226850	-0,001866
0,234900	-0,001863
0,242950	-0,001858
0,251000	-0,001851
0,259050	-0,001851
0,267100	-0,001847
0,275150	-0,001843
0,283200	-0,001840
0,291300	-0,001837
0,299350	-0,001834
0,307400	-0,001829
0,315450	-0,001822
0,323500	-0,001819
0,331550	-0,001814
0,339600	-0,001808
0,347650	-0,001802
0,355700	-0,001797
0,363750	-0,001791
0,371800	-0,001782
0,379850	-0,001774
0,387900	-0,001769
0,395950	-0,001762
0,404050	-0,001753
0,412100	-0,001743
0,420150	-0,001733
0,428200	-0,001723
0,436250	-0,001714
0,444300	-0,001704
0,452350	-0,001691
0,460400	-0,001678
0,468450	-0,001665
0,476500	-0,001652
0,484550	-0,001637
0,492600	-0,001620
0,500650	-0,001600
0,508700	-0,001582
0,516800	-0,001564
0,524850	-0,001541
0,532900	-0,001516
0,540950	-0,001489
0,549000	-0,001463
0,557050	-0,001434
0,565100	-0,001400
0,573150	-0,001363
0,581200	-0,001321
0,589250	-0,001276
0,597300	-0,001227
0,605350	-0,001170
0,613400	-0,001108
0,621500	-0,001040
0,629550	-0,000965
0,637600	-0,000882
0,645650	-0,000791
0,653700	-0,000691
0,661750	-0,000580
0,669800	-0,000461
0,677850	-0,000331
0,685900	-0,000191
0,693950	-3,965656E-5
0,702000	0,000122
0,710050	0,000292
0,718100	0,000471
0,726200	0,000660
0,734250	0,000857
0,742300	0,001063
0,750350	0,001277
0,758400	0,001498
0,766450	0,001724
0,774500	0,001958
0,782550	0,002200
0,790600	0,002446
0,798650	0,002698
0,806700	0,002956
0,814750	0,003219
0,822800	0,003485
0,830850	0,003757
0,838950	0,004035
0,847000	0,004315
0,855050	0,004600
0,863100	0,004886
0,871150	0,005177
0,879200	0,005472
0,887250	0,005768
0,895300	0,006069
0,903350	0,006372
0,911400	0,006676
0,919450	0,006985
0,927500	0,007296
0,935550	0,007609
0,943650	0,007926
0,951700	0,008242
0,959750	0,008562
0,967800	0,008883
0,975850	0,009207
0,983900	0,009531
0,991950	0,009858
1,000000	0,010187
--- Sample: 1.2 HIGH 2 - Device: L.02 ---
-0,200000	-0,001942
-0,191950	-0,001943
-0,183900	-0,001944
-0,175850	-0,001942
-0,167800	-0,001941
-0,159750	-0,001939
-0,151700	-0,001938
-0,143600	-0,001939
-0,135550	-0,001939
-0,127500	-0,001938
-0,119450	-0,001938
-0,111400	-0,001938
-0,103350	-0,001934
-0,095300	-0,001931
-0,087250	-0,001929
-0,079200	-0,001931
-0,071150	-0,001929
-0,063100	-0,001927
-0,055050	-0,001928
-0,047000	-0,001929
-0,038950	-0,001929
-0,030850	-0,001928
-0,022800	-0,001926
-0,014750	-0,001923
-0,006700	-0,001922
0,001350	-0,001921
0,009400	-0,001919
0,017450	-0,001918
0,025500	-0,001918
0,033550	-0,001918
0,041600	-0,001915
0,049650	-0,001915
0,057700	-0,001913
0,065750	-0,001909
0,073850	-0,001908
0,081900	-0,001910
0,089950	-0,001910
0,098000	-0,001908
0,106050	-0,001903
0,114100	-0,001898
0,122150	-0,001900
0,130200	-0,001898
0,138250	-0,001896
0,146300	-0,001894
0,154350	-0,001894
0,162400	-0,001892
0,170450	-0,001889
0,178500	-0,001886
0,186600	-0,001882
0,194650	-0,001880
0,202700	-0,001875
0,210750	-0,001873
0,218800	-0,001873
0,226850	-0,001872
0,234900	-0,001869
0,242950	-0,001862
0,251000	-0,001858
0,259050	-0,001856
0,267100	-0,001851
0,275150	-0,001846
0,283200	-0,001846
0,291300	-0,001843
0,299350	-0,001839
0,307400	-0,001832
0,315450	-0,001825
0,323500	-0,001823
0,331550	-0,001818
0,339600	-0,001811
0,347650	-0,001805
0,355700	-0,001801
0,363750	-0,001797
0,371800	-0,001790
0,379850	-0,001779
0,387900	-0,001773
0,395950	-0,001765
0,404050	-0,001757
0,412100	-0,001750
0,420150	-0,001741
0,428200	-0,001730
0,436250	-0,001717
0,444300	-0,001702
0,452350	-0,001691
0,460400	-0,001680
0,468450	-0,001665
0,476500	-0,001650
0,484550	-0,001637
0,492600	-0,001619
0,500650	-0,001602
0,508700	-0,001583
0,516800	-0,001561
0,524850	-0,001538
0,532900	-0,001513
0,540950	-0,001484
0,549000	-0,001454
0,557050	-0,001423
0,565100	-0,001388
0,573150	-0,001349
0,581200	-0,001304
0,589250	-0,001256
0,597300	-0,001203
0,605350	-0,001145
0,613400	-0,001081
0,621500	-0,001008
0,629550	-0,000929
0,637600	-0,000841
0,645650	-0,000743
0,653700	-0,000636
0,661750	-0,000519
0,669800	-0,000393
0,677850	-0,000258
0,685900	-0,000112
0,693950	4,558823E-5
0,702000	0,000212
0,710050	0,000389
0,718100	0,000574
0,726200	0,000769
0,734250	0,000972
0,742300	0,001184
0,750350	0,001403
0,758400	0,001630
0,766450	0,001862
0,774500	0,002102
0,782550	0,002348
0,790600	0,002599
0,798650	0,002857
0,806700	0,003120
0,814750	0,003388
0,822800	0,003659
0,830850	0,003936
0,838950	0,004218
0,847000	0,004504
0,855050	0,004793
0,863100	0,005084
0,871150	0,005380
0,879200	0,005679
0,887250	0,005979
0,895300	0,006284
0,903350	0,006592
0,911400	0,006900
0,919450	0,007213
0,927500	0,007528
0,935550	0,007846
0,943650	0,008166
0,951700	0,008487
0,959750	0,008811
0,967800	0,009136
0,975850	0,009464
0,983900	0,009792
0,991950	0,010123
1,000000	0,010455
--- Sample: 1.2 HIGH 2 - Device: L.03 ---
-0,200000	-0,001782
-0,191950	-0,001781
-0,183900	-0,001778
-0,175850	-0,001779
-0,167800	-0,001777
-0,159750	-0,001775
-0,151700	-0,001771
-0,143600	-0,001773
-0,135550	-0,001775
-0,127500	-0,001774
-0,119450	-0,001775
-0,111400	-0,001775
-0,103350	-0,001774
-0,095300	-0,001771
-0,087250	-0,001769
-0,079200	-0,001769
-0,071150	-0,001769
-0,063100	-0,001766
-0,055050	-0,001766
-0,047000	-0,001766
-0,038950	-0,001765
-0,030850	-0,001764
-0,022800	-0,001761
-0,014750	-0,001757
-0,006700	-0,001758
0,001350	-0,001756
0,009400	-0,001757
0,017450	-0,001757
0,025500	-0,001755
0,033550	-0,001753
0,041600	-0,001750
0,049650	-0,001748
0,057700	-0,001750
0,065750	-0,001751
0,073850	-0,001748
0,081900	-0,001745
0,089950	-0,001744
0,098000	-0,001746
0,106050	-0,001745
0,114100	-0,001743
0,122150	-0,001738
0,130200	-0,001737
0,138250	-0,001737
0,146300	-0,001732
0,154350	-0,001731
0,162400	-0,001731
0,170450	-0,001728
0,178500	-0,001727
0,186600	-0,001724
0,194650	-0,001722
0,202700	-0,001721
0,210750	-0,001720
0,218800	-0,001716
0,226850	-0,001714
0,234900	-0,001712
0,242950	-0,001712
0,251000	-0,001709
0,259050	-0,001707
0,267100	-0,001705
0,275150	-0,001700
0,283200	-0,001697
0,291300	-0,001697
0,299350	-0,001696
0,307400	-0,001693
0,315450	-0,001689
0,323500	-0,001684
0,331550	-0,001684
0,339600	-0,001680
0,347650	-0,001675
0,355700	-0,001673
0,363750	-0,001672
0,371800	-0,001669
0,379850	-0,001665
0,387900	-0,001658
0,395950	-0,001655
0,404050	-0,001651
0,412100	-0,001647
0,420150	-0,001644
0,428200	-0,001640
0,436250	-0,001633
0,444300	-0,001625
0,452350	-0,001619
0,460400	-0,001615
0,468450	-0,001608
0,476500	-0,001601
0,484550	-0,001592
0,492600	-0,001582
0,500650	-0,001573
0,508700	-0,001561
0,516800	-0,001548
0,524850	-0,001539
0,532900	-0,001527
0,540950	-0,001512
0,549000	-0,001496
0,557050	-0,001478
0,565100	-0,001457
0,573150	-0,001432
0,581200	-0,001403
0,589250	-0,001373
0,597300	-0,001336
0,605350	-0,001293
0,613400	-0,001242
0,621500	-0,001185
0,629550	-0,001119
0,637600	-0,001043
0,645650	-0,000951
0,653700	-0,000851
0,661750	-0,000737
0,669800	-0,000608
0,677850	-0,000462
0,685900	-0,000301
0,693950	-0,000123
0,702000	6,950089E-5
0,710050	0,000280
0,718100	0,000505
0,726200	0,000746
0,734250	0,001000
0,742300	0,001267
0,750350	0,001547
0,758400	0,001840
0,766450	0,002141
0,774500	0,002454
0,782550	0,002777
0,790600	0,003108
0,798650	0,003449
0,806700	0,003797
0,814750	0,004153
0,822800	0,004514
0,830850	0,004882
0,838950	0,005259
0,847000	0,005640
0,855050	0,006026
0,863100	0,006415
0,871150	0,006810
0,879200	0,007210
0,887250	0,007612
0,895300	0,008020
0,903350	0,008431
0,911400	0,008843
0,919450	0,009261
0,927500	0,009682
0,935550	0,010106
0,943650	0,010539
0,951700	0,010966
0,959750	0,011398
0,967800	0,011832
0,975850	0,012269
0,983900	0,012706
0,991950	0,013146
1,000000	0,013589
--- Sample: 1.2 HIGH 2 - Device: L.04 ---
-0,200000	-0,001783
-0,191950	-0,001786
-0,183900	-0,001787
-0,175850	-0,001786
-0,167800	-0,001784
-0,159750	-0,001779
-0,151700	-0,001780
-0,143600	-0,001778
-0,135550	-0,001777
-0,127500	-0,001778
-0,119450	-0,001776
-0,111400	-0,001773
-0,103350	-0,001770
-0,095300	-0,001771
-0,087250	-0,001774
-0,079200	-0,001772
-0,071150	-0,001771
-0,063100	-0,001768
-0,055050	-0,001768
-0,047000	-0,001767
-0,038950	-0,001765
-0,030850	-0,001763
-0,022800	-0,001760
-0,014750	-0,001761
-0,006700	-0,001759
0,001350	-0,001759
0,009400	-0,001759
0,017450	-0,001759
0,025500	-0,001757
0,033550	-0,001755
0,041600	-0,001755
0,049650	-0,001754
0,057700	-0,001749
0,065750	-0,001748
0,073850	-0,001748
0,081900	-0,001747
0,089950	-0,001747
0,098000	-0,001744
0,106050	-0,001742
0,114100	-0,001743
0,122150	-0,001741
0,130200	-0,001739
0,138250	-0,001738
0,146300	-0,001737
0,154350	-0,001735
0,162400	-0,001733
0,170450	-0,001730
0,178500	-0,001728
0,186600	-0,001727
0,194650	-0,001726
0,202700	-0,001723
0,210750	-0,001721
0,218800	-0,001719
0,226850	-0,001717
0,234900	-0,001713
0,242950	-0,001711
0,251000	-0,001709
0,259050	-0,001704
0,267100	-0,001703
0,275150	-0,001702
0,283200	-0,001702
0,291300	-0,001701
0,299350	-0,001695
0,307400	-0,001690
0,315450	-0,001691
0,323500	-0,001688
0,331550	-0,001685
0,339600	-0,001683
0,347650	-0,001679
0,355700	-0,001674
0,363750	-0,001668
0,371800	-0,001664
0,379850	-0,001663
0,387900	-0,001660
0,395950	-0,001656
0,404050	-0,001650
0,412100	-0,001646
0,420150	-0,001641
0,428200	-0,001637
0,436250	-0,001629
0,444300	-0,001623
0,452350	-0,001619
0,460400	-0,001611
0,468450	-0,001603
0,476500	-0,001596
0,484550	-0,001589
0,492600	-0,001581
0,500650	-0,001573
0,508700	-0,001562
0,516800	-0,001549
0,524850	-0,001537
0,532900	-0,001520
0,540950	-0,001505
0,549000	-0,001489
0,557050	-0,001470
0,565100	-0,001447
0,573150	-0,001420
0,581200	-0,001391
0,589250	-0,001358
0,597300	-0,001319
0,605350	-0,001273
0,613400	-0,001223
0,621500	-0,001163
0,629550	-0,001093
0,637600	-0,001012
0,645650	-0,000921
0,653700	-0,000815
0,661750	-0,000696
0,669800	-0,000564
0,677850	-0,000414
0,685900	-0,000247
0,693950	-6,611477E-5
0,702000	0,000132
0,710050	0,000345
0,718100	0,000574
0,726200	0,000819
0,734250	0,001076
0,742300	0,001345
0,750350	0,001629
0,758400	0,001923
0,766450	0,002227
0,774500	0,002543
0,782550	0,002868
0,790600	0,003201
0,798650	0,003543
0,806700	0,003894
0,814750	0,004251
0,822800	0,004613
0,830850	0,004983
0,838950	0,005361
0,847000	0,005743
0,855050	0,006130
0,863100	0,006520
0,871150	0,006917
0,879200	0,007317
0,887250	0,007720
0,895300	0,008129
0,903350	0,008541
0,911400	0,008954
0,919450	0,009373
0,927500	0,009795
0,935550	0,010220
0,943650	0,010653
0,951700	0,011081
0,959750	0,011513
0,967800	0,011948
0,975850	0,012385
0,983900	0,012823
0,991950	0,013264
1,000000	0,013707
--- Sample: 1.2 HIGH 2 - Device: L.09 ---
-0,200000	-0,001459
-0,191950	-0,001457
-0,183900	-0,001456
-0,175850	-0,001455
-0,167800	-0,001453
-0,159750	-0,001454
-0,151700	-0,001455
-0,143600	-0,001454
-0,135550	-0,001453
-0,127500	-0,001448
-0,119450	-0,001446
-0,111400	-0,001448
-0,103350	-0,001446
-0,095300	-0,001445
-0,087250	-0,001445
-0,079200	-0,001445
-0,071150	-0,001444
-0,063100	-0,001443
-0,055050	-0,001441
-0,047000	-0,001438
-0,038950	-0,001438
-0,030850	-0,001436
-0,022800	-0,001434
-0,014750	-0,001434
-0,006700	-0,001433
0,001350	-0,001432
0,009400	-0,001430
0,017450	-0,001428
0,025500	-0,001425
0,033550	-0,001425
0,041600	-0,001423
0,049650	-0,001423
0,057700	-0,001422
0,065750	-0,001420
0,073850	-0,001417
0,081900	-0,001414
0,089950	-0,001413
0,098000	-0,001413
0,106050	-0,001411
0,114100	-0,001408
0,122150	-0,001408
0,130200	-0,001407
0,138250	-0,001407
0,146300	-0,001405
0,154350	-0,001402
0,162400	-0,001400
0,170450	-0,001398
0,178500	-0,001395
0,186600	-0,001393
0,194650	-0,001393
0,202700	-0,001391
0,210750	-0,001388
0,218800	-0,001384
0,226850	-0,001382
0,234900	-0,001383
0,242950	-0,001379
0,251000	-0,001378
0,259050	-0,001377
0,267100	-0,001374
0,275150	-0,001370
0,283200	-0,001367
0,291300	-0,001365
0,299350	-0,001364
0,307400	-0,001360
0,315450	-0,001357
0,323500	-0,001355
0,331550	-0,001352
0,339600	-0,001349
0,347650	-0,001344
0,355700	-0,001339
0,363750	-0,001338
0,371800	-0,001334
0,379850	-0,001330
0,387900	-0,001326
0,395950	-0,001323
0,404050	-0,001319
0,412100	-0,001314
0,420150	-0,001308
0,428200	-0,001303
0,436250	-0,001300
0,444300	-0,001295
0,452350	-0,001288
0,460400	-0,001284
0,468450	-0,001280
0,476500	-0,001273
0,484550	-0,001266
0,492600	-0,001257
0,500650	-0,001250
0,508700	-0,001241
0,516800	-0,001232
0,524850	-0,001222
0,532900	-0,001211
0,540950	-0,001198
0,549000	-0,001183
0,557050	-0,001167
0,565100	-0,001152
0,573150	-0,001134
0,581200	-0,001113
0,589250	-0,001088
0,597300	-0,001059
0,605350	-0,001025
0,613400	-0,000987
0,621500	-0,000941
0,629550	-0,000888
0,637600	-0,000825
0,645650	-0,000752
0,653700	-0,000669
0,661750	-0,000574
0,669800	-0,000463
0,677850	-0,000335
0,685900	-0,000190
0,693950	-2,962887E-5
0,702000	0,000146
0,710050	0,000341
0,718100	0,000552
0,726200	0,000781
0,734250	0,001025
0,742300	0,001281
0,750350	0,001553
0,758400	0,001838
0,766450	0,002134
0,774500	0,002443
0,782550	0,002762
0,790600	0,003091
0,798650	0,003430
0,806700	0,003778
0,814750	0,004133
0,822800	0,004495
0,830850	0,004864
0,838950	0,005243
0,847000	0,005625
0,855050	0,006013
0,863100	0,006406
0,871150	0,006804
0,879200	0,007207
0,887250	0,007612
0,895300	0,008023
0,903350	0,008438
0,911400	0,008854
0,919450	0,009276
0,927500	0,009702
0,935550	0,010131
0,943650	0,010567
0,951700	0,011000
0,959750	0,011437
0,967800	0,011876
0,975850	0,012315
0,983900	0,012757
0,991950	0,013204
1,000000	0,013653
--- Sample: 1.2 HIGH 2 - Device: L.10 ---
-0,200000	-0,001461
-0,191950	-0,001458
-0,183900	-0,001457
-0,175850	-0,001455
-0,167800	-0,001452
-0,159750	-0,001452
-0,151700	-0,001454
-0,143600	-0,001454
-0,135550	-0,001454
-0,127500	-0,001451
-0,119450	-0,001447
-0,111400	-0,001447
-0,103350	-0,001445
-0,095300	-0,001444
-0,087250	-0,001443
-0,079200	-0,001443
-0,071150	-0,001443
-0,063100	-0,001441
-0,055050	-0,001439
-0,047000	-0,001438
-0,038950	-0,001438
-0,030850	-0,001437
-0,022800	-0,001435
-0,014750	-0,001434
-0,006700	-0,001432
0,001350	-0,001430
0,009400	-0,001429
0,017450	-0,001427
0,025500	-0,001427
0,033550	-0,001425
0,041600	-0,001422
0,049650	-0,001421
0,057700	-0,001420
0,065750	-0,001419
0,073850	-0,001416
0,081900	-0,001413
0,089950	-0,001413
0,098000	-0,001412
0,106050	-0,001410
0,114100	-0,001409
0,122150	-0,001409
0,130200	-0,001409
0,138250	-0,001407
0,146300	-0,001404
0,154350	-0,001400
0,162400	-0,001399
0,170450	-0,001397
0,178500	-0,001392
0,186600	-0,001390
0,194650	-0,001392
0,202700	-0,001392
0,210750	-0,001390
0,218800	-0,001386
0,226850	-0,001381
0,234900	-0,001380
0,242950	-0,001377
0,251000	-0,001375
0,259050	-0,001374
0,267100	-0,001373
0,275150	-0,001370
0,283200	-0,001367
0,291300	-0,001363
0,299350	-0,001360
0,307400	-0,001358
0,315450	-0,001354
0,323500	-0,001350
0,331550	-0,001348
0,339600	-0,001346
0,347650	-0,001344
0,355700	-0,001340
0,363750	-0,001333
0,371800	-0,001331
0,379850	-0,001327
0,387900	-0,001323
0,395950	-0,001320
0,404050	-0,001317
0,412100	-0,001312
0,420150	-0,001306
0,428200	-0,001299
0,436250	-0,001295
0,444300	-0,001291
0,452350	-0,001285
0,460400	-0,001279
0,468450	-0,001274
0,476500	-0,001267
0,484550	-0,001261
0,492600	-0,001253
0,500650	-0,001244
0,508700	-0,001236
0,516800	-0,001227
0,524850	-0,001217
0,532900	-0,001206
0,540950	-0,001195
0,549000	-0,001182
0,557050	-0,001165
0,565100	-0,001146
0,573150	-0,001129
0,581200	-0,001107
0,589250	-0,001081
0,597300	-0,001053
0,605350	-0,001021
0,613400	-0,000981
0,621500	-0,000934
0,629550	-0,000880
0,637600	-0,000818
0,645650	-0,000744
0,653700	-0,000658
0,661750	-0,000560
0,669800	-0,000448
0,677850	-0,000319
0,685900	-0,000173
0,693950	-1,174632E-5
0,702000	0,000165
0,710050	0,000360
0,718100	0,000573
0,726200	0,000802
0,734250	0,001048
0,742300	0,001305
0,750350	0,001578
0,758400	0,001863
0,766450	0,002160
0,774500	0,002470
0,782550	0,002790
0,790600	0,003119
0,798650	0,003458
0,806700	0,003806
0,814750	0,004162
0,822800	0,004524
0,830850	0,004894
0,838950	0,005272
0,847000	0,005655
0,855050	0,006044
0,863100	0,006436
0,871150	0,006835
0,879200	0,007238
0,887250	0,007643
0,895300	0,008055
0,903350	0,008470
0,911400	0,008887
0,919450	0,009309
0,927500	0,009734
0,935550	0,010163
0,943650	0,010600
0,951700	0,011032
0,959750	0,011468
0,967800	0,011907
0,975850	0,012349
0,983900	0,012791
0,991950	0,013237
1,000000	0,013684
--- Sample: 1.2 HIGH 2 - Device: R.05 ---
-0,200000	-0,001937
-0,191950	-0,001937
-0,183900	-0,001937
-0,175850	-0,001937
-0,167800	-0,001937
-0,159750	-0,001936
-0,151700	-0,001934
-0,143600	-0,001934
-0,135550	-0,001933
-0,127500	-0,001930
-0,119450	-0,001927
-0,111400	-0,001925
-0,103350	-0,001925
-0,095300	-0,001926
-0,087250	-0,001926
-0,079200	-0,001925
-0,071150	-0,001923
-0,063100	-0,001921
-0,055050	-0,001921
-0,047000	-0,001920
-0,038950	-0,001920
-0,030850	-0,001918
-0,022800	-0,001916
-0,014750	-0,001914
-0,006700	-0,001910
0,001350	-0,001910
0,009400	-0,001908
0,017450	-0,001908
0,025500	-0,001908
0,033550	-0,001905
0,041600	-0,001904
0,049650	-0,001904
0,057700	-0,001901
0,065750	-0,001897
0,073850	-0,001896
0,081900	-0,001895
0,089950	-0,001892
0,098000	-0,001889
0,106050	-0,001888
0,114100	-0,001887
0,122150	-0,001885
0,130200	-0,001884
0,138250	-0,001882
0,146300	-0,001878
0,154350	-0,001875
0,162400	-0,001872
0,170450	-0,001870
0,178500	-0,001869
0,186600	-0,001866
0,194650	-0,001862
0,202700	-0,001858
0,210750	-0,001856
0,218800	-0,001852
0,226850	-0,001849
0,234900	-0,001844
0,242950	-0,001842
0,251000	-0,001837
0,259050	-0,001832
0,267100	-0,001828
0,275150	-0,001826
0,283200	-0,001822
0,291300	-0,001817
0,299350	-0,001814
0,307400	-0,001807
0,315450	-0,001801
0,323500	-0,001797
0,331550	-0,001791
0,339600	-0,001784
0,347650	-0,001778
0,355700	-0,001772
0,363750	-0,001764
0,371800	-0,001756
0,379850	-0,001746
0,387900	-0,001739
0,395950	-0,001732
0,404050	-0,001722
0,412100	-0,001712
0,420150	-0,001700
0,428200	-0,001687
0,436250	-0,001675
0,444300	-0,001661
0,452350	-0,001646
0,460400	-0,001633
0,468450	-0,001615
0,476500	-0,001598
0,484550	-0,001581
0,492600	-0,001561
0,500650	-0,001540
0,508700	-0,001515
0,516800	-0,001487
0,524850	-0,001460
0,532900	-0,001429
0,540950	-0,001393
0,549000	-0,001357
0,557050	-0,001316
0,565100	-0,001272
0,573150	-0,001222
0,581200	-0,001167
0,589250	-0,001107
0,597300	-0,001040
0,605350	-0,000965
0,613400	-0,000884
0,621500	-0,000794
0,629550	-0,000697
0,637600	-0,000592
0,645650	-0,000477
0,653700	-0,000351
0,661750	-0,000215
0,669800	-7,226950E-5
0,677850	8,094782E-5
0,685900	0,000247
0,693950	0,000420
0,702000	0,000601
0,710050	0,000792
0,718100	0,000992
0,726200	0,001200
0,734250	0,001415
0,742300	0,001636
0,750350	0,001865
0,758400	0,002101
0,766450	0,002341
0,774500	0,002589
0,782550	0,002842
0,790600	0,003099
0,798650	0,003363
0,806700	0,003631
0,814750	0,003904
0,822800	0,004179
0,830850	0,004460
0,838950	0,004746
0,847000	0,005034
0,855050	0,005326
0,863100	0,005620
0,871150	0,005919
0,879200	0,006220
0,887250	0,006523
0,895300	0,006830
0,903350	0,007139
0,911400	0,007449
0,919450	0,007764
0,927500	0,008080
0,935550	0,008399
0,943650	0,008721
0,951700	0,009043
0,959750	0,009368
0,967800	0,009694
0,975850	0,010023
0,983900	0,010352
0,991950	0,010687
1,000000	0,011020
--- Sample: 1.2 HIGH 2 - Device: R.06 ---
-0,200000	-0,001939
-0,191950	-0,001940
-0,183900	-0,001940
-0,175850	-0,001940
-0,167800	-0,001936
-0,159750	-0,001933
-0,151700	-0,001930
-0,143600	-0,001929
-0,135550	-0,001929
-0,127500	-0,001930
-0,119450	-0,001930
-0,111400	-0,001929
-0,103350	-0,001928
-0,095300	-0,001926
-0,087250	-0,001924
-0,079200	-0,001921
-0,071150	-0,001920
-0,063100	-0,001922
-0,055050	-0,001923
-0,047000	-0,001920
-0,038950	-0,001917
-0,030850	-0,001917
-0,022800	-0,001915
-0,014750	-0,001914
-0,006700	-0,001913
0,001350	-0,001912
0,009400	-0,001911
0,017450	-0,001908
0,025500	-0,001904
0,033550	-0,001902
0,041600	-0,001903
0,049650	-0,001902
0,057700	-0,001900
0,065750	-0,001896
0,073850	-0,001894
0,081900	-0,001892
0,089950	-0,001891
0,098000	-0,001889
0,106050	-0,001886
0,114100	-0,001882
0,122150	-0,001879
0,130200	-0,001879
0,138250	-0,001879
0,146300	-0,001877
0,154350	-0,001876
0,162400	-0,001873
0,170450	-0,001868
0,178500	-0,001865
0,186600	-0,001864
0,194650	-0,001860
0,202700	-0,001857
0,210750	-0,001854
0,218800	-0,001851
0,226850	-0,001848
0,234900	-0,001843
0,242950	-0,001840
0,251000	-0,001839
0,259050	-0,001835
0,267100	-0,001829
0,275150	-0,001822
0,283200	-0,001818
0,291300	-0,001815
0,299350	-0,001811
0,307400	-0,001804
0,315450	-0,001800
0,323500	-0,001794
0,331550	-0,001786
0,339600	-0,001778
0,347650	-0,001774
0,355700	-0,001769
0,363750	-0,001761
0,371800	-0,001752
0,379850	-0,001743
0,387900	-0,001734
0,395950	-0,001724
0,404050	-0,001716
0,412100	-0,001707
0,420150	-0,001697
0,428200	-0,001683
0,436250	-0,001670
0,444300	-0,001657
0,452350	-0,001644
0,460400	-0,001629
0,468450	-0,001612
0,476500	-0,001595
0,484550	-0,001575
0,492600	-0,001554
0,500650	-0,001532
0,508700	-0,001507
0,516800	-0,001483
0,524850	-0,001454
0,532900	-0,001422
0,540950	-0,001387
0,549000	-0,001350
0,557050	-0,001310
0,565100	-0,001265
0,573150	-0,001214
0,581200	-0,001157
0,589250	-0,001097
0,597300	-0,001030
0,605350	-0,000957
0,613400	-0,000876
0,621500	-0,000785
0,629550	-0,000687
0,637600	-0,000580
0,645650	-0,000465
0,653700	-0,000339
0,661750	-0,000203
0,669800	-5,879915E-5
0,677850	9,488954E-5
0,685900	0,000261
0,693950	0,000434
0,702000	0,000616
0,710050	0,000808
0,718100	0,001007
0,726200	0,001215
0,734250	0,001431
0,742300	0,001652
0,750350	0,001881
0,758400	0,002117
0,766450	0,002357
0,774500	0,002605
0,782550	0,002858
0,790600	0,003115
0,798650	0,003379
0,806700	0,003647
0,814750	0,003919
0,822800	0,004195
0,830850	0,004475
0,838950	0,004761
0,847000	0,005049
0,855050	0,005341
0,863100	0,005635
0,871150	0,005933
0,879200	0,006234
0,887250	0,006536
0,895300	0,006843
0,903350	0,007152
0,911400	0,007462
0,919450	0,007775
0,927500	0,008092
0,935550	0,008410
0,943650	0,008732
0,951700	0,009053
0,959750	0,009377
0,967800	0,009704
0,975850	0,010032
0,983900	0,010360
0,991950	0,010695
1,000000	0,011027
--- Sample: 1.2 HIGH 2 - Device: R.07 ---
-0,200000	-0,001777
-0,191950	-0,001777
-0,183900	-0,001778
-0,175850	-0,001779
-0,167800	-0,001778
-0,159750	-0,001775
-0,151700	-0,001774
-0,143600	-0,001774
-0,135550	-0,001772
-0,127500	-0,001771
-0,119450	-0,001770
-0,111400	-0,001769
-0,103350	-0,001768
-0,095300	-0,001767
-0,087250	-0,001767
-0,079200	-0,001765
-0,071150	-0,001763
-0,063100	-0,001761
-0,055050	-0,001760
-0,047000	-0,001760
-0,038950	-0,001759
-0,030850	-0,001755
-0,022800	-0,001755
-0,014750	-0,001753
-0,006700	-0,001749
0,001350	-0,001749
0,009400	-0,001751
0,017450	-0,001751
0,025500	-0,001750
0,033550	-0,001744
0,041600	-0,001742
0,049650	-0,001743
0,057700	-0,001741
0,065750	-0,001740
0,073850	-0,001737
0,081900	-0,001736
0,089950	-0,001734
0,098000	-0,001732
0,106050	-0,001729
0,114100	-0,001730
0,122150	-0,001729
0,130200	-0,001725
0,138250	-0,001723
0,146300	-0,001723
0,154350	-0,001721
0,162400	-0,001721
0,170450	-0,001717
0,178500	-0,001714
0,186600	-0,001714
0,194650	-0,001711
0,202700	-0,001709
0,210750	-0,001707
0,218800	-0,001704
0,226850	-0,001702
0,234900	-0,001700
0,242950	-0,001697
0,251000	-0,001694
0,259050	-0,001693
0,267100	-0,001691
0,275150	-0,001688
0,283200	-0,001685
0,291300	-0,001682
0,299350	-0,001679
0,307400	-0,001676
0,315450	-0,001673
0,323500	-0,001671
0,331550	-0,001666
0,339600	-0,001661
0,347650	-0,001658
0,355700	-0,001655
0,363750	-0,001652
0,371800	-0,001646
0,379850	-0,001640
0,387900	-0,001638
0,395950	-0,001634
0,404050	-0,001630
0,412100	-0,001624
0,420150	-0,001619
0,428200	-0,001611
0,436250	-0,001603
0,444300	-0,001596
0,452350	-0,001591
0,460400	-0,001582
0,468450	-0,001573
0,476500	-0,001565
0,484550	-0,001557
0,492600	-0,001548
0,500650	-0,001536
0,508700	-0,001521
0,516800	-0,001508
0,524850	-0,001492
0,532900	-0,001472
0,540950	-0,001453
0,549000	-0,001432
0,557050	-0,001407
0,565100	-0,001378
0,573150	-0,001345
0,581200	-0,001307
0,589250	-0,001266
0,597300	-0,001217
0,605350	-0,001160
0,613400	-0,001095
0,621500	-0,001018
0,629550	-0,000932
0,637600	-0,000835
0,645650	-0,000727
0,653700	-0,000602
0,661750	-0,000464
0,669800	-0,000312
0,677850	-0,000145
0,685900	3,719992E-5
0,693950	0,000237
0,702000	0,000450
0,710050	0,000677
0,718100	0,000918
0,726200	0,001175
0,734250	0,001442
0,742300	0,001720
0,750350	0,002011
0,758400	0,002313
0,766450	0,002622
0,774500	0,002943
0,782550	0,003272
0,790600	0,003608
0,798650	0,003954
0,806700	0,004306
0,814750	0,004665
0,822800	0,005029
0,830850	0,005400
0,838950	0,005779
0,847000	0,006161
0,855050	0,006549
0,863100	0,006939
0,871150	0,007335
0,879200	0,007735
0,887250	0,008137
0,895300	0,008545
0,903350	0,008956
0,911400	0,009369
0,919450	0,009786
0,927500	0,010207
0,935550	0,010634
0,943650	0,011061
0,951700	0,011488
0,959750	0,011919
0,967800	0,012352
0,975850	0,012788
0,983900	0,013224
0,991950	0,013664
1,000000	0,014105
--- Sample: 1.2 HIGH 2 - Device: R.08 ---
-0,200000	-0,001780
-0,191950	-0,001779
-0,183900	-0,001778
-0,175850	-0,001779
-0,167800	-0,001776
-0,159750	-0,001774
-0,151700	-0,001773
-0,143600	-0,001771
-0,135550	-0,001771
-0,127500	-0,001771
-0,119450	-0,001768
-0,111400	-0,001767
-0,103350	-0,001768
-0,095300	-0,001766
-0,087250	-0,001765
-0,079200	-0,001764
-0,071150	-0,001762
-0,063100	-0,001760
-0,055050	-0,001759
-0,047000	-0,001760
-0,038950	-0,001759
-0,030850	-0,001758
-0,022800	-0,001755
-0,014750	-0,001755
-0,006700	-0,001755
0,001350	-0,001755
0,009400	-0,001753
0,017450	-0,001750
0,025500	-0,001748
0,033550	-0,001745
0,041600	-0,001743
0,049650	-0,001742
0,057700	-0,001740
0,065750	-0,001739
0,073850	-0,001738
0,081900	-0,001737
0,089950	-0,001734
0,098000	-0,001734
0,106050	-0,001729
0,114100	-0,001728
0,122150	-0,001726
0,130200	-0,001726
0,138250	-0,001725
0,146300	-0,001723
0,154350	-0,001719
0,162400	-0,001717
0,170450	-0,001717
0,178500	-0,001716
0,186600	-0,001714
0,194650	-0,001712
0,202700	-0,001710
0,210750	-0,001707
0,218800	-0,001704
0,226850	-0,001701
0,234900	-0,001699
0,242950	-0,001697
0,251000	-0,001695
0,259050	-0,001693
0,267100	-0,001691
0,275150	-0,001687
0,283200	-0,001684
0,291300	-0,001682
0,299350	-0,001678
0,307400	-0,001672
0,315450	-0,001669
0,323500	-0,001666
0,331550	-0,001663
0,339600	-0,001661
0,347650	-0,001659
0,355700	-0,001654
0,363750	-0,001650
0,371800	-0,001647
0,379850	-0,001642
0,387900	-0,001636
0,395950	-0,001631
0,404050	-0,001627
0,412100	-0,001622
0,420150	-0,001616
0,428200	-0,001610
0,436250	-0,001603
0,444300	-0,001596
0,452350	-0,001590
0,460400	-0,001583
0,468450	-0,001577
0,476500	-0,001568
0,484550	-0,001557
0,492600	-0,001546
0,500650	-0,001532
0,508700	-0,001517
0,516800	-0,001504
0,524850	-0,001489
0,532900	-0,001472
0,540950	-0,001451
0,549000	-0,001428
0,557050	-0,001403
0,565100	-0,001374
0,573150	-0,001341
0,581200	-0,001304
0,589250	-0,001261
0,597300	-0,001210
0,605350	-0,001153
0,613400	-0,001087
0,621500	-0,001012
0,629550	-0,000925
0,637600	-0,000827
0,645650	-0,000718
0,653700	-0,000594
0,661750	-0,000455
0,669800	-0,000302
0,677850	-0,000133
0,685900	5,014044E-5
0,693950	0,000249
0,702000	0,000462
0,710050	0,000690
0,718100	0,000932
0,726200	0,001188
0,734250	0,001455
0,742300	0,001733
0,750350	0,002024
0,758400	0,002326
0,766450	0,002636
0,774500	0,002956
0,782550	0,003286
0,790600	0,003621
0,798650	0,003966
0,806700	0,004319
0,814750	0,004678
0,822800	0,005042
0,830850	0,005413
0,838950	0,005791
0,847000	0,006173
0,855050	0,006560
0,863100	0,006949
0,871150	0,007344
0,879200	0,007744
0,887250	0,008146
0,895300	0,008553
0,903350	0,008964
0,911400	0,009376
0,919450	0,009793
0,927500	0,010213
0,935550	0,010639
0,943650	0,011066
0,951700	0,011492
0,959750	0,011922
0,967800	0,012355
0,975850	0,012790
0,983900	0,013225
0,991950	0,013664
1,000000	0,014105
--- Sample: 1.2 HIGH 2 - Device: R.09 ---
-0,200000	-0,001395
-0,191950	-0,001393
-0,183900	-0,001390
-0,175850	-0,001389
-0,167800	-0,001390
-0,159750	-0,001390
-0,151700	-0,001388
-0,143600	-0,001383
-0,135550	-0,001382
-0,127500	-0,001382
-0,119450	-0,001381
-0,111400	-0,001380
-0,103350	-0,001379
-0,095300	-0,001377
-0,087250	-0,001375
-0,079200	-0,001374
-0,071150	-0,001372
-0,063100	-0,001372
-0,055050	-0,001371
-0,047000	-0,001370
-0,038950	-0,001368
-0,030850	-0,001366
-0,022800	-0,001365
-0,014750	-0,001365
-0,006700	-0,001364
0,001350	-0,001361
0,009400	-0,001358
0,017450	-0,001357
0,025500	-0,001355
0,033550	-0,001354
0,041600	-0,001353
0,049650	-0,001351
0,057700	-0,001349
0,065750	-0,001345
0,073850	-0,001343
0,081900	-0,001341
0,089950	-0,001342
0,098000	-0,001342
0,106050	-0,001341
0,114100	-0,001337
0,122150	-0,001334
0,130200	-0,001333
0,138250	-0,001332
0,146300	-0,001329
0,154350	-0,001327
0,162400	-0,001324
0,170450	-0,001322
0,178500	-0,001319
0,186600	-0,001316
0,194650	-0,001316
0,202700	-0,001313
0,210750	-0,001310
0,218800	-0,001307
0,226850	-0,001305
0,234900	-0,001303
0,242950	-0,001300
0,251000	-0,001295
0,259050	-0,001294
0,267100	-0,001290
0,275150	-0,001286
0,283200	-0,001285
0,291300	-0,001283
0,299350	-0,001282
0,307400	-0,001279
0,315450	-0,001272
0,323500	-0,001269
0,331550	-0,001265
0,339600	-0,001259
0,347650	-0,001256
0,355700	-0,001255
0,363750	-0,001252
0,371800	-0,001248
0,379850	-0,001240
0,387900	-0,001236
0,395950	-0,001233
0,404050	-0,001226
0,412100	-0,001221
0,420150	-0,001218
0,428200	-0,001213
0,436250	-0,001207
0,444300	-0,001200
0,452350	-0,001192
0,460400	-0,001185
0,468450	-0,001178
0,476500	-0,001170
0,484550	-0,001161
0,492600	-0,001153
0,500650	-0,001143
0,508700	-0,001133
0,516800	-0,001119
0,524850	-0,001106
0,532900	-0,001093
0,540950	-0,001078
0,549000	-0,001061
0,557050	-0,001043
0,565100	-0,001022
0,573150	-0,000992
0,581200	-0,000966
0,589250	-0,000935
0,597300	-0,000898
0,605350	-0,000854
0,613400	-0,000806
0,621500	-0,000752
0,629550	-0,000690
0,637600	-0,000620
0,645650	-0,000542
0,653700	-0,000456
0,661750	-0,000362
0,669800	-0,000257
0,677850	-0,000144
0,685900	-2,489049E-5
0,693950	0,000115
0,702000	0,000265
0,710050	0,000425
0,718100	0,000595
0,726200	0,000774
0,734250	0,000961
0,742300	0,001155
0,750350	0,001357
0,758400	0,001566
0,766450	0,001780
0,774500	0,002000
0,782550	0,002227
0,790600	0,002457
0,798650	0,002694
0,806700	0,002934
0,814750	0,003178
0,822800	0,003425
0,830850	0,003677
0,838950	0,003933
0,847000	0,004191
0,855050	0,004452
0,863100	0,004714
0,871150	0,004979
0,879200	0,005247
0,887250	0,005515
0,895300	0,005786
0,903350	0,006058
0,911400	0,006331
0,919450	0,006606
0,927500	0,006883
0,935550	0,007161
0,943650	0,007440
0,951700	0,007719
0,959750	0,008000
0,967800	0,008283
0,975850	0,008567
0,983900	0,008850
0,991950	0,009135
1,000000	0,009422
--- Sample: 1.2 HIGH 2 - Device: R.10 ---
-0,200000	-0,001392
-0,191950	-0,001390
-0,183900	-0,001391
-0,175850	-0,001390
-0,167800	-0,001388
-0,159750	-0,001387
-0,151700	-0,001385
-0,143600	-0,001386
-0,135550	-0,001386
-0,127500	-0,001383
-0,119450	-0,001380
-0,111400	-0,001379
-0,103350	-0,001377
-0,095300	-0,001376
-0,087250	-0,001375
-0,079200	-0,001372
-0,071150	-0,001371
-0,063100	-0,001372
-0,055050	-0,001370
-0,047000	-0,001368
-0,038950	-0,001368
-0,030850	-0,001366
-0,022800	-0,001365
-0,014750	-0,001362
-0,006700	-0,001359
0,001350	-0,001360
0,009400	-0,001360
0,017450	-0,001359
0,025500	-0,001358
0,033550	-0,001357
0,041600	-0,001354
0,049650	-0,001350
0,057700	-0,001350
0,065750	-0,001348
0,073850	-0,001345
0,081900	-0,001344
0,089950	-0,001343
0,098000	-0,001343
0,106050	-0,001342
0,114100	-0,001339
0,122150	-0,001336
0,130200	-0,001335
0,138250	-0,001334
0,146300	-0,001331
0,154350	-0,001327
0,162400	-0,001327
0,170450	-0,001325
0,178500	-0,001323
0,186600	-0,001320
0,194650	-0,001316
0,202700	-0,001315
0,210750	-0,001314
0,218800	-0,001311
0,226850	-0,001308
0,234900	-0,001305
0,242950	-0,001301
0,251000	-0,001299
0,259050	-0,001297
0,267100	-0,001295
0,275150	-0,001290
0,283200	-0,001287
0,291300	-0,001285
0,299350	-0,001283
0,307400	-0,001281
0,315450	-0,001277
0,323500	-0,001274
0,331550	-0,001271
0,339600	-0,001266
0,347650	-0,001260
0,355700	-0,001257
0,363750	-0,001254
0,371800	-0,001250
0,379850	-0,001245
0,387900	-0,001240
0,395950	-0,001235
0,404050	-0,001232
0,412100	-0,001227
0,420150	-0,001221
0,428200	-0,001216
0,436250	-0,001211
0,444300	-0,001205
0,452350	-0,001198
0,460400	-0,001191
0,468450	-0,001184
0,476500	-0,001177
0,484550	-0,001169
0,492600	-0,001160
0,500650	-0,001151
0,508700	-0,001142
0,516800	-0,001130
0,524850	-0,001118
0,532900	-0,001104
0,540950	-0,001088
0,549000	-0,001072
0,557050	-0,001055
0,565100	-0,001035
0,573150	-0,001012
0,581200	-0,000982
0,589250	-0,000951
0,597300	-0,000916
0,605350	-0,000876
0,613400	-0,000830
0,621500	-0,000777
0,629550	-0,000716
0,637600	-0,000646
0,645650	-0,000567
0,653700	-0,000478
0,661750	-0,000381
0,669800	-0,000272
0,677850	-0,000153
0,685900	-2,217946E-5
0,693950	0,000120
0,702000	0,000272
0,710050	0,000435
0,718100	0,000606
0,726200	0,000788
0,734250	0,000977
0,742300	0,001175
0,750350	0,001379
0,758400	0,001592
0,766450	0,001809
0,774500	0,002034
0,782550	0,002264
0,790600	0,002497
0,798650	0,002738
0,806700	0,002983
0,814750	0,003231
0,822800	0,003483
0,830850	0,003739
0,838950	0,004000
0,847000	0,004263
0,855050	0,004528
0,863100	0,004795
0,871150	0,005065
0,879200	0,005337
0,887250	0,005611
0,895300	0,005887
0,903350	0,006165
0,911400	0,006443
0,919450	0,006724
0,927500	0,007007
0,935550	0,007291
0,943650	0,007577
0,951700	0,007863
0,959750	0,008150
0,967800	0,008439
0,975850	0,008729
0,983900	0,009019
0,991950	0,009311
1,000000	0,009605
--- Sample: 1.2 HIGH 2 - Device: R.11 ---
-0,200000	-0,000613
-0,191950	-0,000611
-0,183900	-0,000609
-0,175850	-0,000608
-0,167800	-0,000607
-0,159750	-0,000605
-0,151700	-0,000603
-0,143600	-0,000599
-0,135550	-0,000597
-0,127500	-0,000596
-0,119450	-0,000594
-0,111400	-0,000593
-0,103350	-0,000591
-0,095300	-0,000589
-0,087250	-0,000587
-0,079200	-0,000585
-0,071150	-0,000583
-0,063100	-0,000581
-0,055050	-0,000579
-0,047000	-0,000577
-0,038950	-0,000576
-0,030850	-0,000574
-0,022800	-0,000572
-0,014750	-0,000569
-0,006700	-0,000568
0,001350	-0,000568
0,009400	-0,000565
0,017450	-0,000563
0,025500	-0,000561
0,033550	-0,000560
0,041600	-0,000558
0,049650	-0,000556
0,057700	-0,000554
0,065750	-0,000552
0,073850	-0,000550
0,081900	-0,000548
0,089950	-0,000546
0,098000	-0,000545
0,106050	-0,000543
0,114100	-0,000540
0,122150	-0,000536
0,130200	-0,000536
0,138250	-0,000533
0,146300	-0,000530
0,154350	-0,000527
0,162400	-0,000526
0,170450	-0,000523
0,178500	-0,000520
0,186600	-0,000517
0,194650	-0,000515
0,202700	-0,000513
0,210750	-0,000510
0,218800	-0,000507
0,226850	-0,000504
0,234900	-0,000501
0,242950	-0,000498
0,251000	-0,000495
0,259050	-0,000492
0,267100	-0,000489
0,275150	-0,000485
0,283200	-0,000482
0,291300	-0,000479
0,299350	-0,000476
0,307400	-0,000472
0,315450	-0,000467
0,323500	-0,000462
0,331550	-0,000459
0,339600	-0,000456
0,347650	-0,000451
0,355700	-0,000447
0,363750	-0,000443
0,371800	-0,000438
0,379850	-0,000434
0,387900	-0,000429
0,395950	-0,000423
0,404050	-0,000419
0,412100	-0,000413
0,420150	-0,000408
0,428200	-0,000402
0,436250	-0,000396
0,444300	-0,000391
0,452350	-0,000384
0,460400	-0,000377
0,468450	-0,000370
0,476500	-0,000362
0,484550	-0,000354
0,492600	-0,000346
0,500650	-0,000338
0,508700	-0,000329
0,516800	-0,000320
0,524850	-0,000309
0,532900	-0,000299
0,540950	-0,000284
0,549000	-0,000269
0,557050	-0,000255
0,565100	-0,000238
0,573150	-0,000207
0,581200	-0,000187
0,589250	-0,000164
0,597300	-0,000139
0,605350	-0,000113
0,613400	-7,678541E-5
0,621500	-4,064737E-5
0,629550	1,955063E-6
0,637600	5,154598E-5
0,645650	0,000108
0,653700	0,000164
0,661750	0,000236
0,669800	0,000319
0,677850	0,000411
0,685900	0,000523
0,693950	0,000643
0,702000	0,000770
0,710050	0,000918
0,718100	0,001073
0,726200	0,001247
0,734250	0,001436
0,742300	0,001638
0,750350	0,001856
0,758400	0,002085
0,766450	0,002326
0,774500	0,002578
0,782550	0,002840
0,790600	0,003111
0,798650	0,003393
0,806700	0,003683
0,814750	0,003982
0,822800	0,004289
0,830850	0,004601
0,838950	0,004923
0,847000	0,005250
0,855050	0,005581
0,863100	0,005916
0,871150	0,006258
0,879200	0,006604
0,887250	0,006952
0,895300	0,007307
0,903350	0,007666
0,911400	0,008025
0,919450	0,008391
0,927500	0,008761
0,935550	0,009130
0,943650	0,009505
0,951700	0,009882
0,959750	0,010262
0,967800	0,010651
0,975850	0,011032
0,983900	0,011415
0,991950	0,011802
1,000000	0,012190
--- Sample: 1.2 HIGH 2 - Device: R.12 ---
-0,200000	-0,000618
-0,191950	-0,000616
-0,183900	-0,000615
-0,175850	-0,000612
-0,167800	-0,000610
-0,159750	-0,000608
-0,151700	-0,000605
-0,143600	-0,000603
-0,135550	-0,000602
-0,127500	-0,000600
-0,119450	-0,000598
-0,111400	-0,000595
-0,103350	-0,000592
-0,095300	-0,000590
-0,087250	-0,000589
-0,079200	-0,000587
-0,071150	-0,000584
-0,063100	-0,000582
-0,055050	-0,000580
-0,047000	-0,000578
-0,038950	-0,000576
-0,030850	-0,000575
-0,022800	-0,000573
-0,014750	-0,000570
-0,006700	-0,000568
0,001350	-0,000567
0,009400	-0,000565
0,017450	-0,000562
0,025500	-0,000560
0,033550	-0,000558
0,041600	-0,000556
0,049650	-0,000554
0,057700	-0,000551
0,065750	-0,000548
0,073850	-0,000547
[truncated: 115 more rows]
