# Supplementary material for: Increasing polymer molecular weight enables low-donor-content, efficient and scalable semi-transparent organic solar cells
Source: J Mater Chem A Mater. 2026 Jan 27;14(22):13688–706. doi: 10.1039/d5ta07234d (PMC12937936; doi:10.1039/d5ta07234d)
Supplement: TA-014-D5TA07234D-s001 [file TA-014-D5TA07234D-s001.zip › Datasets for Figures and tables/Figure_2/1.2 HIGH_IV_curves.txt]

IV Curves for sample: 1.2 HIGH
--- Sample: 1.2 HIGH - Device: L.03 ---
-0,200000	-0,002057
-0,191950	-0,002052
-0,183900	-0,002046
-0,175850	-0,002044
-0,167800	-0,002041
-0,159750	-0,002034
-0,151700	-0,002029
-0,143600	-0,002027
-0,135550	-0,002026
-0,127500	-0,002022
-0,119450	-0,002013
-0,111400	-0,002006
-0,103350	-0,002002
-0,095300	-0,001998
-0,087250	-0,001994
-0,079200	-0,001989
-0,071150	-0,001983
-0,063100	-0,001978
-0,055050	-0,001971
-0,047000	-0,001967
-0,038950	-0,001962
-0,030850	-0,001957
-0,022800	-0,001953
-0,014750	-0,001947
-0,006700	-0,001940
0,001350	-0,001931
0,009400	-0,001926
0,017450	-0,001923
0,025500	-0,001916
0,033550	-0,001908
0,041600	-0,001899
0,049650	-0,001893
0,057700	-0,001885
0,065750	-0,001877
0,073850	-0,001868
0,081900	-0,001862
0,089950	-0,001855
0,098000	-0,001846
0,106050	-0,001839
0,114100	-0,001830
0,122150	-0,001823
0,130200	-0,001815
0,138250	-0,001806
0,146300	-0,001798
0,154350	-0,001789
0,162400	-0,001780
0,170450	-0,001771
0,178500	-0,001761
0,186600	-0,001753
0,194650	-0,001743
0,202700	-0,001730
0,210750	-0,001719
0,218800	-0,001710
0,226850	-0,001697
0,234900	-0,001687
0,242950	-0,001679
0,251000	-0,001669
0,259050	-0,001658
0,267100	-0,001645
0,275150	-0,001632
0,283200	-0,001622
0,291300	-0,001610
0,299350	-0,001598
0,307400	-0,001586
0,315450	-0,001574
0,323500	-0,001560
0,331550	-0,001545
0,339600	-0,001532
0,347650	-0,001521
0,355700	-0,001506
0,363750	-0,001492
0,371800	-0,001477
0,379850	-0,001462
0,387900	-0,001447
0,395950	-0,001433
0,404050	-0,001417
0,412100	-0,001401
0,420150	-0,001385
0,428200	-0,001368
0,436250	-0,001351
0,444300	-0,001334
0,452350	-0,001318
0,460400	-0,001300
0,468450	-0,001280
0,476500	-0,001260
0,484550	-0,001240
0,492600	-0,001217
0,500650	-0,001195
0,508700	-0,001173
0,516800	-0,001149
0,524850	-0,001122
0,532900	-0,001093
0,540950	-0,001065
0,549000	-0,001035
0,557050	-0,001001
0,565100	-0,000966
0,573150	-0,000927
0,581200	-0,000885
0,589250	-0,000839
0,597300	-0,000790
0,605350	-0,000738
0,613400	-0,000680
0,621500	-0,000616
0,629550	-0,000548
0,637600	-0,000475
0,645650	-0,000395
0,653700	-0,000310
0,661750	-0,000218
0,669800	-0,000121
0,677850	-1,579929E-5
0,685900	9,443305E-5
0,693950	0,000212
0,702000	0,000334
0,710050	0,000463
0,718100	0,000597
0,726200	0,000738
0,734250	0,000883
0,742300	0,001033
0,750350	0,001190
0,758400	0,001350
0,766450	0,001515
0,774500	0,001684
0,782550	0,001858
0,790600	0,002036
0,798650	0,002218
0,806700	0,002404
0,814750	0,002593
0,822800	0,002785
0,830850	0,002982
0,838950	0,003183
0,847000	0,003385
0,855050	0,003591
0,863100	0,003799
0,871150	0,004011
0,879200	0,004225
0,887250	0,004441
0,895300	0,004660
0,903350	0,004882
0,911400	0,005105
0,919450	0,005331
0,927500	0,005560
0,935550	0,005790
0,943650	0,006024
0,951700	0,006258
0,959750	0,006495
0,967800	0,006733
0,975850	0,006973
0,983900	0,007214
0,991950	0,007458
1,000000	0,007704
--- Sample: 1.2 HIGH - Device: L.04 ---
-0,200000	-0,002052
-0,191950	-0,002048
-0,183900	-0,002046
-0,175850	-0,002046
-0,167800	-0,002045
-0,159750	-0,002044
-0,151700	-0,002042
-0,143600	-0,002040
-0,135550	-0,002038
-0,127500	-0,002036
-0,119450	-0,002032
-0,111400	-0,002030
-0,103350	-0,002027
-0,095300	-0,002024
-0,087250	-0,002022
-0,079200	-0,002021
-0,071150	-0,002021
-0,063100	-0,002018
-0,055050	-0,002012
-0,047000	-0,002010
-0,038950	-0,002011
-0,030850	-0,002008
-0,022800	-0,002005
-0,014750	-0,002001
-0,006700	-0,001999
0,001350	-0,001997
0,009400	-0,001992
0,017450	-0,001987
0,025500	-0,001985
0,033550	-0,001982
0,041600	-0,001980
0,049650	-0,001977
0,057700	-0,001975
0,065750	-0,001972
0,073850	-0,001967
0,081900	-0,001958
0,089950	-0,001956
0,098000	-0,001952
0,106050	-0,001947
0,114100	-0,001944
0,122150	-0,001940
0,130200	-0,001937
0,138250	-0,001934
0,146300	-0,001928
0,154350	-0,001920
0,162400	-0,001916
0,170450	-0,001911
0,178500	-0,001906
0,186600	-0,001901
0,194650	-0,001896
0,202700	-0,001890
0,210750	-0,001883
0,218800	-0,001875
0,226850	-0,001869
0,234900	-0,001862
0,242950	-0,001856
0,251000	-0,001847
0,259050	-0,001838
0,267100	-0,001830
0,275150	-0,001821
0,283200	-0,001813
0,291300	-0,001806
0,299350	-0,001799
0,307400	-0,001789
0,315450	-0,001779
0,323500	-0,001771
0,331550	-0,001762
0,339600	-0,001751
0,347650	-0,001740
0,355700	-0,001727
0,363750	-0,001717
0,371800	-0,001703
0,379850	-0,001690
0,387900	-0,001678
0,395950	-0,001665
0,404050	-0,001651
0,412100	-0,001634
0,420150	-0,001618
0,428200	-0,001603
0,436250	-0,001584
0,444300	-0,001566
0,452350	-0,001551
0,460400	-0,001533
0,468450	-0,001515
0,476500	-0,001493
0,484550	-0,001468
0,492600	-0,001446
0,500650	-0,001422
0,508700	-0,001396
0,516800	-0,001369
0,524850	-0,001341
0,532900	-0,001311
0,540950	-0,001277
0,549000	-0,001241
0,557050	-0,001202
0,565100	-0,001159
0,573150	-0,001112
0,581200	-0,001066
0,589250	-0,001012
0,597300	-0,000952
0,605350	-0,000889
0,613400	-0,000822
0,621500	-0,000748
0,629550	-0,000668
0,637600	-0,000580
0,645650	-0,000486
0,653700	-0,000384
0,661750	-0,000274
0,669800	-0,000157
0,677850	-3,271907E-5
0,685900	9,821804E-5
0,693950	0,009218
0,702000	0,009299
0,710050	0,009384
0,718100	0,009461
0,726200	0,009523
0,734250	0,009568
0,742300	0,009590
0,750350	0,009544
0,758400	0,009444
0,766450	0,009323
0,774500	0,009269
0,782550	0,009242
0,790600	0,009194
0,798650	0,009131
0,806700	0,008805
0,814750	0,008177
0,822800	0,008371
0,830850	0,009345
0,838950	0,009459
0,847000	0,009588
0,855050	0,009854
0,863100	0,010093
0,871150	0,010497
0,879200	0,010488
0,887250	0,011088
0,895300	0,011771
0,903350	0,012067
0,911400	0,012299
0,919450	0,012579
0,927500	0,013196
0,935550	0,013400
0,943650	0,013817
0,951700	0,013782
0,959750	0,013521
0,967800	0,014362
0,975850	0,015112
0,983900	0,015368
0,991950	0,015376
1,000000	0,015767
--- Sample: 1.2 HIGH - Device: L.05 ---
-0,200000	-0,001980
-0,191950	-0,001981
-0,183900	-0,001981
-0,175850	-0,001976
-0,167800	-0,001974
-0,159750	-0,001975
-0,151700	-0,001971
-0,143600	-0,001969
-0,135550	-0,001970
-0,127500	-0,001972
-0,119450	-0,001971
-0,111400	-0,001969
-0,103350	-0,001966
-0,095300	-0,001963
-0,087250	-0,001965
-0,079200	-0,001961
-0,071150	-0,001959
-0,063100	-0,001959
-0,055050	-0,001958
-0,047000	-0,001956
-0,038950	-0,001954
-0,030850	-0,001952
-0,022800	-0,001954
-0,014750	-0,001953
-0,006700	-0,001952
0,001350	-0,001950
0,009400	-0,001949
0,017450	-0,001948
0,025500	-0,001947
0,033550	-0,001944
0,041600	-0,001943
0,049650	-0,001939
0,057700	-0,001938
0,065750	-0,001937
0,073850	-0,001938
0,081900	-0,001938
0,089950	-0,001936
0,098000	-0,001932
0,106050	-0,001928
0,114100	-0,001927
0,122150	-0,001925
0,130200	-0,001925
0,138250	-0,001926
0,146300	-0,001924
0,154350	-0,001919
0,162400	-0,001912
0,170450	-0,001910
0,178500	-0,001911
0,186600	-0,001909
0,194650	-0,001906
0,202700	-0,001901
0,210750	-0,001898
0,218800	-0,001896
0,226850	-0,001894
0,234900	-0,001891
0,242950	-0,001887
0,251000	-0,001884
0,259050	-0,001882
0,267100	-0,001879
0,275150	-0,001876
0,283200	-0,001872
0,291300	-0,001867
0,299350	-0,001861
0,307400	-0,001859
0,315450	-0,001855
0,323500	-0,001848
0,331550	-0,001842
0,339600	-0,001837
0,347650	-0,001831
0,355700	-0,001826
0,363750	-0,001819
0,371800	-0,001812
0,379850	-0,001807
0,387900	-0,001798
0,395950	-0,001790
0,404050	-0,001781
0,412100	-0,001773
0,420150	-0,001763
0,428200	-0,001752
0,436250	-0,001740
0,444300	-0,001730
0,452350	-0,001716
0,460400	-0,001703
0,468450	-0,001690
0,476500	-0,001676
0,484550	-0,001660
0,492600	-0,001639
0,500650	-0,001615
0,508700	-0,001597
0,516800	-0,001576
0,524850	-0,001550
0,532900	-0,001522
0,540950	-0,001492
0,549000	-0,001461
0,557050	-0,001426
0,565100	-0,001386
0,573150	-0,001341
0,581200	-0,001292
0,589250	-0,001239
0,597300	-0,001179
0,605350	-0,001114
0,613400	-0,001042
0,621500	-0,000962
0,629550	-0,000872
0,637600	-0,000775
0,645650	-0,000668
0,653700	-0,000551
0,661750	-0,000426
0,669800	-0,000291
0,677850	-0,000143
0,685900	1,591134E-5
0,693950	0,000183
0,702000	0,000361
0,710050	0,000550
0,718100	0,000748
0,726200	0,000957
0,734250	0,001175
0,742300	0,001400
0,750350	0,001635
0,758400	0,001877
0,766450	0,002126
0,774500	0,002384
0,782550	0,002649
0,790600	0,002919
0,798650	0,003197
0,806700	0,003481
0,814750	0,003771
0,822800	0,004065
0,830850	0,004366
0,838950	0,004673
0,847000	0,004984
0,855050	0,005299
0,863100	0,005617
0,871150	0,005941
0,879200	0,006269
0,887250	0,006599
0,895300	0,006934
0,903350	0,007274
0,911400	0,007614
0,919450	0,007959
0,927500	0,008307
0,935550	0,008659
0,943650	0,009015
0,951700	0,009370
0,959750	0,009730
0,967800	0,010093
0,975850	0,010458
0,983900	0,010827
0,991950	0,011195
1,000000	0,011567
--- Sample: 1.2 HIGH - Device: L.06 ---
-0,200000	-0,001987
-0,191950	-0,001989
-0,183900	-0,001989
-0,175850	-0,001987
-0,167800	-0,001984
-0,159750	-0,001984
-0,151700	-0,001983
-0,143600	-0,001979
-0,135550	-0,001979
-0,127500	-0,001981
-0,119450	-0,001980
-0,111400	-0,001980
-0,103350	-0,001978
-0,095300	-0,001976
-0,087250	-0,001977
-0,079200	-0,001975
-0,071150	-0,001974
-0,063100	-0,001973
-0,055050	-0,001972
-0,047000	-0,001971
-0,038950	-0,001970
-0,030850	-0,001969
-0,022800	-0,001968
-0,014750	-0,001968
-0,006700	-0,001966
0,001350	-0,001964
0,009400	-0,001963
0,017450	-0,001962
0,025500	-0,001961
0,033550	-0,001956
0,041600	-0,001956
0,049650	-0,001955
0,057700	-0,001954
0,065750	-0,001954
0,073850	-0,001954
0,081900	-0,001952
0,089950	-0,001950
0,098000	-0,001949
0,106050	-0,001947
0,114100	-0,001946
0,122150	-0,001944
0,130200	-0,001943
0,138250	-0,001943
0,146300	-0,001942
0,154350	-0,001940
0,162400	-0,001936
0,170450	-0,001932
0,178500	-0,001933
0,186600	-0,001933
0,194650	-0,001930
0,202700	-0,001926
0,210750	-0,001923
0,218800	-0,001920
0,226850	-0,001919
0,234900	-0,001916
0,242950	-0,001913
0,251000	-0,001912
0,259050	-0,001911
0,267100	-0,001908
0,275150	-0,001905
0,283200	-0,001902
0,291300	-0,001900
0,299350	-0,001897
0,307400	-0,001894
0,315450	-0,001888
0,323500	-0,001882
0,331550	-0,001878
0,339600	-0,001878
0,347650	-0,001875
0,355700	-0,001871
0,363750	-0,001865
0,371800	-0,001857
0,379850	-0,001853
0,387900	-0,001848
0,395950	-0,001842
0,404050	-0,001837
0,412100	-0,001832
0,420150	-0,001824
0,428200	-0,001815
0,436250	-0,001806
0,444300	-0,001800
0,452350	-0,001790
0,460400	-0,001779
0,468450	-0,001769
0,476500	-0,001758
0,484550	-0,001745
0,492600	-0,001730
0,500650	-0,001713
0,508700	-0,001697
0,516800	-0,001679
0,524850	-0,001658
0,532900	-0,001635
0,540950	-0,001610
0,549000	-0,001581
0,557050	-0,001551
0,565100	-0,001515
0,573150	-0,001474
0,581200	-0,001430
0,589250	-0,001379
0,597300	-0,001320
0,605350	-0,001257
0,613400	-0,001186
0,621500	-0,001106
0,629550	-0,001015
0,637600	-0,000913
0,645650	-0,000801
0,653700	-0,000676
0,661750	-0,000541
0,669800	-0,000393
0,677850	-0,000232
0,685900	-5,605540E-5
0,693950	0,000131
0,702000	0,000331
0,710050	0,000544
0,718100	0,000769
0,726200	0,001006
0,734250	0,001252
0,742300	0,001509
0,750350	0,001777
0,758400	0,002054
0,766450	0,002339
0,774500	0,002634
0,782550	0,002937
0,790600	0,003246
0,798650	0,003564
0,806700	0,003889
0,814750	0,004221
0,822800	0,004557
0,830850	0,004900
0,838950	0,005250
0,847000	0,005605
0,855050	0,005964
0,863100	0,006327
0,871150	0,006695
0,879200	0,007068
0,887250	0,007443
0,895300	0,007824
0,903350	0,008208
0,911400	0,008594
0,919450	0,008985
0,927500	0,009380
0,935550	0,009778
0,943650	0,010180
0,951700	0,010585
0,959750	0,010991
0,967800	0,011399
0,975850	0,011811
0,983900	0,012222
0,991950	0,012638
1,000000	0,013056
--- Sample: 1.2 HIGH - Device: L.07 ---
-0,200000	-0,002075
-0,191950	-0,002070
-0,183900	-0,002067
-0,175850	-0,002063
-0,167800	-0,002057
-0,159750	-0,002056
-0,151700	-0,002052
-0,143600	-0,002051
-0,135550	-0,002051
-0,127500	-0,002049
-0,119450	-0,002047
-0,111400	-0,002044
-0,103350	-0,002039
-0,095300	-0,002037
-0,087250	-0,002038
-0,079200	-0,002036
-0,071150	-0,002033
-0,063100	-0,002030
-0,055050	-0,002028
-0,047000	-0,002024
-0,038950	-0,002021
-0,030850	-0,002016
-0,022800	-0,002013
-0,014750	-0,002012
-0,006700	-0,002007
0,001350	-0,002004
0,009400	-0,002003
0,017450	-0,002001
0,025500	-0,001998
0,033550	-0,001993
0,041600	-0,001989
0,049650	-0,001985
0,057700	-0,001980
0,065750	-0,001978
0,073850	-0,001974
0,081900	-0,001968
0,089950	-0,001961
0,098000	-0,001955
0,106050	-0,001950
0,114100	-0,001944
0,122150	-0,001937
0,130200	-0,001926
0,138250	-0,001919
0,146300	-0,001911
0,154350	-0,001902
0,162400	-0,001890
0,170450	-0,001879
0,178500	-0,001869
0,186600	-0,001856
0,194650	-0,001842
0,202700	-0,001829
0,210750	-0,001817
0,218800	-0,001801
0,226850	-0,001784
0,234900	-0,001766
0,242950	-0,001747
0,251000	-0,001727
0,259050	-0,001704
0,267100	-0,001684
0,275150	-0,001663
0,283200	-0,001638
0,291300	-0,001612
0,299350	-0,001583
0,307400	-0,001556
0,315450	-0,001528
0,323500	-0,001495
0,331550	-0,001463
0,339600	-0,001428
0,347650	-0,001392
0,355700	-0,001354
0,363750	-0,001313
0,371800	-0,001273
0,379850	-0,001232
0,387900	-0,001186
0,395950	-0,001137
0,404050	-0,001088
0,412100	-0,001038
0,420150	-0,000982
0,428200	-0,000925
0,436250	-0,000869
0,444300	-0,000809
0,452350	-0,000747
0,460400	-0,000683
0,468450	-0,000616
0,476500	-0,000547
0,484550	-0,000475
0,492600	-0,000399
0,500650	-0,000320
0,508700	-0,000242
0,516800	-0,000159
0,524850	-6,666467E-5
0,532900	2,605018E-5
0,540950	0,000125
0,549000	0,000222
0,557050	0,000323
0,565100	0,000427
0,573150	0,000534
0,581200	0,000647
0,589250	0,000765
0,597300	0,000890
0,605350	0,001019
0,613400	0,001164
0,621500	0,001303
0,629550	0,001448
0,637600	0,001599
0,645650	0,001757
0,653700	0,001924
0,661750	0,002101
0,669800	0,002283
0,677850	0,002475
0,685900	0,002676
0,693950	0,002884
0,702000	0,003102
0,710050	0,003332
0,718100	0,003573
0,726200	0,003825
0,734250	0,004083
0,742300	0,004351
0,750350	0,004622
0,758400	0,004912
0,766450	0,005205
0,774500	0,005512
0,782550	0,005828
0,790600	0,006150
0,798650	0,006482
0,806700	0,006821
0,814750	0,007171
0,822800	0,007523
0,830850	0,007885
0,838950	0,008256
0,847000	0,008631
0,855050	0,009013
0,863100	0,009399
0,871150	0,009791
0,879200	0,010189
0,887250	0,010608
0,895300	0,011012
0,903350	0,011422
0,911400	0,011835
0,919450	0,012253
0,927500	0,012676
0,935550	0,013103
0,943650	0,013535
0,951700	0,013967
0,959750	0,014404
0,967800	0,014843
0,975850	0,015286
0,983900	0,015730
0,991950	0,016177
1,000000	0,016629
--- Sample: 1.2 HIGH - Device: L.08 ---
-0,200000	-0,002138
-0,191950	-0,002127
-0,183900	-0,002117
-0,175850	-0,002108
-0,167800	-0,002099
-0,159750	-0,002089
-0,151700	-0,002082
-0,143600	-0,002077
-0,135550	-0,002068
-0,127500	-0,002061
-0,119450	-0,002057
-0,111400	-0,002050
-0,103350	-0,002044
-0,095300	-0,002036
-0,087250	-0,002028
-0,079200	-0,002022
-0,071150	-0,002014
-0,063100	-0,002008
-0,055050	-0,002005
-0,047000	-0,002002
-0,038950	-0,001995
-0,030850	-0,001986
-0,022800	-0,001982
-0,014750	-0,001979
-0,006700	-0,001973
0,001350	-0,001966
0,009400	-0,001960
0,017450	-0,001954
0,025500	-0,001948
0,033550	-0,001942
0,041600	-0,001935
0,049650	-0,001927
0,057700	-0,001920
0,065750	-0,001911
0,073850	-0,001902
0,081900	-0,001893
0,089950	-0,001886
0,098000	-0,001876
0,106050	-0,001865
0,114100	-0,001852
0,122150	-0,001842
0,130200	-0,001827
0,138250	-0,001816
0,146300	-0,001803
0,154350	-0,001788
0,162400	-0,001773
0,170450	-0,001752
0,178500	-0,001736
0,186600	-0,001721
0,194650	-0,001700
0,202700	-0,001677
0,210750	-0,001659
0,218800	-0,001639
0,226850	-0,001615
0,234900	-0,001590
0,242950	-0,001562
0,251000	-0,001534
0,259050	-0,001510
0,267100	-0,001479
0,275150	-0,001446
0,283200	-0,001415
0,291300	-0,001382
0,299350	-0,001348
0,307400	-0,001309
0,315450	-0,001268
0,323500	-0,001231
0,331550	-0,001188
0,339600	-0,001141
0,347650	-0,001097
0,355700	-0,001051
0,363750	-0,001002
0,371800	-0,000946
0,379850	-0,000898
0,387900	-0,000840
0,395950	-0,000783
0,404050	-0,000726
0,412100	-0,000663
0,420150	-0,000598
0,428200	-0,000531
0,436250	-0,000466
0,444300	-0,000394
0,452350	-0,000321
0,460400	-0,000244
0,468450	-0,000163
0,476500	-8,152615E-5
0,484550	1,433767E-5
0,492600	0,000106
0,500650	0,000194
0,508700	0,000287
0,516800	0,000382
0,524850	0,000480
0,532900	0,000577
0,540950	0,000680
0,549000	0,000787
0,557050	0,000897
0,565100	0,001012
0,573150	0,001146
0,581200	0,001266
0,589250	0,001390
0,597300	0,001522
0,605350	0,001654
0,613400	0,001793
0,621500	0,001936
0,629550	0,002084
0,637600	0,002238
0,645650	0,002397
0,653700	0,002562
0,661750	0,002735
0,669800	0,002914
0,677850	0,003099
0,685900	0,003294
0,693950	0,003496
0,702000	0,003707
0,710050	0,003926
0,718100	0,004154
0,726200	0,004393
0,734250	0,004637
0,742300	0,004892
0,750350	0,005159
0,758400	0,005433
0,766450	0,005716
0,774500	0,006038
0,782550	0,006323
0,790600	0,006687
0,798650	0,006988
0,806700	0,007300
0,814750	0,007683
0,822800	0,008026
0,830850	0,008415
0,838950	0,008712
0,847000	0,009083
0,855050	0,009461
0,863100	0,009844
0,871150	0,010234
0,879200	0,010652
0,887250	0,011050
0,895300	0,011455
0,903350	0,011869
0,911400	0,012285
0,919450	0,012708
0,927500	0,013137
0,935550	0,013569
0,943650	0,014012
0,951700	0,014450
0,959750	0,014892
0,967800	0,015339
0,975850	0,015788
0,983900	0,016238
0,991950	0,016694
1,000000	0,017155
--- Sample: 1.2 HIGH - Device: L.09 ---
-0,200000	-0,001824
-0,191950	-0,001820
-0,183900	-0,001815
-0,175850	-0,001811
-0,167800	-0,001808
-0,159750	-0,001805
-0,151700	-0,001804
-0,143600	-0,001800
-0,135550	-0,001797
-0,127500	-0,001793
-0,119450	-0,001790
-0,111400	-0,001784
-0,103350	-0,001781
-0,095300	-0,001779
-0,087250	-0,001779
-0,079200	-0,001777
-0,071150	-0,001774
-0,063100	-0,001770
-0,055050	-0,001767
-0,047000	-0,001763
-0,038950	-0,001760
-0,030850	-0,001759
-0,022800	-0,001755
-0,014750	-0,001750
-0,006700	-0,001748
0,001350	-0,001745
0,009400	-0,001742
0,017450	-0,001739
0,025500	-0,001736
0,033550	-0,001732
0,041600	-0,001728
0,049650	-0,001726
0,057700	-0,001725
0,065750	-0,001723
0,073850	-0,001719
0,081900	-0,001715
0,089950	-0,001711
0,098000	-0,001707
0,106050	-0,001702
0,114100	-0,001697
0,122150	-0,001691
0,130200	-0,001686
0,138250	-0,001682
0,146300	-0,001678
0,154350	-0,001674
0,162400	-0,001669
0,170450	-0,001664
0,178500	-0,001660
0,186600	-0,001654
0,194650	-0,001647
0,202700	-0,001639
0,210750	-0,001632
0,218800	-0,001626
0,226850	-0,001621
0,234900	-0,001614
0,242950	-0,001607
0,251000	-0,001597
0,259050	-0,001588
0,267100	-0,001581
0,275150	-0,001573
0,283200	-0,001565
0,291300	-0,001555
0,299350	-0,001547
0,307400	-0,001537
0,315450	-0,001525
0,323500	-0,001512
0,331550	-0,001501
0,339600	-0,001490
0,347650	-0,001478
0,355700	-0,001463
0,363750	-0,001448
0,371800	-0,001436
0,379850	-0,001424
0,387900	-0,001409
0,395950	-0,001394
0,404050	-0,001379
0,412100	-0,001363
0,420150	-0,001347
0,428200	-0,001331
0,436250	-0,001312
0,444300	-0,001292
0,452350	-0,001273
0,460400	-0,001254
0,468450	-0,001231
0,476500	-0,001210
0,484550	-0,001188
0,492600	-0,001163
0,500650	-0,001141
0,508700	-0,001115
0,516800	-0,001086
0,524850	-0,001057
0,532900	-0,001028
0,540950	-0,000993
0,549000	-0,000960
0,557050	-0,000924
0,565100	-0,000888
0,573150	-0,000848
0,581200	-0,000805
0,589250	-0,000757
0,597300	-0,000705
0,605350	-0,000649
0,613400	-0,000589
0,621500	-0,000526
0,629550	-0,000450
0,637600	-0,000367
0,645650	-0,000280
0,653700	-0,000176
0,661750	-5,860357E-5
0,669800	6,867479E-5
0,677850	0,000215
0,685900	0,000369
0,693950	0,000542
0,702000	0,000720
0,710050	0,000940
0,718100	0,001180
0,726200	0,001402
0,734250	0,001675
0,742300	0,001939
0,750350	0,002218
0,758400	0,002510
0,766450	0,002817
0,774500	0,003144
0,782550	0,003481
0,790600	0,003826
0,798650	0,004186
0,806700	0,004545
0,814750	0,004919
0,822800	0,005299
0,830850	0,005701
0,838950	0,006094
0,847000	0,006497
0,855050	0,006908
0,863100	0,007327
0,871150	0,007751
0,879200	0,008185
0,887250	0,008616
0,895300	0,009052
0,903350	0,009494
0,911400	0,009932
0,919450	0,010381
0,927500	0,010837
0,935550	0,011293
0,943650	0,011755
0,951700	0,012219
0,959750	0,012687
0,967800	0,013157
0,975850	0,013631
0,983900	0,014104
0,991950	0,014582
1,000000	0,015062
--- Sample: 1.2 HIGH - Device: L.10 ---
-0,200000	-0,001445
-0,191950	-0,001445
-0,183900	-0,001444
-0,175850	-0,001442
-0,167800	-0,001440
-0,159750	-0,001435
-0,151700	-0,001436
-0,143600	-0,001437
-0,135550	-0,001436
-0,127500	-0,001434
-0,119450	-0,001433
-0,111400	-0,001432
-0,103350	-0,001429
-0,095300	-0,001429
-0,087250	-0,001429
-0,079200	-0,001427
-0,071150	-0,001427
-0,063100	-0,001427
-0,055050	-0,001426
-0,047000	-0,001423
-0,038950	-0,001422
-0,030850	-0,001422
-0,022800	-0,001421
-0,014750	-0,001417
-0,006700	-0,001415
0,001350	-0,001414
0,009400	-0,001412
0,017450	-0,001412
0,025500	-0,001413
0,033550	-0,001411
0,041600	-0,001406
0,049650	-0,001405
0,057700	-0,001405
0,065750	-0,001403
0,073850	-0,001401
0,081900	-0,001398
0,089950	-0,001397
0,098000	-0,001395
0,106050	-0,001394
0,114100	-0,001392
0,122150	-0,001390
0,130200	-0,001387
0,138250	-0,001386
0,146300	-0,001385
0,154350	-0,001383
0,162400	-0,001380
0,170450	-0,001376
0,178500	-0,001373
0,186600	-0,001371
0,194650	-0,001369
0,202700	-0,001366
0,210750	-0,001363
0,218800	-0,001361
0,226850	-0,001358
0,234900	-0,001355
0,242950	-0,001353
0,251000	-0,001350
0,259050	-0,001345
0,267100	-0,001342
0,275150	-0,001339
0,283200	-0,001336
0,291300	-0,001333
0,299350	-0,001329
0,307400	-0,001325
0,315450	-0,001320
0,323500	-0,001316
0,331550	-0,001312
0,339600	-0,001308
0,347650	-0,001304
0,355700	-0,001297
0,363750	-0,001293
0,371800	-0,001288
0,379850	-0,001283
0,387900	-0,001278
0,395950	-0,001272
0,404050	-0,001266
0,412100	-0,001260
0,420150	-0,001253
0,428200	-0,001247
0,436250	-0,001240
0,444300	-0,001232
0,452350	-0,001226
0,460400	-0,001217
0,468450	-0,001209
0,476500	-0,001200
0,484550	-0,001192
0,492600	-0,001183
0,500650	-0,001173
0,508700	-0,001162
0,516800	-0,001150
0,524850	-0,001138
0,532900	-0,001125
0,540950	-0,001109
0,549000	-0,001095
0,557050	-0,001081
0,565100	-0,001064
0,573150	-0,001045
0,581200	-0,001023
0,589250	-0,000994
0,597300	-0,000966
0,605350	-0,000932
0,613400	-0,000896
0,621500	-0,000855
0,629550	-0,000807
0,637600	-0,000749
0,645650	-0,000680
0,653700	-0,000602
0,661750	-0,000512
0,669800	-0,000406
0,677850	-0,000285
0,685900	-0,000147
0,693950	8,304163E-6
0,702000	0,000183
0,710050	0,000376
0,718100	0,000588
0,726200	0,000819
0,734250	0,001069
0,742300	0,001332
0,750350	0,001613
0,758400	0,001910
0,766450	0,002217
0,774500	0,002540
0,782550	0,002875
0,790600	0,003220
0,798650	0,003578
0,806700	0,003946
0,814750	0,004321
0,822800	0,004704
0,830850	0,005096
0,838950	0,005497
0,847000	0,005902
0,855050	0,006314
0,863100	0,006730
0,871150	0,007154
0,879200	0,007582
0,887250	0,008013
0,895300	0,008450
0,903350	0,008891
0,911400	0,009334
0,919450	0,009782
0,927500	0,010234
0,935550	0,010692
0,943650	0,011152
0,951700	0,011610
0,959750	0,012074
0,967800	0,012540
0,975850	0,013009
0,983900	0,013478
0,991950	0,013951
1,000000	0,014426
--- Sample: 1.2 HIGH - Device: L.11 ---
-0,200000	-0,000669
-0,191950	-0,000668
-0,183900	-0,000666
-0,175850	-0,000665
-0,167800	-0,000664
-0,159750	-0,000663
-0,151700	-0,000662
-0,143600	-0,000661
-0,135550	-0,000660
-0,127500	-0,000658
-0,119450	-0,000657
-0,111400	-0,000656
-0,103350	-0,000655
-0,095300	-0,000654
-0,087250	-0,000653
-0,079200	-0,000653
-0,071150	-0,000652
-0,063100	-0,000651
-0,055050	-0,000649
-0,047000	-0,000648
-0,038950	-0,000647
-0,030850	-0,000646
-0,022800	-0,000644
-0,014750	-0,000643
-0,006700	-0,000642
0,001350	-0,000641
0,009400	-0,000640
0,017450	-0,000638
0,025500	-0,000637
0,033550	-0,000636
0,041600	-0,000635
0,049650	-0,000633
0,057700	-0,000632
0,065750	-0,000630
0,073850	-0,000629
0,081900	-0,000628
0,089950	-0,000627
0,098000	-0,000625
0,106050	-0,000624
0,114100	-0,000622
0,122150	-0,000621
0,130200	-0,000619
0,138250	-0,000618
0,146300	-0,000616
0,154350	-0,000613
0,162400	-0,000611
0,170450	-0,000608
0,178500	-0,000606
0,186600	-0,000605
0,194650	-0,000604
0,202700	-0,000602
0,210750	-0,000600
0,218800	-0,000597
0,226850	-0,000595
0,234900	-0,000593
0,242950	-0,000590
0,251000	-0,000588
0,259050	-0,000587
0,267100	-0,000585
0,275150	-0,000583
0,283200	-0,000579
0,291300	-0,000576
0,299350	-0,000573
0,307400	-0,000570
0,315450	-0,000566
0,323500	-0,000562
0,331550	-0,000559
0,339600	-0,000557
0,347650	-0,000554
0,355700	-0,000550
0,363750	-0,000545
0,371800	-0,000542
0,379850	-0,000536
0,387900	-0,000533
0,395950	-0,000530
0,404050	-0,000524
0,412100	-0,000521
0,420150	-0,000517
0,428200	-0,000512
0,436250	-0,000508
0,444300	-0,000502
0,452350	-0,000495
0,460400	-0,000486
0,468450	-0,000479
0,476500	-0,000475
0,484550	-0,000466
0,492600	-0,000458
0,500650	-0,000450
0,508700	-0,000440
0,516800	-0,000434
0,524850	-0,000422
0,532900	-0,000411
0,540950	-0,000401
0,549000	-0,000391
0,557050	-0,000377
0,565100	-0,000361
0,573150	-0,000346
0,581200	-0,000328
0,589250	-0,000309
0,597300	-0,000287
0,605350	-0,000261
0,613400	-0,000233
0,621500	-0,000195
0,629550	-0,000166
0,637600	-0,000124
0,645650	-6,833854E-5
0,653700	-1,255143E-5
0,661750	5,512764E-5
0,669800	0,000130
0,677850	0,000216
0,685900	0,000320
0,693950	0,000437
0,702000	0,000569
0,710050	0,000719
0,718100	0,000890
0,726200	0,001073
0,734250	0,001274
0,742300	0,001491
0,750350	0,001728
0,758400	0,001978
0,766450	0,002244
0,774500	0,002526
0,782550	0,002820
0,790600	0,003125
0,798650	0,003444
0,806700	0,003778
0,814750	0,004115
0,822800	0,004462
0,830850	0,004820
0,838950	0,005186
0,847000	0,005581
0,855050	0,005943
0,863100	0,006331
0,871150	0,006716
0,879200	0,007115
0,887250	0,007514
0,895300	0,007920
0,903350	0,008331
0,911400	0,008743
0,919450	0,009163
0,927500	0,009588
0,935550	0,010013
0,943650	0,010445
0,951700	0,010877
0,959750	0,011313
0,967800	0,011752
0,975850	0,012191
0,983900	0,012632
0,991950	0,013077
1,000000	0,013524
--- Sample: 1.2 HIGH - Device: R.02 ---
-0,200000	-0,001994
-0,191950	-0,001992
-0,183900	-0,001987
-0,175850	-0,001980
-0,167800	-0,001974
-0,159750	-0,001970
-0,151700	-0,001966
-0,143600	-0,001961
-0,135550	-0,001955
-0,127500	-0,001949
-0,119450	-0,001945
-0,111400	-0,001939
-0,103350	-0,001933
-0,095300	-0,001928
-0,087250	-0,001922
-0,079200	-0,001916
-0,071150	-0,001910
-0,063100	-0,001905
-0,055050	-0,001898
-0,047000	-0,001890
-0,038950	-0,001884
-0,030850	-0,001880
-0,022800	-0,001873
-0,014750	-0,001865
-0,006700	-0,001856
0,001350	-0,001851
0,009400	-0,001846
0,017450	-0,001837
0,025500	-0,001828
0,033550	-0,001820
0,041600	-0,001813
0,049650	-0,001806
0,057700	-0,001796
0,065750	-0,001786
0,073850	-0,001779
0,081900	-0,001769
0,089950	-0,001760
0,098000	-0,001753
0,106050	-0,001744
0,114100	-0,001735
0,122150	-0,001727
0,130200	-0,001716
0,138250	-0,001706
0,146300	-0,001698
0,154350	-0,001688
0,162400	-0,001678
0,170450	-0,001669
0,178500	-0,001657
0,186600	-0,001645
0,194650	-0,001632
0,202700	-0,001622
0,210750	-0,001613
0,218800	-0,001601
0,226850	-0,001590
0,234900	-0,001579
0,242950	-0,001568
0,251000	-0,001557
0,259050	-0,001545
0,267100	-0,001532
0,275150	-0,001521
0,283200	-0,001507
0,291300	-0,001494
0,299350	-0,001482
0,307400	-0,001470
0,315450	-0,001456
0,323500	-0,001441
0,331550	-0,001427
0,339600	-0,001417
0,347650	-0,001403
0,355700	-0,001387
0,363750	-0,001373
0,371800	-0,001360
0,379850	-0,001345
0,387900	-0,001331
0,395950	-0,001315
0,404050	-0,001297
0,412100	-0,001281
0,420150	-0,001264
0,428200	-0,001247
0,436250	-0,001230
0,444300	-0,001212
0,452350	-0,001192
0,460400	-0,001170
0,468450	-0,001151
0,476500	-0,001130
0,484550	-0,001107
0,492600	-0,001084
0,500650	-0,001060
0,508700	-0,001034
0,516800	-0,001006
0,524850	-0,000975
0,532900	-0,000945
0,540950	-0,000912
0,549000	-0,000876
0,557050	-0,000837
0,565100	-0,000795
0,573150	-0,000750
0,581200	-0,000702
0,589250	-0,000650
0,597300	-0,000593
0,605350	-0,000532
0,613400	-0,000466
0,621500	-0,000395
0,629550	-0,000319
0,637600	-0,000238
0,645650	-0,000151
0,653700	-5,832043E-5
0,661750	3,963989E-5
0,669800	0,000143
0,677850	0,000252
0,685900	0,000366
0,693950	0,000485
0,702000	0,000609
0,710050	0,000738
0,718100	0,000872
0,726200	0,001011
0,734250	0,001154
0,742300	0,001300
0,750350	0,001452
0,758400	0,001607
0,766450	0,001765
0,774500	0,001927
0,782550	0,002093
0,790600	0,002262
0,798650	0,002434
0,806700	0,002610
0,814750	0,002788
0,822800	0,002969
0,830850	0,003153
0,838950	0,003341
0,847000	0,003531
0,855050	0,003724
0,863100	0,003917
0,871150	0,004114
0,879200	0,004313
0,887250	0,004513
0,895300	0,004717
0,903350	0,004922
0,911400	0,005129
0,919450	0,005338
0,927500	0,005550
0,935550	0,005763
0,943650	0,005978
0,951700	0,006193
0,959750	0,006412
0,967800	0,006631
0,975850	0,006852
0,983900	0,007074
0,991950	0,007298
1,000000	0,007524
--- Sample: 1.2 HIGH - Device: R.03 ---
-0,200000	-0,002100
-0,191950	-0,002098
-0,183900	-0,002095
-0,175850	-0,002092
-0,167800	-0,002089
-0,159750	-0,002086
-0,151700	-0,002083
-0,143600	-0,002081
-0,135550	-0,002080
-0,127500	-0,002078
-0,119450	-0,002075
-0,111400	-0,002072
-0,103350	-0,002069
-0,095300	-0,002064
-0,087250	-0,002061
-0,079200	-0,002057
-0,071150	-0,002051
-0,063100	-0,002049
-0,055050	-0,002047
-0,047000	-0,002044
-0,038950	-0,002040
-0,030850	-0,002035
-0,022800	-0,002030
-0,014750	-0,002025
-0,006700	-0,002021
0,001350	-0,002018
0,009400	-0,002015
0,017450	-0,002009
0,025500	-0,002003
0,033550	-0,001999
0,041600	-0,001993
0,049650	-0,001989
0,057700	-0,001983
0,065750	-0,001978
0,073850	-0,001973
0,081900	-0,001965
0,089950	-0,001958
0,098000	-0,001952
0,106050	-0,001946
0,114100	-0,001939
0,122150	-0,001932
0,130200	-0,001925
0,138250	-0,001917
0,146300	-0,001909
0,154350	-0,001901
0,162400	-0,001895
0,170450	-0,001887
0,178500	-0,001878
0,186600	-0,001868
0,194650	-0,001860
0,202700	-0,001850
0,210750	-0,001841
0,218800	-0,001832
0,226850	-0,001821
0,234900	-0,001811
0,242950	-0,001802
0,251000	-0,001791
0,259050	-0,001778
0,267100	-0,001765
0,275150	-0,001754
0,283200	-0,001742
0,291300	-0,001729
0,299350	-0,001716
0,307400	-0,001703
0,315450	-0,001689
0,323500	-0,001676
0,331550	-0,001661
0,339600	-0,001646
0,347650	-0,001632
0,355700	-0,001616
0,363750	-0,001600
0,371800	-0,001581
0,379850	-0,001562
0,387900	-0,001544
0,395950	-0,001527
0,404050	-0,001509
0,412100	-0,001489
0,420150	-0,001468
0,428200	-0,001447
0,436250	-0,001426
0,444300	-0,001403
0,452350	-0,001380
0,460400	-0,001355
0,468450	-0,001329
0,476500	-0,001303
0,484550	-0,001275
0,492600	-0,001245
0,500650	-0,001215
0,508700	-0,001183
0,516800	-0,001149
0,524850	-0,001113
0,532900	-0,001073
0,540950	-0,001030
0,549000	-0,000986
0,557050	-0,000938
0,565100	-0,000885
0,573150	-0,000830
0,581200	-0,000771
0,589250	-0,000708
0,597300	-0,000639
0,605350	-0,000565
0,613400	-0,000485
0,621500	-0,000400
0,629550	-0,000309
0,637600	-0,000211
0,645650	-0,000106
0,653700	5,748089E-6
0,661750	0,000125
0,669800	0,000249
0,677850	0,000379
0,685900	0,000516
0,693950	0,000659
0,702000	0,000808
0,710050	0,000964
0,718100	0,001127
0,726200	0,001294
0,734250	0,001467
0,742300	0,001644
0,750350	0,001827
0,758400	0,002015
0,766450	0,002206
0,774500	0,002403
0,782550	0,002605
0,790600	0,002810
0,798650	0,003020
0,806700	0,003234
0,814750	0,003452
0,822800	0,003672
0,830850	0,003897
0,838950	0,004126
0,847000	0,004358
0,855050	0,004593
0,863100	0,004830
0,871150	0,005071
0,879200	0,005315
0,887250	0,005561
0,895300	0,005810
0,903350	0,006061
0,911400	0,006314
0,919450	0,006571
0,927500	0,006831
0,935550	0,007091
0,943650	0,007356
0,951700	0,007621
0,959750	0,007889
0,967800	0,008159
0,975850	0,008431
0,983900	0,008703
0,991950	0,008979
1,000000	0,009256
--- Sample: 1.2 HIGH - Device: R.04 ---
-0,200000	-0,002040
-0,191950	-0,002041
-0,183900	-0,002040
-0,175850	-0,002036
-0,167800	-0,002034
-0,159750	-0,002031
-0,151700	-0,002028
-0,143600	-0,002030
-0,135550	-0,002031
-0,127500	-0,002032
-0,119450	-0,002028
-0,111400	-0,002022
-0,103350	-0,002020
-0,095300	-0,002020
-0,087250	-0,002017
-0,079200	-0,002014
-0,071150	-0,002014
-0,063100	-0,002013
-0,055050	-0,002011
-0,047000	-0,002005
-0,038950	-0,002003
-0,030850	-0,002003
-0,022800	-0,002001
-0,014750	-0,001999
-0,006700	-0,001997
0,001350	-0,001994
0,009400	-0,001990
0,017450	-0,001987
0,025500	-0,001984
0,033550	-0,001983
0,041600	-0,001980
0,049650	-0,001977
0,057700	-0,001973
0,065750	-0,001971
0,073850	-0,001969
0,081900	-0,001964
0,089950	-0,001960
0,098000	-0,001959
0,106050	-0,001956
0,114100	-0,001952
0,122150	-0,001947
0,130200	-0,001944
0,138250	-0,001941
0,146300	-0,001936
0,154350	-0,001931
0,162400	-0,001928
0,170450	-0,001924
0,178500	-0,001917
0,186600	-0,001911
0,194650	-0,001907
0,202700	-0,001902
0,210750	-0,001896
0,218800	-0,001890
0,226850	-0,001885
0,234900	-0,001880
0,242950	-0,001874
0,251000	-0,001866
0,259050	-0,001859
0,267100	-0,001851
0,275150	-0,001841
0,283200	-0,001834
0,291300	-0,001828
0,299350	-0,001820
0,307400	-0,001811
0,315450	-0,001801
0,323500	-0,001790
0,331550	-0,001782
0,339600	-0,001773
0,347650	-0,001763
0,355700	-0,001749
0,363750	-0,001736
0,371800	-0,001723
0,379850	-0,001709
0,387900	-0,001693
0,395950	-0,001681
0,404050	-0,001668
0,412100	-0,001652
0,420150	-0,001634
0,428200	-0,001614
0,436250	-0,001599
0,444300	-0,001578
0,452350	-0,001557
0,460400	-0,001537
0,468450	-0,001514
0,476500	-0,001488
0,484550	-0,001462
0,492600	-0,001435
0,500650	-0,001407
0,508700	-0,001375
0,516800	-0,001340
0,524850	-0,001304
0,532900	-0,001266
0,540950	-0,001225
0,549000	-0,001180
0,557050	-0,001129
0,565100	-0,001078
0,573150	-0,001019
0,581200	-0,000954
0,589250	-0,000887
0,597300	-0,000814
0,605350	-0,000734
0,613400	-0,000647
0,621500	-0,000554
0,629550	-0,000455
0,637600	-0,000347
0,645650	-0,000233
0,653700	-0,000110
0,661750	2,140608E-5
0,669800	0,000159
0,677850	0,000304
0,685900	0,000459
0,693950	0,000620
0,702000	0,000789
0,710050	0,000965
0,718100	0,001149
0,726200	0,001340
0,734250	0,001537
0,742300	0,001739
0,750350	0,001948
0,758400	0,002163
0,766450	0,002383
0,774500	0,002609
0,782550	0,002841
0,790600	0,003076
0,798650	0,003317
0,806700	0,003563
0,814750	0,003814
0,822800	0,004067
0,830850	0,004326
0,838950	0,004590
0,847000	0,004857
0,855050	0,005128
0,863100	0,005401
0,871150	0,005679
0,879200	0,005960
0,887250	0,006243
0,895300	0,006531
0,903350	0,006821
0,911400	0,007114
0,919450	0,007407
0,927500	0,007707
0,935550	0,008008
0,943650	0,008312
0,951700	0,008617
0,959750	0,008925
0,967800	0,009235
0,975850	0,009549
0,983900	0,009863
0,991950	0,010179
1,000000	0,010502
--- Sample: 1.2 HIGH - Device: R.06 ---
-0,200000	-0,002018
-0,191950	-0,002018
-0,183900	-0,002020
-0,175850	-0,002019
-0,167800	-0,002017
-0,159750	-0,002016
-0,151700	-0,002014
-0,143600	-0,002012
-0,135550	-0,002013
-0,127500	-0,002014
-0,119450	-0,002011
-0,111400	-0,002009
-0,103350	-0,002009
-0,095300	-0,002011
-0,087250	-0,002012
-0,079200	-0,002010
-0,071150	-0,002006
-0,063100	-0,002005
-0,055050	-0,002004
-0,047000	-0,002001
-0,038950	-0,002001
-0,030850	-0,002001
-0,022800	-0,001999
-0,014750	-0,001997
-0,006700	-0,001994
0,001350	-0,001995
0,009400	-0,001996
0,017450	-0,001993
0,025500	-0,001992
0,033550	-0,001991
0,041600	-0,001989
0,049650	-0,001988
0,057700	-0,001985
0,065750	-0,001984
0,073850	-0,001984
0,081900	-0,001983
0,089950	-0,001981
0,098000	-0,001979
0,106050	-0,001979
0,114100	-0,001979
0,122150	-0,001977
0,130200	-0,001973
0,138250	-0,001973
0,146300	-0,001969
0,154350	-0,001966
0,162400	-0,001966
0,170450	-0,001965
0,178500	-0,001964
0,186600	-0,001961
0,194650	-0,001956
0,202700	-0,001956
0,210750	-0,001955
0,218800	-0,001952
0,226850	-0,001949
0,234900	-0,001947
0,242950	-0,001945
0,251000	-0,001941
0,259050	-0,001935
0,267100	-0,001934
0,275150	-0,001932
0,283200	-0,001929
0,291300	-0,001926
0,299350	-0,001922
0,307400	-0,001919
0,315450	-0,001915
0,323500	-0,001912
0,331550	-0,001907
0,339600	-0,001900
0,347650	-0,001894
0,355700	-0,001891
0,363750	-0,001888
0,371800	-0,001885
0,379850	-0,001879
0,387900	-0,001872
0,395950	-0,001865
0,404050	-0,001859
0,412100	-0,001851
0,420150	-0,001842
0,428200	-0,001834
0,436250	-0,001826
0,444300	-0,001817
0,452350	-0,001805
0,460400	-0,001793
0,468450	-0,001782
0,476500	-0,001767
0,484550	-0,001751
0,492600	-0,001735
0,500650	-0,001718
0,508700	-0,001698
0,516800	-0,001674
0,524850	-0,001651
0,532900	-0,001626
0,540950	-0,001596
0,549000	-0,001561
0,557050	-0,001522
0,565100	-0,001480
0,573150	-0,001432
0,581200	-0,001378
0,589250	-0,001316
0,597300	-0,001249
0,605350	-0,001172
0,613400	-0,001085
0,621500	-0,000991
0,629550	-0,000886
0,637600	-0,000768
0,645650	-0,000637
0,653700	-0,000497
0,661750	-0,000342
0,669800	-0,000176
0,677850	1,125141E-6
0,685900	0,000194
0,693950	0,000398
0,702000	0,000613
0,710050	0,000840
0,718100	0,001079
0,726200	0,001330
0,734250	0,001590
0,742300	0,001858
0,750350	0,002137
0,758400	0,002425
0,766450	0,002720
0,774500	0,003025
0,782550	0,003336
0,790600	0,003655
0,798650	0,003980
0,806700	0,004312
0,814750	0,004650
0,822800	0,004993
0,830850	0,005341
0,838950	0,005698
0,847000	0,006057
0,855050	0,006422
0,863100	0,006790
0,871150	0,007162
0,879200	0,007539
0,887250	0,007918
0,895300	0,008302
0,903350	0,008691
0,911400	0,009080
0,919450	0,009475
0,927500	0,009872
0,935550	0,010273
0,943650	0,010680
0,951700	0,011087
0,959750	0,011495
0,967800	0,011907
0,975850	0,012319
0,983900	0,012734
0,991950	0,013151
1,000000	0,013572
--- Sample: 1.2 HIGH - Device: R.07 ---
-0,200000	-0,002062
-0,191950	-0,002062
-0,183900	-0,002061
-0,175850	-0,002058
-0,167800	-0,002051
-0,159750	-0,002047
-0,151700	-0,002047
-0,143600	-0,002042
-0,135550	-0,002042
-0,127500	-0,002041
-0,119450	-0,002039
-0,111400	-0,002035
-0,103350	-0,002033
-0,095300	-0,002029
-0,087250	-0,002026
-0,079200	-0,002024
-0,071150	-0,002021
-0,063100	-0,002018
-0,055050	-0,002016
-0,047000	-0,002014
-0,038950	-0,002010
-0,030850	-0,002004
-0,022800	-0,002003
-0,014750	-0,002000
-0,006700	-0,001997
0,001350	-0,001996
0,009400	-0,001995
0,017450	-0,001993
0,025500	-0,001987
0,033550	-0,001981
0,041600	-0,001981
0,049650	-0,001979
0,057700	-0,001976
0,065750	-0,001973
0,073850	-0,001971
[truncated: 417 more rows]
