# Supplementary material for: Increasing polymer molecular weight enables low-donor-content, efficient and scalable semi-transparent organic solar cells
Source: J Mater Chem A Mater. 2026 Jan 27;14(22):13688–706. doi: 10.1039/d5ta07234d (PMC12937936; doi:10.1039/d5ta07234d)
Supplement: TA-014-D5TA07234D-s001 [file TA-014-D5TA07234D-s001.zip › Datasets for Figures and tables/Figure_2/1.2 LOW_IV_curves.txt]

IV Curves for sample: 1.2 LOW
--- Sample: 1.2 LOW - Device: L.01 ---
-0,200000	-0,002114
-0,191950	-0,002111
-0,183900	-0,002106
-0,175850	-0,002103
-0,167800	-0,002103
-0,159750	-0,002101
-0,151700	-0,002099
-0,143600	-0,002094
-0,135550	-0,002089
-0,127500	-0,002087
-0,119450	-0,002085
-0,111400	-0,002083
-0,103350	-0,002080
-0,095300	-0,002077
-0,087250	-0,002071
-0,079200	-0,002068
-0,071150	-0,002065
-0,063100	-0,002063
-0,055050	-0,002059
-0,047000	-0,002055
-0,038950	-0,002052
-0,030850	-0,002047
-0,022800	-0,002042
-0,014750	-0,002038
-0,006700	-0,002034
0,001350	-0,002030
0,009400	-0,002025
0,017450	-0,002018
0,025500	-0,002012
0,033550	-0,002006
0,041600	-0,002000
0,049650	-0,001997
0,057700	-0,001992
0,065750	-0,001985
0,073850	-0,001977
0,081900	-0,001970
0,089950	-0,001965
0,098000	-0,001961
0,106050	-0,001955
0,114100	-0,001946
0,122150	-0,001938
0,130200	-0,001931
0,138250	-0,001924
0,146300	-0,001916
0,154350	-0,001909
0,162400	-0,001902
0,170450	-0,001892
0,178500	-0,001883
0,186600	-0,001873
0,194650	-0,001864
0,202700	-0,001856
0,210750	-0,001848
0,218800	-0,001839
0,226850	-0,001829
0,234900	-0,001819
0,242950	-0,001808
0,251000	-0,001798
0,259050	-0,001789
0,267100	-0,001778
0,275150	-0,001765
0,283200	-0,001752
0,291300	-0,001739
0,299350	-0,001729
0,307400	-0,001719
0,315450	-0,001706
0,323500	-0,001691
0,331550	-0,001677
0,339600	-0,001662
0,347650	-0,001648
0,355700	-0,001635
0,363750	-0,001623
0,371800	-0,001607
0,379850	-0,001591
0,387900	-0,001576
0,395950	-0,001561
0,404050	-0,001544
0,412100	-0,001527
0,420150	-0,001510
0,428200	-0,001493
0,436250	-0,001476
0,444300	-0,001458
0,452350	-0,001439
0,460400	-0,001420
0,468450	-0,001400
0,476500	-0,001378
0,484550	-0,001355
0,492600	-0,001332
0,500650	-0,001309
0,508700	-0,001285
0,516800	-0,001259
0,524850	-0,001232
0,532900	-0,001203
0,540950	-0,001171
0,549000	-0,001138
0,557050	-0,001104
0,565100	-0,001068
0,573150	-0,001028
0,581200	-0,000985
0,589250	-0,000939
0,597300	-0,000890
0,605350	-0,000837
0,613400	-0,000780
0,621500	-0,000717
0,629550	-0,000650
0,637600	-0,000578
0,645650	-0,000502
0,653700	-0,000419
0,661750	-0,000331
0,669800	-0,000237
0,677850	-0,000137
0,685900	-3,231794E-5
0,693950	7,836576E-5
0,702000	0,000195
0,710050	0,000317
0,718100	0,000443
0,726200	0,000575
0,734250	0,000712
0,742300	0,000852
0,750350	0,000998
0,758400	0,001149
0,766450	0,001302
0,774500	0,001460
0,782550	0,001624
0,790600	0,001792
0,798650	0,001957
0,806700	0,002129
0,814750	0,002305
0,822800	0,002487
0,830850	0,002668
0,838950	0,002854
0,847000	0,003040
0,855050	0,003229
0,863100	0,003420
0,871150	0,003615
0,879200	0,003813
0,887250	0,004012
0,895300	0,004213
0,903350	0,004416
0,911400	0,004620
0,919450	0,004825
0,927500	0,005036
0,935550	0,005247
0,943650	0,005457
0,951700	0,005674
0,959750	0,005889
0,967800	0,006106
0,975850	0,006328
0,983900	0,006547
0,991950	0,006769
1,000000	0,006992
--- Sample: 1.2 LOW - Device: L.02 ---
-0,200000	-0,002044
-0,191950	-0,002041
-0,183900	-0,002037
-0,175850	-0,002035
-0,167800	-0,002038
-0,159750	-0,002037
-0,151700	-0,002033
-0,143600	-0,002030
-0,135550	-0,002028
-0,127500	-0,002028
-0,119450	-0,002027
-0,111400	-0,002025
-0,103350	-0,002022
-0,095300	-0,002019
-0,087250	-0,002017
-0,079200	-0,002015
-0,071150	-0,002013
-0,063100	-0,002011
-0,055050	-0,002008
-0,047000	-0,002006
-0,038950	-0,002004
-0,030850	-0,002001
-0,022800	-0,001998
-0,014750	-0,001994
-0,006700	-0,001993
0,001350	-0,001993
0,009400	-0,001989
0,017450	-0,001985
0,025500	-0,001980
0,033550	-0,001977
0,041600	-0,001972
0,049650	-0,001969
0,057700	-0,001967
0,065750	-0,001963
0,073850	-0,001961
0,081900	-0,001956
0,089950	-0,001949
0,098000	-0,001944
0,106050	-0,001941
0,114100	-0,001936
0,122150	-0,001932
0,130200	-0,001928
0,138250	-0,001923
0,146300	-0,001918
0,154350	-0,001911
0,162400	-0,001905
0,170450	-0,001901
0,178500	-0,001894
0,186600	-0,001888
0,194650	-0,001883
0,202700	-0,001877
0,210750	-0,001869
0,218800	-0,001861
0,226850	-0,001855
0,234900	-0,001847
0,242950	-0,001840
0,251000	-0,001831
0,259050	-0,001822
0,267100	-0,001813
0,275150	-0,001803
0,283200	-0,001792
0,291300	-0,001785
0,299350	-0,001775
0,307400	-0,001765
0,315450	-0,001752
0,323500	-0,001740
0,331550	-0,001730
0,339600	-0,001720
0,347650	-0,001708
0,355700	-0,001695
0,363750	-0,001682
0,371800	-0,001669
0,379850	-0,001655
0,387900	-0,001641
0,395950	-0,001628
0,404050	-0,001612
0,412100	-0,001593
0,420150	-0,001578
0,428200	-0,001562
0,436250	-0,001543
0,444300	-0,001524
0,452350	-0,001505
0,460400	-0,001487
0,468450	-0,001467
0,476500	-0,001445
0,484550	-0,001421
0,492600	-0,001398
0,500650	-0,001374
0,508700	-0,001347
0,516800	-0,001320
0,524850	-0,001292
0,532900	-0,001261
0,540950	-0,001228
0,549000	-0,001193
0,557050	-0,001157
0,565100	-0,001116
0,573150	-0,001072
0,581200	-0,001025
0,589250	-0,000977
0,597300	-0,000923
0,605350	-0,000864
0,613400	-0,000803
0,621500	-0,000735
0,629550	-0,000661
0,637600	-0,000584
0,645650	-0,000501
0,653700	-0,000411
0,661750	-0,000315
0,669800	-0,000212
0,677850	-0,000105
0,685900	9,550297E-6
0,693950	0,000130
0,702000	0,000256
0,710050	0,000388
0,718100	0,000526
0,726200	0,000670
0,734250	0,000819
0,742300	0,000973
0,750350	0,001132
0,758400	0,001297
0,766450	0,001464
0,774500	0,001638
0,782550	0,001815
0,790600	0,001996
0,798650	0,002182
0,806700	0,002372
0,814750	0,002565
0,822800	0,002761
0,830850	0,002962
0,838950	0,003166
0,847000	0,003373
0,855050	0,003583
0,863100	0,003795
0,871150	0,004011
0,879200	0,004230
0,887250	0,004450
0,895300	0,004673
0,903350	0,004900
0,911400	0,005127
0,919450	0,005358
0,927500	0,005591
0,935550	0,005826
0,943650	0,006065
0,951700	0,006303
0,959750	0,006544
0,967800	0,006787
0,975850	0,007032
0,983900	0,007277
0,991950	0,007526
1,000000	0,007776
--- Sample: 1.2 LOW - Device: L.03 ---
-0,200000	-0,002030
-0,191950	-0,002027
-0,183900	-0,002025
-0,175850	-0,002025
-0,167800	-0,002023
-0,159750	-0,002021
-0,151700	-0,002019
-0,143600	-0,002015
-0,135550	-0,002015
-0,127500	-0,002016
-0,119450	-0,002014
-0,111400	-0,002009
-0,103350	-0,002005
-0,095300	-0,002002
-0,087250	-0,001999
-0,079200	-0,001997
-0,071150	-0,001995
-0,063100	-0,001994
-0,055050	-0,001991
-0,047000	-0,001987
-0,038950	-0,001982
-0,030850	-0,001980
-0,022800	-0,001980
-0,014750	-0,001976
-0,006700	-0,001972
0,001350	-0,001965
0,009400	-0,001964
0,017450	-0,001966
0,025500	-0,001964
0,033550	-0,001957
0,041600	-0,001954
0,049650	-0,001951
0,057700	-0,001949
0,065750	-0,001946
0,073850	-0,001942
0,081900	-0,001937
0,089950	-0,001930
0,098000	-0,001926
0,106050	-0,001923
0,114100	-0,001918
0,122150	-0,001912
0,130200	-0,001905
0,138250	-0,001899
0,146300	-0,001892
0,154350	-0,001889
0,162400	-0,001886
0,170450	-0,001882
0,178500	-0,001876
0,186600	-0,001867
0,194650	-0,001857
0,202700	-0,001852
0,210750	-0,001846
0,218800	-0,001838
0,226850	-0,001831
0,234900	-0,001823
0,242950	-0,001815
0,251000	-0,001806
0,259050	-0,001796
0,267100	-0,001790
0,275150	-0,001782
0,283200	-0,001771
0,291300	-0,001760
0,299350	-0,001751
0,307400	-0,001743
0,315450	-0,001733
0,323500	-0,001720
0,331550	-0,001711
0,339600	-0,001699
0,347650	-0,001685
0,355700	-0,001672
0,363750	-0,001661
0,371800	-0,001650
0,379850	-0,001635
0,387900	-0,001620
0,395950	-0,001605
0,404050	-0,001591
0,412100	-0,001573
0,420150	-0,001556
0,428200	-0,001541
0,436250	-0,001525
0,444300	-0,001507
0,452350	-0,001487
0,460400	-0,001468
0,468450	-0,001446
0,476500	-0,001423
0,484550	-0,001402
0,492600	-0,001379
0,500650	-0,001354
0,508700	-0,001326
0,516800	-0,001296
0,524850	-0,001267
0,532900	-0,001237
0,540950	-0,001203
0,549000	-0,001168
0,557050	-0,001130
0,565100	-0,001088
0,573150	-0,001044
0,581200	-0,000997
0,589250	-0,000947
0,597300	-0,000889
0,605350	-0,000828
0,613400	-0,000764
0,621500	-0,000694
0,629550	-0,000616
0,637600	-0,000534
0,645650	-0,000442
0,653700	-0,000348
0,661750	-0,000238
0,669800	-0,000123
0,677850	-3,867197E-6
0,685900	0,000111
0,693950	0,000242
0,702000	0,000375
0,710050	0,000516
0,718100	0,000664
0,726200	0,000819
0,734250	0,000977
0,742300	0,001141
0,750350	0,001311
0,758400	0,001508
0,766450	0,001687
0,774500	0,001871
0,782550	0,002063
0,790600	0,002259
0,798650	0,002454
0,806700	0,002658
0,814750	0,002868
0,822800	0,003080
0,830850	0,003297
0,838950	0,003518
0,847000	0,003739
0,855050	0,003964
0,863100	0,004193
0,871150	0,004426
0,879200	0,004659
0,887250	0,004899
0,895300	0,005142
0,903350	0,005393
0,911400	0,005638
0,919450	0,005883
0,927500	0,006142
0,935550	0,006402
0,943650	0,006658
0,951700	0,006923
0,959750	0,007190
0,967800	0,007450
0,975850	0,007721
0,983900	0,007996
0,991950	0,008261
1,000000	0,008533
--- Sample: 1.2 LOW - Device: L.04 ---
-0,200000	-0,002013
-0,191950	-0,002012
-0,183900	-0,002011
-0,175850	-0,002009
-0,167800	-0,002007
-0,159750	-0,002006
-0,151700	-0,002004
-0,143600	-0,002000
-0,135550	-0,002000
-0,127500	-0,002001
-0,119450	-0,002001
-0,111400	-0,002001
-0,103350	-0,001997
-0,095300	-0,001993
-0,087250	-0,001992
-0,079200	-0,001990
-0,071150	-0,001988
-0,063100	-0,001987
-0,055050	-0,001987
-0,047000	-0,001985
-0,038950	-0,001984
-0,030850	-0,001981
-0,022800	-0,001980
-0,014750	-0,001980
-0,006700	-0,001979
0,001350	-0,001976
0,009400	-0,001973
0,017450	-0,001972
0,025500	-0,001970
0,033550	-0,001968
0,041600	-0,001967
0,049650	-0,001965
0,057700	-0,001962
0,065750	-0,001958
0,073850	-0,001958
0,081900	-0,001956
0,089950	-0,001953
0,098000	-0,001949
0,106050	-0,001947
0,114100	-0,001945
0,122150	-0,001939
0,130200	-0,001934
0,138250	-0,001934
0,146300	-0,001934
0,154350	-0,001929
0,162400	-0,001923
0,170450	-0,001921
0,178500	-0,001917
0,186600	-0,001910
0,194650	-0,001904
0,202700	-0,001904
0,210750	-0,001902
0,218800	-0,001898
0,226850	-0,001894
0,234900	-0,001889
0,242950	-0,001885
0,251000	-0,001881
0,259050	-0,001877
0,267100	-0,001870
0,275150	-0,001863
0,283200	-0,001856
0,291300	-0,001849
0,299350	-0,001843
0,307400	-0,001837
0,315450	-0,001830
0,323500	-0,001822
0,331550	-0,001812
0,339600	-0,001804
0,347650	-0,001797
0,355700	-0,001790
0,363750	-0,001779
0,371800	-0,001768
0,379850	-0,001759
0,387900	-0,001745
0,395950	-0,001732
0,404050	-0,001721
0,412100	-0,001711
0,420150	-0,001698
0,428200	-0,001684
0,436250	-0,001667
0,444300	-0,001651
0,452350	-0,001635
0,460400	-0,001616
0,468450	-0,001597
0,476500	-0,001577
0,484550	-0,001556
0,492600	-0,001534
0,500650	-0,001511
0,508700	-0,001484
0,516800	-0,001457
0,524850	-0,001429
0,532900	-0,001398
0,540950	-0,001365
0,549000	-0,001329
0,557050	-0,001290
0,565100	-0,001247
0,573150	-0,001201
0,581200	-0,001152
0,589250	-0,001096
0,597300	-0,001036
0,605350	-0,000971
0,613400	-0,000901
0,621500	-0,000824
0,629550	-0,000741
0,637600	-0,000651
0,645650	-0,000554
0,653700	-0,000449
0,661750	-0,000336
0,669800	-0,000217
0,677850	-8,938097E-5
0,685900	4,619316E-5
0,693950	0,000192
0,702000	0,000343
0,710050	0,000502
0,718100	0,000668
0,726200	0,000843
0,734250	0,001024
0,742300	0,001211
0,750350	0,001406
0,758400	0,001606
0,766450	0,001812
0,774500	0,002025
0,782550	0,002243
0,790600	0,002466
0,798650	0,002695
0,806700	0,002929
0,814750	0,003168
0,822800	0,003411
0,830850	0,003659
0,838950	0,003913
0,847000	0,004169
0,855050	0,004429
0,863100	0,004693
0,871150	0,004960
0,879200	0,005232
0,887250	0,005505
0,895300	0,005783
0,903350	0,006064
0,911400	0,006347
0,919450	0,006635
0,927500	0,006925
0,935550	0,007217
0,943650	0,007513
0,951700	0,007810
0,959750	0,008110
0,967800	0,008414
0,975850	0,008719
0,983900	0,009025
0,991950	0,009335
1,000000	0,009646
--- Sample: 1.2 LOW - Device: L.05 ---
-0,200000	-0,001991
-0,191950	-0,001988
-0,183900	-0,001988
-0,175850	-0,001988
-0,167800	-0,001989
-0,159750	-0,001987
-0,151700	-0,001983
-0,143600	-0,001984
-0,135550	-0,001982
-0,127500	-0,001978
-0,119450	-0,001976
-0,111400	-0,001977
-0,103350	-0,001977
-0,095300	-0,001976
-0,087250	-0,001975
-0,079200	-0,001970
-0,071150	-0,001971
-0,063100	-0,001973
-0,055050	-0,001970
-0,047000	-0,001969
-0,038950	-0,001967
-0,030850	-0,001965
-0,022800	-0,001962
-0,014750	-0,001960
-0,006700	-0,001960
0,001350	-0,001959
0,009400	-0,001958
0,017450	-0,001956
0,025500	-0,001953
0,033550	-0,001952
0,041600	-0,001952
0,049650	-0,001949
0,057700	-0,001943
0,065750	-0,001943
0,073850	-0,001939
0,081900	-0,001938
0,089950	-0,001940
0,098000	-0,001939
0,106050	-0,001936
0,114100	-0,001932
0,122150	-0,001927
0,130200	-0,001927
0,138250	-0,001925
0,146300	-0,001922
0,154350	-0,001922
0,162400	-0,001920
0,170450	-0,001916
0,178500	-0,001911
0,186600	-0,001906
0,194650	-0,001906
0,202700	-0,001905
0,210750	-0,001901
0,218800	-0,001896
0,226850	-0,001894
0,234900	-0,001890
0,242950	-0,001887
0,251000	-0,001882
0,259050	-0,001876
0,267100	-0,001873
0,275150	-0,001867
0,283200	-0,001861
0,291300	-0,001858
0,299350	-0,001853
0,307400	-0,001848
0,315450	-0,001843
0,323500	-0,001835
0,331550	-0,001828
0,339600	-0,001823
0,347650	-0,001814
0,355700	-0,001808
0,363750	-0,001803
0,371800	-0,001796
0,379850	-0,001787
0,387900	-0,001775
0,395950	-0,001765
0,404050	-0,001755
0,412100	-0,001742
0,420150	-0,001730
0,428200	-0,001720
0,436250	-0,001709
0,444300	-0,001696
0,452350	-0,001679
0,460400	-0,001662
0,468450	-0,001648
0,476500	-0,001630
0,484550	-0,001609
0,492600	-0,001588
0,500650	-0,001568
0,508700	-0,001545
0,516800	-0,001520
0,524850	-0,001489
0,532900	-0,001458
0,540950	-0,001428
0,549000	-0,001392
0,557050	-0,001353
0,565100	-0,001312
0,573150	-0,001266
0,581200	-0,001215
0,589250	-0,001159
0,597300	-0,001100
0,605350	-0,001034
0,613400	-0,000962
0,621500	-0,000885
0,629550	-0,000799
0,637600	-0,000706
0,645650	-0,000603
0,653700	-0,000494
0,661750	-0,000378
0,669800	-0,000253
0,677850	-0,000119
0,685900	2,365573E-5
0,693950	0,000175
0,702000	0,000334
0,710050	0,000502
0,718100	0,000678
0,726200	0,000862
0,734250	0,001055
0,742300	0,001253
0,750350	0,001459
0,758400	0,001672
0,766450	0,001891
0,774500	0,002117
0,782550	0,002349
0,790600	0,002586
0,798650	0,002829
0,806700	0,003078
0,814750	0,003332
0,822800	0,003590
0,830850	0,003854
0,838950	0,004123
0,847000	0,004396
0,855050	0,004673
0,863100	0,004953
0,871150	0,005238
0,879200	0,005526
0,887250	0,005817
0,895300	0,006113
0,903350	0,006412
0,911400	0,006712
0,919450	0,007017
0,927500	0,007325
0,935550	0,007636
0,943650	0,007951
0,951700	0,008266
0,959750	0,008585
0,967800	0,008906
0,975850	0,009230
0,983900	0,009555
0,991950	0,009883
1,000000	0,010214
--- Sample: 1.2 LOW - Device: L.06 ---
-0,200000	-0,001965
-0,191950	-0,001964
-0,183900	-0,001963
-0,175850	-0,001961
-0,167800	-0,001960
-0,159750	-0,001960
-0,151700	-0,001959
-0,143600	-0,001957
-0,135550	-0,001957
-0,127500	-0,001957
-0,119450	-0,001956
-0,111400	-0,001953
-0,103350	-0,001953
-0,095300	-0,001954
-0,087250	-0,001952
-0,079200	-0,001949
-0,071150	-0,001948
-0,063100	-0,001948
-0,055050	-0,001947
-0,047000	-0,001944
-0,038950	-0,001943
-0,030850	-0,001943
-0,022800	-0,001942
-0,014750	-0,001941
-0,006700	-0,001939
0,001350	-0,001940
0,009400	-0,001940
0,017450	-0,001939
0,025500	-0,001938
0,033550	-0,001936
0,041600	-0,001934
0,049650	-0,001932
0,057700	-0,001927
0,065750	-0,001926
0,073850	-0,001925
0,081900	-0,001923
0,089950	-0,001921
0,098000	-0,001920
0,106050	-0,001919
0,114100	-0,001917
0,122150	-0,001912
0,130200	-0,001911
0,138250	-0,001910
0,146300	-0,001910
0,154350	-0,001907
0,162400	-0,001903
0,170450	-0,001900
0,178500	-0,001899
0,186600	-0,001898
0,194650	-0,001894
0,202700	-0,001892
0,210750	-0,001890
0,218800	-0,001888
0,226850	-0,001885
0,234900	-0,001881
0,242950	-0,001876
0,251000	-0,001874
0,259050	-0,001871
0,267100	-0,001866
0,275150	-0,001863
0,283200	-0,001860
0,291300	-0,001857
0,299350	-0,001853
0,307400	-0,001847
0,315450	-0,001843
0,323500	-0,001837
0,331550	-0,001831
0,339600	-0,001828
0,347650	-0,001825
0,355700	-0,001820
0,363750	-0,001813
0,371800	-0,001804
0,379850	-0,001795
0,387900	-0,001788
0,395950	-0,001781
0,404050	-0,001773
0,412100	-0,001766
0,420150	-0,001758
0,428200	-0,001748
0,436250	-0,001738
0,444300	-0,001725
0,452350	-0,001712
0,460400	-0,001700
0,468450	-0,001688
0,476500	-0,001673
0,484550	-0,001656
0,492600	-0,001638
0,500650	-0,001618
0,508700	-0,001596
0,516800	-0,001571
0,524850	-0,001545
0,532900	-0,001518
0,540950	-0,001486
0,549000	-0,001453
0,557050	-0,001417
0,565100	-0,001377
0,573150	-0,001332
0,581200	-0,001284
0,589250	-0,001230
0,597300	-0,001170
0,605350	-0,001102
0,613400	-0,001026
0,621500	-0,000946
0,629550	-0,000858
0,637600	-0,000761
0,645650	-0,000656
0,653700	-0,000541
0,661750	-0,000417
0,669800	-0,000284
0,677850	-0,000140
0,685900	1,448665E-5
0,693950	0,000178
0,702000	0,000350
0,710050	0,000531
0,718100	0,000723
0,726200	0,000923
0,734250	0,001132
0,742300	0,001348
0,750350	0,001572
0,758400	0,001804
0,766450	0,002042
0,774500	0,002289
0,782550	0,002542
0,790600	0,002800
0,798650	0,003065
0,806700	0,003337
0,814750	0,003613
0,822800	0,003894
0,830850	0,004182
0,838950	0,004475
0,847000	0,004772
0,855050	0,005073
0,863100	0,005377
0,871150	0,005687
0,879200	0,006000
0,887250	0,006316
0,895300	0,006637
0,903350	0,006962
0,911400	0,007287
0,919450	0,007618
0,927500	0,007952
0,935550	0,008289
0,943650	0,008630
0,951700	0,008972
0,959750	0,009316
0,967800	0,009664
0,975850	0,010014
0,983900	0,010365
0,991950	0,010726
1,000000	0,011082
--- Sample: 1.2 LOW - Device: L.07 ---
-0,200000	-0,002003
-0,191950	-0,002001
-0,183900	-0,001999
-0,175850	-0,001999
-0,167800	-0,001999
-0,159750	-0,001996
-0,151700	-0,001994
-0,143600	-0,001997
-0,135550	-0,001998
-0,127500	-0,001997
-0,119450	-0,001997
-0,111400	-0,001993
-0,103350	-0,001992
-0,095300	-0,001993
-0,087250	-0,001991
-0,079200	-0,001989
-0,071150	-0,001988
-0,063100	-0,001987
-0,055050	-0,001985
-0,047000	-0,001984
-0,038950	-0,001983
-0,030850	-0,001982
-0,022800	-0,001981
-0,014750	-0,001982
-0,006700	-0,001979
0,001350	-0,001979
0,009400	-0,001977
0,017450	-0,001974
0,025500	-0,001973
0,033550	-0,001971
0,041600	-0,001968
0,049650	-0,001965
0,057700	-0,001964
0,065750	-0,001960
0,073850	-0,001958
0,081900	-0,001960
0,089950	-0,001960
0,098000	-0,001957
0,106050	-0,001954
0,114100	-0,001953
0,122150	-0,001949
0,130200	-0,001949
0,138250	-0,001950
0,146300	-0,001950
0,154350	-0,001948
0,162400	-0,001944
0,170450	-0,001941
0,178500	-0,001939
0,186600	-0,001936
0,194650	-0,001935
0,202700	-0,001932
0,210750	-0,001930
0,218800	-0,001926
0,226850	-0,001924
0,234900	-0,001921
0,242950	-0,001918
0,251000	-0,001914
0,259050	-0,001910
0,267100	-0,001907
0,275150	-0,001904
0,283200	-0,001900
0,291300	-0,001896
0,299350	-0,001892
0,307400	-0,001886
0,315450	-0,001880
0,323500	-0,001876
0,331550	-0,001875
0,339600	-0,001873
0,347650	-0,001867
0,355700	-0,001859
0,363750	-0,001852
0,371800	-0,001845
0,379850	-0,001839
0,387900	-0,001833
0,395950	-0,001826
0,404050	-0,001817
0,412100	-0,001807
0,420150	-0,001797
0,428200	-0,001788
0,436250	-0,001779
0,444300	-0,001769
0,452350	-0,001759
0,460400	-0,001747
0,468450	-0,001733
0,476500	-0,001717
0,484550	-0,001702
0,492600	-0,001686
0,500650	-0,001667
0,508700	-0,001644
0,516800	-0,001620
0,524850	-0,001596
0,532900	-0,001569
0,540950	-0,001540
0,549000	-0,001508
0,557050	-0,001471
0,565100	-0,001430
0,573150	-0,001384
0,581200	-0,001336
0,589250	-0,001280
0,597300	-0,001218
0,605350	-0,001149
0,613400	-0,001072
0,621500	-0,000988
0,629550	-0,000896
0,637600	-0,000793
0,645650	-0,000681
0,653700	-0,000559
0,661750	-0,000424
0,669800	-0,000281
0,677850	-0,000125
0,685900	4,249711E-5
0,693950	0,000221
0,702000	0,000408
0,710050	0,000608
0,718100	0,000818
0,726200	0,001037
0,734250	0,001266
0,742300	0,001503
0,750350	0,001749
0,758400	0,002005
0,766450	0,002266
0,774500	0,002536
0,782550	0,002814
0,790600	0,003096
0,798650	0,003387
0,806700	0,003683
0,814750	0,003986
0,822800	0,004293
0,830850	0,004606
0,838950	0,004925
0,847000	0,005249
0,855050	0,005577
0,863100	0,005907
0,871150	0,006243
0,879200	0,006584
0,887250	0,006926
0,895300	0,007274
0,903350	0,007624
0,911400	0,007976
0,919450	0,008334
0,927500	0,008694
0,935550	0,009057
0,943650	0,009424
0,951700	0,009792
0,959750	0,010163
0,967800	0,010541
0,975850	0,010917
0,983900	0,011294
0,991950	0,011675
1,000000	0,012057
--- Sample: 1.2 LOW - Device: L.11 ---
-0,200000	-0,001575
-0,191950	-0,001576
-0,183900	-0,001573
-0,175850	-0,001571
-0,167800	-0,001569
-0,159750	-0,001567
-0,151700	-0,001564
-0,143600	-0,001563
-0,135550	-0,001562
-0,127500	-0,001560
-0,119450	-0,001559
-0,111400	-0,001557
-0,103350	-0,001555
-0,095300	-0,001552
-0,087250	-0,001549
-0,079200	-0,001547
-0,071150	-0,001547
-0,063100	-0,001545
-0,055050	-0,001542
-0,047000	-0,001540
-0,038950	-0,001539
-0,030850	-0,001538
-0,022800	-0,001538
-0,014750	-0,001536
-0,006700	-0,001531
0,001350	-0,001529
0,009400	-0,001528
0,017450	-0,001526
0,025500	-0,001525
0,033550	-0,001522
0,041600	-0,001519
0,049650	-0,001516
0,057700	-0,001514
0,065750	-0,001512
0,073850	-0,001511
0,081900	-0,001507
0,089950	-0,001505
0,098000	-0,001503
0,106050	-0,001499
0,114100	-0,001497
0,122150	-0,001495
0,130200	-0,001495
0,138250	-0,001493
0,146300	-0,001489
0,154350	-0,001484
0,162400	-0,001482
0,170450	-0,001481
0,178500	-0,001480
0,186600	-0,001476
0,194650	-0,001471
0,202700	-0,001468
0,210750	-0,001466
0,218800	-0,001462
0,226850	-0,001458
0,234900	-0,001455
0,242950	-0,001453
0,251000	-0,001449
0,259050	-0,001445
0,267100	-0,001442
0,275150	-0,001438
0,283200	-0,001435
0,291300	-0,001431
0,299350	-0,001427
0,307400	-0,001423
0,315450	-0,001419
0,323500	-0,001414
0,331550	-0,001409
0,339600	-0,001404
0,347650	-0,001399
0,355700	-0,001393
0,363750	-0,001390
0,371800	-0,001386
0,379850	-0,001382
0,387900	-0,001376
0,395950	-0,001368
0,404050	-0,001363
0,412100	-0,001358
0,420150	-0,001351
0,428200	-0,001344
0,436250	-0,001339
0,444300	-0,001332
0,452350	-0,001324
0,460400	-0,001316
0,468450	-0,001308
0,476500	-0,001299
0,484550	-0,001291
0,492600	-0,001281
0,500650	-0,001270
0,508700	-0,001258
0,516800	-0,001248
0,524850	-0,001235
0,532900	-0,001222
0,540950	-0,001208
0,549000	-0,001192
0,557050	-0,001174
0,565100	-0,001156
0,573150	-0,001137
0,581200	-0,001113
0,589250	-0,001086
0,597300	-0,001054
0,605350	-0,001019
0,613400	-0,000978
0,621500	-0,000930
0,629550	-0,000875
0,637600	-0,000811
0,645650	-0,000738
0,653700	-0,000653
0,661750	-0,000554
0,669800	-0,000441
0,677850	-0,000312
0,685900	-0,000164
0,693950	1,546601E-8
0,702000	0,000181
0,710050	0,000383
0,718100	0,000601
0,726200	0,000839
0,734250	0,001092
0,742300	0,001360
0,750350	0,001644
0,758400	0,001942
0,766450	0,002251
0,774500	0,002575
0,782550	0,002910
0,790600	0,003254
0,798650	0,003609
0,806700	0,003973
0,814750	0,004345
0,822800	0,004724
0,830850	0,005112
0,838950	0,005508
0,847000	0,005909
0,855050	0,006315
0,863100	0,006725
0,871150	0,007141
0,879200	0,007563
0,887250	0,007987
0,895300	0,008417
0,903350	0,008851
0,911400	0,009286
0,919450	0,009727
0,927500	0,010172
0,935550	0,010622
0,943650	0,011074
0,951700	0,011525
0,959750	0,011980
0,967800	0,012438
0,975850	0,012899
0,983900	0,013359
0,991950	0,013824
1,000000	0,014290
--- Sample: 1.2 LOW - Device: L.12 ---
-0,200000	-0,001603
-0,191950	-0,001600
-0,183900	-0,001599
-0,175850	-0,001596
-0,167800	-0,001596
-0,159750	-0,001596
-0,151700	-0,001593
-0,143600	-0,001591
-0,135550	-0,001588
-0,127500	-0,001586
-0,119450	-0,001585
-0,111400	-0,001581
-0,103350	-0,001577
-0,095300	-0,001575
-0,087250	-0,001572
-0,079200	-0,001570
-0,071150	-0,001570
-0,063100	-0,001570
-0,055050	-0,001569
-0,047000	-0,001565
-0,038950	-0,001562
-0,030850	-0,001559
-0,022800	-0,001555
-0,014750	-0,001553
-0,006700	-0,001553
0,001350	-0,001552
0,009400	-0,001550
0,017450	-0,001546
0,025500	-0,001542
0,033550	-0,001542
0,041600	-0,001538
0,049650	-0,001536
0,057700	-0,001535
0,065750	-0,001533
0,073850	-0,001532
0,081900	-0,001529
0,089950	-0,001526
0,098000	-0,001522
0,106050	-0,001519
0,114100	-0,001516
0,122150	-0,001514
0,130200	-0,001511
0,138250	-0,001508
0,146300	-0,001506
0,154350	-0,001503
0,162400	-0,001500
0,170450	-0,001496
0,178500	-0,001491
0,186600	-0,001488
0,194650	-0,001486
0,202700	-0,001484
0,210750	-0,001480
0,218800	-0,001475
0,226850	-0,001471
0,234900	-0,001468
0,242950	-0,001465
0,251000	-0,001461
0,259050	-0,001456
0,267100	-0,001452
0,275150	-0,001448
0,283200	-0,001443
0,291300	-0,001437
0,299350	-0,001432
0,307400	-0,001426
0,315450	-0,001422
0,323500	-0,001418
0,331550	-0,001415
0,339600	-0,001408
0,347650	-0,001400
0,355700	-0,001395
0,363750	-0,001390
0,371800	-0,001383
0,379850	-0,001376
0,387900	-0,001371
0,395950	-0,001365
0,404050	-0,001359
0,412100	-0,001351
0,420150	-0,001343
0,428200	-0,001337
0,436250	-0,001330
0,444300	-0,001322
0,452350	-0,001312
0,460400	-0,001304
0,468450	-0,001297
0,476500	-0,001289
0,484550	-0,001280
0,492600	-0,001267
0,500650	-0,001255
0,508700	-0,001243
0,516800	-0,001231
0,524850	-0,001218
0,532900	-0,001205
0,540950	-0,001189
0,549000	-0,001171
0,557050	-0,001152
0,565100	-0,001132
0,573150	-0,001109
0,581200	-0,001085
0,589250	-0,001056
0,597300	-0,001024
0,605350	-0,000987
0,613400	-0,000945
0,621500	-0,000898
0,629550	-0,000843
0,637600	-0,000778
0,645650	-0,000704
0,653700	-0,000620
0,661750	-0,000522
0,669800	-0,000411
0,677850	-0,000283
0,685900	-0,000139
0,693950	1,927069E-5
0,702000	0,000196
0,710050	0,000389
0,718100	0,000598
0,726200	0,000825
0,734250	0,001066
0,742300	0,001320
0,750350	0,001589
0,758400	0,001872
0,766450	0,002165
0,774500	0,002470
0,782550	0,002786
0,790600	0,003110
0,798650	0,003444
0,806700	0,003786
0,814750	0,004136
0,822800	0,004492
0,830850	0,004855
0,838950	0,005227
0,847000	0,005602
0,855050	0,005983
0,863100	0,006368
0,871150	0,006758
0,879200	0,007152
0,887250	0,007549
0,895300	0,007951
0,903350	0,008357
0,911400	0,008764
0,919450	0,009177
0,927500	0,009592
0,935550	0,010010
0,943650	0,010433
0,951700	0,010858
0,959750	0,011283
0,967800	0,011710
0,975850	0,012140
0,983900	0,012571
0,991950	0,013004
1,000000	0,013440
--- Sample: 1.2 LOW - Device: R.02 ---
-0,200000	-0,001957
-0,191950	-0,001954
-0,183900	-0,001952
-0,175850	-0,001953
-0,167800	-0,001954
-0,159750	-0,001953
-0,151700	-0,001951
-0,143600	-0,001948
-0,135550	-0,001948
-0,127500	-0,001944
-0,119450	-0,001941
-0,111400	-0,001942
-0,103350	-0,001943
-0,095300	-0,001942
-0,087250	-0,001940
-0,079200	-0,001935
-0,071150	-0,001935
-0,063100	-0,001933
-0,055050	-0,001930
-0,047000	-0,001927
-0,038950	-0,001927
-0,030850	-0,001926
-0,022800	-0,001924
-0,014750	-0,001922
-0,006700	-0,001919
0,001350	-0,001920
0,009400	-0,001917
0,017450	-0,001914
0,025500	-0,001910
0,033550	-0,001908
0,041600	-0,001906
0,049650	-0,001906
0,057700	-0,001904
0,065750	-0,001901
0,073850	-0,001896
0,081900	-0,001893
0,089950	-0,001893
0,098000	-0,001893
0,106050	-0,001893
0,114100	-0,001887
0,122150	-0,001880
0,130200	-0,001879
0,138250	-0,001874
0,146300	-0,001870
0,154350	-0,001867
0,162400	-0,001867
0,170450	-0,001864
0,178500	-0,001859
0,186600	-0,001854
0,194650	-0,001847
0,202700	-0,001846
0,210750	-0,001841
0,218800	-0,001836
0,226850	-0,001831
0,234900	-0,001826
0,242950	-0,001821
0,251000	-0,001817
0,259050	-0,001811
0,267100	-0,001806
0,275150	-0,001800
0,283200	-0,001793
0,291300	-0,001786
0,299350	-0,001780
0,307400	-0,001774
0,315450	-0,001765
0,323500	-0,001755
0,331550	-0,001749
0,339600	-0,001739
0,347650	-0,001729
0,355700	-0,001722
0,363750	-0,001714
0,371800	-0,001703
0,379850	-0,001692
0,387900	-0,001679
0,395950	-0,001667
0,404050	-0,001656
0,412100	-0,001641
0,420150	-0,001626
0,428200	-0,001611
0,436250	-0,001595
0,444300	-0,001577
0,452350	-0,001557
0,460400	-0,001538
0,468450	-0,001519
0,476500	-0,001497
0,484550	-0,001473
0,492600	-0,001448
0,500650	-0,001424
0,508700	-0,001396
0,516800	-0,001365
0,524850	-0,001331
0,532900	-0,001296
0,540950	-0,001257
0,549000	-0,001216
0,557050	-0,001172
0,565100	-0,001125
0,573150	-0,001074
0,581200	-0,001017
0,589250	-0,000957
0,597300	-0,000892
0,605350	-0,000822
0,613400	-0,000747
0,621500	-0,000666
0,629550	-0,000578
0,637600	-0,000483
0,645650	-0,000384
0,653700	-0,000279
0,661750	-0,000165
0,669800	-4,559373E-5
0,677850	8,019507E-5
0,685900	0,000215
0,693950	0,000354
0,702000	0,000498
0,710050	0,000651
0,718100	0,000809
0,726200	0,000974
0,734250	0,001145
0,742300	0,001320
0,750350	0,001501
0,758400	0,001687
0,766450	0,001878
0,774500	0,002075
0,782550	0,002276
0,790600	0,002481
0,798650	0,002691
0,806700	0,002906
0,814750	0,003124
0,822800	0,003345
0,830850	0,003572
0,838950	0,003803
0,847000	0,004036
0,855050	0,004273
0,863100	0,004512
0,871150	0,004756
0,879200	0,005002
0,887250	0,005250
0,895300	0,005502
0,903350	0,005756
0,911400	0,006012
0,919450	0,006272
0,927500	0,006535
0,935550	0,006799
0,943650	0,007067
0,951700	0,007336
0,959750	0,007607
0,967800	0,007880
0,975850	0,008157
0,983900	0,008434
0,991950	0,008713
1,000000	0,008994
--- Sample: 1.2 LOW - Device: R.05 ---
-0,200000	-0,001897
-0,191950	-0,001898
-0,183900	-0,001900
-0,175850	-0,001901
-0,167800	-0,001899
-0,159750	-0,001894
-0,151700	-0,001895
-0,143600	-0,001894
-0,135550	-0,001892
-0,127500	-0,001891
-0,119450	-0,001892
-0,111400	-0,001891
-0,103350	-0,001889
-0,095300	-0,001887
-0,087250	-0,001886
-0,079200	-0,001889
-0,071150	-0,001888
-0,063100	-0,001886
-0,055050	-0,001884
-0,047000	-0,001882
-0,038950	-0,001879
-0,030850	-0,001878
-0,022800	-0,001880
-0,014750	-0,001877
-0,006700	-0,001874
0,001350	-0,001873
0,009400	-0,001874
0,017450	-0,001873
0,025500	-0,001872
0,033550	-0,001869
0,041600	-0,001864
0,049650	-0,001864
0,057700	-0,001862
0,065750	-0,001860
0,073850	-0,001859
0,081900	-0,001859
0,089950	-0,001857
0,098000	-0,001853
0,106050	-0,001851
0,114100	-0,001849
0,122150	-0,001847
0,130200	-0,001843
0,138250	-0,001840
0,146300	-0,001839
0,154350	-0,001837
0,162400	-0,001835
0,170450	-0,001831
0,178500	-0,001831
0,186600	-0,001829
0,194650	-0,001825
0,202700	-0,001820
0,210750	-0,001817
0,218800	-0,001816
0,226850	-0,001813
0,234900	-0,001811
0,242950	-0,001805
0,251000	-0,001802
0,259050	-0,001799
0,267100	-0,001794
0,275150	-0,001789
0,283200	-0,001785
0,291300	-0,001783
0,299350	-0,001778
0,307400	-0,001773
0,315450	-0,001767
0,323500	-0,001764
0,331550	-0,001755
0,339600	-0,001747
0,347650	-0,001743
0,355700	-0,001740
0,363750	-0,001734
0,371800	-0,001723
0,379850	-0,001714
0,387900	-0,001706
0,395950	-0,001697
0,404050	-0,001689
0,412100	-0,001680
0,420150	-0,001670
0,428200	-0,001658
0,436250	-0,001641
0,444300	-0,001628
0,452350	-0,001615
0,460400	-0,001601
0,468450	-0,001584
0,476500	-0,001566
0,484550	-0,001547
0,492600	-0,001525
0,500650	-0,001502
0,508700	-0,001476
0,516800	-0,001451
0,524850	-0,001423
0,532900	-0,001391
0,540950	-0,001355
0,549000	-0,001317
0,557050	-0,001275
0,565100	-0,001229
0,573150	-0,001179
0,581200	-0,001126
0,589250	-0,001066
0,597300	-0,001000
0,605350	-0,000929
0,613400	-0,000852
0,621500	-0,000767
0,629550	-0,000674
0,637600	-0,000574
0,645650	-0,000467
0,653700	-0,000351
0,661750	-0,000227
0,669800	-9,632747E-5
0,677850	4,328362E-5
0,685900	0,000194
0,693950	0,000352
0,702000	0,000517
0,710050	0,000690
0,718100	0,000871
0,726200	0,001061
0,734250	0,001257
0,742300	0,001460
0,750350	0,001670
0,758400	0,001887
0,766450	0,002109
0,774500	0,002338
0,782550	0,002574
0,790600	0,002814
0,798650	0,003060
0,806700	0,003311
0,814750	0,003568
0,822800	0,003828
0,830850	0,004094
0,838950	0,004366
0,847000	0,004641
0,855050	0,004920
0,863100	0,005202
0,871150	0,005488
0,879200	0,005778
0,887250	0,006071
0,895300	0,006368
0,903350	0,006669
0,911400	0,006971
0,919450	0,007277
0,927500	0,007587
0,935550	0,007899
0,943650	0,008216
0,951700	0,008532
0,959750	0,008853
0,967800	0,009176
0,975850	0,009501
0,983900	0,009827
0,991950	0,010156
1,000000	0,010489
--- Sample: 1.2 LOW - Device: R.12 ---
-0,200000	-0,001634
-0,191950	-0,001631
-0,183900	-0,001630
-0,175850	-0,001629
-0,167800	-0,001628
-0,159750	-0,001625
-0,151700	-0,001623
-0,143600	-0,001622
-0,135550	-0,001621
-0,127500	-0,001619
-0,119450	-0,001617
-0,111400	-0,001616
-0,103350	-0,001616
-0,095300	-0,001617
-0,087250	-0,001615
-0,079200	-0,001612
-0,071150	-0,001609
-0,063100	-0,001605
-0,055050	-0,001604
-0,047000	-0,001603
-0,038950	-0,001602
-0,030850	-0,001602
-0,022800	-0,001599
-0,014750	-0,001596
-0,006700	-0,001595
0,001350	-0,001591
0,009400	-0,001589
0,017450	-0,001587
0,025500	-0,001586
0,033550	-0,001583
0,041600	-0,001581
0,049650	-0,001579
0,057700	-0,001577
0,065750	-0,001577
0,073850	-0,001576
0,081900	-0,001574
0,089950	-0,001572
0,098000	-0,001568
0,106050	-0,001567
0,114100	-0,001564
0,122150	-0,001561
0,130200	-0,001558
0,138250	-0,001555
0,146300	-0,001553
0,154350	-0,001551
0,162400	-0,001549
0,170450	-0,001546
0,178500	-0,001542
0,186600	-0,001539
0,194650	-0,001536
0,202700	-0,001531
0,210750	-0,001528
0,218800	-0,001528
0,226850	-0,001525
0,234900	-0,001523
0,242950	-0,001519
0,251000	-0,001512
0,259050	-0,001509
0,267100	-0,001507
0,275150	-0,001503
0,283200	-0,001500
0,291300	-0,001496
0,299350	-0,001491
0,307400	-0,001487
0,315450	-0,001482
0,323500	-0,001477
0,331550	-0,001473
0,339600	-0,001471
0,347650	-0,001468
0,355700	-0,001462
0,363750	-0,001458
0,371800	-0,001452
0,379850	-0,001446
0,387900	-0,001440
0,395950	-0,001435
0,404050	-0,001429
0,412100	-0,001421
0,420150	-0,001414
0,428200	-0,001408
0,436250	-0,001403
0,444300	-0,001397
0,452350	-0,001388
0,460400	-0,001378
0,468450	-0,001370
0,476500	-0,001360
0,484550	-0,001351
0,492600	-0,001343
0,500650	-0,001333
0,508700	-0,001321
0,516800	-0,001308
0,524850	-0,001295
0,532900	-0,001281
0,540950	-0,001268
0,549000	-0,001251
0,557050	-0,001232
0,565100	-0,001211
0,573150	-0,001187
0,581200	-0,001160
0,589250	-0,001130
0,597300	-0,001097
0,605350	-0,001060
0,613400	-0,001016
0,621500	-0,000964
0,629550	-0,000905
0,637600	-0,000836
0,645650	-0,000758
0,653700	-0,000667
0,661750	-0,000565
0,669800	-0,000447
0,677850	-0,000315
0,685900	-0,000168
0,693950	-4,023730E-6
0,702000	0,000175
0,710050	0,000371
0,718100	0,000584
0,726200	0,000812
0,734250	0,001053
0,742300	0,001308
0,750350	0,001577
0,758400	0,001859
0,766450	0,002149
0,774500	0,002453
0,782550	0,002766
0,790600	0,003087
0,798650	0,003418
0,806700	0,003757
0,814750	0,004103
0,822800	0,004456
0,830850	0,004815
0,838950	0,005183
0,847000	0,005555
0,855050	0,005932
0,863100	0,006312
0,871150	0,006699
0,879200	0,007090
0,887250	0,007483
0,895300	0,007882
0,903350	0,008284
0,911400	0,008688
0,919450	0,009097
0,927500	0,009509
0,935550	0,009923
0,943650	0,010343
0,951700	0,010764
0,959750	0,011186
0,967800	0,011611
0,975850	0,012037
0,983900	0,012465
0,991950	0,012895
1,000000	0,013328
