# Supplementary material for: Increasing polymer molecular weight enables low-donor-content, efficient and scalable semi-transparent organic solar cells
Source: J Mater Chem A Mater. 2026 Jan 27;14(22):13688–706. doi: 10.1039/d5ta07234d (PMC12937936; doi:10.1039/d5ta07234d)
Supplement: TA-014-D5TA07234D-s001 [file TA-014-D5TA07234D-s001.zip › Datasets for Figures and tables/Figure_2/1.5 HIGH_IV_curves.txt]

IV Curves for sample: 1.5 HIGH
--- Sample: 1.5 HIGH - Device: L.02 ---
-0,200000	-0,002106
-0,191950	-0,002105
-0,183900	-0,002105
-0,175850	-0,002104
-0,167800	-0,002099
-0,159750	-0,002097
-0,151700	-0,002095
-0,143600	-0,002092
-0,135550	-0,002088
-0,127500	-0,002088
-0,119450	-0,002087
-0,111400	-0,002081
-0,103350	-0,002076
-0,095300	-0,002074
-0,087250	-0,002074
-0,079200	-0,002072
-0,071150	-0,002067
-0,063100	-0,002062
-0,055050	-0,002063
-0,047000	-0,002062
-0,038950	-0,002057
-0,030850	-0,002051
-0,022800	-0,002050
-0,014750	-0,002046
-0,006700	-0,002043
0,001350	-0,002040
0,009400	-0,002033
0,017450	-0,002030
0,025500	-0,002026
0,033550	-0,002020
0,041600	-0,002017
0,049650	-0,002015
0,057700	-0,002009
0,065750	-0,002001
0,073850	-0,001998
0,081900	-0,001993
0,089950	-0,001986
0,098000	-0,001981
0,106050	-0,001977
0,114100	-0,001973
0,122150	-0,001970
0,130200	-0,001963
0,138250	-0,001954
0,146300	-0,001950
0,154350	-0,001943
0,162400	-0,001934
0,170450	-0,001926
0,178500	-0,001919
0,186600	-0,001911
0,194650	-0,001906
0,202700	-0,001898
0,210750	-0,001889
0,218800	-0,001880
0,226850	-0,001872
0,234900	-0,001861
0,242950	-0,001851
0,251000	-0,001842
0,259050	-0,001833
0,267100	-0,001822
0,275150	-0,001812
0,283200	-0,001801
0,291300	-0,001791
0,299350	-0,001780
0,307400	-0,001770
0,315450	-0,001759
0,323500	-0,001748
0,331550	-0,001735
0,339600	-0,001723
0,347650	-0,001709
0,355700	-0,001696
0,363750	-0,001681
0,371800	-0,001667
0,379850	-0,001654
0,387900	-0,001640
0,395950	-0,001625
0,404050	-0,001609
0,412100	-0,001591
0,420150	-0,001575
0,428200	-0,001558
0,436250	-0,001538
0,444300	-0,001521
0,452350	-0,001504
0,460400	-0,001485
0,468450	-0,001464
0,476500	-0,001443
0,484550	-0,001420
0,492600	-0,001398
0,500650	-0,001374
0,508700	-0,001349
0,516800	-0,001323
0,524850	-0,001296
0,532900	-0,001267
0,540950	-0,001234
0,549000	-0,001200
0,557050	-0,001166
0,565100	-0,001128
0,573150	-0,001088
0,581200	-0,001045
0,589250	-0,000998
0,597300	-0,000947
0,605350	-0,000893
0,613400	-0,000835
0,621500	-0,000773
0,629550	-0,000706
0,637600	-0,000634
0,645650	-0,000557
0,653700	-0,000474
0,661750	-0,000387
0,669800	-0,000297
0,677850	-0,000200
0,685900	-9,809434E-5
0,693950	1,035852E-5
0,702000	0,000123
0,710050	0,000240
0,718100	0,000363
0,726200	0,000491
0,734250	0,000623
0,742300	0,000759
0,750350	0,000900
0,758400	0,001046
0,766450	0,001195
0,774500	0,001349
0,782550	0,001506
0,790600	0,001667
0,798650	0,001832
0,806700	0,002000
0,814750	0,002172
0,822800	0,002346
0,830850	0,002524
0,838950	0,002707
0,847000	0,002891
0,855050	0,003079
0,863100	0,003268
0,871150	0,003461
0,879200	0,003656
0,887250	0,003853
0,895300	0,004053
0,903350	0,004257
0,911400	0,004461
0,919450	0,004668
0,927500	0,004876
0,935550	0,005088
0,943650	0,005302
0,951700	0,005517
0,959750	0,005734
0,967800	0,005953
0,975850	0,006174
0,983900	0,006396
0,991950	0,006619
1,000000	0,006845
--- Sample: 1.5 HIGH - Device: L.03 ---
-0,200000	-0,002018
-0,191950	-0,002015
-0,183900	-0,002013
-0,175850	-0,002011
-0,167800	-0,002010
-0,159750	-0,002008
-0,151700	-0,002005
-0,143600	-0,002004
-0,135550	-0,002005
-0,127500	-0,002003
-0,119450	-0,002001
-0,111400	-0,001999
-0,103350	-0,001999
-0,095300	-0,001996
-0,087250	-0,001994
-0,079200	-0,001993
-0,071150	-0,001992
-0,063100	-0,001990
-0,055050	-0,001986
-0,047000	-0,001985
-0,038950	-0,001985
-0,030850	-0,001983
-0,022800	-0,001980
-0,014750	-0,001977
-0,006700	-0,001974
0,001350	-0,001974
0,009400	-0,001970
0,017450	-0,001966
0,025500	-0,001965
0,033550	-0,001963
0,041600	-0,001961
0,049650	-0,001957
0,057700	-0,001953
0,065750	-0,001952
0,073850	-0,001947
0,081900	-0,001943
0,089950	-0,001942
0,098000	-0,001940
0,106050	-0,001936
0,114100	-0,001934
0,122150	-0,001931
0,130200	-0,001926
0,138250	-0,001921
0,146300	-0,001917
0,154350	-0,001915
0,162400	-0,001911
0,170450	-0,001907
0,178500	-0,001902
0,186600	-0,001897
0,194650	-0,001894
0,202700	-0,001889
0,210750	-0,001883
0,218800	-0,001877
0,226850	-0,001871
0,234900	-0,001864
0,242950	-0,001857
0,251000	-0,001850
0,259050	-0,001846
0,267100	-0,001839
0,275150	-0,001832
0,283200	-0,001827
0,291300	-0,001821
0,299350	-0,001812
0,307400	-0,001804
0,315450	-0,001796
0,323500	-0,001787
0,331550	-0,001776
0,339600	-0,001765
0,347650	-0,001757
0,355700	-0,001751
0,363750	-0,001741
0,371800	-0,001728
0,379850	-0,001713
0,387900	-0,001703
0,395950	-0,001690
0,404050	-0,001678
0,412100	-0,001665
0,420150	-0,001650
0,428200	-0,001634
0,436250	-0,001618
0,444300	-0,001602
0,452350	-0,001587
0,460400	-0,001571
0,468450	-0,001551
0,476500	-0,001530
0,484550	-0,001509
0,492600	-0,001487
0,500650	-0,001463
0,508700	-0,001439
0,516800	-0,001414
0,524850	-0,001386
0,532900	-0,001355
0,540950	-0,001322
0,549000	-0,001289
0,557050	-0,001255
0,565100	-0,001215
0,573150	-0,001171
0,581200	-0,001125
0,589250	-0,001077
0,597300	-0,001023
0,605350	-0,000966
0,613400	-0,000905
0,621500	-0,000838
0,629550	-0,000766
0,637600	-0,000689
0,645650	-0,000608
0,653700	-0,000519
0,661750	-0,000424
0,669800	-0,000325
0,677850	-0,000220
0,685900	-0,000108
0,693950	1,108806E-5
0,702000	0,000134
0,710050	0,000264
0,718100	0,000399
0,726200	0,000541
0,734250	0,000687
0,742300	0,000839
0,750350	0,000996
0,758400	0,001159
0,766450	0,001326
0,774500	0,001498
0,782550	0,001675
0,790600	0,001856
0,798650	0,002041
0,806700	0,002231
0,814750	0,002426
0,822800	0,002623
0,830850	0,002825
0,838950	0,003031
0,847000	0,003241
0,855050	0,003454
0,863100	0,003669
0,871150	0,003889
0,879200	0,004111
0,887250	0,004336
0,895300	0,004565
0,903350	0,004796
0,911400	0,005029
0,919450	0,005266
0,927500	0,005505
0,935550	0,005747
0,943650	0,005992
0,951700	0,006238
0,959750	0,006486
0,967800	0,006737
0,975850	0,006991
0,983900	0,007245
0,991950	0,007501
1,000000	0,007761
--- Sample: 1.5 HIGH - Device: L.04 ---
-0,200000	-0,001975
-0,191950	-0,001975
-0,183900	-0,001975
-0,175850	-0,001972
-0,167800	-0,001972
-0,159750	-0,001972
-0,151700	-0,001971
-0,143600	-0,001970
-0,135550	-0,001970
-0,127500	-0,001971
-0,119450	-0,001970
-0,111400	-0,001968
-0,103350	-0,001963
-0,095300	-0,001962
-0,087250	-0,001963
-0,079200	-0,001962
-0,071150	-0,001960
-0,063100	-0,001958
-0,055050	-0,001956
-0,047000	-0,001953
-0,038950	-0,001952
-0,030850	-0,001950
-0,022800	-0,001948
-0,014750	-0,001945
-0,006700	-0,001944
0,001350	-0,001943
0,009400	-0,001942
0,017450	-0,001940
0,025500	-0,001940
0,033550	-0,001937
0,041600	-0,001934
0,049650	-0,001932
0,057700	-0,001929
0,065750	-0,001930
0,073850	-0,001930
0,081900	-0,001928
0,089950	-0,001924
0,098000	-0,001923
0,106050	-0,001921
0,114100	-0,001918
0,122150	-0,001913
0,130200	-0,001911
0,138250	-0,001907
0,146300	-0,001905
0,154350	-0,001904
0,162400	-0,001902
0,170450	-0,001900
0,178500	-0,001898
0,186600	-0,001895
0,194650	-0,001891
0,202700	-0,001886
0,210750	-0,001882
0,218800	-0,001878
0,226850	-0,001875
0,234900	-0,001873
0,242950	-0,001868
0,251000	-0,001864
0,259050	-0,001861
0,267100	-0,001856
0,275150	-0,001853
0,283200	-0,001848
0,291300	-0,001840
0,299350	-0,001836
0,307400	-0,001829
0,315450	-0,001822
0,323500	-0,001816
0,331550	-0,001810
0,339600	-0,001804
0,347650	-0,001797
0,355700	-0,001789
0,363750	-0,001780
0,371800	-0,001773
0,379850	-0,001765
0,387900	-0,001753
0,395950	-0,001745
0,404050	-0,001735
0,412100	-0,001724
0,420150	-0,001713
0,428200	-0,001701
0,436250	-0,001689
0,444300	-0,001676
0,452350	-0,001661
0,460400	-0,001646
0,468450	-0,001629
0,476500	-0,001610
0,484550	-0,001592
0,492600	-0,001575
0,500650	-0,001554
0,508700	-0,001531
0,516800	-0,001506
0,524850	-0,001479
0,532900	-0,001452
0,540950	-0,001421
0,549000	-0,001388
0,557050	-0,001352
0,565100	-0,001313
0,573150	-0,001270
0,581200	-0,001222
0,589250	-0,001172
0,597300	-0,001119
0,605350	-0,001060
0,613400	-0,000996
0,621500	-0,000925
0,629550	-0,000851
0,637600	-0,000770
0,645650	-0,000682
0,653700	-0,000588
0,661750	-0,000488
0,669800	-0,000381
0,677850	-0,000267
0,685900	-0,000145
0,693950	-1,687567E-5
0,702000	0,000118
0,710050	0,000260
0,718100	0,000408
0,726200	0,000564
0,734250	0,000726
0,742300	0,000894
0,750350	0,001068
0,758400	0,001248
0,766450	0,001432
0,774500	0,001624
0,782550	0,001820
0,790600	0,002021
0,798650	0,002228
0,806700	0,002440
0,814750	0,002656
0,822800	0,002876
0,830850	0,003102
0,838950	0,003332
0,847000	0,003566
0,855050	0,003803
0,863100	0,004044
0,871150	0,004289
0,879200	0,004537
0,887250	0,004788
0,895300	0,005044
0,903350	0,005302
0,911400	0,005562
0,919450	0,005826
0,927500	0,006093
0,935550	0,006364
0,943650	0,006638
0,951700	0,006912
0,959750	0,007190
0,967800	0,007470
0,975850	0,007752
0,983900	0,008036
0,991950	0,008323
1,000000	0,008612
--- Sample: 1.5 HIGH - Device: L.05 ---
-0,200000	-0,001940
-0,191950	-0,001938
-0,183900	-0,001937
-0,175850	-0,001937
-0,167800	-0,001936
-0,159750	-0,001936
-0,151700	-0,001934
-0,143600	-0,001932
-0,135550	-0,001932
-0,127500	-0,001932
-0,119450	-0,001931
-0,111400	-0,001930
-0,103350	-0,001930
-0,095300	-0,001927
-0,087250	-0,001926
-0,079200	-0,001922
-0,071150	-0,001921
-0,063100	-0,001922
-0,055050	-0,001922
-0,047000	-0,001921
-0,038950	-0,001920
-0,030850	-0,001919
-0,022800	-0,001920
-0,014750	-0,001918
-0,006700	-0,001914
0,001350	-0,001913
0,009400	-0,001914
0,017450	-0,001914
0,025500	-0,001910
0,033550	-0,001909
0,041600	-0,001907
0,049650	-0,001904
0,057700	-0,001903
0,065750	-0,001901
0,073850	-0,001901
0,081900	-0,001900
0,089950	-0,001897
0,098000	-0,001892
0,106050	-0,001893
0,114100	-0,001892
0,122150	-0,001889
0,130200	-0,001886
0,138250	-0,001884
0,146300	-0,001881
0,154350	-0,001880
0,162400	-0,001876
0,170450	-0,001875
0,178500	-0,001874
0,186600	-0,001871
0,194650	-0,001867
0,202700	-0,001864
0,210750	-0,001861
0,218800	-0,001858
0,226850	-0,001855
0,234900	-0,001853
0,242950	-0,001848
0,251000	-0,001844
0,259050	-0,001841
0,267100	-0,001839
0,275150	-0,001837
0,283200	-0,001833
0,291300	-0,001827
0,299350	-0,001824
0,307400	-0,001818
0,315450	-0,001812
0,323500	-0,001805
0,331550	-0,001801
0,339600	-0,001797
0,347650	-0,001793
0,355700	-0,001785
0,363750	-0,001778
0,371800	-0,001772
0,379850	-0,001763
0,387900	-0,001753
0,395950	-0,001746
0,404050	-0,001739
0,412100	-0,001731
0,420150	-0,001722
0,428200	-0,001710
0,436250	-0,001698
0,444300	-0,001686
0,452350	-0,001673
0,460400	-0,001661
0,468450	-0,001649
0,476500	-0,001634
0,484550	-0,001615
0,492600	-0,001596
0,500650	-0,001577
0,508700	-0,001555
0,516800	-0,001533
0,524850	-0,001511
0,532900	-0,001485
0,540950	-0,001457
0,549000	-0,001424
0,557050	-0,001388
0,565100	-0,001352
0,573150	-0,001310
0,581200	-0,001265
0,589250	-0,001216
0,597300	-0,001163
0,605350	-0,001103
0,613400	-0,001036
0,621500	-0,000964
0,629550	-0,000886
0,637600	-0,000801
0,645650	-0,000710
0,653700	-0,000610
0,661750	-0,000502
0,669800	-0,000386
0,677850	-0,000262
0,685900	-0,000131
0,693950	8,560886E-6
0,702000	0,000157
0,710050	0,000312
0,718100	0,000477
0,726200	0,000648
0,734250	0,000827
0,742300	0,001012
0,750350	0,001205
0,758400	0,001405
0,766450	0,001610
0,774500	0,001822
0,782550	0,002041
0,790600	0,002265
0,798650	0,002495
0,806700	0,002730
0,814750	0,002971
0,822800	0,003215
0,830850	0,003466
0,838950	0,003722
0,847000	0,003982
0,855050	0,004246
0,863100	0,004513
0,871150	0,004785
0,879200	0,005061
0,887250	0,005339
0,895300	0,005622
0,903350	0,005908
0,911400	0,006196
0,919450	0,006489
0,927500	0,006784
0,935550	0,007083
0,943650	0,007386
0,951700	0,007689
0,959750	0,007996
0,967800	0,008305
0,975850	0,008617
0,983900	0,008930
0,991950	0,009246
1,000000	0,009564
--- Sample: 1.5 HIGH - Device: L.06 ---
-0,200000	-0,002000
-0,191950	-0,002001
-0,183900	-0,002000
-0,175850	-0,001999
-0,167800	-0,001994
-0,159750	-0,001996
-0,151700	-0,001997
-0,143600	-0,001995
-0,135550	-0,001993
-0,127500	-0,001993
-0,119450	-0,001993
-0,111400	-0,001992
-0,103350	-0,001990
-0,095300	-0,001986
-0,087250	-0,001986
-0,079200	-0,001987
-0,071150	-0,001985
-0,063100	-0,001982
-0,055050	-0,001981
-0,047000	-0,001979
-0,038950	-0,001979
-0,030850	-0,001980
-0,022800	-0,001980
-0,014750	-0,001980
-0,006700	-0,001979
0,001350	-0,001976
0,009400	-0,001974
0,017450	-0,001970
0,025500	-0,001968
0,033550	-0,001970
0,041600	-0,001972
0,049650	-0,001970
0,057700	-0,001968
0,065750	-0,001966
0,073850	-0,001965
0,081900	-0,001965
0,089950	-0,001964
0,098000	-0,001962
0,106050	-0,001958
0,114100	-0,001958
0,122150	-0,001956
0,130200	-0,001954
0,138250	-0,001951
0,146300	-0,001951
0,154350	-0,001949
0,162400	-0,001947
0,170450	-0,001946
0,178500	-0,001944
0,186600	-0,001942
0,194650	-0,001940
0,202700	-0,001937
0,210750	-0,001934
0,218800	-0,001931
0,226850	-0,001929
0,234900	-0,001927
0,242950	-0,001924
0,251000	-0,001921
0,259050	-0,001917
0,267100	-0,001915
0,275150	-0,001912
0,283200	-0,001909
0,291300	-0,001906
0,299350	-0,001900
0,307400	-0,001896
0,315450	-0,001892
0,323500	-0,001886
0,331550	-0,001882
0,339600	-0,001881
0,347650	-0,001879
0,355700	-0,001874
0,363750	-0,001868
0,371800	-0,001857
0,379850	-0,001853
0,387900	-0,001848
0,395950	-0,001843
0,404050	-0,001838
0,412100	-0,001828
0,420150	-0,001819
0,428200	-0,001809
0,436250	-0,001800
0,444300	-0,001791
0,452350	-0,001780
0,460400	-0,001769
0,468450	-0,001756
0,476500	-0,001743
0,484550	-0,001730
0,492600	-0,001715
0,500650	-0,001696
0,508700	-0,001677
0,516800	-0,001656
0,524850	-0,001633
0,532900	-0,001609
0,540950	-0,001584
0,549000	-0,001555
0,557050	-0,001521
0,565100	-0,001483
0,573150	-0,001444
0,581200	-0,001400
0,589250	-0,001350
0,597300	-0,001296
0,605350	-0,001238
0,613400	-0,001172
0,621500	-0,001098
0,629550	-0,001017
0,637600	-0,000931
0,645650	-0,000835
0,653700	-0,000729
0,661750	-0,000615
0,669800	-0,000492
0,677850	-0,000360
0,685900	-0,000217
0,693950	-6,631717E-5
0,702000	9,239102E-5
0,710050	0,000264
0,718100	0,000443
0,726200	0,000633
0,734250	0,000829
0,742300	0,001033
0,750350	0,001246
0,758400	0,001467
0,766450	0,001694
0,774500	0,001929
0,782550	0,002172
0,790600	0,002420
0,798650	0,002675
0,806700	0,002936
0,814750	0,003203
0,822800	0,003475
0,830850	0,003753
0,838950	0,004037
0,847000	0,004325
0,855050	0,004618
0,863100	0,004914
0,871150	0,005216
0,879200	0,005521
0,887250	0,005830
0,895300	0,006143
0,903350	0,006460
0,911400	0,006778
0,919450	0,007102
0,927500	0,007429
0,935550	0,007760
0,943650	0,008094
0,951700	0,008429
0,959750	0,008768
0,967800	0,009110
0,975850	0,009454
0,983900	0,009799
0,991950	0,010148
1,000000	0,010502
--- Sample: 1.5 HIGH - Device: L.07 ---
-0,200000	-0,002048
-0,191950	-0,002046
-0,183900	-0,002044
-0,175850	-0,002042
-0,167800	-0,002041
-0,159750	-0,002043
-0,151700	-0,002042
-0,143600	-0,002039
-0,135550	-0,002037
-0,127500	-0,002035
-0,119450	-0,002033
-0,111400	-0,002034
-0,103350	-0,002035
-0,095300	-0,002034
-0,087250	-0,002034
-0,079200	-0,002034
-0,071150	-0,002033
-0,063100	-0,002033
-0,055050	-0,002031
-0,047000	-0,002032
-0,038950	-0,002033
-0,030850	-0,002028
-0,022800	-0,002023
-0,014750	-0,002023
-0,006700	-0,002025
0,001350	-0,002024
0,009400	-0,002024
0,017450	-0,002022
0,025500	-0,002018
0,033550	-0,002019
0,041600	-0,002020
0,049650	-0,002017
0,057700	-0,002015
0,065750	-0,002013
0,073850	-0,002012
0,081900	-0,002011
0,089950	-0,002008
0,098000	-0,002006
0,106050	-0,002006
0,114100	-0,002004
0,122150	-0,002002
0,130200	-0,002002
0,138250	-0,002002
0,146300	-0,002000
0,154350	-0,001995
0,162400	-0,001993
0,170450	-0,001991
0,178500	-0,001988
0,186600	-0,001990
0,194650	-0,001988
0,202700	-0,001986
0,210750	-0,001984
0,218800	-0,001980
0,226850	-0,001979
0,234900	-0,001976
0,242950	-0,001971
0,251000	-0,001965
0,259050	-0,001965
0,267100	-0,001964
0,275150	-0,001961
0,283200	-0,001956
0,291300	-0,001952
0,299350	-0,001952
0,307400	-0,001948
0,315450	-0,001944
0,323500	-0,001941
0,331550	-0,001938
0,339600	-0,001934
0,347650	-0,001929
0,355700	-0,001924
0,363750	-0,001921
0,371800	-0,001917
0,379850	-0,001913
0,387900	-0,001907
0,395950	-0,001901
0,404050	-0,001896
0,412100	-0,001889
0,420150	-0,001883
0,428200	-0,001879
0,436250	-0,001870
0,444300	-0,001859
0,452350	-0,001852
0,460400	-0,001846
0,468450	-0,001838
0,476500	-0,001826
0,484550	-0,001810
0,492600	-0,001801
0,500650	-0,001787
0,508700	-0,001770
0,516800	-0,001752
0,524850	-0,001735
0,532900	-0,001714
0,540950	-0,001691
0,549000	-0,001665
0,557050	-0,001637
0,565100	-0,001607
0,573150	-0,001573
0,581200	-0,001533
0,589250	-0,001488
0,597300	-0,001437
0,605350	-0,001381
0,613400	-0,001316
0,621500	-0,001245
0,629550	-0,001167
0,637600	-0,001077
0,645650	-0,000979
0,653700	-0,000872
0,661750	-0,000754
0,669800	-0,000624
0,677850	-0,000482
0,685900	-0,000328
0,693950	-0,000165
0,702000	1,138177E-5
0,710050	0,000198
0,718100	0,000396
0,726200	0,000606
0,734250	0,000824
0,742300	0,001052
0,750350	0,001290
0,758400	0,001538
0,766450	0,001792
0,774500	0,002057
0,782550	0,002329
0,790600	0,002607
0,798650	0,002894
0,806700	0,003187
0,814750	0,003487
0,822800	0,003792
0,830850	0,004104
0,838950	0,004423
0,847000	0,004746
0,855050	0,005074
0,863100	0,005405
0,871150	0,005742
0,879200	0,006084
0,887250	0,006428
0,895300	0,006778
0,903350	0,007131
0,911400	0,007487
0,919450	0,007847
0,927500	0,008211
0,935550	0,008578
0,943650	0,008950
0,951700	0,009322
0,959750	0,009698
0,967800	0,010076
0,975850	0,010458
0,983900	0,010843
0,991950	0,011228
1,000000	0,011616
--- Sample: 1.5 HIGH - Device: L.08 ---
-0,200000	-0,001993
-0,191950	-0,001991
-0,183900	-0,001988
-0,175850	-0,001987
-0,167800	-0,001988
-0,159750	-0,001988
-0,151700	-0,001984
-0,143600	-0,001984
-0,135550	-0,001984
-0,127500	-0,001983
-0,119450	-0,001980
-0,111400	-0,001981
-0,103350	-0,001981
-0,095300	-0,001978
-0,087250	-0,001974
-0,079200	-0,001971
-0,071150	-0,001971
-0,063100	-0,001971
-0,055050	-0,001970
-0,047000	-0,001968
-0,038950	-0,001965
-0,030850	-0,001964
-0,022800	-0,001964
-0,014750	-0,001961
-0,006700	-0,001958
0,001350	-0,001957
0,009400	-0,001957
0,017450	-0,001956
0,025500	-0,001954
0,033550	-0,001951
0,041600	-0,001950
0,049650	-0,001948
0,057700	-0,001946
0,065750	-0,001945
0,073850	-0,001943
0,081900	-0,001940
0,089950	-0,001938
0,098000	-0,001938
0,106050	-0,001933
0,114100	-0,001930
0,122150	-0,001929
0,130200	-0,001927
0,138250	-0,001924
0,146300	-0,001922
0,154350	-0,001917
0,162400	-0,001916
0,170450	-0,001915
0,178500	-0,001912
0,186600	-0,001908
0,194650	-0,001904
0,202700	-0,001902
0,210750	-0,001900
0,218800	-0,001898
0,226850	-0,001892
0,234900	-0,001889
0,242950	-0,001885
0,251000	-0,001878
0,259050	-0,001877
0,267100	-0,001877
0,275150	-0,001874
0,283200	-0,001869
0,291300	-0,001862
0,299350	-0,001854
0,307400	-0,001851
0,315450	-0,001847
0,323500	-0,001842
0,331550	-0,001837
0,339600	-0,001831
0,347650	-0,001825
0,355700	-0,001818
0,363750	-0,001812
0,371800	-0,001805
0,379850	-0,001799
0,387900	-0,001792
0,395950	-0,001784
0,404050	-0,001777
0,412100	-0,001769
0,420150	-0,001761
0,428200	-0,001751
0,436250	-0,001741
0,444300	-0,001730
0,452350	-0,001718
0,460400	-0,001706
0,468450	-0,001695
0,476500	-0,001683
0,484550	-0,001669
0,492600	-0,001654
0,500650	-0,001638
0,508700	-0,001621
0,516800	-0,001605
0,524850	-0,001586
0,532900	-0,001563
0,540950	-0,001541
0,549000	-0,001517
0,557050	-0,001490
0,565100	-0,001459
0,573150	-0,001425
0,581200	-0,001388
0,589250	-0,001347
0,597300	-0,001303
0,605350	-0,001253
0,613400	-0,001197
0,621500	-0,001131
0,629550	-0,001055
0,637600	-0,000970
0,645650	-0,000878
0,653700	-0,000776
0,661750	-0,000661
0,669800	-0,000533
0,677850	-0,000391
0,685900	-0,000236
0,693950	-6,459493E-5
0,702000	0,000118
0,710050	0,000315
0,718100	0,000526
0,726200	0,000752
0,734250	0,000990
0,742300	0,001239
0,750350	0,001502
0,758400	0,001775
0,766450	0,002057
0,774500	0,002352
0,782550	0,002657
0,790600	0,002969
0,798650	0,003291
0,806700	0,003621
0,814750	0,003958
0,822800	0,004302
0,830850	0,004653
0,838950	0,005013
0,847000	0,005377
0,855050	0,005747
0,863100	0,006120
0,871150	0,006501
0,879200	0,006886
0,887250	0,007274
0,895300	0,007670
0,903350	0,008067
0,911400	0,008466
0,919450	0,008873
0,927500	0,009282
0,935550	0,009694
0,943650	0,010111
0,951700	0,010531
0,959750	0,010952
0,967800	0,011376
0,975850	0,011803
0,983900	0,012230
0,991950	0,012661
1,000000	0,013096
--- Sample: 1.5 HIGH - Device: L.09 ---
-0,200000	-0,001431
-0,191950	-0,001428
-0,183900	-0,001425
-0,175850	-0,001424
-0,167800	-0,001423
-0,159750	-0,001420
-0,151700	-0,001418
-0,143600	-0,001419
-0,135550	-0,001417
-0,127500	-0,001416
-0,119450	-0,001414
-0,111400	-0,001413
-0,103350	-0,001410
-0,095300	-0,001407
-0,087250	-0,001408
-0,079200	-0,001405
-0,071150	-0,001403
-0,063100	-0,001400
-0,055050	-0,001400
-0,047000	-0,001399
-0,038950	-0,001398
-0,030850	-0,001396
-0,022800	-0,001392
-0,014750	-0,001392
-0,006700	-0,001391
0,001350	-0,001388
0,009400	-0,001386
0,017450	-0,001383
0,025500	-0,001381
0,033550	-0,001379
0,041600	-0,001376
0,049650	-0,001375
0,057700	-0,001374
0,065750	-0,001371
0,073850	-0,001369
0,081900	-0,001367
0,089950	-0,001365
0,098000	-0,001362
0,106050	-0,001359
0,114100	-0,001357
0,122150	-0,001354
0,130200	-0,001351
0,138250	-0,001347
0,146300	-0,001346
0,154350	-0,001344
0,162400	-0,001342
0,170450	-0,001338
0,178500	-0,001333
0,186600	-0,001331
0,194650	-0,001327
0,202700	-0,001323
0,210750	-0,001321
0,218800	-0,001320
0,226850	-0,001317
0,234900	-0,001314
0,242950	-0,001309
0,251000	-0,001305
0,259050	-0,001302
0,267100	-0,001298
0,275150	-0,001295
0,283200	-0,001291
0,291300	-0,001287
0,299350	-0,001282
0,307400	-0,001276
0,315450	-0,001272
0,323500	-0,001269
0,331550	-0,001265
0,339600	-0,001260
0,347650	-0,001255
0,355700	-0,001250
0,363750	-0,001245
0,371800	-0,001238
0,379850	-0,001233
0,387900	-0,001228
0,395950	-0,001222
0,404050	-0,001214
0,412100	-0,001209
0,420150	-0,001204
0,428200	-0,001197
0,436250	-0,001191
0,444300	-0,001180
0,452350	-0,001174
0,460400	-0,001166
0,468450	-0,001158
0,476500	-0,001149
0,484550	-0,001141
0,492600	-0,001130
0,500650	-0,001120
0,508700	-0,001109
0,516800	-0,001099
0,524850	-0,001089
0,532900	-0,001076
0,540950	-0,001064
0,549000	-0,001051
0,557050	-0,001035
0,565100	-0,001017
0,573150	-0,000999
0,581200	-0,000979
0,589250	-0,000955
0,597300	-0,000929
0,605350	-0,000901
0,613400	-0,000869
0,621500	-0,000832
0,629550	-0,000788
0,637600	-0,000738
0,645650	-0,000683
0,653700	-0,000618
0,661750	-0,000542
0,669800	-0,000455
0,677850	-0,000354
0,685900	-0,000241
0,693950	-0,000110
0,702000	3,940987E-5
0,710050	0,000203
0,718100	0,000383
0,726200	0,000584
0,734250	0,000812
0,742300	0,001045
0,750350	0,001293
0,758400	0,001559
0,766450	0,001838
0,774500	0,002134
0,782550	0,002443
0,790600	0,002762
0,798650	0,003095
0,806700	0,003439
0,814750	0,003793
0,822800	0,004155
0,830850	0,004526
0,838950	0,004907
0,847000	0,005295
0,855050	0,005689
0,863100	0,006089
0,871150	0,006498
0,879200	0,006912
0,887250	0,007329
0,895300	0,007755
0,903350	0,008182
0,911400	0,008611
0,919450	0,009048
0,927500	0,009488
0,935550	0,009933
0,943650	0,010382
0,951700	0,010836
0,959750	0,011289
0,967800	0,011746
0,975850	0,012207
0,983900	0,012668
0,991950	0,013132
1,000000	0,013599
--- Sample: 1.5 HIGH - Device: L.10 ---
-0,200000	-0,000815
-0,191950	-0,000814
-0,183900	-0,000812
-0,175850	-0,000811
-0,167800	-0,000811
-0,159750	-0,000810
-0,151700	-0,000808
-0,143600	-0,000806
-0,135550	-0,000805
-0,127500	-0,000805
-0,119450	-0,000804
-0,111400	-0,000802
-0,103350	-0,000801
-0,095300	-0,000801
-0,087250	-0,000800
-0,079200	-0,000799
-0,071150	-0,000797
-0,063100	-0,000795
-0,055050	-0,000794
-0,047000	-0,000792
-0,038950	-0,000790
-0,030850	-0,000789
-0,022800	-0,000789
-0,014750	-0,000787
-0,006700	-0,000785
0,001350	-0,000783
0,009400	-0,000782
0,017450	-0,000781
0,025500	-0,000780
0,033550	-0,000780
0,041600	-0,000778
0,049650	-0,000776
0,057700	-0,000774
0,065750	-0,000772
0,073850	-0,000771
0,081900	-0,000769
0,089950	-0,000767
0,098000	-0,000766
0,106050	-0,000764
0,114100	-0,000763
0,122150	-0,000762
0,130200	-0,000760
0,138250	-0,000758
0,146300	-0,000757
0,154350	-0,000755
0,162400	-0,000751
0,170450	-0,000750
0,178500	-0,000749
0,186600	-0,000747
0,194650	-0,000744
0,202700	-0,000742
0,210750	-0,000739
0,218800	-0,000737
0,226850	-0,000735
0,234900	-0,000732
0,242950	-0,000731
0,251000	-0,000728
0,259050	-0,000726
0,267100	-0,000723
0,275150	-0,000720
0,283200	-0,000717
0,291300	-0,000714
0,299350	-0,000712
0,307400	-0,000710
0,315450	-0,000707
0,323500	-0,000705
0,331550	-0,000701
0,339600	-0,000696
0,347650	-0,000693
0,355700	-0,000689
0,363750	-0,000685
0,371800	-0,000681
0,379850	-0,000678
0,387900	-0,000675
0,395950	-0,000671
0,404050	-0,000667
0,412100	-0,000662
0,420150	-0,000658
0,428200	-0,000653
0,436250	-0,000648
0,444300	-0,000643
0,452350	-0,000638
0,460400	-0,000633
0,468450	-0,000627
0,476500	-0,000620
0,484550	-0,000614
0,492600	-0,000608
0,500650	-0,000601
0,508700	-0,000593
0,516800	-0,000586
0,524850	-0,000578
0,532900	-0,000568
0,540950	-0,000557
0,549000	-0,000545
0,557050	-0,000533
0,565100	-0,000520
0,573150	-0,000505
0,581200	-0,000490
0,589250	-0,000470
0,597300	-0,000449
0,605350	-0,000426
0,613400	-0,000400
0,621500	-0,000368
0,629550	-0,000332
0,637600	-0,000290
0,645650	-0,000241
0,653700	-0,000186
0,661750	-0,000121
0,669800	-4,545449E-5
0,677850	4,161906E-5
0,685900	0,000142
0,693950	0,000257
0,702000	0,000388
0,710050	0,000534
0,718100	0,000698
0,726200	0,000881
0,734250	0,001080
0,742300	0,001296
0,750350	0,001531
0,758400	0,001783
0,766450	0,002049
0,774500	0,002332
0,782550	0,002629
0,790600	0,002937
0,798650	0,003261
0,806700	0,003596
0,814750	0,003942
0,822800	0,004297
0,830850	0,004662
0,838950	0,005038
0,847000	0,005421
0,855050	0,005812
0,863100	0,006208
0,871150	0,006611
0,879200	0,007022
0,887250	0,007435
0,895300	0,007856
0,903350	0,008282
0,911400	0,008710
0,919450	0,009145
0,927500	0,009584
0,935550	0,010027
0,943650	0,010475
0,951700	0,010924
0,959750	0,011377
0,967800	0,011833
0,975850	0,012291
0,983900	0,012751
0,991950	0,013214
1,000000	0,013680
--- Sample: 1.5 HIGH - Device: L.11 ---
-0,200000	-0,000842
-0,191950	-0,000841
-0,183900	-0,000840
-0,175850	-0,000839
-0,167800	-0,000837
-0,159750	-0,000835
-0,151700	-0,000834
-0,143600	-0,000833
-0,135550	-0,000832
-0,127500	-0,000831
-0,119450	-0,000829
-0,111400	-0,000827
-0,103350	-0,000826
-0,095300	-0,000825
-0,087250	-0,000825
-0,079200	-0,000824
-0,071150	-0,000822
-0,063100	-0,000820
-0,055050	-0,000819
-0,047000	-0,000818
-0,038950	-0,000818
-0,030850	-0,000816
-0,022800	-0,000815
-0,014750	-0,000813
-0,006700	-0,000812
0,001350	-0,000812
0,009400	-0,000810
0,017450	-0,000809
0,025500	-0,000807
0,033550	-0,000806
0,041600	-0,000804
0,049650	-0,000803
0,057700	-0,000801
0,065750	-0,000800
0,073850	-0,000799
0,081900	-0,000797
0,089950	-0,000795
0,098000	-0,000793
0,106050	-0,000792
0,114100	-0,000790
0,122150	-0,000788
0,130200	-0,000786
0,138250	-0,000785
0,146300	-0,000784
0,154350	-0,000782
0,162400	-0,000780
0,170450	-0,000777
0,178500	-0,000776
0,186600	-0,000774
0,194650	-0,000772
0,202700	-0,000770
0,210750	-0,000768
0,218800	-0,000766
0,226850	-0,000764
0,234900	-0,000761
0,242950	-0,000759
0,251000	-0,000757
0,259050	-0,000754
0,267100	-0,000752
0,275150	-0,000750
0,283200	-0,000747
0,291300	-0,000744
0,299350	-0,000741
0,307400	-0,000739
0,315450	-0,000736
0,323500	-0,000732
0,331550	-0,000729
0,339600	-0,000727
0,347650	-0,000724
0,355700	-0,000721
0,363750	-0,000718
0,371800	-0,000714
0,379850	-0,000711
0,387900	-0,000708
0,395950	-0,000704
0,404050	-0,000700
0,412100	-0,000696
0,420150	-0,000692
0,428200	-0,000688
0,436250	-0,000684
0,444300	-0,000680
0,452350	-0,000675
0,460400	-0,000670
0,468450	-0,000665
0,476500	-0,000660
0,484550	-0,000654
0,492600	-0,000648
0,500650	-0,000641
0,508700	-0,000635
0,516800	-0,000628
0,524850	-0,000620
0,532900	-0,000611
0,540950	-0,000603
0,549000	-0,000594
0,557050	-0,000583
0,565100	-0,000570
0,573150	-0,000557
0,581200	-0,000543
0,589250	-0,000525
0,597300	-0,000506
0,605350	-0,000485
0,613400	-0,000460
0,621500	-0,000431
0,629550	-0,000398
0,637600	-0,000359
0,645650	-0,000315
0,653700	-0,000263
0,661750	-0,000203
0,669800	-0,000133
0,677850	-5,104645E-5
0,685900	4,319167E-5
0,693950	0,000152
0,702000	0,000275
0,710050	0,000413
0,718100	0,000567
0,726200	0,000738
0,734250	0,000926
0,742300	0,001130
0,750350	0,001351
0,758400	0,001586
0,766450	0,001835
0,774500	0,002100
0,782550	0,002378
0,790600	0,002667
0,798650	0,002969
0,806700	0,003282
0,814750	0,003604
0,822800	0,003935
0,830850	0,004275
0,838950	0,004625
0,847000	0,004982
0,855050	0,005345
0,863100	0,005713
0,871150	0,006088
0,879200	0,006470
0,887250	0,006855
0,895300	0,007246
0,903350	0,007641
0,911400	0,008038
0,919450	0,008442
0,927500	0,008849
0,935550	0,009260
0,943650	0,009676
0,951700	0,010091
0,959750	0,010512
0,967800	0,010935
0,975850	0,011360
0,983900	0,011785
0,991950	0,012215
1,000000	0,012647
--- Sample: 1.5 HIGH - Device: L.12 ---
-0,200000	-0,000918
-0,191950	-0,000917
-0,183900	-0,000915
-0,175850	-0,000914
-0,167800	-0,000913
-0,159750	-0,000912
-0,151700	-0,000910
-0,143600	-0,000909
-0,135550	-0,000907
-0,127500	-0,000906
-0,119450	-0,000905
-0,111400	-0,000904
-0,103350	-0,000902
-0,095300	-0,000901
-0,087250	-0,000899
-0,079200	-0,000897
-0,071150	-0,000896
-0,063100	-0,000895
-0,055050	-0,000895
-0,047000	-0,000893
-0,038950	-0,000890
-0,030850	-0,000887
-0,022800	-0,000886
-0,014750	-0,000886
-0,006700	-0,000886
0,001350	-0,000884
0,009400	-0,000881
0,017450	-0,000880
0,025500	-0,000878
0,033550	-0,000875
0,041600	-0,000873
0,049650	-0,000872
0,057700	-0,000871
0,065750	-0,000870
0,073850	-0,000868
0,081900	-0,000866
0,089950	-0,000864
0,098000	-0,000863
0,106050	-0,000860
0,114100	-0,000858
0,122150	-0,000856
0,130200	-0,000855
0,138250	-0,000852
0,146300	-0,000850
0,154350	-0,000848
0,162400	-0,000846
0,170450	-0,000843
0,178500	-0,000840
0,186600	-0,000839
0,194650	-0,000837
0,202700	-0,000834
0,210750	-0,000830
0,218800	-0,000828
0,226850	-0,000825
0,234900	-0,000822
0,242950	-0,000820
0,251000	-0,000819
0,259050	-0,000816
0,267100	-0,000813
0,275150	-0,000808
0,283200	-0,000805
0,291300	-0,000802
0,299350	-0,000800
0,307400	-0,000795
0,315450	-0,000792
0,323500	-0,000788
0,331550	-0,000783
0,339600	-0,000779
0,347650	-0,000776
0,355700	-0,000772
0,363750	-0,000768
0,371800	-0,000764
0,379850	-0,000759
0,387900	-0,000754
0,395950	-0,000748
0,404050	-0,000744
0,412100	-0,000738
0,420150	-0,000733
0,428200	-0,000728
0,436250	-0,000722
0,444300	-0,000715
0,452350	-0,000710
0,460400	-0,000704
0,468450	-0,000697
0,476500	-0,000690
0,484550	-0,000682
0,492600	-0,000674
0,500650	-0,000665
0,508700	-0,000656
0,516800	-0,000647
0,524850	-0,000637
0,532900	-0,000627
0,540950	-0,000616
0,549000	-0,000604
0,557050	-0,000591
0,565100	-0,000576
0,573150	-0,000559
0,581200	-0,000541
0,589250	-0,000523
0,597300	-0,000502
0,605350	-0,000477
0,613400	-0,000450
0,621500	-0,000419
0,629550	-0,000384
0,637600	-0,000342
0,645650	-0,000296
0,653700	-0,000243
0,661750	-0,000181
0,669800	-0,000111
0,677850	-3,022323E-5
0,685900	6,200459E-5
0,693950	0,000166
0,702000	0,000283
0,710050	0,000412
0,718100	0,000557
0,726200	0,000716
0,734250	0,000887
0,742300	0,001070
0,750350	0,001268
0,758400	0,001478
0,766450	0,001698
0,774500	0,001931
0,782550	0,002174
0,790600	0,002426
0,798650	0,002687
0,806700	0,002958
0,814750	0,003235
0,822800	0,003518
0,830850	0,003810
0,838950	0,004109
0,847000	0,004413
0,855050	0,004722
0,863100	0,005035
0,871150	0,005353
0,879200	0,005676
0,887250	0,006002
0,895300	0,006333
0,903350	0,006667
0,911400	0,007002
0,919450	0,007343
0,927500	0,007686
0,935550	0,008032
0,943650	0,008383
0,951700	0,008732
0,959750	0,009086
0,967800	0,009442
0,975850	0,009799
0,983900	0,010157
0,991950	0,010519
1,000000	0,010882
--- Sample: 1.5 HIGH - Device: R.02 ---
-0,200000	-0,002095
-0,191950	-0,002095
-0,183900	-0,002093
-0,175850	-0,002089
-0,167800	-0,002087
-0,159750	-0,002088
-0,151700	-0,002084
-0,143600	-0,002081
-0,135550	-0,002081
-0,127500	-0,002081
-0,119450	-0,002079
-0,111400	-0,002076
-0,103350	-0,002073
-0,095300	-0,002072
-0,087250	-0,002071
-0,079200	-0,002067
-0,071150	-0,002063
-0,063100	-0,002059
-0,055050	-0,002057
-0,047000	-0,002054
-0,038950	-0,002049
-0,030850	-0,002046
-0,022800	-0,002045
-0,014750	-0,002041
-0,006700	-0,002039
0,001350	-0,002037
0,009400	-0,002034
0,017450	-0,002031
0,025500	-0,002029
0,033550	-0,002026
0,041600	-0,002023
0,049650	-0,002020
0,057700	-0,002011
0,065750	-0,002008
0,073850	-0,002005
0,081900	-0,002001
0,089950	-0,001996
0,098000	-0,001990
0,106050	-0,001985
0,114100	-0,001981
0,122150	-0,001976
0,130200	-0,001968
0,138250	-0,001963
0,146300	-0,001956
0,154350	-0,001950
0,162400	-0,001943
0,170450	-0,001938
0,178500	-0,001934
0,186600	-0,001927
0,194650	-0,001920
0,202700	-0,001912
0,210750	-0,001905
0,218800	-0,001898
0,226850	-0,001889
0,234900	-0,001881
0,242950	-0,001873
0,251000	-0,001863
0,259050	-0,001852
0,267100	-0,001842
0,275150	-0,001834
0,283200	-0,001824
0,291300	-0,001814
0,299350	-0,001801
0,307400	-0,001791
0,315450	-0,001777
0,323500	-0,001763
0,331550	-0,001753
0,339600	-0,001742
0,347650	-0,001731
0,355700	-0,001715
0,363750	-0,001696
0,371800	-0,001683
0,379850	-0,001670
0,387900	-0,001654
0,395950	-0,001638
0,404050	-0,001620
0,412100	-0,001603
0,420150	-0,001584
0,428200	-0,001566
0,436250	-0,001547
0,444300	-0,001529
0,452350	-0,001508
0,460400	-0,001485
0,468450	-0,001462
0,476500	-0,001438
0,484550	-0,001412
0,492600	-0,001385
0,500650	-0,001358
0,508700	-0,001329
0,516800	-0,001295
0,524850	-0,001261
0,532900	-0,001225
0,540950	-0,001188
0,549000	-0,001148
0,557050	-0,001104
0,565100	-0,001056
0,573150	-0,001006
0,581200	-0,000952
0,589250	-0,000895
0,597300	-0,000834
0,605350	-0,000768
0,613400	-0,000698
0,621500	-0,000621
0,629550	-0,000541
0,637600	-0,000457
0,645650	-0,000367
0,653700	-0,000272
0,661750	-0,000171
0,669800	-6,648828E-5
0,677850	4,422926E-5
0,685900	0,000160
0,693950	0,000281
0,702000	0,000407
0,710050	0,000537
0,718100	0,000672
0,726200	0,000813
0,734250	0,000957
0,742300	0,001105
0,750350	0,001258
0,758400	0,001415
0,766450	0,001575
0,774500	0,001740
0,782550	0,001909
0,790600	0,002081
0,798650	0,002257
0,806700	0,002436
0,814750	0,002618
0,822800	0,002803
0,830850	0,002993
0,838950	0,003186
0,847000	0,003381
0,855050	0,003578
0,863100	0,003778
0,871150	0,003982
0,879200	0,004187
0,887250	0,004394
0,895300	0,004605
0,903350	0,004819
0,911400	0,005032
0,919450	0,005250
0,927500	0,005469
0,935550	0,005691
0,943650	0,005915
0,951700	0,006140
0,959750	0,006368
0,967800	0,006598
0,975850	0,006829
0,983900	0,007060
0,991950	0,007294
1,000000	0,007530
--- Sample: 1.5 HIGH - Device: R.03 ---
-0,200000	-0,002009
-0,191950	-0,002010
-0,183900	-0,002010
-0,175850	-0,002011
-0,167800	-0,002009
-0,159750	-0,002006
-0,151700	-0,002004
-0,143600	-0,002004
-0,135550	-0,002004
-0,127500	-0,002004
-0,119450	-0,002002
-0,111400	-0,001999
-0,103350	-0,001998
-0,095300	-0,001997
-0,087250	-0,001996
-0,079200	-0,001994
-0,071150	-0,001992
-0,063100	-0,001991
-0,055050	-0,001990
-0,047000	-0,001986
-0,038950	-0,001984
-0,030850	-0,001983
-0,022800	-0,001982
-0,014750	-0,001980
-0,006700	-0,001977
0,001350	-0,001974
0,009400	-0,001973
0,017450	-0,001973
0,025500	-0,001972
0,033550	-0,001969
0,041600	-0,001965
0,049650	-0,001962
0,057700	-0,001961
0,065750	-0,001959
0,073850	-0,001957
0,081900	-0,001956
0,089950	-0,001953
0,098000	-0,001950
0,106050	-0,001949
0,114100	-0,001947
0,122150	-0,001943
0,130200	-0,001938
0,138250	-0,001934
0,146300	-0,001929
0,154350	-0,001926
0,162400	-0,001923
0,170450	-0,001921
0,178500	-0,001918
0,186600	-0,001913
0,194650	-0,001905
0,202700	-0,001900
0,210750	-0,001898
0,218800	-0,001895
0,226850	-0,001891
0,234900	-0,001884
0,242950	-0,001876
0,251000	-0,001870
0,259050	-0,001864
0,267100	-0,001859
0,275150	-0,001853
0,283200	-0,001846
0,291300	-0,001839
0,299350	-0,001833
0,307400	-0,001827
0,315450	-0,001818
0,323500	-0,001809
0,331550	-0,001799
0,339600	-0,001789
0,347650	-0,001782
0,355700	-0,001773
0,363750	-0,001762
0,371800	-0,001750
0,379850	-0,001738
0,387900	-0,001724
0,395950	-0,001710
0,404050	-0,001698
0,412100	-0,001684
0,420150	-0,001670
0,428200	-0,001653
0,436250	-0,001637
0,444300	-0,001620
0,452350	-0,001601
0,460400	-0,001581
0,468450	-0,001558
0,476500	-0,001537
0,484550	-0,001513
0,492600	-0,001488
0,500650	-0,001461
0,508700	-0,001433
0,516800	-0,001402
0,524850	-0,001369
0,532900	-0,001333
0,540950	-0,001294
0,549000	-0,001253
0,557050	-0,001209
0,565100	-0,001161
0,573150	-0,001110
0,581200	-0,001055
0,589250	-0,000994
0,597300	-0,000930
0,605350	-0,000860
0,613400	-0,000786
0,621500	-0,000706
0,629550	-0,000620
0,637600	-0,000529
0,645650	-0,000432
0,653700	-0,000329
0,661750	-0,000220
0,669800	-0,000105
0,677850	1,585939E-5
0,685900	0,000143
0,693950	0,000276
0,702000	0,000414
0,710050	0,000559
0,718100	0,000709
0,726200	0,000866
0,734250	0,001027
0,742300	0,001193
0,750350	0,001365
0,758400	0,001541
0,766450	0,001722
0,774500	0,001908
0,782550	0,002099
0,790600	0,002293
0,798650	0,002492
0,806700	0,002695
0,814750	0,002903
0,822800	0,003113
0,830850	0,003328
0,838950	0,003547
0,847000	0,003769
0,855050	0,003995
0,863100	0,004223
0,871150	0,004454
0,879200	0,004690
0,887250	0,004926
0,895300	0,005167
0,903350	0,005410
0,911400	0,005655
0,919450	0,005904
0,927500	0,006155
0,935550	0,006408
0,943650	0,006665
0,951700	0,006922
0,959750	0,007183
0,967800	0,007446
0,975850	0,007711
0,983900	0,007976
0,991950	0,008244
1,000000	0,008515
--- Sample: 1.5 HIGH - Device: R.04 ---
-0,200000	-0,001953
-0,191950	-0,001953
-0,183900	-0,001952
-0,175850	-0,001951
-0,167800	-0,001949
-0,159750	-0,001949
-0,151700	-0,001950
-0,143600	-0,001949
-0,135550	-0,001948
-0,127500	-0,001946
-0,119450	-0,001943
-0,111400	-0,001942
-0,103350	-0,001941
-0,095300	-0,001943
-0,087250	-0,001942
-0,079200	-0,001939
-0,071150	-0,001935
-0,063100	-0,001933
-0,055050	-0,001934
-0,047000	-0,001932
-0,038950	-0,001931
-0,030850	-0,001930
-0,022800	-0,001929
-0,014750	-0,001926
-0,006700	-0,001924
0,001350	-0,001925
0,009400	-0,001925
0,017450	-0,001921
0,025500	-0,001919
0,033550	-0,001917
0,041600	-0,001917
0,049650	-0,001916
0,057700	-0,001916
0,065750	-0,001917
0,073850	-0,001914
[truncated: 1,323 more rows]
