# Supplementary material for: Increasing polymer molecular weight enables low-donor-content, efficient and scalable semi-transparent organic solar cells
Source: J Mater Chem A Mater. 2026 Jan 27;14(22):13688–706. doi: 10.1039/d5ta07234d (PMC12937936; doi:10.1039/d5ta07234d)
Supplement: TA-014-D5TA07234D-s001 [file TA-014-D5TA07234D-s001.zip › Datasets for Figures and tables/Figure_2/1.5 LOW_IV_curves.txt]

IV Curves for sample: 1.5 LOW
--- Sample: 1.5 LOW - Device: L.08 ---
-0,200000	-0,001932
-0,191950	-0,001930
-0,183900	-0,001928
-0,175850	-0,001926
-0,167800	-0,001925
-0,159750	-0,001923
-0,151700	-0,001922
-0,143600	-0,001920
-0,135550	-0,001916
-0,127500	-0,001914
-0,119450	-0,001908
-0,111400	-0,001904
-0,103350	-0,001903
-0,095300	-0,001903
-0,087250	-0,001903
-0,079200	-0,001899
-0,071150	-0,001892
-0,063100	-0,001888
-0,055050	-0,001888
-0,047000	-0,001886
-0,038950	-0,001885
-0,030850	-0,001882
-0,022800	-0,001878
-0,014750	-0,001875
-0,006700	-0,001872
0,001350	-0,001868
0,009400	-0,001869
0,017450	-0,001867
0,025500	-0,001863
0,033550	-0,001859
0,041600	-0,001856
0,049650	-0,001853
0,057700	-0,001851
0,065750	-0,001846
0,073850	-0,001843
0,081900	-0,001840
0,089950	-0,001838
0,098000	-0,001836
0,106050	-0,001835
0,114100	-0,001833
0,122150	-0,001830
0,130200	-0,001826
0,138250	-0,001822
0,146300	-0,001818
0,154350	-0,001814
0,162400	-0,001809
0,170450	-0,001806
0,178500	-0,001805
0,186600	-0,001802
0,194650	-0,001797
0,202700	-0,001790
0,210750	-0,001787
0,218800	-0,001783
0,226850	-0,001780
0,234900	-0,001777
0,242950	-0,001775
0,251000	-0,001769
0,259050	-0,001764
0,267100	-0,001758
0,275150	-0,001753
0,283200	-0,001750
0,291300	-0,001744
0,299350	-0,001740
0,307400	-0,001736
0,315450	-0,001731
0,323500	-0,001725
0,331550	-0,001720
0,339600	-0,001713
0,347650	-0,001710
0,355700	-0,001703
0,363750	-0,001694
0,371800	-0,001688
0,379850	-0,001683
0,387900	-0,001678
0,395950	-0,001672
0,404050	-0,001664
0,412100	-0,001653
0,420150	-0,001646
0,428200	-0,001637
0,436250	-0,001629
0,444300	-0,001624
0,452350	-0,001616
0,460400	-0,001605
0,468450	-0,001593
0,476500	-0,001582
0,484550	-0,001574
0,492600	-0,001563
0,500650	-0,001550
0,508700	-0,001535
0,516800	-0,001519
0,524850	-0,001502
0,532900	-0,001486
0,540950	-0,001469
0,549000	-0,001450
0,557050	-0,001427
0,565100	-0,001400
0,573150	-0,001373
0,581200	-0,001343
0,589250	-0,001310
0,597300	-0,001273
0,605350	-0,001231
0,613400	-0,001183
0,621500	-0,001125
0,629550	-0,001060
0,637600	-0,000991
0,645650	-0,000911
0,653700	-0,000817
0,661750	-0,000712
0,669800	-0,000597
0,677850	-0,000465
0,685900	-0,000321
0,693950	-0,000162
0,702000	1,323422E-5
0,710050	0,000202
0,718100	0,000408
0,726200	0,000629
0,734250	0,000864
0,742300	0,001110
0,750350	0,001370
0,758400	0,001645
0,766450	0,001928
0,774500	0,002221
0,782550	0,002525
0,790600	0,002839
0,798650	0,003164
0,806700	0,003499
0,814750	0,003842
0,822800	0,004189
0,830850	0,004545
0,838950	0,004909
0,847000	0,005279
0,855050	0,005655
0,863100	0,006036
0,871150	0,006421
0,879200	0,006813
0,887250	0,007206
0,895300	0,007607
0,903350	0,008011
0,911400	0,008421
0,919450	0,008834
0,927500	0,009246
0,935550	0,009667
0,943650	0,010092
0,951700	0,010520
0,959750	0,010948
0,967800	0,011380
0,975850	0,011812
0,983900	0,012247
0,991950	0,012686
1,000000	0,013129
--- Sample: 1.5 LOW - Device: L.10 ---
-0,200000	-0,000519
-0,191950	-0,000516
-0,183900	-0,000515
-0,175850	-0,000513
-0,167800	-0,000511
-0,159750	-0,000510
-0,151700	-0,000509
-0,143600	-0,000507
-0,135550	-0,000505
-0,127500	-0,000503
-0,119450	-0,000501
-0,111400	-0,000500
-0,103350	-0,000499
-0,095300	-0,000498
-0,087250	-0,000496
-0,079200	-0,000494
-0,071150	-0,000493
-0,063100	-0,000492
-0,055050	-0,000490
-0,047000	-0,000489
-0,038950	-0,000487
-0,030850	-0,000485
-0,022800	-0,000484
-0,014750	-0,000483
-0,006700	-0,000481
0,001350	-0,000480
0,009400	-0,000478
0,017450	-0,000477
0,025500	-0,000476
0,033550	-0,000474
0,041600	-0,000473
0,049650	-0,000472
0,057700	-0,000470
0,065750	-0,000468
0,073850	-0,000466
0,081900	-0,000465
0,089950	-0,000463
0,098000	-0,000462
0,106050	-0,000460
0,114100	-0,000459
0,122150	-0,000457
0,130200	-0,000455
0,138250	-0,000453
0,146300	-0,000451
0,154350	-0,000448
0,162400	-0,000446
0,170450	-0,000444
0,178500	-0,000442
0,186600	-0,000440
0,194650	-0,000438
0,202700	-0,000435
0,210750	-0,000432
0,218800	-0,000430
0,226850	-0,000427
0,234900	-0,000424
0,242950	-0,000421
0,251000	-0,000418
0,259050	-0,000415
0,267100	-0,000411
0,275150	-0,000408
0,283200	-0,000403
0,291300	-0,000400
0,299350	-0,000396
0,307400	-0,000392
0,315450	-0,000388
0,323500	-0,000383
0,331550	-0,000378
0,339600	-0,000373
0,347650	-0,000368
0,355700	-0,000362
0,363750	-0,000355
0,371800	-0,000349
0,379850	-0,000343
0,387900	-0,000337
0,395950	-0,000329
0,404050	-0,000321
0,412100	-0,000313
0,420150	-0,000305
0,428200	-0,000296
0,436250	-0,000286
0,444300	-0,000276
0,452350	-0,000265
0,460400	-0,000254
0,468450	-0,000242
0,476500	-0,000230
0,484550	-0,000216
0,492600	-0,000203
0,500650	-0,000188
0,508700	-0,000172
0,516800	-0,000155
0,524850	-0,000137
0,532900	-0,000118
0,540950	-9,746890E-5
0,549000	-7,612736E-5
0,557050	-5,305593E-5
0,565100	-2,903522E-5
0,573150	-2,703478E-6
0,581200	2,502161E-5
0,589250	5,581431E-5
0,597300	8,953090E-5
0,605350	0,000124
0,613400	0,000164
0,621500	0,000207
0,629550	0,000254
0,637600	0,000306
0,645650	0,000363
0,653700	0,000428
0,661750	0,000500
0,669800	0,000581
0,677850	0,000672
0,685900	0,000774
0,693950	0,000890
0,702000	0,001018
0,710050	0,001161
0,718100	0,001321
0,726200	0,001500
0,734250	0,001695
0,742300	0,001906
0,750350	0,002136
0,758400	0,002384
0,766450	0,002648
0,774500	0,002929
0,782550	0,003227
0,790600	0,003538
0,798650	0,003864
0,806700	0,004204
0,814750	0,004556
0,822800	0,004917
0,830850	0,005292
0,838950	0,005677
0,847000	0,006071
0,855050	0,006474
0,863100	0,006882
0,871150	0,007300
0,879200	0,007725
0,887250	0,008154
0,895300	0,008590
0,903350	0,009033
0,911400	0,009478
0,919450	0,009931
0,927500	0,010388
0,935550	0,010852
0,943650	0,011320
0,951700	0,011787
0,959750	0,012260
0,967800	0,012736
0,975850	0,013215
0,983900	0,013694
0,991950	0,014179
1,000000	0,014667
--- Sample: 1.5 LOW - Device: L.11 ---
-0,200000	-0,000606
-0,191950	-0,000605
-0,183900	-0,000604
-0,175850	-0,000601
-0,167800	-0,000599
-0,159750	-0,000598
-0,151700	-0,000596
-0,143600	-0,000595
-0,135550	-0,000593
-0,127500	-0,000591
-0,119450	-0,000588
-0,111400	-0,000585
-0,103350	-0,000584
-0,095300	-0,000583
-0,087250	-0,000582
-0,079200	-0,000580
-0,071150	-0,000577
-0,063100	-0,000574
-0,055050	-0,000574
-0,047000	-0,000572
-0,038950	-0,000570
-0,030850	-0,000569
-0,022800	-0,000568
-0,014750	-0,000566
-0,006700	-0,000564
0,001350	-0,000562
0,009400	-0,000561
0,017450	-0,000559
0,025500	-0,000557
0,033550	-0,000555
0,041600	-0,000554
0,049650	-0,000552
0,057700	-0,000550
0,065750	-0,000547
0,073850	-0,000545
0,081900	-0,000544
0,089950	-0,000542
0,098000	-0,000540
0,106050	-0,000537
0,114100	-0,000536
0,122150	-0,000534
0,130200	-0,000532
0,138250	-0,000529
0,146300	-0,000527
0,154350	-0,000525
0,162400	-0,000523
0,170450	-0,000521
0,178500	-0,000518
0,186600	-0,000515
0,194650	-0,000512
0,202700	-0,000510
0,210750	-0,000507
0,218800	-0,000504
0,226850	-0,000500
0,234900	-0,000497
0,242950	-0,000494
0,251000	-0,000491
0,259050	-0,000488
0,267100	-0,000485
0,275150	-0,000481
0,283200	-0,000478
0,291300	-0,000475
0,299350	-0,000470
0,307400	-0,000466
0,315450	-0,000462
0,323500	-0,000457
0,331550	-0,000453
0,339600	-0,000449
0,347650	-0,000445
0,355700	-0,000440
0,363750	-0,000434
0,371800	-0,000428
0,379850	-0,000423
0,387900	-0,000417
0,395950	-0,000410
0,404050	-0,000404
0,412100	-0,000399
0,420150	-0,000392
0,428200	-0,000385
0,436250	-0,000377
0,444300	-0,000369
0,452350	-0,000361
0,460400	-0,000352
0,468450	-0,000341
0,476500	-0,000332
0,484550	-0,000322
0,492600	-0,000310
0,500650	-0,000298
0,508700	-0,000287
0,516800	-0,000274
0,524850	-0,000260
0,532900	-0,000246
0,540950	-0,000230
0,549000	-0,000213
0,557050	-0,000193
0,565100	-0,000173
0,573150	-0,000153
0,581200	-0,000130
0,589250	-0,000104
0,597300	-7,737942E-5
0,605350	-4,850272E-5
0,613400	-1,525473E-5
0,621500	2,202726E-5
0,629550	5,955745E-5
0,637600	0,000104
0,645650	0,000157
0,653700	0,000214
0,661750	0,000275
0,669800	0,000348
0,677850	0,000432
0,685900	0,000525
0,693950	0,000634
0,702000	0,000752
0,710050	0,000887
0,718100	0,001040
0,726200	0,001210
0,734250	0,001396
0,742300	0,001596
0,750350	0,001818
0,758400	0,002056
0,766450	0,002307
0,774500	0,002577
0,782550	0,002862
0,790600	0,003159
0,798650	0,003473
0,806700	0,003797
0,814750	0,004136
0,822800	0,004512
0,830850	0,004862
0,838950	0,005225
0,847000	0,005603
0,855050	0,005982
0,863100	0,006364
0,871150	0,006759
0,879200	0,007161
0,887250	0,007569
0,895300	0,007989
0,903350	0,008397
0,911400	0,008820
0,919450	0,009247
0,927500	0,009683
0,935550	0,010119
0,943650	0,010549
0,951700	0,010989
0,959750	0,011433
0,967800	0,011882
0,975850	0,012334
0,983900	0,012786
0,991950	0,013239
1,000000	0,013696
--- Sample: 1.5 LOW - Device: R.03 ---
-0,200000	-0,002026
-0,191950	-0,002020
-0,183900	-0,002013
-0,175850	-0,002013
-0,167800	-0,002011
-0,159750	-0,002008
-0,151700	-0,002006
-0,143600	-0,002004
-0,135550	-0,002000
-0,127500	-0,001997
-0,119450	-0,001990
-0,111400	-0,001984
-0,103350	-0,001986
-0,095300	-0,001981
-0,087250	-0,001977
-0,079200	-0,001975
-0,071150	-0,001974
-0,063100	-0,001972
-0,055050	-0,001968
-0,047000	-0,001960
-0,038950	-0,001955
-0,030850	-0,001951
-0,022800	-0,001945
-0,014750	-0,001940
-0,006700	-0,001936
0,001350	-0,001933
0,009400	-0,001927
0,017450	-0,001919
0,025500	-0,001913
0,033550	-0,001912
0,041600	-0,001905
0,049650	-0,001899
0,057700	-0,001896
0,065750	-0,001890
0,073850	-0,001885
0,081900	-0,001880
0,089950	-0,001873
0,098000	-0,001865
0,106050	-0,001856
0,114100	-0,001849
0,122150	-0,001844
0,130200	-0,001838
0,138250	-0,001832
0,146300	-0,001824
0,154350	-0,001814
0,162400	-0,001808
0,170450	-0,001799
0,178500	-0,001790
0,186600	-0,001780
0,194650	-0,001771
0,202700	-0,001762
0,210750	-0,001752
0,218800	-0,001741
0,226850	-0,001732
0,234900	-0,001725
0,242950	-0,001716
0,251000	-0,001706
0,259050	-0,001694
0,267100	-0,001682
0,275150	-0,001672
0,283200	-0,001660
0,291300	-0,001649
0,299350	-0,001637
0,307400	-0,001623
0,315450	-0,001610
0,323500	-0,001596
0,331550	-0,001583
0,339600	-0,001570
0,347650	-0,001552
0,355700	-0,001537
0,363750	-0,001524
0,371800	-0,001507
0,379850	-0,001490
0,387900	-0,001473
0,395950	-0,001456
0,404050	-0,001438
0,412100	-0,001418
0,420150	-0,001398
0,428200	-0,001378
0,436250	-0,001360
0,444300	-0,001340
0,452350	-0,001317
0,460400	-0,001295
0,468450	-0,001270
0,476500	-0,001245
0,484550	-0,001218
0,492600	-0,001189
0,500650	-0,001161
0,508700	-0,001131
0,516800	-0,001098
0,524850	-0,001063
0,532900	-0,001027
0,540950	-0,000988
0,549000	-0,000946
0,557050	-0,000902
0,565100	-0,000855
0,573150	-0,000805
0,581200	-0,000753
0,589250	-0,000697
0,597300	-0,000637
0,605350	-0,000573
0,613400	-0,000506
0,621500	-0,000434
0,629550	-0,000360
0,637600	-0,000281
0,645650	-0,000198
0,653700	-0,000110
0,661750	-1,916055E-5
0,669800	7,621746E-5
0,677850	0,000171
0,685900	0,000274
0,693950	0,000381
0,702000	0,000491
0,710050	0,000605
0,718100	0,000723
0,726200	0,000845
0,734250	0,000970
0,742300	0,001098
0,750350	0,001230
0,758400	0,001364
0,766450	0,001501
0,774500	0,001642
0,782550	0,001786
0,790600	0,001933
0,798650	0,002082
0,806700	0,002234
0,814750	0,002389
0,822800	0,002546
0,830850	0,002706
0,838950	0,002869
0,847000	0,003033
0,855050	0,003201
0,863100	0,003370
0,871150	0,003541
0,879200	0,003714
0,887250	0,003889
0,895300	0,004067
0,903350	0,004246
0,911400	0,004426
0,919450	0,004610
0,927500	0,004795
0,935550	0,004981
0,943650	0,005170
0,951700	0,005360
0,959750	0,005552
0,967800	0,005745
0,975850	0,005940
0,983900	0,006136
0,991950	0,006334
1,000000	0,006533
--- Sample: 1.5 LOW - Device: R.08 ---
-0,200000	-0,001821
-0,191950	-0,001816
-0,183900	-0,001813
-0,175850	-0,001812
-0,167800	-0,001811
-0,159750	-0,001809
-0,151700	-0,001803
-0,143600	-0,001800
-0,135550	-0,001800
-0,127500	-0,001796
-0,119450	-0,001792
-0,111400	-0,001792
-0,103350	-0,001792
-0,095300	-0,001788
-0,087250	-0,001783
-0,079200	-0,001778
-0,071150	-0,001777
-0,063100	-0,001775
-0,055050	-0,001772
-0,047000	-0,001770
-0,038950	-0,001769
-0,030850	-0,001765
-0,022800	-0,001760
-0,014750	-0,001754
-0,006700	-0,001754
0,001350	-0,001750
0,009400	-0,001747
0,017450	-0,001746
0,025500	-0,001743
0,033550	-0,001741
0,041600	-0,001737
0,049650	-0,001731
0,057700	-0,001729
0,065750	-0,001728
0,073850	-0,001724
0,081900	-0,001719
0,089950	-0,001717
0,098000	-0,001715
0,106050	-0,001713
0,114100	-0,001708
0,122150	-0,001703
0,130200	-0,001701
0,138250	-0,001697
0,146300	-0,001693
0,154350	-0,001691
0,162400	-0,001688
0,170450	-0,001684
0,178500	-0,001679
0,186600	-0,001676
0,194650	-0,001672
0,202700	-0,001667
0,210750	-0,001662
0,218800	-0,001657
0,226850	-0,001654
0,234900	-0,001650
0,242950	-0,001645
0,251000	-0,001640
0,259050	-0,001636
0,267100	-0,001632
0,275150	-0,001626
0,283200	-0,001622
0,291300	-0,001618
0,299350	-0,001613
0,307400	-0,001607
0,315450	-0,001600
0,323500	-0,001594
0,331550	-0,001588
0,339600	-0,001582
0,347650	-0,001575
0,355700	-0,001569
0,363750	-0,001563
0,371800	-0,001556
0,379850	-0,001548
0,387900	-0,001540
0,395950	-0,001534
0,404050	-0,001527
0,412100	-0,001519
0,420150	-0,001512
0,428200	-0,001504
0,436250	-0,001495
0,444300	-0,001485
0,452350	-0,001473
0,460400	-0,001464
0,468450	-0,001455
0,476500	-0,001443
0,484550	-0,001432
0,492600	-0,001420
0,500650	-0,001408
0,508700	-0,001393
0,516800	-0,001377
0,524850	-0,001361
0,532900	-0,001342
0,540950	-0,001321
0,549000	-0,001301
0,557050	-0,001280
0,565100	-0,001254
0,573150	-0,001224
0,581200	-0,001186
0,589250	-0,001152
0,597300	-0,001109
0,605350	-0,001063
0,613400	-0,001008
0,621500	-0,000944
0,629550	-0,000876
0,637600	-0,000796
0,645650	-0,000705
0,653700	-0,000601
0,661750	-0,000482
0,669800	-0,000350
0,677850	-0,000202
0,685900	-3,958781E-5
0,693950	0,000151
0,702000	0,000344
0,710050	0,000558
0,718100	0,000783
0,726200	0,001034
0,734250	0,001290
0,742300	0,001561
0,750350	0,001852
0,758400	0,002150
0,766450	0,002462
0,774500	0,002783
0,782550	0,003124
0,790600	0,003462
0,798650	0,003818
0,806700	0,004180
0,814750	0,004548
0,822800	0,004924
0,830850	0,005311
0,838950	0,005702
0,847000	0,006099
0,855050	0,006502
0,863100	0,006907
0,871150	0,007324
0,879200	0,007741
0,887250	0,008164
0,895300	0,008593
0,903350	0,009024
0,911400	0,009457
0,919450	0,009893
0,927500	0,010339
0,935550	0,010776
0,943650	0,011232
0,951700	0,011680
0,959750	0,012135
0,967800	0,012593
0,975850	0,013041
0,983900	0,013503
0,991950	0,013975
1,000000	0,014443
--- Sample: 1.5 LOW - Device: R.09 ---
-0,200000	-0,001260
-0,191950	-0,001259
-0,183900	-0,001257
-0,175850	-0,001255
-0,167800	-0,001253
-0,159750	-0,001249
-0,151700	-0,001245
-0,143600	-0,001242
-0,135550	-0,001240
-0,127500	-0,001237
-0,119450	-0,001235
-0,111400	-0,001234
-0,103350	-0,001231
-0,095300	-0,001227
-0,087250	-0,001224
-0,079200	-0,001221
-0,071150	-0,001219
-0,063100	-0,001215
-0,055050	-0,001212
-0,047000	-0,001211
-0,038950	-0,001210
-0,030850	-0,001207
-0,022800	-0,001204
-0,014750	-0,001201
-0,006700	-0,001197
0,001350	-0,001195
0,009400	-0,001193
0,017450	-0,001191
0,025500	-0,001188
0,033550	-0,001185
0,041600	-0,001181
0,049650	-0,001179
0,057700	-0,001176
0,065750	-0,001173
0,073850	-0,001170
0,081900	-0,001166
0,089950	-0,001164
0,098000	-0,001162
0,106050	-0,001159
0,114100	-0,001155
0,122150	-0,001152
0,130200	-0,001148
0,138250	-0,001142
0,146300	-0,001139
0,154350	-0,001137
0,162400	-0,001133
0,170450	-0,001129
0,178500	-0,001123
0,186600	-0,001120
0,194650	-0,001116
0,202700	-0,001112
0,210750	-0,001108
0,218800	-0,001105
0,226850	-0,001101
0,234900	-0,001097
0,242950	-0,001093
0,251000	-0,001088
0,259050	-0,001083
0,267100	-0,001077
0,275150	-0,001073
0,283200	-0,001069
0,291300	-0,001063
0,299350	-0,001057
0,307400	-0,001052
0,315450	-0,001046
0,323500	-0,001040
0,331550	-0,001034
0,339600	-0,001028
0,347650	-0,001023
0,355700	-0,001018
0,363750	-0,001012
0,371800	-0,001004
0,379850	-0,000997
0,387900	-0,000989
0,395950	-0,000982
0,404050	-0,000976
0,412100	-0,000968
0,420150	-0,000960
0,428200	-0,000951
0,436250	-0,000942
0,444300	-0,000936
0,452350	-0,000927
0,460400	-0,000918
0,468450	-0,000909
0,476500	-0,000899
0,484550	-0,000887
0,492600	-0,000874
0,500650	-0,000862
0,508700	-0,000851
0,516800	-0,000835
0,524850	-0,000819
0,532900	-0,000805
0,540950	-0,000789
0,549000	-0,000773
0,557050	-0,000754
0,565100	-0,000735
0,573150	-0,000712
0,581200	-0,000687
0,589250	-0,000660
0,597300	-0,000625
0,605350	-0,000591
0,613400	-0,000550
0,621500	-0,000502
0,629550	-0,000448
0,637600	-0,000388
0,645650	-0,000314
0,653700	-0,000238
0,661750	-0,000143
0,669800	-3,776992E-5
0,677850	8,407744E-5
0,685900	0,000227
0,693950	0,000382
0,702000	0,000558
0,710050	0,000752
0,718100	0,000967
0,726200	0,001207
0,734250	0,001458
0,742300	0,001720
0,750350	0,002005
0,758400	0,002305
0,766450	0,002621
0,774500	0,002951
0,782550	0,003293
0,790600	0,003651
0,798650	0,004016
0,806700	0,004392
0,814750	0,004778
0,822800	0,005175
0,830850	0,005581
0,838950	0,005995
0,847000	0,006411
0,855050	0,006842
0,863100	0,007271
0,871150	0,007709
0,879200	0,008154
0,887250	0,008601
0,895300	0,009057
0,903350	0,009517
0,911400	0,009977
0,919450	0,010441
0,927500	0,010913
0,935550	0,011385
0,943650	0,011863
0,951700	0,012343
0,959750	0,012827
0,967800	0,013312
0,975850	0,013801
0,983900	0,014288
0,991950	0,014783
1,000000	0,015280
