# Supplementary material for: Increasing polymer molecular weight enables low-donor-content, efficient and scalable semi-transparent organic solar cells
Source: J Mater Chem A Mater. 2026 Jan 27;14(22):13688–706. doi: 10.1039/d5ta07234d (PMC12937936; doi:10.1039/d5ta07234d)
Supplement: TA-014-D5TA07234D-s001 [file TA-014-D5TA07234D-s001.zip › Datasets for Figures and tables/Figure_4/0.6_HIGH/0.6_HIGH_1.xls]

## Sheet: Hoja1
MMR.240618.CELL_06.	Voc (V)	Jsc (mA/cm^2)	FF %	Efficiency %	Rs (Ohm)	Rsh (Ohm)	Cell area (m^2)	Light power (W/m^2)	AVT (%)	APT (%)
L.01	0,68	-16,41	45,38	5,05	91,17	1344	0,000008	1000,00	30.2352	22.8493
L.02	0,69	-18,24	49,23	6,16	69,14	2188	0,000008	1000,00	33.5876	25.6052
L.03	0,69	-18,31	53,22	6,68	67,00	3140	0,000008	1000,00	37.0092	28.5269
L.04	0,69	-18,80	56,90	7,34	59,01	4346	0,000008	1000,00	39.9211	31.0061
L.05	0,69	-19,92	59,42	8,12	53,28	3995	0,000008	1000,00	43.2228	33.8145
L.06	0,69	-19,55	62,81	8,42	51,33	4041	0,000008	1000,00	46.3978	36.6567
L.07	0,69	-19,83	64,70	8,80	49,99	5334	0,000008	1000,00	49.1169	39.2139
L.08	0,69	-19,50	66,39	8,98	43,38	7632	0,000008	1000,00	53.934	43.8373
L.09	0,69	-18,77	68,11	8,87	42,60	5555	0,000008	1000,00	60.3344	50.138
L.10	0,69	-17,68	68,71	8,43	43,30	11478	0,000008	1000,00	67.8322	58.2378
L.11	0,69	-10,67	65,58	4,80	66,44	8393	0,000008	1000,00	75.789	67.0054
L.12	0,65	-10,40	43,16	2,93	122,06	2026	0,000008	1000,00	78.9635	70.5379
R.01	0,66	-17,36	47,19	5,42	81,71	1628	0,000008	1000,00	30.2352	22.8493
R.02	0,67	-17,64	50,07	5,91	71,82	2153	0,000008	1000,00	33.5876	25.6052
R.03	0,67	-16,57	50,33	5,58	78,24	2033	0,000008	1000,00	37.0092	28.5269
R.04	0,67	-18,81	56,90	7,17	58,95	5632	0,000008	1000,00	39.9211	31.0061
R.05	0,67	-19,24	60,19	7,76	54,97	6063	0,000008	1000,00	43.2228	33.8145
R.06	0,68	-19,21	62,16	8,09	49,29	6389	0,000008	1000,00	46.3978	36.6567
R.07	0,68	-19,36	64,23	8,43	48,32	3470	0,000008	1000,00	49.1169	39.2139
R.08	0,68	-19,19	66,13	8,60	48,42	12869	0,000008	1000,00	53.934	43.8373
R.09	0,69	-19,08	67,35	8,81	42,50	72238	0,000008	1000,00	60.3344	50.138
R.10	0,69	-16,99	67,99	7,92	45,16	3588	0,000008	1000,00	67.8322	58.2378
R.11	0,68	-9,93	62,95	4,23	72,97	6941	0,000008	1000,00	75.789	67.0054
R.12	0,67	-9,46	64,52	4,09	76,35	10003	0,000008	1000,00	78.9635	70.5379
