# Supplementary material for: Increasing polymer molecular weight enables low-donor-content, efficient and scalable semi-transparent organic solar cells
Source: J Mater Chem A Mater. 2026 Jan 27;14(22):13688–706. doi: 10.1039/d5ta07234d (PMC12937936; doi:10.1039/d5ta07234d)
Supplement: TA-014-D5TA07234D-s001 [file TA-014-D5TA07234D-s001.zip › Datasets for Figures and tables/Figure_4/0.6_HIGH/0.6_HIGH_1_IV_curves.txt]

IV Curves for sample: 0.6_HIGH_1
--- Sample: 0.6_HIGH_1 - Device: L.01 ---
-0,200000	-0,001429
-0,191950	-0,001425
-0,183900	-0,001421
-0,175850	-0,001417
-0,167800	-0,001412
-0,159750	-0,001407
-0,151700	-0,001403
-0,143600	-0,001399
-0,135550	-0,001396
-0,127500	-0,001392
-0,119450	-0,001387
-0,111400	-0,001382
-0,103350	-0,001378
-0,095300	-0,001372
-0,087250	-0,001368
-0,079200	-0,001363
-0,071150	-0,001359
-0,063100	-0,001354
-0,055050	-0,001349
-0,047000	-0,001344
-0,038950	-0,001339
-0,030850	-0,001334
-0,022800	-0,001329
-0,014750	-0,001324
-0,006700	-0,001318
0,001350	-0,001313
0,009400	-0,001306
0,017450	-0,001300
0,025500	-0,001296
0,033550	-0,001290
0,041600	-0,001284
0,049650	-0,001277
0,057700	-0,001272
0,065750	-0,001266
0,073850	-0,001260
0,081900	-0,001253
0,089950	-0,001247
0,098000	-0,001241
0,106050	-0,001235
0,114100	-0,001229
0,122150	-0,001223
0,130200	-0,001216
0,138250	-0,001209
0,146300	-0,001202
0,154350	-0,001195
0,162400	-0,001189
0,170450	-0,001181
0,178500	-0,001173
0,186600	-0,001165
0,194650	-0,001158
0,202700	-0,001152
0,210750	-0,001145
0,218800	-0,001138
0,226850	-0,001130
0,234900	-0,001123
0,242950	-0,001116
0,251000	-0,001107
0,259050	-0,001099
0,267100	-0,001091
0,275150	-0,001084
0,283200	-0,001076
0,291300	-0,001067
0,299350	-0,001058
0,307400	-0,001050
0,315450	-0,001041
0,323500	-0,001033
0,331550	-0,001025
0,339600	-0,001016
0,347650	-0,001007
0,355700	-0,000998
0,363750	-0,000989
0,371800	-0,000979
0,379850	-0,000969
0,387900	-0,000960
0,395950	-0,000951
0,404050	-0,000941
0,412100	-0,000931
0,420150	-0,000921
0,428200	-0,000910
0,436250	-0,000900
0,444300	-0,000889
0,452350	-0,000878
0,460400	-0,000866
0,468450	-0,000855
0,476500	-0,000843
0,484550	-0,000832
0,492600	-0,000819
0,500650	-0,000806
0,508700	-0,000793
0,516800	-0,000779
0,524850	-0,000764
0,532900	-0,000749
0,540950	-0,000733
0,549000	-0,000716
0,557050	-0,000698
0,565100	-0,000680
0,573150	-0,000658
0,581200	-0,000634
0,589250	-0,000609
0,597300	-0,000581
0,605350	-0,000549
0,613400	-0,000515
0,621500	-0,000477
0,629550	-0,000435
0,637600	-0,000387
0,645650	-0,000329
0,653700	-0,000269
0,661750	-0,000202
0,669800	-0,000127
0,677850	-4,182049E-5
0,685900	5,130011E-5
0,693950	0,000149
0,702000	0,000259
0,710050	0,000379
0,718100	0,000509
0,726200	0,000649
0,734250	0,000797
0,742300	0,000953
0,750350	0,001119
0,758400	0,001291
0,766450	0,001470
0,774500	0,001658
0,782550	0,001852
0,790600	0,002052
0,798650	0,002258
0,806700	0,002470
0,814750	0,002687
0,822800	0,002909
0,830850	0,003138
0,838950	0,003375
0,847000	0,003611
0,855050	0,003854
0,863100	0,004100
0,871150	0,004347
0,879200	0,004603
0,887250	0,005222
0,895300	0,005480
0,903350	0,005732
0,911400	0,009627
0,919450	0,008015
0,927500	0,008810
0,935550	0,010470
0,943650	0,010718
0,951700	0,010609
0,959750	0,010918
0,967800	0,012009
0,975850	0,011702
0,983900	0,012608
0,991950	0,014937
1,000000	0,015021
--- Sample: 0.6_HIGH_1 - Device: L.02 ---
-0,200000	-0,001528
-0,191950	-0,001527
-0,183900	-0,001524
-0,175850	-0,001521
-0,167800	-0,001519
-0,159750	-0,001517
-0,151700	-0,001514
-0,143600	-0,001513
-0,135550	-0,001511
-0,127500	-0,001509
-0,119450	-0,001507
-0,111400	-0,001503
-0,103350	-0,001501
-0,095300	-0,001497
-0,087250	-0,001494
-0,079200	-0,001491
-0,071150	-0,001489
-0,063100	-0,001486
-0,055050	-0,001483
-0,047000	-0,001479
-0,038950	-0,001477
-0,030850	-0,001476
-0,022800	-0,001471
-0,014750	-0,001467
-0,006700	-0,001463
0,001350	-0,001459
0,009400	-0,001456
0,017450	-0,001452
0,025500	-0,001447
0,033550	-0,001443
0,041600	-0,001439
0,049650	-0,001436
0,057700	-0,001432
0,065750	-0,001428
0,073850	-0,001422
0,081900	-0,001417
0,089950	-0,001412
0,098000	-0,001407
0,106050	-0,001403
0,114100	-0,001398
0,122150	-0,001393
0,130200	-0,001388
0,138250	-0,001383
0,146300	-0,001378
0,154350	-0,001373
0,162400	-0,001367
0,170450	-0,001363
0,178500	-0,001357
0,186600	-0,001351
0,194650	-0,001344
0,202700	-0,001336
0,210750	-0,001329
0,218800	-0,001324
0,226850	-0,001318
0,234900	-0,001311
0,242950	-0,001303
0,251000	-0,001297
0,259050	-0,001290
0,267100	-0,001283
0,275150	-0,001276
0,283200	-0,001269
0,291300	-0,001262
0,299350	-0,001254
0,307400	-0,001246
0,315450	-0,001238
0,323500	-0,001229
0,331550	-0,001220
0,339600	-0,001212
0,347650	-0,001203
0,355700	-0,001194
0,363750	-0,001185
0,371800	-0,001174
0,379850	-0,001164
0,387900	-0,001154
0,395950	-0,001145
0,404050	-0,001135
0,412100	-0,001124
0,420150	-0,001113
0,428200	-0,001101
0,436250	-0,001090
0,444300	-0,001078
0,452350	-0,001066
0,460400	-0,001053
0,468450	-0,001040
0,476500	-0,001028
0,484550	-0,001014
0,492600	-0,000999
0,500650	-0,000984
0,508700	-0,000968
0,516800	-0,000952
0,524850	-0,000935
0,532900	-0,000917
0,540950	-0,000899
0,549000	-0,000878
0,557050	-0,000856
0,565100	-0,000832
0,573150	-0,000807
0,581200	-0,000780
0,589250	-0,000749
0,597300	-0,000716
0,605350	-0,000679
0,613400	-0,000638
0,621500	-0,000593
0,629550	-0,000542
0,637600	-0,000484
0,645650	-0,000420
0,653700	-0,000348
0,661750	-0,000268
0,669800	-0,000179
0,677850	-7,742706E-5
0,685900	3,323248E-5
0,693950	0,000153
0,702000	0,000286
0,710050	0,000426
0,718100	0,000584
0,726200	0,000758
0,734250	0,000940
0,742300	0,001124
0,750350	0,001325
0,758400	0,001537
0,766450	0,001755
0,774500	0,001985
0,782550	0,002224
0,790600	0,002474
0,798650	0,002728
0,806700	0,002986
0,814750	0,003254
0,822800	0,003526
0,830850	0,003807
0,838950	0,004095
0,847000	0,004389
0,855050	0,004685
0,863100	0,004982
0,871150	0,005288
0,879200	0,005596
0,887250	0,005908
0,895300	0,006226
0,903350	0,006547
0,911400	0,006871
0,919450	0,007199
0,927500	0,007534
0,935550	0,007868
0,943650	0,008203
0,951700	0,008543
0,959750	0,008883
0,967800	0,009228
0,975850	0,009576
0,983900	0,009925
0,991950	0,010276
1,000000	0,010637
--- Sample: 0.6_HIGH_1 - Device: L.03 ---
-0,200000	-0,001509
-0,191950	-0,001507
-0,183900	-0,001504
-0,175850	-0,001504
-0,167800	-0,001504
-0,159750	-0,001504
-0,151700	-0,001502
-0,143600	-0,001500
-0,135550	-0,001498
-0,127500	-0,001496
-0,119450	-0,001494
-0,111400	-0,001493
-0,103350	-0,001492
-0,095300	-0,001490
-0,087250	-0,001488
-0,079200	-0,001486
-0,071150	-0,001483
-0,063100	-0,001481
-0,055050	-0,001480
-0,047000	-0,001477
-0,038950	-0,001475
-0,030850	-0,001472
-0,022800	-0,001470
-0,014750	-0,001468
-0,006700	-0,001467
0,001350	-0,001465
0,009400	-0,001462
0,017450	-0,001458
0,025500	-0,001457
0,033550	-0,001454
0,041600	-0,001451
0,049650	-0,001448
0,057700	-0,001445
0,065750	-0,001441
0,073850	-0,001438
0,081900	-0,001436
0,089950	-0,001433
0,098000	-0,001429
0,106050	-0,001425
0,114100	-0,001421
0,122150	-0,001418
0,130200	-0,001416
0,138250	-0,001412
0,146300	-0,001408
0,154350	-0,001403
0,162400	-0,001399
0,170450	-0,001395
0,178500	-0,001392
0,186600	-0,001387
0,194650	-0,001382
0,202700	-0,001378
0,210750	-0,001373
0,218800	-0,001367
0,226850	-0,001360
0,234900	-0,001355
0,242950	-0,001350
0,251000	-0,001345
0,259050	-0,001340
0,267100	-0,001335
0,275150	-0,001328
0,283200	-0,001322
0,291300	-0,001315
0,299350	-0,001309
0,307400	-0,001303
0,315450	-0,001296
0,323500	-0,001289
0,331550	-0,001281
0,339600	-0,001273
0,347650	-0,001265
0,355700	-0,001257
0,363750	-0,001250
0,371800	-0,001242
0,379850	-0,001233
0,387900	-0,001223
0,395950	-0,001214
0,404050	-0,001204
0,412100	-0,001195
0,420150	-0,001186
0,428200	-0,001176
0,436250	-0,001165
0,444300	-0,001153
0,452350	-0,001141
0,460400	-0,001130
0,468450	-0,001118
0,476500	-0,001106
0,484550	-0,001093
0,492600	-0,001079
0,500650	-0,001065
0,508700	-0,001050
0,516800	-0,001035
0,524850	-0,001018
0,532900	-0,001000
0,540950	-0,000980
0,549000	-0,000960
0,557050	-0,000938
0,565100	-0,000914
0,573150	-0,000889
0,581200	-0,000862
0,589250	-0,000831
0,597300	-0,000797
0,605350	-0,000759
0,613400	-0,000717
0,621500	-0,000670
0,629550	-0,000617
0,637600	-0,000558
0,645650	-0,000491
0,653700	-0,000417
0,661750	-0,000333
0,669800	-0,000241
0,677850	-0,000138
0,685900	-2,409917E-5
0,693950	0,000101
0,702000	0,000238
0,710050	0,000387
0,718100	0,000547
0,726200	0,000719
0,734250	0,000902
0,742300	0,001095
0,750350	0,001299
0,758400	0,001514
0,766450	0,001736
0,774500	0,001969
0,782550	0,002211
0,790600	0,002460
0,798650	0,002718
0,806700	0,002983
0,814750	0,003256
0,822800	0,003534
0,830850	0,003819
0,838950	0,004111
0,847000	0,004409
0,855050	0,004711
0,863100	0,005017
0,871150	0,005330
0,879200	0,005646
0,887250	0,005966
0,895300	0,006291
0,903350	0,006621
0,911400	0,006952
0,919450	0,007288
0,927500	0,007628
0,935550	0,007971
0,943650	0,008319
0,951700	0,008667
0,959750	0,009019
0,967800	0,009374
0,975850	0,009732
0,983900	0,010091
0,991950	0,010453
1,000000	0,010823
--- Sample: 0.6_HIGH_1 - Device: L.04 ---
-0,200000	-0,001532
-0,191950	-0,001531
-0,183900	-0,001532
-0,175850	-0,001532
-0,167800	-0,001530
-0,159750	-0,001528
-0,151700	-0,001526
-0,143600	-0,001524
-0,135550	-0,001522
-0,127500	-0,001521
-0,119450	-0,001520
-0,111400	-0,001519
-0,103350	-0,001518
-0,095300	-0,001518
-0,087250	-0,001517
-0,079200	-0,001516
-0,071150	-0,001516
-0,063100	-0,001514
-0,055050	-0,001512
-0,047000	-0,001511
-0,038950	-0,001510
-0,030850	-0,001507
-0,022800	-0,001506
-0,014750	-0,001505
-0,006700	-0,001504
0,001350	-0,001504
0,009400	-0,001501
0,017450	-0,001498
0,025500	-0,001496
0,033550	-0,001495
0,041600	-0,001493
0,049650	-0,001491
0,057700	-0,001491
0,065750	-0,001490
0,073850	-0,001487
0,081900	-0,001484
0,089950	-0,001481
0,098000	-0,001478
0,106050	-0,001477
0,114100	-0,001475
0,122150	-0,001472
0,130200	-0,001469
0,138250	-0,001468
0,146300	-0,001465
0,154350	-0,001461
0,162400	-0,001459
0,170450	-0,001456
0,178500	-0,001453
0,186600	-0,001450
0,194650	-0,001447
0,202700	-0,001444
0,210750	-0,001440
0,218800	-0,001436
0,226850	-0,001432
0,234900	-0,001429
0,242950	-0,001426
0,251000	-0,001422
0,259050	-0,001416
0,267100	-0,001410
0,275150	-0,001404
0,283200	-0,001400
0,291300	-0,001398
0,299350	-0,001393
0,307400	-0,001387
0,315450	-0,001383
0,323500	-0,001377
0,331550	-0,001370
0,339600	-0,001363
0,347650	-0,001355
0,355700	-0,001348
0,363750	-0,001342
0,371800	-0,001336
0,379850	-0,001330
0,387900	-0,001321
0,395950	-0,001311
0,404050	-0,001302
0,412100	-0,001294
0,420150	-0,001286
0,428200	-0,001278
0,436250	-0,001268
0,444300	-0,001257
0,452350	-0,001245
0,460400	-0,001234
0,468450	-0,001223
0,476500	-0,001210
0,484550	-0,001198
0,492600	-0,001184
0,500650	-0,001169
0,508700	-0,001153
0,516800	-0,001135
0,524850	-0,001118
0,532900	-0,001099
0,540950	-0,001080
0,549000	-0,001060
0,557050	-0,001037
0,565100	-0,001013
0,573150	-0,000985
0,581200	-0,000955
0,589250	-0,000921
0,597300	-0,000884
0,605350	-0,000842
0,613400	-0,000796
0,621500	-0,000744
0,629550	-0,000684
0,637600	-0,000617
0,645650	-0,000543
0,653700	-0,000459
0,661750	-0,000364
0,669800	-0,000260
0,677850	-0,000142
0,685900	-1,223460E-5
0,693950	0,000130
0,702000	0,000284
0,710050	0,000453
0,718100	0,000634
0,726200	0,000829
0,734250	0,001036
0,742300	0,001254
0,750350	0,001484
0,758400	0,001726
0,766450	0,001977
0,774500	0,002239
0,782550	0,002511
0,790600	0,002791
0,798650	0,003081
0,806700	0,003378
0,814750	0,003683
0,822800	0,003994
0,830850	0,004313
0,838950	0,004640
0,847000	0,004972
0,855050	0,005309
0,863100	0,005650
0,871150	0,005998
0,879200	0,006351
0,887250	0,006707
0,895300	0,007068
0,903350	0,007434
0,911400	0,007801
0,919450	0,008174
0,927500	0,008551
0,935550	0,008931
0,943650	0,009317
0,951700	0,009702
0,959750	0,010091
0,967800	0,010484
0,975850	0,010883
0,983900	0,011278
0,991950	0,011678
1,000000	0,012081
--- Sample: 0.6_HIGH_1 - Device: L.05 ---
-0,200000	-0,001616
-0,191950	-0,001616
-0,183900	-0,001615
-0,175850	-0,001615
-0,167800	-0,001615
-0,159750	-0,001613
-0,151700	-0,001611
-0,143600	-0,001611
-0,135550	-0,001611
-0,127500	-0,001610
-0,119450	-0,001609
-0,111400	-0,001608
-0,103350	-0,001606
-0,095300	-0,001604
-0,087250	-0,001603
-0,079200	-0,001603
-0,071150	-0,001602
-0,063100	-0,001600
-0,055050	-0,001599
-0,047000	-0,001599
-0,038950	-0,001598
-0,030850	-0,001598
-0,022800	-0,001596
-0,014750	-0,001597
-0,006700	-0,001596
0,001350	-0,001594
0,009400	-0,001591
0,017450	-0,001590
0,025500	-0,001588
0,033550	-0,001586
0,041600	-0,001585
0,049650	-0,001583
0,057700	-0,001583
0,065750	-0,001582
0,073850	-0,001580
0,081900	-0,001578
0,089950	-0,001576
0,098000	-0,001573
0,106050	-0,001572
0,114100	-0,001571
0,122150	-0,001571
0,130200	-0,001569
0,138250	-0,001567
0,146300	-0,001565
0,154350	-0,001563
0,162400	-0,001559
0,170450	-0,001555
0,178500	-0,001550
0,186600	-0,001547
0,194650	-0,001546
0,202700	-0,001544
0,210750	-0,001543
0,218800	-0,001541
0,226850	-0,001539
0,234900	-0,001536
0,242950	-0,001531
0,251000	-0,001526
0,259050	-0,001522
0,267100	-0,001518
0,275150	-0,001514
0,283200	-0,001509
0,291300	-0,001503
0,299350	-0,001499
0,307400	-0,001496
0,315450	-0,001491
0,323500	-0,001487
0,331550	-0,001483
0,339600	-0,001479
0,347650	-0,001473
0,355700	-0,001466
0,363750	-0,001457
0,371800	-0,001448
0,379850	-0,001443
0,387900	-0,001437
0,395950	-0,001430
0,404050	-0,001421
0,412100	-0,001411
0,420150	-0,001402
0,428200	-0,001394
0,436250	-0,001384
0,444300	-0,001373
0,452350	-0,001364
0,460400	-0,001353
0,468450	-0,001341
0,476500	-0,001328
0,484550	-0,001316
0,492600	-0,001302
0,500650	-0,001288
0,508700	-0,001273
0,516800	-0,001256
0,524850	-0,001238
0,532900	-0,001217
0,540950	-0,001195
0,549000	-0,001171
0,557050	-0,001146
0,565100	-0,001119
0,573150	-0,001089
0,581200	-0,001054
0,589250	-0,001016
0,597300	-0,000975
0,605350	-0,000928
0,613400	-0,000876
0,621500	-0,000817
0,629550	-0,000751
0,637600	-0,000676
0,645650	-0,000593
0,653700	-0,000499
0,661750	-0,000393
0,669800	-0,000276
0,677850	-0,000146
0,685900	-1,495571E-6
0,693950	0,000156
0,702000	0,000326
0,710050	0,000511
0,718100	0,000709
0,726200	0,000922
0,734250	0,001147
0,742300	0,001384
0,750350	0,001633
0,758400	0,001894
0,766450	0,002164
0,774500	0,002446
0,782550	0,002737
0,790600	0,003037
0,798650	0,003346
0,806700	0,003663
0,814750	0,003988
0,822800	0,004318
0,830850	0,004657
0,838950	0,005003
0,847000	0,005355
0,855050	0,005711
0,863100	0,006072
0,871150	0,006439
0,879200	0,006811
0,887250	0,007185
0,895300	0,007566
0,903350	0,007950
0,911400	0,008336
0,919450	0,008728
0,927500	0,009124
0,935550	0,009523
0,943650	0,009926
0,951700	0,010329
0,959750	0,010740
0,967800	0,011150
0,975850	0,011563
0,983900	0,011977
0,991950	0,012395
1,000000	0,012815
--- Sample: 0.6_HIGH_1 - Device: L.06 ---
-0,200000	-0,001581
-0,191950	-0,001580
-0,183900	-0,001579
-0,175850	-0,001579
-0,167800	-0,001577
-0,159750	-0,001576
-0,151700	-0,001575
-0,143600	-0,001574
-0,135550	-0,001573
-0,127500	-0,001573
-0,119450	-0,001573
-0,111400	-0,001572
-0,103350	-0,001570
-0,095300	-0,001571
-0,087250	-0,001570
-0,079200	-0,001570
-0,071150	-0,001568
-0,063100	-0,001567
-0,055050	-0,001565
-0,047000	-0,001564
-0,038950	-0,001564
-0,030850	-0,001564
-0,022800	-0,001566
-0,014750	-0,001565
-0,006700	-0,001565
0,001350	-0,001564
0,009400	-0,001561
0,017450	-0,001559
0,025500	-0,001556
0,033550	-0,001555
0,041600	-0,001555
0,049650	-0,001554
0,057700	-0,001553
0,065750	-0,001553
0,073850	-0,001551
0,081900	-0,001550
0,089950	-0,001548
0,098000	-0,001547
0,106050	-0,001546
0,114100	-0,001545
0,122150	-0,001543
0,130200	-0,001541
0,138250	-0,001539
0,146300	-0,001537
0,154350	-0,001536
0,162400	-0,001536
0,170450	-0,001534
0,178500	-0,001532
0,186600	-0,001529
0,194650	-0,001526
0,202700	-0,001524
0,210750	-0,001523
0,218800	-0,001522
0,226850	-0,001520
0,234900	-0,001518
0,242950	-0,001514
0,251000	-0,001513
0,259050	-0,001511
0,267100	-0,001507
0,275150	-0,001505
0,283200	-0,001502
0,291300	-0,001498
0,299350	-0,001496
0,307400	-0,001493
0,315450	-0,001490
0,323500	-0,001485
0,331550	-0,001481
0,339600	-0,001477
0,347650	-0,001472
0,355700	-0,001467
0,363750	-0,001461
0,371800	-0,001457
0,379850	-0,001452
0,387900	-0,001448
0,395950	-0,001444
0,404050	-0,001438
0,412100	-0,001432
0,420150	-0,001425
0,428200	-0,001418
0,436250	-0,001410
0,444300	-0,001402
0,452350	-0,001394
0,460400	-0,001385
0,468450	-0,001375
0,476500	-0,001364
0,484550	-0,001353
0,492600	-0,001340
0,500650	-0,001327
0,508700	-0,001313
0,516800	-0,001298
0,524850	-0,001282
0,532900	-0,001265
0,540950	-0,001246
0,549000	-0,001225
0,557050	-0,001202
0,565100	-0,001177
0,573150	-0,001149
0,581200	-0,001117
0,589250	-0,001081
0,597300	-0,001040
0,605350	-0,000994
0,613400	-0,000942
0,621500	-0,000883
0,629550	-0,000815
0,637600	-0,000739
0,645650	-0,000653
0,653700	-0,000556
0,661750	-0,000447
0,669800	-0,000326
0,677850	-0,000191
0,685900	-4,192747E-5
0,693950	0,000122
0,702000	0,000299
0,710050	0,000492
0,718100	0,000700
0,726200	0,000922
0,734250	0,001157
0,742300	0,001404
0,750350	0,001664
0,758400	0,001937
0,766450	0,002219
0,774500	0,002513
0,782550	0,002818
0,790600	0,003130
0,798650	0,003453
0,806700	0,003784
0,814750	0,004122
0,822800	0,004467
0,830850	0,004820
0,838950	0,005181
0,847000	0,005546
0,855050	0,005918
0,863100	0,006293
0,871150	0,006674
0,879200	0,007061
0,887250	0,007450
0,895300	0,007846
0,903350	0,008245
0,911400	0,008646
0,919450	0,009053
0,927500	0,009464
0,935550	0,009877
0,943650	0,010296
0,951700	0,010717
0,959750	0,011140
0,967800	0,011565
0,975850	0,011993
0,983900	0,012421
0,991950	0,012854
1,000000	0,013289
--- Sample: 0.6_HIGH_1 - Device: L.07 ---
-0,200000	-0,001604
-0,191950	-0,001604
-0,183900	-0,001604
-0,175850	-0,001605
-0,167800	-0,001605
-0,159750	-0,001604
-0,151700	-0,001603
-0,143600	-0,001601
-0,135550	-0,001601
-0,127500	-0,001600
-0,119450	-0,001600
-0,111400	-0,001599
-0,103350	-0,001597
-0,095300	-0,001596
-0,087250	-0,001594
-0,079200	-0,001593
-0,071150	-0,001594
-0,063100	-0,001594
-0,055050	-0,001594
-0,047000	-0,001593
-0,038950	-0,001591
-0,030850	-0,001590
-0,022800	-0,001590
-0,014750	-0,001589
-0,006700	-0,001588
0,001350	-0,001586
0,009400	-0,001585
0,017450	-0,001583
0,025500	-0,001583
0,033550	-0,001582
0,041600	-0,001580
0,049650	-0,001581
0,057700	-0,001581
0,065750	-0,001580
0,073850	-0,001578
0,081900	-0,001575
0,089950	-0,001574
0,098000	-0,001573
0,106050	-0,001573
0,114100	-0,001573
0,122150	-0,001572
0,130200	-0,001571
0,138250	-0,001569
0,146300	-0,001567
0,154350	-0,001565
0,162400	-0,001564
0,170450	-0,001563
0,178500	-0,001560
0,186600	-0,001557
0,194650	-0,001555
0,202700	-0,001553
0,210750	-0,001551
0,218800	-0,001550
0,226850	-0,001547
0,234900	-0,001544
0,242950	-0,001542
0,251000	-0,001542
0,259050	-0,001541
0,267100	-0,001539
0,275150	-0,001537
0,283200	-0,001534
0,291300	-0,001530
0,299350	-0,001526
0,307400	-0,001524
0,315450	-0,001520
0,323500	-0,001518
0,331550	-0,001515
0,339600	-0,001512
0,347650	-0,001508
0,355700	-0,001505
0,363750	-0,001500
0,371800	-0,001494
0,379850	-0,001489
0,387900	-0,001486
0,395950	-0,001482
0,404050	-0,001476
0,412100	-0,001470
0,420150	-0,001463
0,428200	-0,001456
0,436250	-0,001450
0,444300	-0,001443
0,452350	-0,001436
0,460400	-0,001429
0,468450	-0,001421
0,476500	-0,001412
0,484550	-0,001403
0,492600	-0,001392
0,500650	-0,001380
0,508700	-0,001366
0,516800	-0,001352
0,524850	-0,001337
0,532900	-0,001320
0,540950	-0,001301
0,549000	-0,001281
0,557050	-0,001257
0,565100	-0,001231
0,573150	-0,001203
0,581200	-0,001171
0,589250	-0,001135
0,597300	-0,001093
0,605350	-0,001045
0,613400	-0,000991
0,621500	-0,000929
0,629550	-0,000858
0,637600	-0,000778
0,645650	-0,000689
0,653700	-0,000587
0,661750	-0,000474
0,669800	-0,000349
0,677850	-0,000209
0,685900	-5,450270E-5
0,693950	0,000113
0,702000	0,000294
0,710050	0,000489
0,718100	0,000697
0,726200	0,000920
0,734250	0,001155
0,742300	0,001400
0,750350	0,001658
0,758400	0,001926
0,766450	0,002202
0,774500	0,002490
0,782550	0,002786
0,790600	0,003089
0,798650	0,003402
0,806700	0,003722
0,814750	0,004049
0,822800	0,004381
0,830850	0,004719
0,838950	0,005066
0,847000	0,005416
0,855050	0,005771
0,863100	0,006129
0,871150	0,006492
0,879200	0,006860
0,887250	0,007229
0,895300	0,007605
0,903350	0,007985
0,911400	0,008365
0,919450	0,008751
0,927500	0,009140
0,935550	0,009532
0,943650	0,009928
0,951700	0,010322
0,959750	0,010722
0,967800	0,011123
0,975850	0,011528
0,983900	0,011932
0,991950	0,012343
1,000000	0,012755
--- Sample: 0.6_HIGH_1 - Device: L.08 ---
-0,200000	-0,001579
-0,191950	-0,001579
-0,183900	-0,001578
-0,175850	-0,001578
-0,167800	-0,001578
-0,159750	-0,001577
-0,151700	-0,001577
-0,143600	-0,001576
-0,135550	-0,001576
-0,127500	-0,001575
-0,119450	-0,001575
-0,111400	-0,001575
-0,103350	-0,001574
-0,095300	-0,001573
-0,087250	-0,001572
-0,079200	-0,001570
-0,071150	-0,001568
-0,063100	-0,001567
-0,055050	-0,001566
-0,047000	-0,001566
-0,038950	-0,001565
-0,030850	-0,001563
-0,022800	-0,001562
-0,014750	-0,001562
-0,006700	-0,001560
0,001350	-0,001560
0,009400	-0,001559
0,017450	-0,001558
0,025500	-0,001557
0,033550	-0,001557
0,041600	-0,001556
0,049650	-0,001556
0,057700	-0,001555
0,065750	-0,001553
0,073850	-0,001550
0,081900	-0,001549
0,089950	-0,001548
0,098000	-0,001549
0,106050	-0,001550
0,114100	-0,001548
0,122150	-0,001546
0,130200	-0,001544
0,138250	-0,001543
0,146300	-0,001544
0,154350	-0,001543
0,162400	-0,001542
0,170450	-0,001539
0,178500	-0,001537
0,186600	-0,001536
0,194650	-0,001535
0,202700	-0,001533
0,210750	-0,001532
0,218800	-0,001531
0,226850	-0,001528
0,234900	-0,001526
0,242950	-0,001523
0,251000	-0,001523
0,259050	-0,001521
0,267100	-0,001518
0,275150	-0,001516
0,283200	-0,001514
0,291300	-0,001511
0,299350	-0,001509
0,307400	-0,001508
0,315450	-0,001506
0,323500	-0,001503
0,331550	-0,001501
0,339600	-0,001499
0,347650	-0,001494
0,355700	-0,001490
0,363750	-0,001487
0,371800	-0,001484
0,379850	-0,001481
0,387900	-0,001478
0,395950	-0,001473
0,404050	-0,001467
0,412100	-0,001461
0,420150	-0,001456
0,428200	-0,001453
0,436250	-0,001451
0,444300	-0,001446
0,452350	-0,001441
0,460400	-0,001433
0,468450	-0,001425
0,476500	-0,001417
0,484550	-0,001408
0,492600	-0,001399
0,500650	-0,001390
0,508700	-0,001379
0,516800	-0,001367
0,524850	-0,001355
0,532900	-0,001342
0,540950	-0,001327
0,549000	-0,001309
0,557050	-0,001289
0,565100	-0,001267
0,573150	-0,001242
0,581200	-0,001213
0,589250	-0,001180
0,597300	-0,001142
0,605350	-0,001098
0,613400	-0,001049
0,621500	-0,000992
0,629550	-0,000925
0,637600	-0,000847
0,645650	-0,000758
0,653700	-0,000657
0,661750	-0,000541
0,669800	-0,000413
0,677850	-0,000268
0,685900	-0,000107
0,693950	7,116488E-5
0,702000	0,000263
0,710050	0,000472
0,718100	0,000697
0,726200	0,000938
0,734250	0,001192
0,742300	0,001459
0,750350	0,001741
0,758400	0,002035
0,766450	0,002339
0,774500	0,002655
0,782550	0,002981
0,790600	0,003316
0,798650	0,003661
0,806700	0,004014
0,814750	0,004375
0,822800	0,004742
0,830850	0,005117
0,838950	0,005500
0,847000	0,005888
0,855050	0,006282
0,863100	0,006679
0,871150	0,007083
0,879200	0,007492
0,887250	0,007903
0,895300	0,008320
0,903350	0,008741
0,911400	0,009163
0,919450	0,009591
0,927500	0,010023
0,935550	0,010457
0,943650	0,010899
0,951700	0,011338
0,959750	0,011780
0,967800	0,012226
0,975850	0,012674
0,983900	0,013123
0,991950	0,013575
1,000000	0,014030
--- Sample: 0.6_HIGH_1 - Device: L.09 ---
-0,200000	-0,001522
-0,191950	-0,001519
-0,183900	-0,001518
-0,175850	-0,001517
-0,167800	-0,001518
-0,159750	-0,001520
-0,151700	-0,001520
-0,143600	-0,001518
-0,135550	-0,001517
-0,127500	-0,001515
-0,119450	-0,001515
-0,111400	-0,001515
-0,103350	-0,001514
-0,095300	-0,001513
-0,087250	-0,001511
-0,079200	-0,001511
-0,071150	-0,001510
-0,063100	-0,001510
-0,055050	-0,001509
-0,047000	-0,001508
-0,038950	-0,001507
-0,030850	-0,001508
-0,022800	-0,001508
-0,014750	-0,001506
-0,006700	-0,001503
0,001350	-0,001501
0,009400	-0,001501
0,017450	-0,001502
0,025500	-0,001502
0,033550	-0,001503
0,041600	-0,001501
0,049650	-0,001499
0,057700	-0,001497
0,065750	-0,001495
0,073850	-0,001493
0,081900	-0,001491
0,089950	-0,001491
0,098000	-0,001491
0,106050	-0,001490
0,114100	-0,001489
0,122150	-0,001487
0,130200	-0,001486
0,138250	-0,001485
0,146300	-0,001483
0,154350	-0,001481
0,162400	-0,001480
0,170450	-0,001477
0,178500	-0,001476
0,186600	-0,001476
0,194650	-0,001475
0,202700	-0,001473
0,210750	-0,001472
0,218800	-0,001472
0,226850	-0,001469
0,234900	-0,001466
0,242950	-0,001463
0,251000	-0,001461
0,259050	-0,001458
0,267100	-0,001457
0,275150	-0,001455
0,283200	-0,001453
0,291300	-0,001452
0,299350	-0,001450
0,307400	-0,001449
0,315450	-0,001447
0,323500	-0,001445
0,331550	-0,001444
0,339600	-0,001443
0,347650	-0,001440
0,355700	-0,001437
0,363750	-0,001433
0,371800	-0,001431
0,379850	-0,001429
0,387900	-0,001426
0,395950	-0,001422
0,404050	-0,001418
0,412100	-0,001414
0,420150	-0,001409
0,428200	-0,001405
0,436250	-0,001402
0,444300	-0,001399
0,452350	-0,001395
0,460400	-0,001389
0,468450	-0,001383
0,476500	-0,001377
0,484550	-0,001371
0,492600	-0,001364
0,500650	-0,001356
0,508700	-0,001348
0,516800	-0,001338
0,524850	-0,001329
0,532900	-0,001319
0,540950	-0,001306
0,549000	-0,001291
0,557050	-0,001274
0,565100	-0,001255
0,573150	-0,001234
0,581200	-0,001211
0,589250	-0,001183
0,597300	-0,001149
0,605350	-0,001109
0,613400	-0,001064
0,621500	-0,001009
0,629550	-0,000946
0,637600	-0,000873
0,645650	-0,000788
0,653700	-0,000689
0,661750	-0,000576
0,669800	-0,000448
0,677850	-0,000302
0,685900	-0,000139
0,693950	4,184708E-5
0,702000	0,000237
0,710050	0,000452
0,718100	0,000683
0,726200	0,000933
0,734250	0,001196
0,742300	0,001473
0,750350	0,001765
0,758400	0,002071
0,766450	0,002386
0,774500	0,002715
0,782550	0,003054
0,790600	0,003401
0,798650	0,003760
0,806700	0,004127
0,814750	0,004501
0,822800	0,004882
0,830850	0,005271
0,838950	0,005669
0,847000	0,006071
0,855050	0,006479
0,863100	0,006890
0,871150	0,007308
0,879200	0,007731
0,887250	0,008156
0,895300	0,008588
0,903350	0,009023
0,911400	0,009459
0,919450	0,009902
0,927500	0,010348
0,935550	0,010799
0,943650	0,011252
0,951700	0,011704
0,959750	0,012161
0,967800	0,012621
0,975850	0,013083
0,983900	0,013546
0,991950	0,014012
1,000000	0,014481
--- Sample: 0.6_HIGH_1 - Device: L.10 ---
-0,200000	-0,001437
-0,191950	-0,001436
-0,183900	-0,001435
-0,175850	-0,001435
-0,167800	-0,001435
-0,159750	-0,001434
-0,151700	-0,001433
-0,143600	-0,001431
-0,135550	-0,001430
-0,127500	-0,001430
-0,119450	-0,001430
-0,111400	-0,001429
-0,103350	-0,001429
-0,095300	-0,001428
-0,087250	-0,001426
-0,079200	-0,001424
-0,071150	-0,001424
-0,063100	-0,001425
-0,055050	-0,001424
-0,047000	-0,001421
-0,038950	-0,001419
-0,030850	-0,001418
-0,022800	-0,001417
-0,014750	-0,001417
-0,006700	-0,001415
0,001350	-0,001415
0,009400	-0,001415
0,017450	-0,001414
0,025500	-0,001414
0,033550	-0,001414
0,041600	-0,001414
0,049650	-0,001413
0,057700	-0,001411
0,065750	-0,001410
0,073850	-0,001409
0,081900	-0,001407
0,089950	-0,001406
0,098000	-0,001404
0,106050	-0,001402
0,114100	-0,001401
0,122150	-0,001400
0,130200	-0,001399
0,138250	-0,001397
0,146300	-0,001395
0,154350	-0,001394
0,162400	-0,001393
0,170450	-0,001394
0,178500	-0,001393
0,186600	-0,001391
0,194650	-0,001389
0,202700	-0,001387
0,210750	-0,001385
0,218800	-0,001384
0,226850	-0,001382
0,234900	-0,001381
0,242950	-0,001379
0,251000	-0,001377
0,259050	-0,001376
0,267100	-0,001373
0,275150	-0,001371
0,283200	-0,001369
0,291300	-0,001367
0,299350	-0,001367
0,307400	-0,001365
0,315450	-0,001363
0,323500	-0,001361
0,331550	-0,001357
0,339600	-0,001354
0,347650	-0,001352
0,355700	-0,001349
0,363750	-0,001347
0,371800	-0,001346
0,379850	-0,001343
0,387900	-0,001339
0,395950	-0,001336
0,404050	-0,001332
0,412100	-0,001329
0,420150	-0,001325
0,428200	-0,001322
0,436250	-0,001319
0,444300	-0,001314
0,452350	-0,001309
0,460400	-0,001305
0,468450	-0,001300
0,476500	-0,001296
0,484550	-0,001291
0,492600	-0,001287
0,500650	-0,001281
0,508700	-0,001272
0,516800	-0,001263
0,524850	-0,001254
0,532900	-0,001244
0,540950	-0,001234
0,549000	-0,001223
0,557050	-0,001210
0,565100	-0,001194
0,573150	-0,001175
0,581200	-0,001154
0,589250	-0,001131
0,597300	-0,001103
0,605350	-0,001069
0,613400	-0,001029
0,621500	-0,000980
0,629550	-0,000922
0,637600	-0,000855
0,645650	-0,000777
0,653700	-0,000684
0,661750	-0,000577
0,669800	-0,000455
0,677850	-0,000315
0,685900	-0,000157
0,693950	1,982555E-5
0,702000	0,000213
0,710050	0,000426
0,718100	0,000658
0,726200	0,000909
0,734250	0,001174
0,742300	0,001455
0,750350	0,001751
0,758400	0,002062
0,766450	0,002383
0,774500	0,002719
0,782550	0,003065
0,790600	0,003420
0,798650	0,003787
0,806700	0,004162
0,814750	0,004546
0,822800	0,004935
0,830850	0,005333
0,838950	0,005740
0,847000	0,006151
0,855050	0,006569
0,863100	0,006990
0,871150	0,007417
0,879200	0,007849
0,887250	0,008284
0,895300	0,008725
0,903350	0,009170
0,911400	0,009616
0,919450	0,010067
0,927500	0,010525
0,935550	0,010983
0,943650	0,011445
0,951700	0,011907
0,959750	0,012374
0,967800	0,012843
0,975850	0,013314
0,983900	0,013785
0,991950	0,014260
1,000000	0,014738
--- Sample: 0.6_HIGH_1 - Device: L.11 ---
-0,200000	-0,000876
-0,191950	-0,000874
-0,183900	-0,000873
-0,175850	-0,000872
-0,167800	-0,000872
-0,159750	-0,000872
-0,151700	-0,000872
-0,143600	-0,000871
-0,135550	-0,000870
-0,127500	-0,000869
-0,119450	-0,000868
-0,111400	-0,000867
-0,103350	-0,000866
-0,095300	-0,000865
-0,087250	-0,000864
-0,079200	-0,000863
-0,071150	-0,000862
-0,063100	-0,000861
-0,055050	-0,000860
-0,047000	-0,000859
-0,038950	-0,000859
-0,030850	-0,000858
-0,022800	-0,000857
-0,014750	-0,000856
-0,006700	-0,000855
0,001350	-0,000854
0,009400	-0,000853
0,017450	-0,000852
0,025500	-0,000850
0,033550	-0,000849
0,041600	-0,000848
0,049650	-0,000848
0,057700	-0,000847
0,065750	-0,000846
0,073850	-0,000845
0,081900	-0,000844
0,089950	-0,000842
0,098000	-0,000842
0,106050	-0,000841
0,114100	-0,000840
0,122150	-0,000838
0,130200	-0,000837
0,138250	-0,000836
0,146300	-0,000835
0,154350	-0,000834
0,162400	-0,000833
0,170450	-0,000832
0,178500	-0,000830
0,186600	-0,000829
0,194650	-0,000828
0,202700	-0,000826
0,210750	-0,000826
0,218800	-0,000824
0,226850	-0,000823
0,234900	-0,000821
0,242950	-0,000819
0,251000	-0,000818
0,259050	-0,000816
0,267100	-0,000814
0,275150	-0,000813
0,283200	-0,000811
0,291300	-0,000809
0,299350	-0,000807
0,307400	-0,000805
0,315450	-0,000803
0,323500	-0,000802
0,331550	-0,000800
0,339600	-0,000798
0,347650	-0,000796
0,355700	-0,000794
0,363750	-0,000792
0,371800	-0,000790
0,379850	-0,000788
0,387900	-0,000785
0,395950	-0,000782
0,404050	-0,000779
0,412100	-0,000777
0,420150	-0,000774
0,428200	-0,000771
0,436250	-0,000768
0,444300	-0,000765
0,452350	-0,000762
0,460400	-0,000758
0,468450	-0,000754
0,476500	-0,000750
0,484550	-0,000746
0,492600	-0,000742
0,500650	-0,000737
0,508700	-0,000732
0,516800	-0,000726
0,524850	-0,000720
0,532900	-0,000713
0,540950	-0,000706
0,549000	-0,000699
0,557050	-0,000690
0,565100	-0,000679
0,573150	-0,000667
0,581200	-0,000654
0,589250	-0,000639
0,597300	-0,000621
0,605350	-0,000601
0,613400	-0,000576
0,621500	-0,000547
0,629550	-0,000512
0,637600	-0,000470
0,645650	-0,000420
0,653700	-0,000362
0,661750	-0,000292
0,669800	-0,000211
0,677850	-0,000114
0,685900	-2,439686E-6
0,693950	0,000126
0,702000	0,000271
0,710050	0,000436
0,718100	0,000618
0,726200	0,000819
0,734250	0,001038
0,742300	0,001273
0,750350	0,001524
0,758400	0,001792
0,766450	0,002072
0,774500	0,002367
0,782550	0,002675
0,790600	0,002992
0,798650	0,003322
0,806700	0,003662
0,814750	0,004011
0,822800	0,004367
0,830850	0,004733
0,838950	0,005107
0,847000	0,005487
0,855050	0,005873
0,863100	0,006263
0,871150	0,006660
0,879200	0,007062
0,887250	0,007468
0,895300	0,007879
0,903350	0,008294
0,911400	0,008711
0,919450	0,009134
0,927500	0,009560
0,935550	0,009990
0,943650	0,010424
0,951700	0,010860
0,959750	0,011297
0,967800	0,011738
0,975850	0,012180
0,983900	0,012623
0,991950	0,013071
1,000000	0,013520
--- Sample: 0.6_HIGH_1 - Device: L.12 ---
-0,200000	-0,000934
-0,191950	-0,000929
-0,183900	-0,000924
-0,175850	-0,000921
-0,167800	-0,000916
-0,159750	-0,000912
-0,151700	-0,000907
-0,143600	-0,000903
-0,135550	-0,000899
-0,127500	-0,000894
-0,119450	-0,000891
-0,111400	-0,000886
-0,103350	-0,000883
-0,095300	-0,000880
-0,087250	-0,000875
-0,079200	-0,000870
-0,071150	-0,000865
-0,063100	-0,000862
-0,055050	-0,000859
-0,047000	-0,000855
-0,038950	-0,000852
-0,030850	-0,000849
-0,022800	-0,000844
-0,014750	-0,000840
-0,006700	-0,000836
0,001350	-0,000832
0,009400	-0,000828
0,017450	-0,000824
0,025500	-0,000820
0,033550	-0,000816
0,041600	-0,000812
0,049650	-0,000807
0,057700	-0,000804
0,065750	-0,000800
0,073850	-0,000796
0,081900	-0,000791
0,089950	-0,000786
0,098000	-0,000782
0,106050	-0,000778
0,114100	-0,000774
0,122150	-0,000770
0,130200	-0,000765
0,138250	-0,000761
0,146300	-0,000755
0,154350	-0,000750
0,162400	-0,000745
0,170450	-0,000740
0,178500	-0,000735
0,186600	-0,000731
0,194650	-0,000726
0,202700	-0,000721
0,210750	-0,000717
0,218800	-0,000712
0,226850	-0,000708
0,234900	-0,000701
0,242950	-0,000696
0,251000	-0,000689
0,259050	-0,000683
0,267100	-0,000678
0,275150	-0,000673
0,283200	-0,000666
0,291300	-0,000660
0,299350	-0,000654
0,307400	-0,000649
0,315450	-0,000642
0,323500	-0,000635
0,331550	-0,000627
0,339600	-0,000621
0,347650	-0,000615
0,355700	-0,000609
0,363750	-0,000602
0,371800	-0,000598
0,379850	-0,000590
0,387900	-0,000582
0,395950	-0,000574
0,404050	-0,000565
0,412100	-0,000557
0,420150	-0,000549
0,428200	-0,000541
0,436250	-0,000534
0,444300	-0,000525
0,452350	-0,000518
0,460400	-0,000510
0,468450	-0,000501
0,476500	-0,000491
0,484550	-0,000483
0,492600	-0,000473
0,500650	-0,000462
0,508700	-0,000451
0,516800	-0,000440
0,524850	-0,000430
0,532900	-0,000414
0,540950	-0,000399
0,549000	-0,000386
0,557050	-0,000368
0,565100	-0,000353
0,573150	-0,000337
0,581200	-0,000314
0,589250	-0,000291
0,597300	-0,000268
0,605350	-0,000241
0,613400	-0,000209
0,621500	-0,000177
0,629550	-0,000137
0,637600	-9,603069E-5
0,645650	-3,558428E-5
0,653700	2,403679E-5
0,661750	9,537375E-5
0,669800	0,000168
0,677850	0,000262
0,685900	0,000369
0,693950	0,000490
0,702000	0,000628
0,710050	0,000783
0,718100	0,000949
0,726200	0,001129
0,734250	0,001330
0,742300	0,001547
0,750350	0,001776
0,758400	0,002021
0,766450	0,002279
0,774500	0,002553
0,782550	0,002840
0,790600	0,003128
0,798650	0,003427
0,806700	0,003748
0,814750	0,004075
0,822800	0,004398
0,830850	0,004744
0,838950	0,005086
0,847000	0,005435
0,855050	0,005794
0,863100	0,006154
0,871150	0,006521
0,879200	0,006895
0,887250	0,007271
0,895300	0,007652
0,903350	0,008039
0,911400	0,008426
0,919450	0,008817
0,927500	0,009207
0,935550	0,009605
0,943650	0,010007
0,951700	0,010410
0,959750	0,010812
0,967800	0,011229
0,975850	0,011638
0,983900	0,012049
0,991950	0,015668
1,000000	0,016487
--- Sample: 0.6_HIGH_1 - Device: R.01 ---
-0,200000	-0,001481
-0,191950	-0,001479
-0,183900	-0,001476
-0,175850	-0,001474
-0,167800	-0,001471
-0,159750	-0,001466
-0,151700	-0,001462
-0,143600	-0,001459
-0,135550	-0,001455
-0,127500	-0,001451
-0,119450	-0,001448
-0,111400	-0,001445
-0,103350	-0,001442
-0,095300	-0,001439
-0,087250	-0,001436
-0,079200	-0,001434
-0,071150	-0,001430
-0,063100	-0,001425
-0,055050	-0,001421
-0,047000	-0,001417
-0,038950	-0,001414
-0,030850	-0,001409
-0,022800	-0,001405
-0,014750	-0,001400
-0,006700	-0,001394
0,001350	-0,001389
0,009400	-0,001384
0,017450	-0,001381
0,025500	-0,001377
0,033550	-0,001373
0,041600	-0,001368
0,049650	-0,001362
0,057700	-0,001357
0,065750	-0,001352
0,073850	-0,001346
0,081900	-0,001339
0,089950	-0,001334
0,098000	-0,001329
0,106050	-0,001324
0,114100	-0,001318
0,122150	-0,001313
0,130200	-0,001306
0,138250	-0,001299
0,146300	-0,001293
0,154350	-0,001287
0,162400	-0,001281
0,170450	-0,001274
0,178500	-0,001268
0,186600	-0,001262
0,194650	-0,001255
0,202700	-0,001248
0,210750	-0,001241
0,218800	-0,001232
0,226850	-0,001224
0,234900	-0,001216
0,242950	-0,001209
0,251000	-0,001200
0,259050	-0,001192
0,267100	-0,001185
0,275150	-0,001177
0,283200	-0,001170
0,291300	-0,001161
0,299350	-0,001152
0,307400	-0,001142
0,315450	-0,001132
0,323500	-0,001122
0,331550	-0,001113
0,339600	-0,001104
0,347650	-0,001095
0,355700	-0,001085
0,363750	-0,001075
0,371800	-0,001065
0,379850	-0,001056
0,387900	-0,001045
0,395950	-0,001033
0,404050	-0,001021
0,412100	-0,001009
0,420150	-0,000999
0,428200	-0,000988
0,436250	-0,000977
0,444300	-0,000964
0,452350	-0,000951
0,460400	-0,000937
0,468450	-0,000923
0,476500	-0,000909
0,484550	-0,000895
0,492600	-0,000880
0,500650	-0,000863
0,508700	-0,000847
0,516800	-0,000829
0,524850	-0,000810
0,532900	-0,000790
0,540950	-0,000769
0,549000	-0,000746
0,557050	-0,000721
0,565100	-0,000694
0,573150	-0,000664
0,581200	-0,000631
0,589250	-0,000595
0,597300	-0,000555
0,605350	-0,000510
0,613400	-0,000460
0,621500	-0,000404
0,629550	-0,000342
0,637600	-0,000273
0,645650	-0,000196
0,653700	-0,000111
0,661750	-1,730182E-5
0,669800	8,498139E-5
0,677850	0,000197
0,685900	0,000318
0,693950	0,000449
0,702000	0,000588
0,710050	0,000738
0,718100	0,000896
0,726200	0,001063
0,734250	0,001239
0,742300	0,001421
0,750350	0,001613
0,758400	0,001811
0,766450	0,002016
0,774500	0,002228
0,782550	0,002446
0,790600	0,002670
0,798650	0,002900
0,806700	0,003135
0,814750	0,003376
0,822800	0,003620
0,830850	0,003870
0,838950	0,004125
0,847000	0,004384
0,855050	0,004647
0,863100	0,004912
0,871150	0,005181
0,879200	0,005454
0,887250	0,005729
0,895300	0,006009
0,903350	0,006291
0,911400	0,006575
0,919450	0,006862
0,927500	0,007153
0,935550	0,007446
0,943650	0,007742
0,951700	0,008039
0,959750	0,008338
0,967800	0,008640
0,975850	0,008944
0,983900	0,009249
0,991950	0,009556
1,000000	0,009866
--- Sample: 0.6_HIGH_1 - Device: R.02 ---
-0,200000	-0,001475
-0,191950	-0,001473
-0,183900	-0,001471
-0,175850	-0,001468
-0,167800	-0,001466
-0,159750	-0,001463
-0,151700	-0,001461
-0,143600	-0,001459
-0,135550	-0,001458
-0,127500	-0,001456
-0,119450	-0,001454
-0,111400	-0,001452
-0,103350	-0,001450
-0,095300	-0,001448
-0,087250	-0,001446
-0,079200	-0,001442
-0,071150	-0,001439
-0,063100	-0,001436
-0,055050	-0,001433
-0,047000	-0,001430
-0,038950	-0,001429
-0,030850	-0,001427
-0,022800	-0,001424
-0,014750	-0,001420
-0,006700	-0,001415
0,001350	-0,001411
0,009400	-0,001409
0,017450	-0,001405
0,025500	-0,001400
0,033550	-0,001395
0,041600	-0,001391
0,049650	-0,001389
0,057700	-0,001386
0,065750	-0,001383
0,073850	-0,001381
[truncated: 1,474 more rows]
