# Supplementary material for: Increasing polymer molecular weight enables low-donor-content, efficient and scalable semi-transparent organic solar cells
Source: J Mater Chem A Mater. 2026 Jan 27;14(22):13688–706. doi: 10.1039/d5ta07234d (PMC12937936; doi:10.1039/d5ta07234d)
Supplement: TA-014-D5TA07234D-s001 [file TA-014-D5TA07234D-s001.zip › Datasets for Figures and tables/Figure_4/0.6_HIGH/0.6_HIGH_2.xls]

## Sheet: Hoja1
MMR.240412.CELL_03.	Voc (V)	Jsc (mA/cm^2)	FF %	Efficiency %	Rs (Ohm)	Rsh (Ohm)	Cell area (m^2)	Light power (W/m^2)	AVT (%)	APT (%)	AVT_T (%)	APT_T (%)
L.01	0,01	-6,95	14,36	0,01	12,76	13	0,000008	1000,00	21.6146	18.7151	9.88466	9.07002
L.02	0,67	-14,81	40,38	4,00	131,81	1110	0,000008	1000,00	24.4047	21.0505	8.8016	8.26382
L.03	0,46	-15,36	36,57	2,59	-50,41	460	0,000008	1000,00	25.9184	22.3514	9.57399	8.9891
L.04	0,67	-18,83	40,98	5,17	105,28	945	0,000008	1000,00	28.9411	25.0831	12.2986	11.405
L.05	0,03	-17,01	25,34	0,14	23,00	23	0,000008	1000,00	33.4154	29.1004	13.3925	12.393
L.06	0,67	-21,03	46,89	6,60	82,90	2094	0,000008	1000,00	37.4381	32.6429	13.4576	12.6431
L.07	0,68	-20,60	52,94	7,39	73,44	3533	0,000008	1000,00	42.202	36.9779	19.7487	18.125
L.08	0,68	-19,63	61,27	8,15	65,05	6418	0,000008	1000,00	48.9866	43.6489	25.8403	24.1204
L.09	0,60	-18,50	45,99	5,08	116,97	6647	0,000008	1000,00	57.3764	52.2384	26.855	25.4046
L.10	0,69	-15,86	64,84	7,05	62,04	9220	0,000008	1000,00	67.1533	62.2992	26.9262	25.4665
L.11	0,57	-6,01	44,08	1,50	330,65	4792	0,000008	1000,00	75.2675	70.8597	35.8432	34.286
L.12	0,51	-5,50	40,98	1,15	425,21	3464	0,000008	1000,00	79.0018	74.7803	37.5611	35.9603
R.01	0,65	-16,29	38,60	4,06	135,43	890	0,000008	1000,00	21.6146	18.7151	9.88466	9.07002
R.02	0,65	-17,87	38,74	4,53	119,24	874	0,000008	1000,00	24.4047	21.0505	8.8016	8.26382
R.03	0,65	-17,64	38,90	4,49	118,99	845	0,000008	1000,00	25.9184	22.3514	9.57399	8.9891
R.04	0,65	-20,90	40,35	5,51	103,42	842	0,000008	1000,00	28.9411	25.0831	12.2986	11.405
R.05	0,53	-5,71	43,03	1,31	384,48	4368	0,000008	1000,00	33.4154	29.1004	13.3925	12.393
R.06	0,57	-6,20	45,24	1,61	295,22	4787	0,000008	1000,00	37.4381	32.6429	13.4576	12.6431
R.07	0,33	-14,95	82,04	4,07	-97,99	303	0,000008	1000,00	42.202	36.9779	19.7487	18.125
R.08	0,57	-18,34	46,37	4,87	122,72	3903	0,000008	1000,00	48.9866	43.6489	25.8403	24.1204
R.09	0,57	-18,32	46,58	4,89	122,61	3013	0,000008	1000,00	57.3764	52.2384	26.855	25.4046
R.10	0,68	-16,25	61,69	6,80	65,24	4412	0,000008	1000,00	67.1533	62.2992	26.9262	25.4665
R.11	0,57	-6,18	45,29	1,58	308,55	4584	0,000008	1000,00	75.2675	70.8597	35.8432	34.286
R.12	0,53	-5,69	42,50	1,29	370,69	3921	0,000008	1000,00	79.0018	74.7803	37.5611	35.9603
