# Supplementary material for: Increasing polymer molecular weight enables low-donor-content, efficient and scalable semi-transparent organic solar cells
Source: J Mater Chem A Mater. 2026 Jan 27;14(22):13688–706. doi: 10.1039/d5ta07234d (PMC12937936; doi:10.1039/d5ta07234d)
Supplement: TA-014-D5TA07234D-s001 [file TA-014-D5TA07234D-s001.zip › Datasets for Figures and tables/Figure_4/0.6_HIGH/0.6_HIGH_2_IV_curves.txt]

IV Curves for sample: 0.6_HIGH_2
--- Sample: 0.6_HIGH_2 - Device: L.02 ---
-0,200000	-0,001367
-0,191950	-0,001359
-0,183900	-0,001352
-0,175850	-0,001345
-0,167800	-0,001338
-0,159750	-0,001331
-0,151700	-0,001324
-0,143600	-0,001317
-0,135550	-0,001311
-0,127500	-0,001304
-0,119450	-0,001296
-0,111400	-0,001288
-0,103350	-0,001280
-0,095300	-0,001273
-0,087250	-0,001267
-0,079200	-0,001260
-0,071150	-0,001253
-0,063100	-0,001245
-0,055050	-0,001238
-0,047000	-0,001230
-0,038950	-0,001224
-0,030850	-0,001216
-0,022800	-0,001208
-0,014750	-0,001200
-0,006700	-0,001192
0,001350	-0,001185
0,009400	-0,001177
0,017450	-0,001171
0,025500	-0,001166
0,033550	-0,001161
0,041600	-0,001154
0,049650	-0,001148
0,057700	-0,001141
0,065750	-0,001133
0,073850	-0,001124
0,081900	-0,001115
0,089950	-0,001107
0,098000	-0,001100
0,106050	-0,001093
0,114100	-0,001085
0,122150	-0,001077
0,130200	-0,001069
0,138250	-0,001061
0,146300	-0,001053
0,154350	-0,001045
0,162400	-0,001037
0,170450	-0,001030
0,178500	-0,001025
0,186600	-0,001012
0,194650	-0,000998
0,202700	-0,000990
0,210750	-0,000982
0,218800	-0,000974
0,226850	-0,000966
0,234900	-0,000957
0,242950	-0,000949
0,251000	-0,000941
0,259050	-0,000932
0,267100	-0,000924
0,275150	-0,000916
0,283200	-0,000907
0,291300	-0,000898
0,299350	-0,000889
0,307400	-0,000881
0,315450	-0,000872
0,323500	-0,000863
0,331550	-0,000855
0,339600	-0,000846
0,347650	-0,000836
0,355700	-0,000827
0,363750	-0,000817
0,371800	-0,000808
0,379850	-0,000798
0,387900	-0,000789
0,395950	-0,000779
0,404050	-0,000769
0,412100	-0,000759
0,420150	-0,000749
0,428200	-0,000738
0,436250	-0,000728
0,444300	-0,000717
0,452350	-0,000707
0,460400	-0,000695
0,468450	-0,000684
0,476500	-0,000672
0,484550	-0,000659
0,492600	-0,000646
0,500650	-0,000632
0,508700	-0,000618
0,516800	-0,000604
0,524850	-0,000589
0,532900	-0,000573
0,540950	-0,000556
0,549000	-0,000538
0,557050	-0,000519
0,565100	-0,000498
0,573150	-0,000476
0,581200	-0,000452
0,589250	-0,000426
0,597300	-0,000398
0,605350	-0,000366
0,613400	-0,000332
0,621500	-0,000295
0,629550	-0,000255
0,637600	-0,000211
0,645650	-0,000164
0,653700	-0,000113
0,661750	-5,815874E-5
0,669800	2,943555E-7
0,677850	6,390166E-5
0,685900	0,000131
0,693950	0,000201
0,702000	0,000275
0,710050	0,000352
0,718100	0,000433
0,726200	0,000517
0,734250	0,000604
0,742300	0,000693
0,750350	0,000786
0,758400	0,000881
0,766450	0,000978
0,774500	0,001078
0,782550	0,001180
0,790600	0,001283
0,798650	0,001389
0,806700	0,001497
0,814750	0,001606
0,822800	0,001716
0,830850	0,001828
0,838950	0,001943
0,847000	0,002059
0,855050	0,002176
0,863100	0,002294
0,871150	0,002414
0,879200	0,002534
0,887250	0,002655
0,895300	0,002778
0,903350	0,002902
0,911400	0,003026
0,919450	0,003151
0,927500	0,003278
0,935550	0,003406
0,943650	0,003535
0,951700	0,003664
0,959750	0,003793
0,967800	0,003924
0,975850	0,004056
0,983900	0,004188
0,991950	0,004321
1,000000	0,004455
--- Sample: 0.6_HIGH_2 - Device: L.06 ---
-0,200000	-0,001748
-0,191950	-0,001746
-0,183900	-0,001744
-0,175850	-0,001743
-0,167800	-0,001740
-0,159750	-0,001738
-0,151700	-0,001736
-0,143600	-0,001735
-0,135550	-0,001732
-0,127500	-0,001729
-0,119450	-0,001727
-0,111400	-0,001724
-0,103350	-0,001722
-0,095300	-0,001722
-0,087250	-0,001719
-0,079200	-0,001716
-0,071150	-0,001713
-0,063100	-0,001709
-0,055050	-0,001706
-0,047000	-0,001702
-0,038950	-0,001699
-0,030850	-0,001696
-0,022800	-0,001692
-0,014750	-0,001689
-0,006700	-0,001686
0,001350	-0,001682
0,009400	-0,001678
0,017450	-0,001674
0,025500	-0,001669
0,033550	-0,001665
0,041600	-0,001660
0,049650	-0,001657
0,057700	-0,001653
0,065750	-0,001648
0,073850	-0,001643
0,081900	-0,001637
0,089950	-0,001632
0,098000	-0,001628
0,106050	-0,001622
0,114100	-0,001618
0,122150	-0,001613
0,130200	-0,001608
0,138250	-0,001602
0,146300	-0,001596
0,154350	-0,001590
0,162400	-0,001583
0,170450	-0,001574
0,178500	-0,001565
0,186600	-0,001557
0,194650	-0,001549
0,202700	-0,001542
0,210750	-0,001535
0,218800	-0,001527
0,226850	-0,001519
0,234900	-0,001510
0,242950	-0,001500
0,251000	-0,001491
0,259050	-0,001481
0,267100	-0,001471
0,275150	-0,001463
0,283200	-0,001454
0,291300	-0,001443
0,299350	-0,001433
0,307400	-0,001420
0,315450	-0,001409
0,323500	-0,001397
0,331550	-0,001385
0,339600	-0,001373
0,347650	-0,001361
0,355700	-0,001348
0,363750	-0,001335
0,371800	-0,001321
0,379850	-0,001307
0,387900	-0,001293
0,395950	-0,001279
0,404050	-0,001264
0,412100	-0,001248
0,420150	-0,001233
0,428200	-0,001217
0,436250	-0,001200
0,444300	-0,001182
0,452350	-0,001164
0,460400	-0,001146
0,468450	-0,001128
0,476500	-0,001109
0,484550	-0,001088
0,492600	-0,001067
0,500650	-0,001044
0,508700	-0,001019
0,516800	-0,000993
0,524850	-0,000967
0,532900	-0,000940
0,540950	-0,000910
0,549000	-0,000878
0,557050	-0,000844
0,565100	-0,000807
0,573150	-0,000768
0,581200	-0,000725
0,589250	-0,000679
0,597300	-0,000630
0,605350	-0,000576
0,613400	-0,000517
0,621500	-0,000454
0,629550	-0,000387
0,637600	-0,000314
0,645650	-0,000236
0,653700	-0,000153
0,661750	-6,383201E-5
0,669800	2,992998E-5
0,677850	0,000130
0,685900	0,000235
0,693950	0,000345
0,702000	0,000460
0,710050	0,000580
0,718100	0,000704
0,726200	0,000833
0,734250	0,000966
0,742300	0,001103
0,750350	0,001243
0,758400	0,001388
0,766450	0,001535
0,774500	0,001686
0,782550	0,001840
0,790600	0,001997
0,798650	0,002158
0,806700	0,002320
0,814750	0,002485
0,822800	0,002652
0,830850	0,002822
0,838950	0,002996
0,847000	0,003171
0,855050	0,003348
0,863100	0,003526
0,871150	0,003706
0,879200	0,003889
0,887250	0,004072
0,895300	0,004259
0,903350	0,004446
0,911400	0,004634
0,919450	0,004824
0,927500	0,005017
0,935550	0,005210
0,943650	0,005405
0,951700	0,005601
0,959750	0,005798
0,967800	0,005997
0,975850	0,006196
0,983900	0,006396
0,991950	0,006597
1,000000	0,006800
--- Sample: 0.6_HIGH_2 - Device: L.07 ---
-0,200000	-0,001683
-0,191950	-0,001682
-0,183900	-0,001680
-0,175850	-0,001678
-0,167800	-0,001677
-0,159750	-0,001677
-0,151700	-0,001676
-0,143600	-0,001676
-0,135550	-0,001675
-0,127500	-0,001674
-0,119450	-0,001673
-0,111400	-0,001671
-0,103350	-0,001668
-0,095300	-0,001667
-0,087250	-0,001666
-0,079200	-0,001664
-0,071150	-0,001663
-0,063100	-0,001661
-0,055050	-0,001660
-0,047000	-0,001659
-0,038950	-0,001657
-0,030850	-0,001655
-0,022800	-0,001653
-0,014750	-0,001651
-0,006700	-0,001650
0,001350	-0,001648
0,009400	-0,001646
0,017450	-0,001642
0,025500	-0,001640
0,033550	-0,001639
0,041600	-0,001637
0,049650	-0,001635
0,057700	-0,001631
0,065750	-0,001629
0,073850	-0,001627
0,081900	-0,001626
0,089950	-0,001624
0,098000	-0,001621
0,106050	-0,001618
0,114100	-0,001616
0,122150	-0,001613
0,130200	-0,001610
0,138250	-0,001605
0,146300	-0,001601
0,154350	-0,001599
0,162400	-0,001596
0,170450	-0,001593
0,178500	-0,001589
0,186600	-0,001585
0,194650	-0,001582
0,202700	-0,001579
0,210750	-0,001575
0,218800	-0,001569
0,226850	-0,001564
0,234900	-0,001560
0,242950	-0,001554
0,251000	-0,001549
0,259050	-0,001543
0,267100	-0,001536
0,275150	-0,001529
0,283200	-0,001522
0,291300	-0,001515
0,299350	-0,001509
0,307400	-0,001501
0,315450	-0,001494
0,323500	-0,001486
0,331550	-0,001477
0,339600	-0,001468
0,347650	-0,001459
0,355700	-0,001450
0,363750	-0,001440
0,371800	-0,001430
0,379850	-0,001419
0,387900	-0,001407
0,395950	-0,001394
0,404050	-0,001381
0,412100	-0,001368
0,420150	-0,001355
0,428200	-0,001341
0,436250	-0,001327
0,444300	-0,001311
0,452350	-0,001294
0,460400	-0,001277
0,468450	-0,001258
0,476500	-0,001240
0,484550	-0,001221
0,492600	-0,001200
0,500650	-0,001178
0,508700	-0,001154
0,516800	-0,001129
0,524850	-0,001103
0,532900	-0,001074
0,540950	-0,001044
0,549000	-0,001012
0,557050	-0,000978
0,565100	-0,000941
0,573150	-0,000901
0,581200	-0,000858
0,589250	-0,000811
0,597300	-0,000759
0,605350	-0,000704
0,613400	-0,000644
0,621500	-0,000579
0,629550	-0,000508
0,637600	-0,000432
0,645650	-0,000350
0,653700	-0,000262
0,661750	-0,000168
0,669800	-6,795776E-5
0,677850	3,819186E-5
0,685900	0,000152
0,693950	0,000270
0,702000	0,000394
0,710050	0,000524
0,718100	0,000659
0,726200	0,000800
0,734250	0,000945
0,742300	0,001095
0,750350	0,001250
0,758400	0,001409
0,766450	0,001571
0,774500	0,001738
0,782550	0,001908
0,790600	0,002081
0,798650	0,002258
0,806700	0,002438
0,814750	0,002622
0,822800	0,002807
0,830850	0,002996
0,838950	0,003189
0,847000	0,003383
0,855050	0,003579
0,863100	0,003777
0,871150	0,003977
0,879200	0,004180
0,887250	0,004384
0,895300	0,004590
0,903350	0,004798
0,911400	0,005007
0,919450	0,005218
0,927500	0,005431
0,935550	0,005646
0,943650	0,005863
0,951700	0,006079
0,959750	0,006298
0,967800	0,006518
0,975850	0,006739
0,983900	0,006961
0,991950	0,007185
1,000000	0,007410
--- Sample: 0.6_HIGH_2 - Device: L.08 ---
-0,200000	-0,001593
-0,191950	-0,001593
-0,183900	-0,001591
-0,175850	-0,001589
-0,167800	-0,001588
-0,159750	-0,001588
-0,151700	-0,001588
-0,143600	-0,001588
-0,135550	-0,001588
-0,127500	-0,001588
-0,119450	-0,001588
-0,111400	-0,001587
-0,103350	-0,001585
-0,095300	-0,001584
-0,087250	-0,001583
-0,079200	-0,001582
-0,071150	-0,001581
-0,063100	-0,001580
-0,055050	-0,001579
-0,047000	-0,001578
-0,038950	-0,001576
-0,030850	-0,001575
-0,022800	-0,001575
-0,014750	-0,001573
-0,006700	-0,001572
0,001350	-0,001570
0,009400	-0,001569
0,017450	-0,001568
0,025500	-0,001567
0,033550	-0,001565
0,041600	-0,001564
0,049650	-0,001562
0,057700	-0,001561
0,065750	-0,001559
0,073850	-0,001557
0,081900	-0,001555
0,089950	-0,001552
0,098000	-0,001551
0,106050	-0,001549
0,114100	-0,001548
0,122150	-0,001547
0,130200	-0,001546
0,138250	-0,001544
0,146300	-0,001543
0,154350	-0,001541
0,162400	-0,001540
0,170450	-0,001538
0,178500	-0,001537
0,186600	-0,001535
0,194650	-0,001534
0,202700	-0,001531
0,210750	-0,001528
0,218800	-0,001525
0,226850	-0,001521
0,234900	-0,001518
0,242950	-0,001516
0,251000	-0,001514
0,259050	-0,001512
0,267100	-0,001510
0,275150	-0,001506
0,283200	-0,001503
0,291300	-0,001499
0,299350	-0,001496
0,307400	-0,001493
0,315450	-0,001490
0,323500	-0,001486
0,331550	-0,001482
0,339600	-0,001478
0,347650	-0,001474
0,355700	-0,001468
0,363750	-0,001464
0,371800	-0,001458
0,379850	-0,001451
0,387900	-0,001445
0,395950	-0,001439
0,404050	-0,001432
0,412100	-0,001425
0,420150	-0,001418
0,428200	-0,001410
0,436250	-0,001401
0,444300	-0,001392
0,452350	-0,001381
0,460400	-0,001370
0,468450	-0,001358
0,476500	-0,001345
0,484550	-0,001331
0,492600	-0,001316
0,500650	-0,001300
0,508700	-0,001282
0,516800	-0,001262
0,524850	-0,001240
0,532900	-0,001217
0,540950	-0,001191
0,549000	-0,001163
0,557050	-0,001131
0,565100	-0,001096
0,573150	-0,001057
0,581200	-0,001016
0,589250	-0,000969
0,597300	-0,000917
0,605350	-0,000860
0,613400	-0,000798
0,621500	-0,000729
0,629550	-0,000654
0,637600	-0,000571
0,645650	-0,000483
0,653700	-0,000386
0,661750	-0,000281
0,669800	-0,000170
0,677850	-4,949779E-5
0,685900	7,756874E-5
0,693950	0,000213
0,702000	0,000355
0,710050	0,000504
0,718100	0,000660
0,726200	0,000823
0,734250	0,000992
0,742300	0,001165
0,750350	0,001345
0,758400	0,001530
0,766450	0,001720
0,774500	0,001915
0,782550	0,002114
0,790600	0,002317
0,798650	0,002525
0,806700	0,002736
0,814750	0,002951
0,822800	0,003168
0,830850	0,003389
0,838950	0,003615
0,847000	0,003842
0,855050	0,004072
0,863100	0,004304
0,871150	0,004539
0,879200	0,004776
0,887250	0,005015
0,895300	0,005256
0,903350	0,005499
0,911400	0,005744
0,919450	0,005991
0,927500	0,006240
0,935550	0,006490
0,943650	0,006743
0,951700	0,006996
0,959750	0,007251
0,967800	0,007507
0,975850	0,007765
0,983900	0,008022
0,991950	0,008282
1,000000	0,008544
--- Sample: 0.6_HIGH_2 - Device: L.09 ---
-0,200000	-0,001517
-0,191950	-0,001515
-0,183900	-0,001513
-0,175850	-0,001513
-0,167800	-0,001512
-0,159750	-0,001510
-0,151700	-0,001507
-0,143600	-0,001506
-0,135550	-0,001505
-0,127500	-0,001504
-0,119450	-0,001503
-0,111400	-0,001500
-0,103350	-0,001497
-0,095300	-0,001495
-0,087250	-0,001495
-0,079200	-0,001494
-0,071150	-0,001494
-0,063100	-0,001492
-0,055050	-0,001490
-0,047000	-0,001488
-0,038950	-0,001486
-0,030850	-0,001486
-0,022800	-0,001485
-0,014750	-0,001483
-0,006700	-0,001480
0,001350	-0,001480
0,009400	-0,001479
0,017450	-0,001478
0,025500	-0,001476
0,033550	-0,001474
0,041600	-0,001471
0,049650	-0,001468
0,057700	-0,001466
0,065750	-0,001464
0,073850	-0,001460
0,081900	-0,001458
0,089950	-0,001455
0,098000	-0,001451
0,106050	-0,001448
0,114100	-0,001446
0,122150	-0,001442
0,130200	-0,001439
0,138250	-0,001433
0,146300	-0,001428
0,154350	-0,001424
0,162400	-0,001419
0,170450	-0,001415
0,178500	-0,001409
0,186600	-0,001402
0,194650	-0,001395
0,202700	-0,001388
0,210750	-0,001379
0,218800	-0,001371
0,226850	-0,001363
0,234900	-0,001353
0,242950	-0,001343
0,251000	-0,001331
0,259050	-0,001321
0,267100	-0,001310
0,275150	-0,001298
0,283200	-0,001285
0,291300	-0,001271
0,299350	-0,001257
0,307400	-0,001242
0,315450	-0,001227
0,323500	-0,001210
0,331550	-0,001192
0,339600	-0,001174
0,347650	-0,001155
0,355700	-0,001135
0,363750	-0,001115
0,371800	-0,001093
0,379850	-0,001070
0,387900	-0,001046
0,395950	-0,001021
0,404050	-0,000995
0,412100	-0,000970
0,420150	-0,000942
0,428200	-0,000913
0,436250	-0,000883
0,444300	-0,000851
0,452350	-0,000819
0,460400	-0,000788
0,468450	-0,000755
0,476500	-0,000720
0,484550	-0,000683
0,492600	-0,000644
0,500650	-0,000603
0,508700	-0,000563
0,516800	-0,000520
0,524850	-0,000476
0,532900	-0,000430
0,540950	-0,000382
0,549000	-0,000331
0,557050	-0,000280
0,565100	-0,000225
0,573150	-0,000168
0,581200	-0,000108
0,589250	-4,364306E-5
0,597300	2,213105E-5
0,605350	9,178110E-5
0,613400	0,000168
0,621500	0,000246
0,629550	0,000327
0,637600	0,000413
0,645650	0,000505
0,653700	0,000602
0,661750	0,000705
0,669800	0,000814
0,677850	0,000929
0,685900	0,001055
0,693950	0,001183
0,702000	0,001318
0,710050	0,001460
0,718100	0,001609
0,726200	0,001765
0,734250	0,001928
0,742300	0,002096
0,750350	0,002273
0,758400	0,002455
0,766450	0,002642
0,774500	0,002836
0,782550	0,003034
0,790600	0,003238
0,798650	0,003448
0,806700	0,003663
0,814750	0,003882
0,822800	0,004105
0,830850	0,004332
0,838950	0,004565
0,847000	0,004800
0,855050	0,005038
0,863100	0,005279
0,871150	0,005524
0,879200	0,005771
0,887250	0,006019
0,895300	0,006271
0,903350	0,006527
0,911400	0,006783
0,919450	0,007043
0,927500	0,007305
0,935550	0,007569
0,943650	0,007836
0,951700	0,008105
0,959750	0,008373
0,967800	0,008644
0,975850	0,008916
0,983900	0,009189
0,991950	0,009465
1,000000	0,009742
--- Sample: 0.6_HIGH_2 - Device: L.10 ---
-0,200000	-0,001293
-0,191950	-0,001291
-0,183900	-0,001289
-0,175850	-0,001289
-0,167800	-0,001289
-0,159750	-0,001288
-0,151700	-0,001288
-0,143600	-0,001287
-0,135550	-0,001287
-0,127500	-0,001286
-0,119450	-0,001284
-0,111400	-0,001283
-0,103350	-0,001282
-0,095300	-0,001281
-0,087250	-0,001279
-0,079200	-0,001279
-0,071150	-0,001277
-0,063100	-0,001276
-0,055050	-0,001275
-0,047000	-0,001274
-0,038950	-0,001273
-0,030850	-0,001272
-0,022800	-0,001271
-0,014750	-0,001270
-0,006700	-0,001269
0,001350	-0,001269
0,009400	-0,001267
0,017450	-0,001266
0,025500	-0,001265
0,033550	-0,001263
0,041600	-0,001262
0,049650	-0,001262
0,057700	-0,001262
0,065750	-0,001261
0,073850	-0,001260
0,081900	-0,001258
0,089950	-0,001255
0,098000	-0,001254
0,106050	-0,001252
0,114100	-0,001250
0,122150	-0,001248
0,130200	-0,001247
0,138250	-0,001246
0,146300	-0,001245
0,154350	-0,001243
0,162400	-0,001241
0,170450	-0,001239
0,178500	-0,001238
0,186600	-0,001236
0,194650	-0,001234
0,202700	-0,001232
0,210750	-0,001230
0,218800	-0,001228
0,226850	-0,001226
0,234900	-0,001224
0,242950	-0,001222
0,251000	-0,001219
0,259050	-0,001217
0,267100	-0,001216
0,275150	-0,001213
0,283200	-0,001211
0,291300	-0,001208
0,299350	-0,001206
0,307400	-0,001203
0,315450	-0,001201
0,323500	-0,001199
0,331550	-0,001197
0,339600	-0,001194
0,347650	-0,001190
0,355700	-0,001187
0,363750	-0,001184
0,371800	-0,001180
0,379850	-0,001177
0,387900	-0,001173
0,395950	-0,001169
0,404050	-0,001165
0,412100	-0,001161
0,420150	-0,001157
0,428200	-0,001153
0,436250	-0,001148
0,444300	-0,001142
0,452350	-0,001137
0,460400	-0,001132
0,468450	-0,001126
0,476500	-0,001119
0,484550	-0,001111
0,492600	-0,001104
0,500650	-0,001097
0,508700	-0,001089
0,516800	-0,001079
0,524850	-0,001068
0,532900	-0,001055
0,540950	-0,001042
0,549000	-0,001028
0,557050	-0,001011
0,565100	-0,000991
0,573150	-0,000970
0,581200	-0,000945
0,589250	-0,000916
0,597300	-0,000883
0,605350	-0,000847
0,613400	-0,000804
0,621500	-0,000754
0,629550	-0,000697
0,637600	-0,000631
0,645650	-0,000558
0,653700	-0,000474
0,661750	-0,000380
0,669800	-0,000277
0,677850	-0,000163
0,685900	-3,843061E-5
0,693950	9,567772E-5
0,702000	0,000241
0,710050	0,000395
0,718100	0,000558
0,726200	0,000731
0,734250	0,000911
0,742300	0,001099
0,750350	0,001294
0,758400	0,001496
0,766450	0,001703
0,774500	0,001918
0,782550	0,002137
0,790600	0,002361
0,798650	0,002590
0,806700	0,002824
0,814750	0,003062
0,822800	0,003303
0,830850	0,003548
0,838950	0,003798
0,847000	0,004050
0,855050	0,004305
0,863100	0,004561
0,871150	0,004822
0,879200	0,005084
0,887250	0,005348
0,895300	0,005615
0,903350	0,005885
0,911400	0,006154
0,919450	0,006427
0,927500	0,006702
0,935550	0,006978
0,943650	0,007257
0,951700	0,007536
0,959750	0,007817
0,967800	0,008099
0,975850	0,008382
0,983900	0,008666
0,991950	0,008951
1,000000	0,009238
--- Sample: 0.6_HIGH_2 - Device: R.06 ---
-0,200000	-0,000539
-0,191950	-0,000537
-0,183900	-0,000535
-0,175850	-0,000533
-0,167800	-0,000531
-0,159750	-0,000529
-0,151700	-0,000528
-0,143600	-0,000526
-0,135550	-0,000524
-0,127500	-0,000523
-0,119450	-0,000520
-0,111400	-0,000518
-0,103350	-0,000517
-0,095300	-0,000515
-0,087250	-0,000513
-0,079200	-0,000512
-0,071150	-0,000510
-0,063100	-0,000509
-0,055050	-0,000507
-0,047000	-0,000505
-0,038950	-0,000504
-0,030850	-0,000502
-0,022800	-0,000501
-0,014750	-0,000499
-0,006700	-0,000498
0,001350	-0,000496
0,009400	-0,000494
0,017450	-0,000493
0,025500	-0,000491
0,033550	-0,000489
0,041600	-0,000488
0,049650	-0,000486
0,057700	-0,000485
0,065750	-0,000483
0,073850	-0,000481
0,081900	-0,000479
0,089950	-0,000478
0,098000	-0,000476
0,106050	-0,000474
0,114100	-0,000471
0,122150	-0,000469
0,130200	-0,000467
0,138250	-0,000464
0,146300	-0,000462
0,154350	-0,000460
0,162400	-0,000458
0,170450	-0,000455
0,178500	-0,000453
0,186600	-0,000450
0,194650	-0,000447
0,202700	-0,000444
0,210750	-0,000441
0,218800	-0,000438
0,226850	-0,000435
0,234900	-0,000432
0,242950	-0,000429
0,251000	-0,000425
0,259050	-0,000421
0,267100	-0,000417
0,275150	-0,000412
0,283200	-0,000408
0,291300	-0,000404
0,299350	-0,000399
0,307400	-0,000394
0,315450	-0,000388
0,323500	-0,000383
0,331550	-0,000377
0,339600	-0,000372
0,347650	-0,000366
0,355700	-0,000360
0,363750	-0,000353
0,371800	-0,000346
0,379850	-0,000339
0,387900	-0,000331
0,395950	-0,000323
0,404050	-0,000315
0,412100	-0,000306
0,420150	-0,000297
0,428200	-0,000287
0,436250	-0,000277
0,444300	-0,000266
0,452350	-0,000255
0,460400	-0,000244
0,468450	-0,000232
0,476500	-0,000219
0,484550	-0,000205
0,492600	-0,000191
0,500650	-0,000176
0,508700	-0,000161
0,516800	-0,000144
0,524850	-0,000126
0,532900	-0,000108
0,540950	-8,806405E-5
0,549000	-6,677261E-5
0,557050	-4,402072E-5
0,565100	-1,992143E-5
0,573150	6,291095E-6
0,581200	3,465772E-5
0,589250	6,476371E-5
0,597300	9,736896E-5
0,605350	0,000133
0,613400	0,000171
0,621500	0,000214
0,629550	0,000261
0,637600	0,000313
0,645650	0,000369
0,653700	0,000432
0,661750	0,000501
0,669800	0,000576
0,677850	0,000659
0,685900	0,000751
0,693950	0,000851
0,702000	0,000959
0,710050	0,001078
0,718100	0,001205
0,726200	0,001342
0,734250	0,001487
0,742300	0,001641
0,750350	0,001805
0,758400	0,001977
0,766450	0,002157
0,774500	0,002345
0,782550	0,002541
0,790600	0,002742
0,798650	0,002952
0,806700	0,003167
0,814750	0,003389
0,822800	0,003615
0,830850	0,003847
0,838950	0,004085
0,847000	0,004326
0,855050	0,004572
0,863100	0,004821
0,871150	0,005074
0,879200	0,005331
0,887250	0,005590
0,895300	0,005853
0,903350	0,006119
0,911400	0,006386
0,919450	0,006657
0,927500	0,006930
0,935550	0,007206
0,943650	0,007485
0,951700	0,007764
0,959750	0,008046
0,967800	0,008330
0,975850	0,008615
0,983900	0,008901
0,991950	0,009190
1,000000	0,009480
--- Sample: 0.6_HIGH_2 - Device: R.08 ---
-0,200000	-0,001509
-0,191950	-0,001507
-0,183900	-0,001505
-0,175850	-0,001504
-0,167800	-0,001503
-0,159750	-0,001501
-0,151700	-0,001499
-0,143600	-0,001497
-0,135550	-0,001495
-0,127500	-0,001493
-0,119450	-0,001492
-0,111400	-0,001491
-0,103350	-0,001489
-0,095300	-0,001488
-0,087250	-0,001485
-0,079200	-0,001483
-0,071150	-0,001482
-0,063100	-0,001481
-0,055050	-0,001480
-0,047000	-0,001478
-0,038950	-0,001477
-0,030850	-0,001475
-0,022800	-0,001473
-0,014750	-0,001472
-0,006700	-0,001469
0,001350	-0,001467
0,009400	-0,001466
0,017450	-0,001464
0,025500	-0,001461
0,033550	-0,001459
0,041600	-0,001458
0,049650	-0,001455
0,057700	-0,001451
0,065750	-0,001449
0,073850	-0,001447
0,081900	-0,001443
0,089950	-0,001441
0,098000	-0,001438
0,106050	-0,001435
0,114100	-0,001430
0,122150	-0,001426
0,130200	-0,001422
0,138250	-0,001417
0,146300	-0,001413
0,154350	-0,001409
0,162400	-0,001404
0,170450	-0,001398
0,178500	-0,001392
0,186600	-0,001384
0,194650	-0,001376
0,202700	-0,001369
0,210750	-0,001360
0,218800	-0,001350
0,226850	-0,001341
0,234900	-0,001331
0,242950	-0,001320
0,251000	-0,001309
0,259050	-0,001298
0,267100	-0,001287
0,275150	-0,001273
0,283200	-0,001258
0,291300	-0,001242
0,299350	-0,001227
0,307400	-0,001211
0,315450	-0,001194
0,323500	-0,001176
0,331550	-0,001157
0,339600	-0,001136
0,347650	-0,001115
0,355700	-0,001093
0,363750	-0,001072
0,371800	-0,001049
0,379850	-0,001025
0,387900	-0,000997
0,395950	-0,000970
0,404050	-0,000941
0,412100	-0,000912
0,420150	-0,000883
0,428200	-0,000852
0,436250	-0,000818
0,444300	-0,000784
0,452350	-0,000749
0,460400	-0,000712
0,468450	-0,000675
0,476500	-0,000636
0,484550	-0,000596
0,492600	-0,000554
0,500650	-0,000510
0,508700	-0,000465
0,516800	-0,000417
0,524850	-0,000369
0,532900	-0,000319
0,540950	-0,000266
0,549000	-0,000211
0,557050	-0,000153
0,565100	-8,971256E-5
0,573150	-2,657467E-5
0,581200	3,872170E-5
0,589250	0,000111
0,597300	0,000183
0,605350	0,000258
0,613400	0,000337
0,621500	0,000421
0,629550	0,000510
0,637600	0,000603
0,645650	0,000700
0,653700	0,000805
0,661750	0,000914
0,669800	0,001029
0,677850	0,001156
0,685900	0,001284
0,693950	0,001418
0,702000	0,001559
0,710050	0,001708
0,718100	0,001864
0,726200	0,002027
0,734250	0,002196
0,742300	0,002371
0,750350	0,002554
0,758400	0,002743
0,766450	0,002937
0,774500	0,003138
0,782550	0,003346
0,790600	0,003557
0,798650	0,003775
0,806700	0,003998
0,814750	0,004225
0,822800	0,004457
0,830850	0,004693
0,838950	0,004935
0,847000	0,005179
0,855050	0,005428
0,863100	0,005679
0,871150	0,005934
0,879200	0,006192
0,887250	0,006452
0,895300	0,006716
0,903350	0,006982
0,911400	0,007250
0,919450	0,007522
0,927500	0,007796
0,935550	0,008072
0,943650	0,008351
0,951700	0,008630
0,959750	0,008912
0,967800	0,009196
0,975850	0,009481
0,983900	0,009767
0,991950	0,010055
1,000000	0,010345
--- Sample: 0.6_HIGH_2 - Device: R.09 ---
-0,200000	-0,001509
-0,191950	-0,001508
-0,183900	-0,001505
-0,175850	-0,001503
-0,167800	-0,001500
-0,159750	-0,001498
-0,151700	-0,001499
-0,143600	-0,001497
-0,135550	-0,001495
-0,127500	-0,001492
-0,119450	-0,001490
-0,111400	-0,001488
-0,103350	-0,001485
-0,095300	-0,001485
-0,087250	-0,001484
-0,079200	-0,001483
-0,071150	-0,001482
-0,063100	-0,001479
-0,055050	-0,001478
-0,047000	-0,001477
-0,038950	-0,001476
-0,030850	-0,001476
-0,022800	-0,001475
-0,014750	-0,001473
-0,006700	-0,001469
0,001350	-0,001466
0,009400	-0,001464
0,017450	-0,001462
0,025500	-0,001459
0,033550	-0,001457
0,041600	-0,001454
0,049650	-0,001452
0,057700	-0,001451
0,065750	-0,001450
0,073850	-0,001447
0,081900	-0,001445
0,089950	-0,001442
0,098000	-0,001438
0,106050	-0,001434
0,114100	-0,001430
0,122150	-0,001426
0,130200	-0,001422
0,138250	-0,001419
0,146300	-0,001413
0,154350	-0,001408
0,162400	-0,001404
0,170450	-0,001398
0,178500	-0,001391
0,186600	-0,001384
0,194650	-0,001377
0,202700	-0,001370
0,210750	-0,001362
0,218800	-0,001353
0,226850	-0,001344
0,234900	-0,001335
0,242950	-0,001325
0,251000	-0,001313
0,259050	-0,001301
0,267100	-0,001288
0,275150	-0,001275
0,283200	-0,001261
0,291300	-0,001245
0,299350	-0,001230
0,307400	-0,001214
0,315450	-0,001196
0,323500	-0,001178
0,331550	-0,001160
0,339600	-0,001140
0,347650	-0,001120
0,355700	-0,001099
0,363750	-0,001076
0,371800	-0,001051
0,379850	-0,001025
0,387900	-0,000999
0,395950	-0,000973
0,404050	-0,000945
0,412100	-0,000916
0,420150	-0,000885
0,428200	-0,000854
0,436250	-0,000822
0,444300	-0,000788
0,452350	-0,000753
0,460400	-0,000716
0,468450	-0,000678
0,476500	-0,000638
0,484550	-0,000597
0,492600	-0,000554
0,500650	-0,000511
0,508700	-0,000466
0,516800	-0,000419
0,524850	-0,000370
0,532900	-0,000319
0,540950	-0,000265
0,549000	-0,000209
0,557050	-0,000151
0,565100	-8,871839E-5
0,573150	-2,649743E-5
0,581200	3,853367E-5
0,589250	0,000113
0,597300	0,000185
0,605350	0,000261
0,613400	0,000341
0,621500	0,000426
0,629550	0,000515
0,637600	0,000609
0,645650	0,000708
0,653700	0,000813
0,661750	0,000923
0,669800	0,001039
0,677850	0,001167
0,685900	0,001296
0,693950	0,001432
0,702000	0,001573
0,710050	0,001722
0,718100	0,001878
0,726200	0,002042
0,734250	0,002212
0,742300	0,002389
0,750350	0,002572
0,758400	0,002762
0,766450	0,002957
0,774500	0,003158
0,782550	0,003366
0,790600	0,003578
0,798650	0,003796
0,806700	0,004019
0,814750	0,004247
0,822800	0,004479
0,830850	0,004716
0,838950	0,004957
0,847000	0,005202
0,855050	0,005451
0,863100	0,005702
0,871150	0,005957
0,879200	0,006215
0,887250	0,006475
0,895300	0,006740
0,903350	0,007006
0,911400	0,007274
0,919450	0,007546
0,927500	0,007820
0,935550	0,008096
0,943650	0,008375
0,951700	0,008654
0,959750	0,008936
0,967800	0,009220
0,975850	0,009506
0,983900	0,009792
0,991950	0,010081
1,000000	0,010371
--- Sample: 0.6_HIGH_2 - Device: R.10 ---
-0,200000	-0,001332
-0,191950	-0,001331
-0,183900	-0,001329
-0,175850	-0,001328
-0,167800	-0,001327
-0,159750	-0,001326
-0,151700	-0,001325
-0,143600	-0,001323
-0,135550	-0,001322
-0,127500	-0,001321
-0,119450	-0,001320
-0,111400	-0,001318
-0,103350	-0,001316
-0,095300	-0,001315
-0,087250	-0,001315
-0,079200	-0,001313
-0,071150	-0,001312
-0,063100	-0,001311
-0,055050	-0,001311
-0,047000	-0,001310
-0,038950	-0,001309
-0,030850	-0,001308
-0,022800	-0,001306
-0,014750	-0,001304
-0,006700	-0,001303
0,001350	-0,001300
0,009400	-0,001299
0,017450	-0,001297
0,025500	-0,001295
0,033550	-0,001294
0,041600	-0,001293
0,049650	-0,001293
0,057700	-0,001291
0,065750	-0,001289
0,073850	-0,001287
0,081900	-0,001285
0,089950	-0,001284
0,098000	-0,001282
0,106050	-0,001280
0,114100	-0,001278
0,122150	-0,001275
0,130200	-0,001273
0,138250	-0,001270
0,146300	-0,001268
0,154350	-0,001266
0,162400	-0,001264
0,170450	-0,001262
0,178500	-0,001260
0,186600	-0,001259
0,194650	-0,001257
0,202700	-0,001256
0,210750	-0,001254
0,218800	-0,001251
0,226850	-0,001247
0,234900	-0,001244
0,242950	-0,001241
0,251000	-0,001237
0,259050	-0,001233
0,267100	-0,001230
0,275150	-0,001227
0,283200	-0,001224
0,291300	-0,001221
0,299350	-0,001218
0,307400	-0,001214
0,315450	-0,001211
0,323500	-0,001207
0,331550	-0,001204
0,339600	-0,001200
0,347650	-0,001196
0,355700	-0,001192
0,363750	-0,001187
0,371800	-0,001182
0,379850	-0,001178
0,387900	-0,001174
0,395950	-0,001169
0,404050	-0,001164
0,412100	-0,001160
0,420150	-0,001154
0,428200	-0,001148
0,436250	-0,001142
0,444300	-0,001134
0,452350	-0,001127
0,460400	-0,001118
0,468450	-0,001111
0,476500	-0,001102
0,484550	-0,001093
0,492600	-0,001084
0,500650	-0,001072
0,508700	-0,001060
0,516800	-0,001047
0,524850	-0,001034
0,532900	-0,001020
0,540950	-0,001004
0,549000	-0,000988
0,557050	-0,000968
0,565100	-0,000946
0,573150	-0,000921
0,581200	-0,000893
0,589250	-0,000860
0,597300	-0,000824
0,605350	-0,000782
0,613400	-0,000734
0,621500	-0,000679
0,629550	-0,000617
0,637600	-0,000547
0,645650	-0,000469
0,653700	-0,000380
0,661750	-0,000281
0,669800	-0,000174
0,677850	-5,518518E-5
0,685900	7,247840E-5
0,693950	0,000211
0,702000	0,000358
0,710050	0,000516
0,718100	0,000683
0,726200	0,000861
0,734250	0,001044
0,742300	0,001235
0,750350	0,001434
0,758400	0,001641
0,766450	0,001852
0,774500	0,002070
0,782550	0,002311
0,790600	0,002543
0,798650	0,002801
0,806700	0,003037
0,814750	0,003278
0,822800	0,003521
0,830850	0,003767
0,838950	0,004023
0,847000	0,004283
0,855050	0,004543
0,863100	0,004806
0,871150	0,005074
0,879200	0,005344
0,887250	0,005614
0,895300	0,005952
0,903350	0,006204
0,911400	0,006467
0,919450	0,006748
0,927500	0,007027
0,935550	0,007304
0,943650	0,007587
0,951700	0,007861
0,959750	0,008148
0,967800	0,008439
0,975850	0,008732
0,983900	0,009030
0,991950	0,009324
1,000000	0,009619
