# Supplementary material for: Increasing polymer molecular weight enables low-donor-content, efficient and scalable semi-transparent organic solar cells
Source: J Mater Chem A Mater. 2026 Jan 27;14(22):13688–706. doi: 10.1039/d5ta07234d (PMC12937936; doi:10.1039/d5ta07234d)
Supplement: TA-014-D5TA07234D-s001 [file TA-014-D5TA07234D-s001.zip › Datasets for Figures and tables/Figure_4/0.6_HIGH/0.6_HIGH_3.xls]

## Sheet: Hoja1
MMR.240412.CELL_05.	Voc (V)	Jsc (mA/cm^2)	FF %	Efficiency %	Rs (Ohm)	Rsh (Ohm)	Cell area (m^2)	Light power (W/m^2)	AVT (%)	APT (%)	AVT_T (%)	APT_T (%)
L.01	0,67	-11,03	41,05	3,03	152,24	1461	0,000008	1000,00	20.9913	18.3037	9.82747	9.18538
L.02	0,02	-10,41	25,58	0,05	18,41	18	0,000008	1000,00	22.5684	19.6352	10.2567	9.58248
L.03	0,59	-16,27	36,83	3,53	181,75	1018	0,000008	1000,00	24.5058	21.2403	10.5276	9.79969
L.04	0,67	-18,41	42,38	5,22	97,86	1040	0,000008	1000,00	28.2989	24.5409	11.8268	11.0193
L.05	0,68	-19,97	43,78	5,92	88,32	1106	0,000008	1000,00	32.7436	28.5336	13.7164	12.7991
L.06	0,68	-21,17	47,26	6,78	79,89	1793	0,000008	1000,00	36.5947	31.9932	15.3217	14.1559
L.07	0,69	-20,40	51,14	7,16	72,42	2847	0,000008	1000,00	41.2134	36.2956	20.7699	18.9342
L.08	0,69	-20,22	55,17	7,65	68,35	3234	0,000008	1000,00	47.3789	42.353	20.2152	18.6759
L.09	0,69	-19,72	59,06	8,08	65,78	4206	0,000008	1000,00	55.5028	50.4384	25.2345	23.2904
L.10	0,70	-16,43	62,87	7,25	60,92	7106	0,000008	1000,00	67.7198	62.969	27.5494	25.7653
L.11	0,66	-8,18	56,51	3,06	125,39	6015	0,000008	1000,00	76.2689	72.0235	33.4435	32.3441
L.12	0,66	-7,75	56,27	2,89	137,58	6359	0,000008	1000,00	78.8432	74.6342	36.9239	35.6601
R.01	0,65	-13,88	39,07	3,50	147,86	1125	0,000008	1000,00	20.9913	18.3037	9.82747	9.18538
R.02	0,65	-14,36	39,07	3,62	142,39	1001	0,000008	1000,00	22.5684	19.6352	10.2567	9.58248
R.03	0,65	-17,11	39,43	4,36	121,19	906	0,000008	1000,00	24.5058	21.2403	10.5276	9.79969
R.04	0,65	-19,48	41,07	5,23	102,17	950	0,000008	1000,00	28.2989	24.5409	11.8268	11.0193
R.05	0,66	-20,28	42,91	5,76	100,49	1125	0,000008	1000,00	32.7436	28.5336	13.7164	12.7991
R.06	0,67	-21,19	45,85	6,51	84,07	1948	0,000008	1000,00	36.5947	31.9932	15.3217	14.1559
R.07	0,68	-20,76	50,60	7,12	72,20	2767	0,000008	1000,00	41.2134	36.2956	20.7699	18.9342
R.08	0,68	-19,99	57,10	7,74	67,15	6402	0,000008	1000,00	47.3789	42.353	20.2152	18.6759
R.09	0,69	-19,30	60,57	8,02	61,29	9273	0,000008	1000,00	55.5028	50.4384	25.2345	23.2904
R.10	0,69	-16,66	62,75	7,25	58,22	4468	0,000008	1000,00	67.7198	62.969	27.5494	25.7653
R.11	0,32	-7,93	25,49	0,64	527,04	536	0,000008	1000,00	76.2689	72.0235	33.4435	32.3441
R.12	0,52	-7,69	31,15	1,26	351,94	1221	0,000008	1000,00	78.8432	74.6342	36.9239	35.6601
