# Supplementary material for: Increasing polymer molecular weight enables low-donor-content, efficient and scalable semi-transparent organic solar cells
Source: J Mater Chem A Mater. 2026 Jan 27;14(22):13688–706. doi: 10.1039/d5ta07234d (PMC12937936; doi:10.1039/d5ta07234d)
Supplement: TA-014-D5TA07234D-s001 [file TA-014-D5TA07234D-s001.zip › Datasets for Figures and tables/Figure_4/0.6_HIGH/0.6_HIGH_3_IV_curves.txt]

IV Curves for sample: 0.6_HIGH_3
--- Sample: 0.6_HIGH_3 - Device: L.01 ---
-0,200000	-0,001019
-0,191950	-0,001014
-0,183900	-0,001009
-0,175850	-0,001003
-0,167800	-0,000998
-0,159750	-0,000992
-0,151700	-0,000987
-0,143600	-0,000981
-0,135550	-0,000976
-0,127500	-0,000971
-0,119450	-0,000966
-0,111400	-0,000960
-0,103350	-0,000954
-0,095300	-0,000949
-0,087250	-0,000944
-0,079200	-0,000938
-0,071150	-0,000933
-0,063100	-0,000927
-0,055050	-0,000922
-0,047000	-0,000916
-0,038950	-0,000911
-0,030850	-0,000905
-0,022800	-0,000900
-0,014750	-0,000894
-0,006700	-0,000888
0,001350	-0,000882
0,009400	-0,000877
0,017450	-0,000872
0,025500	-0,000866
0,033550	-0,000860
0,041600	-0,000855
0,049650	-0,000849
0,057700	-0,000843
0,065750	-0,000838
0,073850	-0,000832
0,081900	-0,000827
0,089950	-0,000821
0,098000	-0,000816
0,106050	-0,000810
0,114100	-0,000804
0,122150	-0,000798
0,130200	-0,000792
0,138250	-0,000786
0,146300	-0,000780
0,154350	-0,000774
0,162400	-0,000769
0,170450	-0,000763
0,178500	-0,000757
0,186600	-0,000751
0,194650	-0,000746
0,202700	-0,000739
0,210750	-0,000734
0,218800	-0,000728
0,226850	-0,000722
0,234900	-0,000716
0,242950	-0,000710
0,251000	-0,000703
0,259050	-0,000697
0,267100	-0,000691
0,275150	-0,000685
0,283200	-0,000679
0,291300	-0,000673
0,299350	-0,000666
0,307400	-0,000660
0,315450	-0,000654
0,323500	-0,000647
0,331550	-0,000641
0,339600	-0,000634
0,347650	-0,000627
0,355700	-0,000621
0,363750	-0,000614
0,371800	-0,000607
0,379850	-0,000600
0,387900	-0,000592
0,395950	-0,000585
0,404050	-0,000578
0,412100	-0,000571
0,420150	-0,000564
0,428200	-0,000557
0,436250	-0,000549
0,444300	-0,000541
0,452350	-0,000534
0,460400	-0,000526
0,468450	-0,000518
0,476500	-0,000509
0,484550	-0,000500
0,492600	-0,000491
0,500650	-0,000482
0,508700	-0,000472
0,516800	-0,000462
0,524850	-0,000451
0,532900	-0,000440
0,540950	-0,000428
0,549000	-0,000416
0,557050	-0,000402
0,565100	-0,000387
0,573150	-0,000372
0,581200	-0,000355
0,589250	-0,000337
0,597300	-0,000316
0,605350	-0,000294
0,613400	-0,000268
0,621500	-0,000240
0,629550	-0,000210
0,637600	-0,000175
0,645650	-0,000138
0,653700	-9,581170E-5
0,661750	-4,968088E-5
0,669800	4,068616E-7
0,677850	5,584544E-5
0,685900	0,000115
0,693950	0,000178
0,702000	0,000246
0,710050	0,000318
0,718100	0,000393
0,726200	0,000473
0,734250	0,000557
0,742300	0,000643
0,750350	0,000733
0,758400	0,000826
0,766450	0,000922
0,774500	0,001021
0,782550	0,001123
0,790600	0,001226
0,798650	0,001332
0,806700	0,001441
0,814750	0,001551
0,822800	0,001663
0,830850	0,001777
0,838950	0,001893
0,847000	0,002010
0,855050	0,002129
0,863100	0,002249
0,871150	0,002370
0,879200	0,002493
0,887250	0,002616
0,895300	0,002742
0,903350	0,002868
0,911400	0,002995
0,919450	0,003123
0,927500	0,003253
0,935550	0,003382
0,943650	0,003514
0,951700	0,003646
0,959750	0,003779
0,967800	0,003913
0,975850	0,004047
0,983900	0,004183
0,991950	0,004319
1,000000	0,004456
--- Sample: 0.6_HIGH_3 - Device: L.03 ---
-0,200000	-0,001478
-0,191950	-0,001470
-0,183900	-0,001464
-0,175850	-0,001457
-0,167800	-0,001450
-0,159750	-0,001444
-0,151700	-0,001437
-0,143600	-0,001430
-0,135550	-0,001424
-0,127500	-0,001418
-0,119450	-0,001412
-0,111400	-0,001404
-0,103350	-0,001397
-0,095300	-0,001389
-0,087250	-0,001382
-0,079200	-0,001376
-0,071150	-0,001369
-0,063100	-0,001360
-0,055050	-0,001352
-0,047000	-0,001346
-0,038950	-0,001338
-0,030850	-0,001331
-0,022800	-0,001324
-0,014750	-0,001317
-0,006700	-0,001309
0,001350	-0,001302
0,009400	-0,001294
0,017450	-0,001285
0,025500	-0,001277
0,033550	-0,001269
0,041600	-0,001261
0,049650	-0,001253
0,057700	-0,001245
0,065750	-0,001238
0,073850	-0,001229
0,081900	-0,001220
0,089950	-0,001211
0,098000	-0,001202
0,106050	-0,001194
0,114100	-0,001185
0,122150	-0,001175
0,130200	-0,001166
0,138250	-0,001157
0,146300	-0,001146
0,154350	-0,001136
0,162400	-0,001125
0,170450	-0,001114
0,178500	-0,001102
0,186600	-0,001090
0,194650	-0,001079
0,202700	-0,001068
0,210750	-0,001056
0,218800	-0,001045
0,226850	-0,001033
0,234900	-0,001020
0,242950	-0,001007
0,251000	-0,000995
0,259050	-0,000981
0,267100	-0,000967
0,275150	-0,000953
0,283200	-0,000939
0,291300	-0,000924
0,299350	-0,000909
0,307400	-0,000894
0,315450	-0,000878
0,323500	-0,000862
0,331550	-0,000846
0,339600	-0,000829
0,347650	-0,000812
0,355700	-0,000794
0,363750	-0,000776
0,371800	-0,000758
0,379850	-0,000739
0,387900	-0,000721
0,395950	-0,000701
0,404050	-0,000681
0,412100	-0,000661
0,420150	-0,000640
0,428200	-0,000619
0,436250	-0,000596
0,444300	-0,000574
0,452350	-0,000550
0,460400	-0,000527
0,468450	-0,000502
0,476500	-0,000477
0,484550	-0,000451
0,492600	-0,000425
0,500650	-0,000397
0,508700	-0,000369
0,516800	-0,000340
0,524850	-0,000310
0,532900	-0,000278
0,540950	-0,000245
0,549000	-0,000211
0,557050	-0,000176
0,565100	-0,000139
0,573150	-0,000100
0,581200	-5,992153E-5
0,589250	-1,701713E-5
0,597300	2,859806E-5
0,605350	7,649640E-5
0,613400	0,000127
0,621500	0,000182
0,629550	0,000240
0,637600	0,000301
0,645650	0,000367
0,653700	0,000437
0,661750	0,000511
0,669800	0,000590
0,677850	0,000674
0,685900	0,000763
0,693950	0,000857
0,702000	0,000955
0,710050	0,001058
0,718100	0,001166
0,726200	0,001280
0,734250	0,001397
0,742300	0,001518
0,750350	0,001644
0,758400	0,001774
0,766450	0,001907
0,774500	0,002044
0,782550	0,002184
0,790600	0,002328
0,798650	0,002474
0,806700	0,002624
0,814750	0,002777
0,822800	0,002931
0,830850	0,003089
0,838950	0,003250
0,847000	0,003412
0,855050	0,003577
0,863100	0,003743
0,871150	0,003911
0,879200	0,004082
0,887250	0,004253
0,895300	0,004427
0,903350	0,004603
0,911400	0,004779
0,919450	0,004957
0,927500	0,005137
0,935550	0,005318
0,943650	0,005502
0,951700	0,005685
0,959750	0,005870
0,967800	0,006057
0,975850	0,006244
0,983900	0,006432
0,991950	0,006623
1,000000	0,006814
--- Sample: 0.6_HIGH_3 - Device: L.04 ---
-0,200000	-0,001641
-0,191950	-0,001635
-0,183900	-0,001630
-0,175850	-0,001624
-0,167800	-0,001618
-0,159750	-0,001611
-0,151700	-0,001604
-0,143600	-0,001597
-0,135550	-0,001592
-0,127500	-0,001587
-0,119450	-0,001581
-0,111400	-0,001573
-0,103350	-0,001564
-0,095300	-0,001558
-0,087250	-0,001551
-0,079200	-0,001543
-0,071150	-0,001535
-0,063100	-0,001527
-0,055050	-0,001521
-0,047000	-0,001514
-0,038950	-0,001508
-0,030850	-0,001501
-0,022800	-0,001494
-0,014750	-0,001487
-0,006700	-0,001480
0,001350	-0,001473
0,009400	-0,001465
0,017450	-0,001456
0,025500	-0,001448
0,033550	-0,001440
0,041600	-0,001432
0,049650	-0,001424
0,057700	-0,001415
0,065750	-0,001406
0,073850	-0,001399
0,081900	-0,001391
0,089950	-0,001383
0,098000	-0,001375
0,106050	-0,001368
0,114100	-0,001359
0,122150	-0,001351
0,130200	-0,001342
0,138250	-0,001332
0,146300	-0,001324
0,154350	-0,001315
0,162400	-0,001306
0,170450	-0,001297
0,178500	-0,001288
0,186600	-0,001277
0,194650	-0,001268
0,202700	-0,001259
0,210750	-0,001250
0,218800	-0,001242
0,226850	-0,001233
0,234900	-0,001223
0,242950	-0,001213
0,251000	-0,001203
0,259050	-0,001194
0,267100	-0,001185
0,275150	-0,001176
0,283200	-0,001166
0,291300	-0,001156
0,299350	-0,001145
0,307400	-0,001134
0,315450	-0,001123
0,323500	-0,001112
0,331550	-0,001102
0,339600	-0,001092
0,347650	-0,001081
0,355700	-0,001070
0,363750	-0,001058
0,371800	-0,001047
0,379850	-0,001035
0,387900	-0,001023
0,395950	-0,001011
0,404050	-0,000999
0,412100	-0,000986
0,420150	-0,000973
0,428200	-0,000961
0,436250	-0,000948
0,444300	-0,000935
0,452350	-0,000921
0,460400	-0,000907
0,468450	-0,000892
0,476500	-0,000877
0,484550	-0,000862
0,492600	-0,000846
0,500650	-0,000829
0,508700	-0,000812
0,516800	-0,000794
0,524850	-0,000774
0,532900	-0,000754
0,540950	-0,000733
0,549000	-0,000711
0,557050	-0,000686
0,565100	-0,000660
0,573150	-0,000632
0,581200	-0,000601
0,589250	-0,000568
0,597300	-0,000533
0,605350	-0,000493
0,613400	-0,000450
0,621500	-0,000403
0,629550	-0,000351
0,637600	-0,000294
0,645650	-0,000233
0,653700	-0,000165
0,661750	-9,163917E-5
0,669800	-1,278968E-5
0,677850	7,247948E-5
0,685900	0,000163
0,693950	0,000261
0,702000	0,000363
0,710050	0,000472
0,718100	0,000587
0,726200	0,000707
0,734250	0,000832
0,742300	0,000961
0,750350	0,001096
0,758400	0,001235
0,766450	0,001377
0,774500	0,001524
0,782550	0,001675
0,790600	0,001829
0,798650	0,001986
0,806700	0,002147
0,814750	0,002310
0,822800	0,002476
0,830850	0,002645
0,838950	0,002817
0,847000	0,002991
0,855050	0,003167
0,863100	0,003345
0,871150	0,003525
0,879200	0,003708
0,887250	0,003892
0,895300	0,004078
0,903350	0,004265
0,911400	0,004454
0,919450	0,004644
0,927500	0,004837
0,935550	0,005031
0,943650	0,005227
0,951700	0,005423
0,959750	0,005621
0,967800	0,005819
0,975850	0,006020
0,983900	0,006220
0,991950	0,006423
1,000000	0,006626
--- Sample: 0.6_HIGH_3 - Device: L.05 ---
-0,200000	-0,001732
-0,191950	-0,001728
-0,183900	-0,001724
-0,175850	-0,001720
-0,167800	-0,001718
-0,159750	-0,001713
-0,151700	-0,001708
-0,143600	-0,001703
-0,135550	-0,001698
-0,127500	-0,001693
-0,119450	-0,001688
-0,111400	-0,001682
-0,103350	-0,001675
-0,095300	-0,001668
-0,087250	-0,001661
-0,079200	-0,001655
-0,071150	-0,001650
-0,063100	-0,001646
-0,055050	-0,001640
-0,047000	-0,001634
-0,038950	-0,001627
-0,030850	-0,001621
-0,022800	-0,001616
-0,014750	-0,001611
-0,006700	-0,001605
0,001350	-0,001597
0,009400	-0,001590
0,017450	-0,001582
0,025500	-0,001574
0,033550	-0,001567
0,041600	-0,001561
0,049650	-0,001555
0,057700	-0,001547
0,065750	-0,001540
0,073850	-0,001534
0,081900	-0,001525
0,089950	-0,001517
0,098000	-0,001509
0,106050	-0,001501
0,114100	-0,001493
0,122150	-0,001484
0,130200	-0,001476
0,138250	-0,001468
0,146300	-0,001459
0,154350	-0,001451
0,162400	-0,001443
0,170450	-0,001435
0,178500	-0,001426
0,186600	-0,001417
0,194650	-0,001407
0,202700	-0,001398
0,210750	-0,001390
0,218800	-0,001381
0,226850	-0,001371
0,234900	-0,001360
0,242950	-0,001351
0,251000	-0,001341
0,259050	-0,001331
0,267100	-0,001322
0,275150	-0,001312
0,283200	-0,001302
0,291300	-0,001290
0,299350	-0,001280
0,307400	-0,001269
0,315450	-0,001258
0,323500	-0,001247
0,331550	-0,001235
0,339600	-0,001223
0,347650	-0,001212
0,355700	-0,001200
0,363750	-0,001189
0,371800	-0,001177
0,379850	-0,001165
0,387900	-0,001153
0,395950	-0,001140
0,404050	-0,001127
0,412100	-0,001113
0,420150	-0,001099
0,428200	-0,001085
0,436250	-0,001071
0,444300	-0,001056
0,452350	-0,001041
0,460400	-0,001026
0,468450	-0,001011
0,476500	-0,000995
0,484550	-0,000978
0,492600	-0,000961
0,500650	-0,000943
0,508700	-0,000924
0,516800	-0,000905
0,524850	-0,000884
0,532900	-0,000861
0,540950	-0,000838
0,549000	-0,000814
0,557050	-0,000787
0,565100	-0,000760
0,573150	-0,000730
0,581200	-0,000697
0,589250	-0,000663
0,597300	-0,000625
0,605350	-0,000584
0,613400	-0,000538
0,621500	-0,000488
0,629550	-0,000435
0,637600	-0,000376
0,645650	-0,000311
0,653700	-0,000242
0,661750	-0,000166
0,669800	-8,468648E-5
0,677850	3,070572E-6
0,685900	9,793433E-5
0,693950	0,000198
0,702000	0,000304
0,710050	0,000416
0,718100	0,000533
0,726200	0,000657
0,734250	0,000786
0,742300	0,000919
0,750350	0,001058
0,758400	0,001202
0,766450	0,001348
0,774500	0,001500
0,782550	0,001656
0,790600	0,001815
0,798650	0,001978
0,806700	0,002144
0,814750	0,002313
0,822800	0,002484
0,830850	0,002659
0,838950	0,002838
0,847000	0,003018
0,855050	0,003201
0,863100	0,003385
0,871150	0,003572
0,879200	0,003762
0,887250	0,003952
0,895300	0,004145
0,903350	0,004340
0,911400	0,004536
0,919450	0,004734
0,927500	0,004934
0,935550	0,005135
0,943650	0,005339
0,951700	0,005542
0,959750	0,005748
0,967800	0,005955
0,975850	0,006163
0,983900	0,006372
0,991950	0,006582
1,000000	0,006793
--- Sample: 0.6_HIGH_3 - Device: L.06 ---
-0,200000	-0,001776
-0,191950	-0,001773
-0,183900	-0,001771
-0,175850	-0,001769
-0,167800	-0,001767
-0,159750	-0,001765
-0,151700	-0,001762
-0,143600	-0,001760
-0,135550	-0,001756
-0,127500	-0,001752
-0,119450	-0,001749
-0,111400	-0,001746
-0,103350	-0,001743
-0,095300	-0,001740
-0,087250	-0,001738
-0,079200	-0,001734
-0,071150	-0,001731
-0,063100	-0,001727
-0,055050	-0,001722
-0,047000	-0,001718
-0,038950	-0,001715
-0,030850	-0,001711
-0,022800	-0,001708
-0,014750	-0,001703
-0,006700	-0,001698
0,001350	-0,001694
0,009400	-0,001690
0,017450	-0,001685
0,025500	-0,001682
0,033550	-0,001677
0,041600	-0,001670
0,049650	-0,001664
0,057700	-0,001661
0,065750	-0,001656
0,073850	-0,001651
0,081900	-0,001644
0,089950	-0,001637
0,098000	-0,001632
0,106050	-0,001626
0,114100	-0,001620
0,122150	-0,001616
0,130200	-0,001609
0,138250	-0,001603
0,146300	-0,001596
0,154350	-0,001589
0,162400	-0,001583
0,170450	-0,001575
0,178500	-0,001568
0,186600	-0,001560
0,194650	-0,001551
0,202700	-0,001543
0,210750	-0,001536
0,218800	-0,001528
0,226850	-0,001519
0,234900	-0,001511
0,242950	-0,001503
0,251000	-0,001494
0,259050	-0,001483
0,267100	-0,001474
0,275150	-0,001465
0,283200	-0,001455
0,291300	-0,001445
0,299350	-0,001434
0,307400	-0,001424
0,315450	-0,001413
0,323500	-0,001402
0,331550	-0,001391
0,339600	-0,001380
0,347650	-0,001368
0,355700	-0,001358
0,363750	-0,001346
0,371800	-0,001332
0,379850	-0,001319
0,387900	-0,001305
0,395950	-0,001293
0,404050	-0,001279
0,412100	-0,001266
0,420150	-0,001251
0,428200	-0,001237
0,436250	-0,001221
0,444300	-0,001205
0,452350	-0,001189
0,460400	-0,001173
0,468450	-0,001156
0,476500	-0,001139
0,484550	-0,001120
0,492600	-0,001100
0,500650	-0,001079
0,508700	-0,001058
0,516800	-0,001036
0,524850	-0,001014
0,532900	-0,000990
0,540950	-0,000963
0,549000	-0,000936
0,557050	-0,000907
0,565100	-0,000875
0,573150	-0,000841
0,581200	-0,000805
0,589250	-0,000765
0,597300	-0,000722
0,605350	-0,000676
0,613400	-0,000625
0,621500	-0,000569
0,629550	-0,000508
0,637600	-0,000442
0,645650	-0,000370
0,653700	-0,000292
0,661750	-0,000208
0,669800	-0,000118
0,677850	-2,097415E-5
0,685900	8,301518E-5
0,693950	0,000194
0,702000	0,000311
0,710050	0,000434
0,718100	0,000564
0,726200	0,000699
0,734250	0,000840
0,742300	0,000986
0,750350	0,001138
0,758400	0,001294
0,766450	0,001454
0,774500	0,001619
0,782550	0,001789
0,790600	0,001961
0,798650	0,002138
0,806700	0,002318
0,814750	0,002502
0,822800	0,002688
0,830850	0,002877
0,838950	0,003070
0,847000	0,003265
0,855050	0,003463
0,863100	0,003662
0,871150	0,003864
0,879200	0,004069
0,887250	0,004274
0,895300	0,004482
0,903350	0,004692
0,911400	0,004903
0,919450	0,005117
0,927500	0,005332
0,935550	0,005548
0,943650	0,005767
0,951700	0,005986
0,959750	0,006207
0,967800	0,006429
0,975850	0,006653
0,983900	0,006876
0,991950	0,007102
1,000000	0,007329
--- Sample: 0.6_HIGH_3 - Device: L.07 ---
-0,200000	-0,001680
-0,191950	-0,001679
-0,183900	-0,001680
-0,175850	-0,001679
-0,167800	-0,001678
-0,159750	-0,001676
-0,151700	-0,001673
-0,143600	-0,001671
-0,135550	-0,001668
-0,127500	-0,001666
-0,119450	-0,001663
-0,111400	-0,001662
-0,103350	-0,001660
-0,095300	-0,001659
-0,087250	-0,001657
-0,079200	-0,001655
-0,071150	-0,001652
-0,063100	-0,001651
-0,055050	-0,001650
-0,047000	-0,001648
-0,038950	-0,001645
-0,030850	-0,001642
-0,022800	-0,001640
-0,014750	-0,001637
-0,006700	-0,001635
0,001350	-0,001632
0,009400	-0,001629
0,017450	-0,001626
0,025500	-0,001624
0,033550	-0,001621
0,041600	-0,001619
0,049650	-0,001615
0,057700	-0,001612
0,065750	-0,001609
0,073850	-0,001606
0,081900	-0,001603
0,089950	-0,001599
0,098000	-0,001596
0,106050	-0,001592
0,114100	-0,001588
0,122150	-0,001584
0,130200	-0,001581
0,138250	-0,001576
0,146300	-0,001572
0,154350	-0,001567
0,162400	-0,001562
0,170450	-0,001558
0,178500	-0,001552
0,186600	-0,001548
0,194650	-0,001543
0,202700	-0,001538
0,210750	-0,001533
0,218800	-0,001527
0,226850	-0,001520
0,234900	-0,001514
0,242950	-0,001508
0,251000	-0,001501
0,259050	-0,001495
0,267100	-0,001488
0,275150	-0,001481
0,283200	-0,001474
0,291300	-0,001467
0,299350	-0,001459
0,307400	-0,001452
0,315450	-0,001443
0,323500	-0,001435
0,331550	-0,001426
0,339600	-0,001416
0,347650	-0,001406
0,355700	-0,001395
0,363750	-0,001385
0,371800	-0,001375
0,379850	-0,001365
0,387900	-0,001354
0,395950	-0,001342
0,404050	-0,001330
0,412100	-0,001318
0,420150	-0,001305
0,428200	-0,001291
0,436250	-0,001277
0,444300	-0,001264
0,452350	-0,001249
0,460400	-0,001233
0,468450	-0,001216
0,476500	-0,001199
0,484550	-0,001181
0,492600	-0,001162
0,500650	-0,001143
0,508700	-0,001123
0,516800	-0,001101
0,524850	-0,001079
0,532900	-0,001055
0,540950	-0,001030
0,549000	-0,001003
0,557050	-0,000974
0,565100	-0,000942
0,573150	-0,000907
0,581200	-0,000871
0,589250	-0,000831
0,597300	-0,000788
0,605350	-0,000741
0,613400	-0,000689
0,621500	-0,000633
0,629550	-0,000571
0,637600	-0,000504
0,645650	-0,000431
0,653700	-0,000351
0,661750	-0,000265
0,669800	-0,000172
0,677850	-7,159317E-5
0,685900	3,536491E-5
0,693950	0,000151
0,702000	0,000272
0,710050	0,000400
0,718100	0,000536
0,726200	0,000678
0,734250	0,000826
0,742300	0,000979
0,750350	0,001138
0,758400	0,001303
0,766450	0,001471
0,774500	0,001646
0,782550	0,001825
0,790600	0,002008
0,798650	0,002195
0,806700	0,002386
0,814750	0,002581
0,822800	0,002778
0,830850	0,002980
0,838950	0,003185
0,847000	0,003393
0,855050	0,003603
0,863100	0,003815
0,871150	0,004030
0,879200	0,004248
0,887250	0,004466
0,895300	0,004688
0,903350	0,004912
0,911400	0,005136
0,919450	0,005364
0,927500	0,005593
0,935550	0,005824
0,943650	0,006058
0,951700	0,006291
0,959750	0,006526
0,967800	0,006763
0,975850	0,007001
0,983900	0,007240
0,991950	0,007480
1,000000	0,007722
--- Sample: 0.6_HIGH_3 - Device: L.08 ---
-0,200000	-0,001676
-0,191950	-0,001671
-0,183900	-0,001667
-0,175850	-0,001663
-0,167800	-0,001662
-0,159750	-0,001659
-0,151700	-0,001653
-0,143600	-0,001652
-0,135550	-0,001652
-0,127500	-0,001649
-0,119450	-0,001645
-0,111400	-0,001643
-0,103350	-0,001642
-0,095300	-0,001641
-0,087250	-0,001639
-0,079200	-0,001637
-0,071150	-0,001636
-0,063100	-0,001634
-0,055050	-0,001633
-0,047000	-0,001631
-0,038950	-0,001630
-0,030850	-0,001628
-0,022800	-0,001626
-0,014750	-0,001623
-0,006700	-0,001621
0,001350	-0,001618
0,009400	-0,001615
0,017450	-0,001613
0,025500	-0,001612
0,033550	-0,001611
0,041600	-0,001610
0,049650	-0,001608
0,057700	-0,001605
0,065750	-0,001603
0,073850	-0,001600
0,081900	-0,001597
0,089950	-0,001595
0,098000	-0,001591
0,106050	-0,001588
0,114100	-0,001584
0,122150	-0,001581
0,130200	-0,001579
0,138250	-0,001575
0,146300	-0,001572
0,154350	-0,001569
0,162400	-0,001567
0,170450	-0,001564
0,178500	-0,001561
0,186600	-0,001557
0,194650	-0,001552
0,202700	-0,001548
0,210750	-0,001545
0,218800	-0,001541
0,226850	-0,001536
0,234900	-0,001531
0,242950	-0,001525
0,251000	-0,001522
0,259050	-0,001516
0,267100	-0,001512
0,275150	-0,001508
0,283200	-0,001503
0,291300	-0,001498
0,299350	-0,001492
0,307400	-0,001486
0,315450	-0,001480
0,323500	-0,001473
0,331550	-0,001466
0,339600	-0,001459
0,347650	-0,001450
0,355700	-0,001442
0,363750	-0,001434
0,371800	-0,001427
0,379850	-0,001419
0,387900	-0,001410
0,395950	-0,001402
0,404050	-0,001394
0,412100	-0,001383
0,420150	-0,001372
0,428200	-0,001359
0,436250	-0,001348
0,444300	-0,001336
0,452350	-0,001322
0,460400	-0,001307
0,468450	-0,001292
0,476500	-0,001277
0,484550	-0,001259
0,492600	-0,001242
0,500650	-0,001223
0,508700	-0,001203
0,516800	-0,001183
0,524850	-0,001161
0,532900	-0,001137
0,540950	-0,001109
0,549000	-0,001081
0,557050	-0,001052
0,565100	-0,001021
0,573150	-0,000985
0,581200	-0,000948
0,589250	-0,000907
0,597300	-0,000862
0,605350	-0,000813
0,613400	-0,000759
0,621500	-0,000699
0,629550	-0,000635
0,637600	-0,000562
0,645650	-0,000483
0,653700	-0,000401
0,661750	-0,000296
0,669800	-0,000190
0,677850	-8,380463E-5
0,685900	2,988789E-5
0,693950	0,000154
0,702000	0,000279
0,710050	0,000415
0,718100	0,000562
0,726200	0,000713
0,734250	0,000870
0,742300	0,001030
0,750350	0,001192
0,758400	0,001366
0,766450	0,001543
0,774500	0,001728
0,782550	0,001916
0,790600	0,002108
0,798650	0,002304
0,806700	0,002504
0,814750	0,002713
0,822800	0,002921
0,830850	0,003131
0,838950	0,003346
0,847000	0,003563
0,855050	0,003783
0,863100	0,004005
0,871150	0,004230
0,879200	0,004458
0,887250	0,004685
0,895300	0,004916
0,903350	0,005150
0,911400	0,005383
0,919450	0,005621
0,927500	0,005865
0,935550	0,006106
0,943650	0,006347
0,951700	0,006589
0,959750	0,006833
0,967800	0,007079
0,975850	0,007327
0,983900	0,007574
0,991950	0,007823
1,000000	0,008073
--- Sample: 0.6_HIGH_3 - Device: L.09 ---
-0,200000	-0,001611
-0,191950	-0,001609
-0,183900	-0,001608
-0,175850	-0,001606
-0,167800	-0,001605
-0,159750	-0,001605
-0,151700	-0,001605
-0,143600	-0,001605
-0,135550	-0,001603
-0,127500	-0,001601
-0,119450	-0,001600
-0,111400	-0,001598
-0,103350	-0,001596
-0,095300	-0,001595
-0,087250	-0,001593
-0,079200	-0,001592
-0,071150	-0,001591
-0,063100	-0,001591
-0,055050	-0,001590
-0,047000	-0,001588
-0,038950	-0,001587
-0,030850	-0,001586
-0,022800	-0,001584
-0,014750	-0,001581
-0,006700	-0,001579
0,001350	-0,001578
0,009400	-0,001576
0,017450	-0,001573
0,025500	-0,001572
0,033550	-0,001570
0,041600	-0,001570
0,049650	-0,001570
0,057700	-0,001567
0,065750	-0,001564
0,073850	-0,001562
0,081900	-0,001560
0,089950	-0,001559
0,098000	-0,001556
0,106050	-0,001554
0,114100	-0,001551
0,122150	-0,001548
0,130200	-0,001545
0,138250	-0,001543
0,146300	-0,001540
0,154350	-0,001539
0,162400	-0,001537
0,170450	-0,001535
0,178500	-0,001532
0,186600	-0,001528
0,194650	-0,001525
0,202700	-0,001522
0,210750	-0,001521
0,218800	-0,001518
0,226850	-0,001514
0,234900	-0,001510
0,242950	-0,001507
0,251000	-0,001503
0,259050	-0,001499
0,267100	-0,001495
0,275150	-0,001492
0,283200	-0,001488
0,291300	-0,001484
0,299350	-0,001480
0,307400	-0,001475
0,315450	-0,001470
0,323500	-0,001465
0,331550	-0,001461
0,339600	-0,001457
0,347650	-0,001451
0,355700	-0,001446
0,363750	-0,001441
0,371800	-0,001436
0,379850	-0,001430
0,387900	-0,001422
0,395950	-0,001415
0,404050	-0,001408
0,412100	-0,001399
0,420150	-0,001392
0,428200	-0,001384
0,436250	-0,001376
0,444300	-0,001367
0,452350	-0,001357
0,460400	-0,001346
0,468450	-0,001334
0,476500	-0,001322
0,484550	-0,001310
0,492600	-0,001297
0,500650	-0,001283
0,508700	-0,001267
0,516800	-0,001250
0,524850	-0,001232
0,532900	-0,001212
0,540950	-0,001191
0,549000	-0,001170
0,557050	-0,001145
0,565100	-0,001119
0,573150	-0,001089
0,581200	-0,001057
0,589250	-0,001021
0,597300	-0,000981
0,605350	-0,000938
0,613400	-0,000889
0,621500	-0,000835
0,629550	-0,000776
0,637600	-0,000709
0,645650	-0,000637
0,653700	-0,000558
0,661750	-0,000470
0,669800	-0,000376
0,677850	-0,000274
0,685900	-0,000164
0,693950	-4,506209E-5
0,702000	8,028897E-5
0,710050	0,000215
0,718100	0,000357
0,726200	0,000506
0,734250	0,000662
0,742300	0,000823
0,750350	0,000990
0,758400	0,001164
0,766450	0,001342
0,774500	0,001526
0,782550	0,001714
0,790600	0,001907
0,798650	0,002104
0,806700	0,002306
0,814750	0,002511
0,822800	0,002718
0,830850	0,002930
0,838950	0,003146
0,847000	0,003364
0,855050	0,003584
0,863100	0,003806
0,871150	0,004032
0,879200	0,004259
0,887250	0,004488
0,895300	0,004720
0,903350	0,004954
0,911400	0,005188
0,919450	0,005425
0,927500	0,005664
0,935550	0,005905
0,943650	0,006147
0,951700	0,006390
0,959750	0,006634
0,967800	0,006880
0,975850	0,007127
0,983900	0,007374
0,991950	0,007624
1,000000	0,007876
--- Sample: 0.6_HIGH_3 - Device: L.10 ---
-0,200000	-0,001341
-0,191950	-0,001340
-0,183900	-0,001339
-0,175850	-0,001339
-0,167800	-0,001338
-0,159750	-0,001338
-0,151700	-0,001336
-0,143600	-0,001335
-0,135550	-0,001333
-0,127500	-0,001331
-0,119450	-0,001330
-0,111400	-0,001329
-0,103350	-0,001329
-0,095300	-0,001329
-0,087250	-0,001330
-0,079200	-0,001329
-0,071150	-0,001328
-0,063100	-0,001326
-0,055050	-0,001324
-0,047000	-0,001323
-0,038950	-0,001322
-0,030850	-0,001321
-0,022800	-0,001319
-0,014750	-0,001317
-0,006700	-0,001316
0,001350	-0,001315
0,009400	-0,001313
0,017450	-0,001313
0,025500	-0,001312
0,033550	-0,001311
0,041600	-0,001309
0,049650	-0,001307
0,057700	-0,001305
0,065750	-0,001304
0,073850	-0,001303
0,081900	-0,001302
0,089950	-0,001300
0,098000	-0,001298
0,106050	-0,001297
0,114100	-0,001295
0,122150	-0,001293
0,130200	-0,001292
0,138250	-0,001290
0,146300	-0,001288
0,154350	-0,001287
0,162400	-0,001286
0,170450	-0,001284
0,178500	-0,001281
0,186600	-0,001279
0,194650	-0,001277
0,202700	-0,001274
0,210750	-0,001272
0,218800	-0,001270
0,226850	-0,001268
0,234900	-0,001265
0,242950	-0,001264
0,251000	-0,001262
0,259050	-0,001259
0,267100	-0,001255
0,275150	-0,001253
0,283200	-0,001250
0,291300	-0,001247
0,299350	-0,001244
0,307400	-0,001241
0,315450	-0,001238
0,323500	-0,001235
0,331550	-0,001232
0,339600	-0,001229
0,347650	-0,001225
0,355700	-0,001222
0,363750	-0,001218
0,371800	-0,001214
0,379850	-0,001210
0,387900	-0,001206
0,395950	-0,001202
0,404050	-0,001198
0,412100	-0,001194
0,420150	-0,001190
0,428200	-0,001184
0,436250	-0,001179
0,444300	-0,001173
0,452350	-0,001168
0,460400	-0,001161
0,468450	-0,001155
0,476500	-0,001149
0,484550	-0,001142
0,492600	-0,001134
0,500650	-0,001125
0,508700	-0,001116
0,516800	-0,001106
0,524850	-0,001095
0,532900	-0,001083
0,540950	-0,001071
0,549000	-0,001057
0,557050	-0,001041
0,565100	-0,001024
0,573150	-0,001004
0,581200	-0,000981
0,589250	-0,000956
0,597300	-0,000928
0,605350	-0,000896
0,613400	-0,000858
0,621500	-0,000814
0,629550	-0,000765
0,637600	-0,000709
0,645650	-0,000645
0,653700	-0,000574
0,661750	-0,000494
0,669800	-0,000404
0,677850	-0,000305
0,685900	-0,000196
0,693950	-7,868757E-5
0,702000	4,758516E-5
0,710050	0,000186
0,718100	0,000331
0,726200	0,000485
0,734250	0,000647
0,742300	0,000815
0,750350	0,000990
0,758400	0,001172
0,766450	0,001358
0,774500	0,001552
0,782550	0,001751
0,790600	0,001954
0,798650	0,002162
0,806700	0,002374
0,814750	0,002590
0,822800	0,002809
0,830850	0,003032
0,838950	0,003260
0,847000	0,003489
0,855050	0,003721
0,863100	0,003955
0,871150	0,004192
0,879200	0,004431
0,887250	0,004672
0,895300	0,004915
0,903350	0,005161
0,911400	0,005407
0,919450	0,005655
0,927500	0,005906
0,935550	0,006158
0,943650	0,006412
0,951700	0,006666
0,959750	0,006922
0,967800	0,007179
0,975850	0,007438
0,983900	0,007696
0,991950	0,007956
1,000000	0,008218
--- Sample: 0.6_HIGH_3 - Device: L.11 ---
-0,200000	-0,000683
-0,191950	-0,000682
-0,183900	-0,000681
-0,175850	-0,000680
-0,167800	-0,000679
-0,159750	-0,000677
-0,151700	-0,000676
-0,143600	-0,000674
-0,135550	-0,000673
-0,127500	-0,000672
-0,119450	-0,000671
-0,111400	-0,000670
-0,103350	-0,000668
-0,095300	-0,000667
-0,087250	-0,000666
-0,079200	-0,000665
-0,071150	-0,000664
-0,063100	-0,000663
-0,055050	-0,000662
-0,047000	-0,000661
-0,038950	-0,000661
-0,030850	-0,000659
-0,022800	-0,000658
-0,014750	-0,000657
-0,006700	-0,000656
0,001350	-0,000655
0,009400	-0,000653
0,017450	-0,000651
0,025500	-0,000650
0,033550	-0,000649
0,041600	-0,000648
0,049650	-0,000647
0,057700	-0,000645
0,065750	-0,000644
0,073850	-0,000643
0,081900	-0,000642
0,089950	-0,000641
0,098000	-0,000640
0,106050	-0,000638
0,114100	-0,000637
0,122150	-0,000635
0,130200	-0,000633
0,138250	-0,000632
0,146300	-0,000630
0,154350	-0,000628
0,162400	-0,000627
0,170450	-0,000626
0,178500	-0,000625
0,186600	-0,000623
0,194650	-0,000621
0,202700	-0,000619
0,210750	-0,000617
0,218800	-0,000616
0,226850	-0,000614
0,234900	-0,000612
0,242950	-0,000610
0,251000	-0,000608
0,259050	-0,000606
0,267100	-0,000604
0,275150	-0,000602
0,283200	-0,000600
0,291300	-0,000598
0,299350	-0,000595
0,307400	-0,000592
0,315450	-0,000590
0,323500	-0,000587
0,331550	-0,000584
0,339600	-0,000582
0,347650	-0,000579
0,355700	-0,000575
0,363750	-0,000572
0,371800	-0,000568
0,379850	-0,000566
0,387900	-0,000562
0,395950	-0,000558
0,404050	-0,000554
0,412100	-0,000550
0,420150	-0,000546
0,428200	-0,000543
0,436250	-0,000537
0,444300	-0,000533
0,452350	-0,000528
0,460400	-0,000522
0,468450	-0,000516
0,476500	-0,000510
0,484550	-0,000503
0,492600	-0,000496
0,500650	-0,000489
0,508700	-0,000481
0,516800	-0,000473
0,524850	-0,000464
0,532900	-0,000454
0,540950	-0,000444
0,549000	-0,000433
0,557050	-0,000421
0,565100	-0,000408
0,573150	-0,000392
0,581200	-0,000374
0,589250	-0,000356
0,597300	-0,000335
0,605350	-0,000312
0,613400	-0,000284
0,621500	-0,000253
0,629550	-0,000219
0,637600	-0,000177
0,645650	-0,000132
0,653700	-8,095461E-5
0,661750	-2,176868E-5
0,669800	4,449628E-5
0,677850	0,000124
0,685900	0,000209
0,693950	0,000302
0,702000	0,000405
0,710050	0,000519
0,718100	0,000644
0,726200	0,000779
0,734250	0,000923
0,742300	0,001077
0,750350	0,001239
0,758400	0,001409
0,766450	0,001586
0,774500	0,001770
0,782550	0,001961
0,790600	0,002159
0,798650	0,002362
0,806700	0,002571
0,814750	0,002788
0,822800	0,003001
0,830850	0,003222
0,838950	0,003451
0,847000	0,003679
0,855050	0,003912
0,863100	0,004159
0,871150	0,004392
0,879200	0,004635
0,887250	0,004877
0,895300	0,005123
0,903350	0,005371
0,911400	0,005618
0,919450	0,005870
0,927500	0,006125
0,935550	0,006379
0,943650	0,006638
0,951700	0,006896
0,959750	0,007155
0,967800	0,007421
0,975850	0,007685
0,983900	0,007950
0,991950	0,008216
1,000000	0,008483
--- Sample: 0.6_HIGH_3 - Device: L.12 ---
-0,200000	-0,000649
-0,191950	-0,000648
-0,183900	-0,000647
-0,175850	-0,000645
-0,167800	-0,000644
-0,159750	-0,000642
-0,151700	-0,000641
-0,143600	-0,000639
-0,135550	-0,000638
-0,127500	-0,000637
-0,119450	-0,000636
-0,111400	-0,000636
-0,103350	-0,000635
-0,095300	-0,000634
-0,087250	-0,000633
-0,079200	-0,000632
-0,071150	-0,000631
-0,063100	-0,000630
-0,055050	-0,000628
-0,047000	-0,000627
-0,038950	-0,000626
-0,030850	-0,000625
-0,022800	-0,000624
-0,014750	-0,000623
-0,006700	-0,000622
0,001350	-0,000620
0,009400	-0,000619
0,017450	-0,000618
0,025500	-0,000617
0,033550	-0,000616
0,041600	-0,000615
0,049650	-0,000615
0,057700	-0,000613
0,065750	-0,000612
0,073850	-0,000611
0,081900	-0,000610
0,089950	-0,000609
0,098000	-0,000608
0,106050	-0,000607
0,114100	-0,000605
0,122150	-0,000604
0,130200	-0,000602
0,138250	-0,000601
0,146300	-0,000599
0,154350	-0,000597
0,162400	-0,000596
0,170450	-0,000595
0,178500	-0,000593
0,186600	-0,000591
0,194650	-0,000589
0,202700	-0,000588
0,210750	-0,000587
0,218800	-0,000585
0,226850	-0,000583
0,234900	-0,000581
0,242950	-0,000579
0,251000	-0,000577
0,259050	-0,000575
0,267100	-0,000573
0,275150	-0,000571
0,283200	-0,000569
0,291300	-0,000567
0,299350	-0,000565
0,307400	-0,000562
0,315450	-0,000559
0,323500	-0,000556
0,331550	-0,000554
0,339600	-0,000551
0,347650	-0,000548
0,355700	-0,000545
0,363750	-0,000542
0,371800	-0,000539
0,379850	-0,000536
0,387900	-0,000532
0,395950	-0,000528
0,404050	-0,000525
0,412100	-0,000521
0,420150	-0,000517
0,428200	-0,000513
0,436250	-0,000508
0,444300	-0,000503
0,452350	-0,000498
0,460400	-0,000493
0,468450	-0,000487
0,476500	-0,000481
0,484550	-0,000475
0,492600	-0,000469
0,500650	-0,000461
0,508700	-0,000454
0,516800	-0,000445
0,524850	-0,000437
0,532900	-0,000428
0,540950	-0,000418
0,549000	-0,000407
0,557050	-0,000395
0,565100	-0,000382
0,573150	-0,000367
0,581200	-0,000351
0,589250	-0,000334
0,597300	-0,000314
0,605350	-0,000293
0,613400	-0,000268
0,621500	-0,000240
0,629550	-0,000208
0,637600	-0,000173
0,645650	-0,000131
0,653700	-8,514144E-5
0,661750	-3,059454E-5
0,669800	3,123970E-5
0,677850	0,000101
0,685900	0,000181
0,693950	0,000269
0,702000	0,000367
0,710050	0,000474
0,718100	0,000592
0,726200	0,000720
0,734250	0,000856
0,742300	0,001001
0,750350	0,001155
0,758400	0,001318
0,766450	0,001487
0,774500	0,001663
0,782550	0,001847
0,790600	0,002036
0,798650	0,002231
0,806700	0,002431
0,814750	0,002636
0,822800	0,002845
0,830850	0,003059
0,838950	0,003277
0,847000	0,003498
0,855050	0,003723
0,863100	0,003949
0,871150	0,004179
0,879200	0,004412
0,887250	0,004647
0,895300	0,004884
0,903350	0,005124
0,911400	0,005365
0,919450	0,005609
0,927500	0,005854
0,935550	0,006101
0,943650	0,006352
0,951700	0,006601
0,959750	0,006853
0,967800	0,007107
0,975850	0,007361
0,983900	0,007616
0,991950	0,007873
1,000000	0,008131
--- Sample: 0.6_HIGH_3 - Device: R.01 ---
-0,200000	-0,001294
-0,191950	-0,001287
-0,183900	-0,001280
-0,175850	-0,001273
-0,167800	-0,001265
-0,159750	-0,001258
-0,151700	-0,001250
-0,143600	-0,001243
-0,135550	-0,001236
-0,127500	-0,001228
-0,119450	-0,001221
-0,111400	-0,001214
-0,103350	-0,001206
-0,095300	-0,001198
-0,087250	-0,001191
-0,079200	-0,001184
-0,071150	-0,001177
-0,063100	-0,001170
-0,055050	-0,001162
-0,047000	-0,001153
-0,038950	-0,001146
-0,030850	-0,001138
-0,022800	-0,001131
-0,014750	-0,001123
-0,006700	-0,001117
0,001350	-0,001110
0,009400	-0,001103
0,017450	-0,001095
0,025500	-0,001087
0,033550	-0,001079
0,041600	-0,001071
0,049650	-0,001064
0,057700	-0,001056
0,065750	-0,001047
0,073850	-0,001040
0,081900	-0,001032
0,089950	-0,001025
0,098000	-0,001017
0,106050	-0,001009
0,114100	-0,001001
0,122150	-0,000993
0,130200	-0,000985
0,138250	-0,000977
0,146300	-0,000969
0,154350	-0,000961
0,162400	-0,000953
0,170450	-0,000944
0,178500	-0,000937
0,186600	-0,000929
0,194650	-0,000921
0,202700	-0,000913
0,210750	-0,000905
0,218800	-0,000896
0,226850	-0,000887
0,234900	-0,000878
0,242950	-0,000869
0,251000	-0,000861
0,259050	-0,000853
0,267100	-0,000844
0,275150	-0,000835
0,283200	-0,000826
0,291300	-0,000817
0,299350	-0,000808
0,307400	-0,000799
0,315450	-0,000790
0,323500	-0,000781
0,331550	-0,000772
0,339600	-0,000763
0,347650	-0,000754
0,355700	-0,000744
0,363750	-0,000734
0,371800	-0,000724
0,379850	-0,000715
0,387900	-0,000705
0,395950	-0,000694
0,404050	-0,000684
0,412100	-0,000674
0,420150	-0,000664
0,428200	-0,000653
0,436250	-0,000642
0,444300	-0,000630
0,452350	-0,000618
0,460400	-0,000606
0,468450	-0,000594
0,476500	-0,000581
0,484550	-0,000568
0,492600	-0,000555
0,500650	-0,000541
0,508700	-0,000526
0,516800	-0,000510
0,524850	-0,000493
0,532900	-0,000476
0,540950	-0,000458
0,549000	-0,000438
0,557050	-0,000417
0,565100	-0,000394
0,573150	-0,000369
0,581200	-0,000342
0,589250	-0,000313
0,597300	-0,000282
0,605350	-0,000248
0,613400	-0,000210
0,621500	-0,000169
0,629550	-0,000125
0,637600	-7,651338E-5
0,645650	-2,433330E-5
0,653700	3,214112E-5
0,661750	9,273690E-5
0,669800	0,000157
0,677850	0,000226
0,685900	0,000298
0,693950	0,000375
0,702000	0,000455
0,710050	0,000539
0,718100	0,000627
0,726200	0,000718
0,734250	0,000812
0,742300	0,000909
0,750350	0,001009
0,758400	0,001112
0,766450	0,001217
0,774500	0,001325
0,782550	0,001435
0,790600	0,001547
0,798650	0,001661
0,806700	0,001777
0,814750	0,001895
0,822800	0,002015
0,830850	0,002136
0,838950	0,002259
0,847000	0,002384
0,855050	0,002510
0,863100	0,002636
0,871150	0,002765
0,879200	0,002895
0,887250	0,003025
0,895300	0,003157
0,903350	0,003290
0,911400	0,003424
0,919450	0,003559
0,927500	0,003696
0,935550	0,003833
0,943650	0,003971
0,951700	0,004109
0,959750	0,004248
0,967800	0,004389
0,975850	0,004530
0,983900	0,004672
0,991950	0,004815
1,000000	0,004958
--- Sample: 0.6_HIGH_3 - Device: R.02 ---
-0,200000	-0,001339
-0,191950	-0,001331
-0,183900	-0,001323
-0,175850	-0,001316
-0,167800	-0,001308
-0,159750	-0,001302
-0,151700	-0,001294
-0,143600	-0,001287
-0,135550	-0,001279
-0,127500	-0,001271
-0,119450	-0,001264
-0,111400	-0,001256
-0,103350	-0,001249
-0,095300	-0,001242
-0,087250	-0,001234
-0,079200	-0,001227
-0,071150	-0,001219
-0,063100	-0,001211
-0,055050	-0,001204
-0,047000	-0,001196
-0,038950	-0,001188
-0,030850	-0,001180
-0,022800	-0,001173
-0,014750	-0,001165
-0,006700	-0,001157
0,001350	-0,001149
0,009400	-0,001141
0,017450	-0,001133
0,025500	-0,001125
0,033550	-0,001117
0,041600	-0,001110
0,049650	-0,001102
0,057700	-0,001094
0,065750	-0,001086
0,073850	-0,001077
0,081900	-0,001069
0,089950	-0,001061
0,098000	-0,001053
0,106050	-0,001044
0,114100	-0,001036
0,122150	-0,001028
0,130200	-0,001019
0,138250	-0,001011
0,146300	-0,001003
0,154350	-0,000995
0,162400	-0,000986
0,170450	-0,000978
0,178500	-0,000969
0,186600	-0,000961
0,194650	-0,000952
0,202700	-0,000943
0,210750	-0,000935
0,218800	-0,000927
0,226850	-0,000918
0,234900	-0,000910
0,242950	-0,000902
0,251000	-0,000893
0,259050	-0,000884
0,267100	-0,000875
0,275150	-0,000866
0,283200	-0,000857
0,291300	-0,000847
0,299350	-0,000837
0,307400	-0,000828
0,315450	-0,000818
0,323500	-0,000809
0,331550	-0,000800
0,339600	-0,000790
0,347650	-0,000781
0,355700	-0,000770
0,363750	-0,000760
0,371800	-0,000750
0,379850	-0,000740
0,387900	-0,000730
0,395950	-0,000720
0,404050	-0,000709
0,412100	-0,000698
0,420150	-0,000687
0,428200	-0,000675
0,436250	-0,000664
0,444300	-0,000652
0,452350	-0,000640
0,460400	-0,000627
0,468450	-0,000615
0,476500	-0,000602
0,484550	-0,000588
0,492600	-0,000573
0,500650	-0,000558
0,508700	-0,000543
0,516800	-0,000527
0,524850	-0,000510
0,532900	-0,000492
0,540950	-0,000472
0,549000	-0,000452
0,557050	-0,000430
0,565100	-0,000406
0,573150	-0,000380
0,581200	-0,000353
0,589250	-0,000322
0,597300	-0,000289
0,605350	-0,000254
0,613400	-0,000215
0,621500	-0,000172
0,629550	-0,000126
0,637600	-7,576587E-5
0,645650	-2,156144E-5
0,653700	3,701243E-5
0,661750	9,989504E-5
0,669800	0,000166
0,677850	0,000238
0,685900	0,000313
0,693950	0,000393
0,702000	0,000476
0,710050	0,000563
0,718100	0,000654
0,726200	0,000748
0,734250	0,000846
0,742300	0,000946
0,750350	0,001050
0,758400	0,001157
0,766450	0,001265
0,774500	0,001377
0,782550	0,001491
0,790600	0,001607
0,798650	0,001725
0,806700	0,001846
0,814750	0,001968
0,822800	0,002091
0,830850	0,002217
0,838950	0,002345
0,847000	0,002474
0,855050	0,002605
0,863100	0,002736
0,871150	0,002870
0,879200	0,003004
0,887250	0,003139
0,895300	0,003276
0,903350	0,003414
0,911400	0,003553
0,919450	0,003693
0,927500	0,003835
0,935550	0,003976
0,943650	0,004120
0,951700	0,004264
0,959750	0,004409
0,967800	0,004554
0,975850	0,004701
0,983900	0,004847
0,991950	0,004995
1,000000	0,005143
--- Sample: 0.6_HIGH_3 - Device: R.05 ---
-0,200000	-0,001767
-0,191950	-0,001763
-0,183900	-0,001759
-0,175850	-0,001753
-0,167800	-0,001746
-0,159750	-0,001742
-0,151700	-0,001738
-0,143600	-0,001732
-0,135550	-0,001727
-0,127500	-0,001722
-0,119450	-0,001717
-0,111400	-0,001713
-0,103350	-0,001708
-0,095300	-0,001701
-0,087250	-0,001694
-0,079200	-0,001688
-0,071150	-0,001682
-0,063100	-0,001676
-0,055050	-0,001670
-0,047000	-0,001663
-0,038950	-0,001657
-0,030850	-0,001651
-0,022800	-0,001645
-0,014750	-0,001637
-0,006700	-0,001629
0,001350	-0,001623
0,009400	-0,001615
0,017450	-0,001608
0,025500	-0,001602
0,033550	-0,001595
0,041600	-0,001588
0,049650	-0,001581
0,057700	-0,001574
0,065750	-0,001566
0,073850	-0,001558
[truncated: 870 more rows]
