# Supplementary material for: Increasing polymer molecular weight enables low-donor-content, efficient and scalable semi-transparent organic solar cells
Source: J Mater Chem A Mater. 2026 Jan 27;14(22):13688–706. doi: 10.1039/d5ta07234d (PMC12937936; doi:10.1039/d5ta07234d)
Supplement: TA-014-D5TA07234D-s001 [file TA-014-D5TA07234D-s001.zip › Datasets for Figures and tables/Figure_4/0.6_HIGH/0.6_HIGH_4.xls]

## Sheet: Hoja1
MMR.240618.CELL_04.	Voc (V)	Jsc (mA/cm^2)	FF %	Efficiency %	Rs (Ohm)	Rsh (Ohm)	Cell area (m^2)	Light power (W/m^2)	AVT (%)	APT (%)
L.01	0,71	-17,17	41,24	5,03	114,71	1090	0,000008	1000,00	26	22.666
L.02	0,70	-17,93	41,60	5,24	110,06	1087	0,000008	1000,00	28	20.9509
L.03	0,70	-17,93	41,24	5,19	108,60	941	0,000008	1000,00	30	21.0151
L.04	0,70	-19,34	42,46	5,76	98,34	1134	0,000008	1000,00	31.7717	23.9987
L.05	0,70	-20,64	48,76	7,07	81,13	2295	0,000008	1000,00	35.4103	27.0282
L.06	0,70	-21,25	52,53	7,84	71,45	4366	0,000008	1000,00	39.33	30.3727
L.07	0,70	-20,96	56,82	8,36	66,54	7313	0,000008	1000,00	43.2783	33.8679
L.08	0,70	-20,46	62,20	8,93	58,78	5482	0,000008	1000,00	48.1037	38.3013
L.09	0,71	-20,27	64,42	9,27	50,27	3390	0,000008	1000,00	54.9234	44.6573
L.10	0,71	-17,41	68,85	8,51	46,68	17691	0,000008	1000,00	64.9709	55.1343
L.11	0,36	-9,97	39,75	1,41	-133,86	715	0,000008	1000,00	73.4384	64.348
L.12	0,66	-11,33	41,59	3,12	140,76	1816	0,000008	1000,00	75.452	66.582
R.01	0,69	-19,48	40,67	5,43	109,52	898	0,000008	1000,00	26	22.666
R.02	0,68	-19,56	40,95	5,43	110,76	960	0,000008	1000,00	28	20.9509
R.03	0,68	-20,59	42,41	5,92	100,56	958	0,000008	1000,00	30	21.0151
R.04	0,68	-21,76	45,82	6,76	90,02	1461	0,000008	1000,00	31.7717	23.9987
R.05	0,69	-22,44	49,13	7,56	77,22	2869	0,000008	1000,00	35.4103	27.0282
R.06	0,69	-22,22	54,97	8,38	69,02	10968	0,000008	1000,00	39.33	30.3727
R.07	0,69	-21,89	58,18	8,84	61,82	6456	0,000008	1000,00	43.2783	33.8679
R.08	0,69	-21,84	61,46	9,31	57,69	9292	0,000008	1000,00	48.1037	38.3013
R.09	0,69	-20,92	65,72	9,54	51,98	-5548	0,000008	1000,00	54.9234	44.6573
R.10	0,70	-18,25	66,70	8,54	46,32	7245	0,000008	1000,00	64.9709	55.1343
R.11	0,69	-10,83	65,69	4,94	68,88	9915	0,000008	1000,00	73.4384	64.348
R.12	0,69	-11,50	65,96	5,27	65,41	7947	0,000008	1000,00	75.452	66.582
