# Supplementary material for: Increasing polymer molecular weight enables low-donor-content, efficient and scalable semi-transparent organic solar cells
Source: J Mater Chem A Mater. 2026 Jan 27;14(22):13688–706. doi: 10.1039/d5ta07234d (PMC12937936; doi:10.1039/d5ta07234d)
Supplement: TA-014-D5TA07234D-s001 [file TA-014-D5TA07234D-s001.zip › Datasets for Figures and tables/Figure_4/0.6_LOW/0.6_LOW_1.xls]

## Sheet: Hoja1
MM.231005.CELL_04.CONC_V	Voc (V)	Jsc (mA/cm^2)	FF %	Efficiency %	Rs (Ohm)	Rsh (Ohm)	Cell area (m^2)	Light power (W/m^2)	AVT (%)	APT (%)	Thickness (nm)
L.01	0,70	-13,25	57,94	5,39	108,38	7301	0,000008	1000,00	46.7671	57.0663	193.6
L.02	0,32	-10,87	29,63	1,04	291,60	480	0,000008	1000,00	49.6622	59.9981	177.333
L.03	0,33	-9,33	32,87	1,02	298,69	744	0,000008	1000,00	53.9421	64.1752	156.11
L.04	0,63	-9,04	34,45	1,96	342,99	526	0,000008	1000,00	56.3181	66.4496	138.477
L.05	0,48	-8,79	28,13	1,18	-185,00	705	0,000008	1000,00	58.1258	68.2392	135.94
L.06	0,51	-8,80	35,31	1,58	350,00	1470	0,000008	1000,00	60.9568	70.9053	113.077
L.07	0,36	-7,11	32,95	0,85	17,31	993	0,000008	1000,00	64.3526	74.0291	89.3333
L.08	0,49	-6,05	32,73	0,98	563,53	1654	0,000008	1000,00	67.9693	77.2345	88
L.09	0,12	-4,27	33,92	0,18	216,00	615	0,000008	1000,00	69.8087	78.0027	76.4633
L.10	0,01	-0,92	14,36	0,00	61,05	63	0,000008	1000,00	74.7036	81.7849	55.115
L.11	0,00	-0,77	100,00	0,00	54,01	54	0,000008	1000,00	80.0876	86.7744	53
L.12	0,01	-0,91	14,36	0,00	59,49	61	0,000008	1000,00	80.2853	86.9571	-
R.01	0,37	-10,12	32,71	1,23	3,95	750	0,000008	1000,00	46.7671	57.0663	193.6
R.02	0,38	-9,86	31,59	1,18	119,53	731	0,000008	1000,00	49.6622	59.9981	177.333
R.03	0,32	-8,79	31,85	0,91	5,80	703	0,000008	1000,00	53.9421	64.1752	156.11
R.04	0,46	-9,34	33,52	1,44	311,07	1217	0,000008	1000,00	56.3181	66.4496	138.477
R.05	0,44	-9,26	29,80	1,20	323,61	909	0,000008	1000,00	58.1258	68.2392	135.94
R.06	0,28	-8,27	30,79	0,70	86,40	553	0,000008	1000,00	60.9568	70.9053	113.077
R.07	0,29	-6,47	30,76	0,58	186,44	781	0,000008	1000,00	64.3526	74.0291	89.3333
R.08	0,47	-6,26	39,99	1,17	311,57	2227	0,000008	1000,00	67.9693	77.2345	88
R.09	0,15	-4,29	33,98	0,21	211,33	793	0,000008	1000,00	69.8087	78.0027	76.4633
R.10	0,01	-0,96	14,36	0,00	68,46	70	0,000008	1000,00	74.7036	81.7849	55.115
R.11	0,00	-0,79	100,00	0,00	55,21	55	0,000008	1000,00	80.0876	86.7744	53
R.12	0,00	-0,79	100,00	0,00	54,43	54	0,000008	1000,00	80.2853	86.9571	-
