# Supplementary material for: Increasing polymer molecular weight enables low-donor-content, efficient and scalable semi-transparent organic solar cells
Source: J Mater Chem A Mater. 2026 Jan 27;14(22):13688–706. doi: 10.1039/d5ta07234d (PMC12937936; doi:10.1039/d5ta07234d)
Supplement: TA-014-D5TA07234D-s001 [file TA-014-D5TA07234D-s001.zip › Datasets for Figures and tables/Figure_4/0.6_LOW/0.6_LOW_1_IV_curves.txt]

IV Curves for sample: 0.6_LOW_1
--- Sample: 0.6_LOW_1 - Device: L.01 ---
-0,200000	-0,001079
-0,191950	-0,001078
-0,183900	-0,001077
-0,175850	-0,001076
-0,167800	-0,001077
-0,159750	-0,001076
-0,151700	-0,001075
-0,143600	-0,001075
-0,135550	-0,001074
-0,127500	-0,001073
-0,119450	-0,001072
-0,111400	-0,001072
-0,103350	-0,001071
-0,095300	-0,001069
-0,087250	-0,001068
-0,079200	-0,001067
-0,071150	-0,001067
-0,063100	-0,001067
-0,055050	-0,001065
-0,047000	-0,001062
-0,038950	-0,001063
-0,030850	-0,001061
-0,022800	-0,001060
-0,014750	-0,001060
-0,006700	-0,001061
0,001350	-0,001060
0,009400	-0,001059
0,017450	-0,001057
0,025500	-0,001056
0,033550	-0,001056
0,041600	-0,001054
0,049650	-0,001054
0,057700	-0,001053
0,065750	-0,001052
0,073850	-0,001051
0,081900	-0,001050
0,089950	-0,001050
0,098000	-0,001047
0,106050	-0,001045
0,114100	-0,001044
0,122150	-0,001044
0,130200	-0,001044
0,138250	-0,001044
0,146300	-0,001042
0,154350	-0,001041
0,162400	-0,001040
0,170450	-0,001037
0,178500	-0,001035
0,186600	-0,001034
0,194650	-0,001033
0,202700	-0,001031
0,210750	-0,001029
0,218800	-0,001027
0,226850	-0,001027
0,234900	-0,001026
0,242950	-0,001024
0,251000	-0,001021
0,259050	-0,001019
0,267100	-0,001018
0,275150	-0,001016
0,283200	-0,001013
0,291300	-0,001011
0,299350	-0,001007
0,307400	-0,001004
0,315450	-0,001002
0,323500	-0,001001
0,331550	-0,000998
0,339600	-0,000993
0,347650	-0,000991
0,355700	-0,000986
0,363750	-0,000982
0,371800	-0,000978
0,379850	-0,000976
0,387900	-0,000972
0,395950	-0,000967
0,404050	-0,000961
0,412100	-0,000955
0,420150	-0,000950
0,428200	-0,000943
0,436250	-0,000936
0,444300	-0,000929
0,452350	-0,000921
0,460400	-0,000912
0,468450	-0,000902
0,476500	-0,000894
0,484550	-0,000883
0,492600	-0,000872
0,500650	-0,000860
0,508700	-0,000847
0,516800	-0,000833
0,524850	-0,000817
0,532900	-0,000799
0,540950	-0,000782
0,549000	-0,000762
0,557050	-0,000741
0,565100	-0,000720
0,573150	-0,000697
0,581200	-0,000671
0,589250	-0,000644
0,597300	-0,000613
0,605350	-0,000582
0,613400	-0,000548
0,621500	-0,000512
0,629550	-0,000473
0,637600	-0,000432
0,645650	-0,000387
0,653700	-0,000339
0,661750	-0,000287
0,669800	-0,000232
0,677850	-0,000174
0,685900	-0,000111
0,693950	-4,369197E-5
0,702000	2,755414E-5
0,710050	0,000104
0,718100	0,000186
0,726200	0,000272
0,734250	0,000363
0,742300	0,000459
0,750350	0,000559
0,758400	0,000665
0,766450	0,000776
0,774500	0,000892
0,782550	0,001013
0,790600	0,001137
0,798650	0,001267
0,806700	0,001401
0,814750	0,001539
0,822800	0,001682
0,830850	0,001829
0,838950	0,001980
0,847000	0,002134
0,855050	0,002293
0,863100	0,002454
0,871150	0,002619
0,879200	0,002787
0,887250	0,002958
0,895300	0,003133
0,903350	0,003309
0,911400	0,003487
0,919450	0,003670
0,927500	0,003855
0,935550	0,004041
0,943650	0,004231
0,951700	0,004420
0,959750	0,004612
0,967800	0,004811
0,975850	0,005002
0,983900	0,005205
0,991950	0,005405
1,000000	0,005605
