# Supplementary material for: Increasing polymer molecular weight enables low-donor-content, efficient and scalable semi-transparent organic solar cells
Source: J Mater Chem A Mater. 2026 Jan 27;14(22):13688–706. doi: 10.1039/d5ta07234d (PMC12937936; doi:10.1039/d5ta07234d)
Supplement: TA-014-D5TA07234D-s001 [file TA-014-D5TA07234D-s001.zip › Datasets for Figures and tables/Figure_4/0.6_LOW/0.6_LOW_2.xls]

## Sheet: Hoja1
MM.231025.CELL_04.CONCENTRATION_VI	Voc (V)	Jsc (mA/cm^2)	FF %	Efficiency %	Rs (Ohm)	Rsh (Ohm)	Cell area (m^2)	Light power (W/m^2)	AVT (%)	APT (%)	Thickness (nm)
L.01	0,69	-17,89	62,40	7,75	62,07	7671	0,000008	1000,00	34.8927	29.0713	316.5
L.02	0,69	-17,91	59,28	7,28	66,43	7248	0,000008	1000,00	39.6894	33.3923	260.333
L.03	0,61	-14,20	38,99	3,35	189,25	1351	0,000008	1000,00	43.2288	36.5702	252.5
L.04	0,61	-14,17	38,39	3,34	152,32	1416	0,000008	1000,00	47.1285	40.3429	237.667
L.05	0,66	-16,19	45,56	4,88	141,31	2323	0,000008	1000,00	47.2154	40.6778	209
L.06	0,65	-15,80	41,97	4,28	166,50	1629	0,000008	1000,00	50.6926	43.8691	177.5
L.07	1,00	-0,00	64,08	0,00	36616103,20	36569197	0,000008	1000,00	55.2004	48.5081	157.5
L.08	0,54	-13,60	32,61	2,40	238,35	841	0,000008	1000,00	61.828	55.2453	139
L.09	0,49	-10,56	46,60	2,42	178,78	4532	0,000008	1000,00	64.4429	58.6375	91.3333
L.10	0,48	-10,56	46,45	2,34	185,33	3113	0,000008	1000,00	76	70	80
L.11	1,00	-0,00	62,28	0,00	38943120,71	37180070	0,000008	1000,00	78	73	80.6667
L.12	1,00	-0,00	61,99	0,00	55741782,93	41226934	0,000008	1000,00	79	74	71
R.01	0,51	-13,37	31,96	2,17	243,17	791	0,000008	1000,00	34.8927	29.0713	316.5
R.02	0,51	-13,37	33,02	2,25	261,85	823	0,000008	1000,00	39.6894	33.3923	260.333
R.03	0,61	-13,44	37,51	3,09	261,19	411	0,000008	1000,00	43.2288	36.5702	252.5
R.04	0,61	-13,81	36,96	3,13	249,89	1393	0,000008	1000,00	47.1285	40.3429	237.667
R.05	0,61	-14,83	38,28	3,48	197,51	1360	0,000008	1000,00	47.2154	40.6778	209
R.06	0,64	-14,75	40,79	3,84	183,44	1773	0,000008	1000,00	50.6926	43.8691	177.5
R.07	0,44	-12,86	30,54	1,71	278,13	629	0,000008	1000,00	55.2004	48.5081	157.5
R.08	0,39	-12,79	29,89	1,48	270,64	559	0,000008	1000,00	61.828	55.2453	139
R.09	1,00	-0,00	60,75	0,00	36129742,37	36763622	0,000008	1000,00	64.4429	58.6375	91.3333
R.10	0,48	-9,92	37,42	1,80	248,26	2066	0,000008	1000,00	76	70	80
R.11	0,42	-6,45	39,15	1,06	358,47	2227	0,000008	1000,00	78	73	80.6667
R.12	0,40	-6,44	36,71	0,95	345,81	1850	0,000008	1000,00	79	74	71
