# Supplementary material for: Increasing polymer molecular weight enables low-donor-content, efficient and scalable semi-transparent organic solar cells
Source: J Mater Chem A Mater. 2026 Jan 27;14(22):13688–706. doi: 10.1039/d5ta07234d (PMC12937936; doi:10.1039/d5ta07234d)
Supplement: TA-014-D5TA07234D-s001 [file TA-014-D5TA07234D-s001.zip › Datasets for Figures and tables/Figure_4/0.6_LOW/0.6_LOW_3.xls]

## Sheet: Hoja1
MMR.240412.CELL_04.	Voc (V)	Jsc (mA/cm^2)	FF %	Efficiency %	Rs (Ohm)	Rsh (Ohm)	Cell area (m^2)	Light power (W/m^2)	AVT (%)	APT (%)	AVT_T (%)	APT_T (%)
L.01	0,66	-10,20	41,45	2,80	167,16	1493	0,000008	1000,00	17.4644	15.3246	7.91878	7.55633
L.02	0,65	-11,34	41,02	3,04	159,54	1395	0,000008	1000,00	19.6348	17.1129	8.19174	7.7061
L.03	0,01	-8,38	25,95	0,02	16,26	16	0,000008	1000,00	22.366	19.3812	9.34788	8.7476
L.04	0,02	-10,92	29,82	0,06	20,67	21	0,000008	1000,00	26.4464	22.9063	10.8514	10.1179
L.05	0,65	-18,56	42,34	5,14	100,42	949	0,000008	1000,00	30.6191	26.6103	12.1673	11.3666
L.06	0,65	-20,62	45,71	6,16	90,59	1756	0,000008	1000,00	34.6111	30.1509	14.5893	13.4896
L.07	0,66	-20,49	50,92	6,90	81,76	3125	0,000008	1000,00	39.4144	34.4918	17.2503	15.695
L.08	0,67	-19,78	56,89	7,54	70,47	5529	0,000008	1000,00	45.7774	40.561	20.1555	18.3679
L.09	0,67	-18,91	62,59	7,93	62,78	6688	0,000008	1000,00	53.7434	48.5927	21.7251	20.237
L.10	0,68	-15,87	63,72	6,85	63,42	6474	0,000008	1000,00	66.6749	61.9059	25.037	23.6591
L.11	0,62	-7,56	51,21	2,41	176,24	6705	0,000008	1000,00	75.7409	71.3518	31.9188	30.5726
L.12	0,62	-7,70	51,80	2,48	186,98	10112	0,000008	1000,00	76.9692	72.5759	35	33.4827
R.01	0,64	-13,51	38,23	3,29	162,91	1088	0,000008	1000,00	17.4644	15.3246	7.91878	7.55633
R.02	0,63	-14,33	38,45	3,47	159,01	946	0,000008	1000,00	19.6348	17.1129	8.19174	7.7061
R.03	0,63	-16,71	38,23	4,02	131,34	886	0,000008	1000,00	22.366	19.3812	9.34788	8.7476
R.04	0,12	-17,09	24,86	0,52	74,38	88	0,000008	1000,00	26.4464	22.9063	10.8514	10.1179
R.05	0,33	-7,42	21,03	0,52	541,02	430	0,000008	1000,00	30.6191	26.6103	12.1673	11.3666
R.06	0,61	-7,68	51,19	2,38	189,20	7087	0,000008	1000,00	34.6111	30.1509	14.5893	13.4896
R.07	0,67	-16,18	62,48	6,77	63,09	6397	0,000008	1000,00	39.4144	34.4918	17.2503	15.695
R.08	0,03	-15,95	22,73	0,12	22,28	22	0,000008	1000,00	45.7774	40.561	20.1555	18.3679
R.09	0,03	-15,91	28,70	0,12	21,83	22	0,000008	1000,00	53.7434	48.5927	21.7251	20.237
R.10	0,67	-16,11	62,13	6,70	62,88	8640	0,000008	1000,00	66.6749	61.9059	25.037	23.6591
R.11	0,61	-7,64	50,71	2,34	185,87	5315	0,000008	1000,00	75.7409	71.3518	31.9188	30.5726
R.12	0,07	-6,13	26,23	0,12	150,59	154	0,000008	1000,00	76.9692	72.5759	35	33.4827
