# Supplementary material for: Increasing polymer molecular weight enables low-donor-content, efficient and scalable semi-transparent organic solar cells
Source: J Mater Chem A Mater. 2026 Jan 27;14(22):13688–706. doi: 10.1039/d5ta07234d (PMC12937936; doi:10.1039/d5ta07234d)
Supplement: TA-014-D5TA07234D-s001 [file TA-014-D5TA07234D-s001.zip › Datasets for Figures and tables/Figure_4/0.6_LOW/0.6_LOW_3_IV_curves.txt]

IV Curves for sample: 0.6_LOW_3
--- Sample: 0.6_LOW_3 - Device: L.01 ---
-0,200000	-0,000942
-0,191950	-0,000936
-0,183900	-0,000931
-0,175850	-0,000927
-0,167800	-0,000922
-0,159750	-0,000917
-0,151700	-0,000912
-0,143600	-0,000907
-0,135550	-0,000902
-0,127500	-0,000897
-0,119450	-0,000892
-0,111400	-0,000887
-0,103350	-0,000882
-0,095300	-0,000877
-0,087250	-0,000872
-0,079200	-0,000867
-0,071150	-0,000862
-0,063100	-0,000857
-0,055050	-0,000852
-0,047000	-0,000847
-0,038950	-0,000842
-0,030850	-0,000837
-0,022800	-0,000832
-0,014750	-0,000827
-0,006700	-0,000822
0,001350	-0,000816
0,009400	-0,000811
0,017450	-0,000805
0,025500	-0,000800
0,033550	-0,000795
0,041600	-0,000790
0,049650	-0,000785
0,057700	-0,000780
0,065750	-0,000775
0,073850	-0,000770
0,081900	-0,000764
0,089950	-0,000759
0,098000	-0,000754
0,106050	-0,000748
0,114100	-0,000743
0,122150	-0,000738
0,130200	-0,000732
0,138250	-0,000727
0,146300	-0,000721
0,154350	-0,000716
0,162400	-0,000711
0,170450	-0,000705
0,178500	-0,000700
0,186600	-0,000695
0,194650	-0,000689
0,202700	-0,000684
0,210750	-0,000678
0,218800	-0,000673
0,226850	-0,000668
0,234900	-0,000662
0,242950	-0,000656
0,251000	-0,000651
0,259050	-0,000645
0,267100	-0,000640
0,275150	-0,000634
0,283200	-0,000628
0,291300	-0,000622
0,299350	-0,000616
0,307400	-0,000610
0,315450	-0,000604
0,323500	-0,000599
0,331550	-0,000593
0,339600	-0,000587
0,347650	-0,000581
0,355700	-0,000574
0,363750	-0,000568
0,371800	-0,000562
0,379850	-0,000555
0,387900	-0,000549
0,395950	-0,000542
0,404050	-0,000535
0,412100	-0,000528
0,420150	-0,000521
0,428200	-0,000515
0,436250	-0,000508
0,444300	-0,000501
0,452350	-0,000494
0,460400	-0,000486
0,468450	-0,000478
0,476500	-0,000470
0,484550	-0,000461
0,492600	-0,000452
0,500650	-0,000443
0,508700	-0,000434
0,516800	-0,000423
0,524850	-0,000413
0,532900	-0,000402
0,540950	-0,000390
0,549000	-0,000377
0,557050	-0,000363
0,565100	-0,000348
0,573150	-0,000332
0,581200	-0,000315
0,589250	-0,000295
0,597300	-0,000273
0,605350	-0,000249
0,613400	-0,000222
0,621500	-0,000193
0,629550	-0,000160
0,637600	-0,000125
0,645650	-8,587064E-5
0,653700	-4,357848E-5
0,661750	2,524907E-6
0,669800	5,260329E-5
0,677850	0,000106
0,685900	0,000163
0,693950	0,000224
0,702000	0,000287
0,710050	0,000355
0,718100	0,000425
0,726200	0,000498
0,734250	0,000574
0,742300	0,000653
0,750350	0,000734
0,758400	0,000818
0,766450	0,000903
0,774500	0,000991
0,782550	0,001082
0,790600	0,001173
0,798650	0,001267
0,806700	0,001362
0,814750	0,001459
0,822800	0,001557
0,830850	0,001656
0,838950	0,001758
0,847000	0,001860
0,855050	0,001964
0,863100	0,002068
0,871150	0,002174
0,879200	0,002281
0,887250	0,002388
0,895300	0,002496
0,903350	0,002606
0,911400	0,002716
0,919450	0,002827
0,927500	0,002940
0,935550	0,003053
0,943650	0,003167
0,951700	0,003281
0,959750	0,003395
0,967800	0,003511
0,975850	0,003628
0,983900	0,003745
0,991950	0,003863
1,000000	0,003981
--- Sample: 0.6_LOW_3 - Device: L.02 ---
-0,200000	-0,001051
-0,191950	-0,001045
-0,183900	-0,001040
-0,175850	-0,001034
-0,167800	-0,001028
-0,159750	-0,001023
-0,151700	-0,001018
-0,143600	-0,001012
-0,135550	-0,001006
-0,127500	-0,001000
-0,119450	-0,000994
-0,111400	-0,000989
-0,103350	-0,000983
-0,095300	-0,000977
-0,087250	-0,000971
-0,079200	-0,000965
-0,071150	-0,000959
-0,063100	-0,000953
-0,055050	-0,000948
-0,047000	-0,000942
-0,038950	-0,000936
-0,030850	-0,000930
-0,022800	-0,000925
-0,014750	-0,000919
-0,006700	-0,000913
0,001350	-0,000907
0,009400	-0,000902
0,017450	-0,000896
0,025500	-0,000889
0,033550	-0,000884
0,041600	-0,000878
0,049650	-0,000872
0,057700	-0,000866
0,065750	-0,000860
0,073850	-0,000854
0,081900	-0,000848
0,089950	-0,000842
0,098000	-0,000836
0,106050	-0,000830
0,114100	-0,000824
0,122150	-0,000818
0,130200	-0,000812
0,138250	-0,000806
0,146300	-0,000800
0,154350	-0,000793
0,162400	-0,000788
0,170450	-0,000782
0,178500	-0,000776
0,186600	-0,000769
0,194650	-0,000763
0,202700	-0,000757
0,210750	-0,000750
0,218800	-0,000744
0,226850	-0,000738
0,234900	-0,000732
0,242950	-0,000725
0,251000	-0,000719
0,259050	-0,000712
0,267100	-0,000706
0,275150	-0,000699
0,283200	-0,000692
0,291300	-0,000686
0,299350	-0,000679
0,307400	-0,000673
0,315450	-0,000666
0,323500	-0,000659
0,331550	-0,000652
0,339600	-0,000645
0,347650	-0,000638
0,355700	-0,000631
0,363750	-0,000624
0,371800	-0,000617
0,379850	-0,000609
0,387900	-0,000602
0,395950	-0,000595
0,404050	-0,000587
0,412100	-0,000579
0,420150	-0,000571
0,428200	-0,000563
0,436250	-0,000555
0,444300	-0,000546
0,452350	-0,000537
0,460400	-0,000528
0,468450	-0,000519
0,476500	-0,000510
0,484550	-0,000500
0,492600	-0,000489
0,500650	-0,000478
0,508700	-0,000467
0,516800	-0,000455
0,524850	-0,000442
0,532900	-0,000429
0,540950	-0,000414
0,549000	-0,000399
0,557050	-0,000382
0,565100	-0,000363
0,573150	-0,000344
0,581200	-0,000322
0,589250	-0,000298
0,597300	-0,000272
0,605350	-0,000243
0,613400	-0,000211
0,621500	-0,000176
0,629550	-0,000138
0,637600	-9,703518E-5
0,645650	-5,231243E-5
0,653700	-3,603335E-6
0,661750	4,880281E-5
0,669800	0,000104
0,677850	0,000163
0,685900	0,000226
0,693950	0,000292
0,702000	0,000361
0,710050	0,000433
0,718100	0,000508
0,726200	0,000586
0,734250	0,000667
0,742300	0,000749
0,750350	0,000835
0,758400	0,000922
0,766450	0,001011
0,774500	0,001104
0,782550	0,001197
0,790600	0,001292
0,798650	0,001389
0,806700	0,001487
0,814750	0,001587
0,822800	0,001688
0,830850	0,001791
0,838950	0,001895
0,847000	0,002000
0,855050	0,002106
0,863100	0,002213
0,871150	0,002321
0,879200	0,002431
0,887250	0,002541
0,895300	0,002652
0,903350	0,002764
0,911400	0,002877
0,919450	0,002991
0,927500	0,003105
0,935550	0,003221
0,943650	0,003338
0,951700	0,003455
0,959750	0,003572
0,967800	0,003690
0,975850	0,003809
0,983900	0,003928
0,991950	0,004048
1,000000	0,004169
--- Sample: 0.6_LOW_3 - Device: L.06 ---
-0,200000	-0,001740
-0,191950	-0,001738
-0,183900	-0,001736
-0,175850	-0,001733
-0,167800	-0,001729
-0,159750	-0,001726
-0,151700	-0,001724
-0,143600	-0,001721
-0,135550	-0,001719
-0,127500	-0,001715
-0,119450	-0,001710
-0,111400	-0,001707
-0,103350	-0,001703
-0,095300	-0,001700
-0,087250	-0,001696
-0,079200	-0,001692
-0,071150	-0,001689
-0,063100	-0,001685
-0,055050	-0,001682
-0,047000	-0,001678
-0,038950	-0,001673
-0,030850	-0,001668
-0,022800	-0,001662
-0,014750	-0,001658
-0,006700	-0,001654
0,001350	-0,001650
0,009400	-0,001645
0,017450	-0,001640
0,025500	-0,001634
0,033550	-0,001629
0,041600	-0,001623
0,049650	-0,001617
0,057700	-0,001611
0,065750	-0,001604
0,073850	-0,001597
0,081900	-0,001591
0,089950	-0,001585
0,098000	-0,001579
0,106050	-0,001573
0,114100	-0,001566
0,122150	-0,001559
0,130200	-0,001552
0,138250	-0,001544
0,146300	-0,001536
0,154350	-0,001528
0,162400	-0,001520
0,170450	-0,001512
0,178500	-0,001504
0,186600	-0,001495
0,194650	-0,001486
0,202700	-0,001478
0,210750	-0,001469
0,218800	-0,001461
0,226850	-0,001451
0,234900	-0,001442
0,242950	-0,001433
0,251000	-0,001423
0,259050	-0,001413
0,267100	-0,001402
0,275150	-0,001391
0,283200	-0,001380
0,291300	-0,001369
0,299350	-0,001358
0,307400	-0,001347
0,315450	-0,001335
0,323500	-0,001324
0,331550	-0,001311
0,339600	-0,001298
0,347650	-0,001286
0,355700	-0,001273
0,363750	-0,001261
0,371800	-0,001247
0,379850	-0,001232
0,387900	-0,001218
0,395950	-0,001203
0,404050	-0,001188
0,412100	-0,001173
0,420150	-0,001157
0,428200	-0,001142
0,436250	-0,001125
0,444300	-0,001108
0,452350	-0,001090
0,460400	-0,001071
0,468450	-0,001052
0,476500	-0,001032
0,484550	-0,001012
0,492600	-0,000989
0,500650	-0,000966
0,508700	-0,000942
0,516800	-0,000917
0,524850	-0,000890
0,532900	-0,000861
0,540950	-0,000830
0,549000	-0,000797
0,557050	-0,000761
0,565100	-0,000723
0,573150	-0,000681
0,581200	-0,000637
0,589250	-0,000589
0,597300	-0,000537
0,605350	-0,000480
0,613400	-0,000419
0,621500	-0,000353
0,629550	-0,000282
0,637600	-0,000206
0,645650	-0,000125
0,653700	-3,894325E-5
0,661750	5,241085E-5
0,669800	0,000149
0,677850	0,000250
0,685900	0,000357
0,693950	0,000468
0,702000	0,000583
0,710050	0,000702
0,718100	0,000826
0,726200	0,000954
0,734250	0,001086
0,742300	0,001221
0,750350	0,001359
0,758400	0,001501
0,766450	0,001644
0,774500	0,001792
0,782550	0,001942
0,790600	0,002094
0,798650	0,002250
0,806700	0,002407
0,814750	0,002567
0,822800	0,002728
0,830850	0,002892
0,838950	0,003059
0,847000	0,003227
0,855050	0,003396
0,863100	0,003566
0,871150	0,003739
0,879200	0,003914
0,887250	0,004089
0,895300	0,004267
0,903350	0,004446
0,911400	0,004625
0,919450	0,004807
0,927500	0,004989
0,935550	0,005172
0,943650	0,005358
0,951700	0,005544
0,959750	0,005731
0,967800	0,005920
0,975850	0,006110
0,983900	0,006299
0,991950	0,006491
1,000000	0,006683
--- Sample: 0.6_LOW_3 - Device: L.07 ---
-0,200000	-0,001684
-0,191950	-0,001682
-0,183900	-0,001680
-0,175850	-0,001677
-0,167800	-0,001677
-0,159750	-0,001677
-0,151700	-0,001676
-0,143600	-0,001675
-0,135550	-0,001673
-0,127500	-0,001671
-0,119450	-0,001669
-0,111400	-0,001667
-0,103350	-0,001666
-0,095300	-0,001664
-0,087250	-0,001662
-0,079200	-0,001661
-0,071150	-0,001659
-0,063100	-0,001657
-0,055050	-0,001655
-0,047000	-0,001653
-0,038950	-0,001652
-0,030850	-0,001648
-0,022800	-0,001646
-0,014750	-0,001643
-0,006700	-0,001641
0,001350	-0,001639
0,009400	-0,001636
0,017450	-0,001633
0,025500	-0,001631
0,033550	-0,001627
0,041600	-0,001624
0,049650	-0,001620
0,057700	-0,001617
0,065750	-0,001615
0,073850	-0,001612
0,081900	-0,001608
0,089950	-0,001604
0,098000	-0,001600
0,106050	-0,001597
0,114100	-0,001593
0,122150	-0,001590
0,130200	-0,001587
0,138250	-0,001583
0,146300	-0,001579
0,154350	-0,001574
0,162400	-0,001569
0,170450	-0,001565
0,178500	-0,001559
0,186600	-0,001554
0,194650	-0,001548
0,202700	-0,001542
0,210750	-0,001536
0,218800	-0,001530
0,226850	-0,001524
0,234900	-0,001519
0,242950	-0,001513
0,251000	-0,001506
0,259050	-0,001498
0,267100	-0,001491
0,275150	-0,001483
0,283200	-0,001474
0,291300	-0,001466
0,299350	-0,001457
0,307400	-0,001449
0,315450	-0,001440
0,323500	-0,001432
0,331550	-0,001421
0,339600	-0,001410
0,347650	-0,001400
0,355700	-0,001388
0,363750	-0,001376
0,371800	-0,001365
0,379850	-0,001352
0,387900	-0,001338
0,395950	-0,001324
0,404050	-0,001310
0,412100	-0,001296
0,420150	-0,001281
0,428200	-0,001266
0,436250	-0,001250
0,444300	-0,001232
0,452350	-0,001216
0,460400	-0,001198
0,468450	-0,001179
0,476500	-0,001159
0,484550	-0,001138
0,492600	-0,001116
0,500650	-0,001092
0,508700	-0,001066
0,516800	-0,001039
0,524850	-0,001011
0,532900	-0,000983
0,540950	-0,000951
0,549000	-0,000918
0,557050	-0,000881
0,565100	-0,000842
0,573150	-0,000799
0,581200	-0,000754
0,589250	-0,000704
0,597300	-0,000650
0,605350	-0,000592
0,613400	-0,000529
0,621500	-0,000460
0,629550	-0,000387
0,637600	-0,000309
0,645650	-0,000225
0,653700	-0,000135
0,661750	-3,919858E-5
0,669800	6,153050E-5
0,677850	0,000169
0,685900	0,000281
0,693950	0,000399
0,702000	0,000522
0,710050	0,000650
0,718100	0,000783
0,726200	0,000921
0,734250	0,001062
0,742300	0,001208
0,750350	0,001357
0,758400	0,001511
0,766450	0,001668
0,774500	0,001828
0,782550	0,001993
0,790600	0,002159
0,798650	0,002329
0,806700	0,002501
0,814750	0,002677
0,822800	0,002854
0,830850	0,003035
0,838950	0,003218
0,847000	0,003403
0,855050	0,003590
0,863100	0,003778
0,871150	0,003969
0,879200	0,004162
0,887250	0,004356
0,895300	0,004552
0,903350	0,004749
0,911400	0,004947
0,919450	0,005148
0,927500	0,005350
0,935550	0,005554
0,943650	0,005760
0,951700	0,005965
0,959750	0,006173
0,967800	0,006381
0,975850	0,006591
0,983900	0,006801
0,991950	0,007013
1,000000	0,007226
--- Sample: 0.6_LOW_3 - Device: L.08 ---
-0,200000	-0,001613
-0,191950	-0,001612
-0,183900	-0,001612
-0,175850	-0,001612
-0,167800	-0,001610
-0,159750	-0,001608
-0,151700	-0,001606
-0,143600	-0,001605
-0,135550	-0,001604
-0,127500	-0,001603
-0,119450	-0,001602
-0,111400	-0,001600
-0,103350	-0,001598
-0,095300	-0,001597
-0,087250	-0,001597
-0,079200	-0,001596
-0,071150	-0,001595
-0,063100	-0,001595
-0,055050	-0,001594
-0,047000	-0,001593
-0,038950	-0,001592
-0,030850	-0,001590
-0,022800	-0,001588
-0,014750	-0,001586
-0,006700	-0,001584
0,001350	-0,001583
0,009400	-0,001581
0,017450	-0,001580
0,025500	-0,001579
0,033550	-0,001578
0,041600	-0,001577
0,049650	-0,001575
0,057700	-0,001572
0,065750	-0,001570
0,073850	-0,001568
0,081900	-0,001567
0,089950	-0,001566
0,098000	-0,001564
0,106050	-0,001561
0,114100	-0,001558
0,122150	-0,001555
0,130200	-0,001551
0,138250	-0,001550
0,146300	-0,001549
0,154350	-0,001547
0,162400	-0,001546
0,170450	-0,001544
0,178500	-0,001541
0,186600	-0,001538
0,194650	-0,001534
0,202700	-0,001529
0,210750	-0,001524
0,218800	-0,001521
0,226850	-0,001517
0,234900	-0,001515
0,242950	-0,001513
0,251000	-0,001510
0,259050	-0,001505
0,267100	-0,001500
0,275150	-0,001495
0,283200	-0,001491
0,291300	-0,001487
0,299350	-0,001481
0,307400	-0,001474
0,315450	-0,001468
0,323500	-0,001462
0,331550	-0,001456
0,339600	-0,001450
0,347650	-0,001443
0,355700	-0,001436
0,363750	-0,001429
0,371800	-0,001421
0,379850	-0,001414
0,387900	-0,001406
0,395950	-0,001397
0,404050	-0,001387
0,412100	-0,001375
0,420150	-0,001364
0,428200	-0,001352
0,436250	-0,001339
0,444300	-0,001326
0,452350	-0,001312
0,460400	-0,001297
0,468450	-0,001280
0,476500	-0,001262
0,484550	-0,001244
0,492600	-0,001224
0,500650	-0,001203
0,508700	-0,001181
0,516800	-0,001156
0,524850	-0,001130
0,532900	-0,001102
0,540950	-0,001072
0,549000	-0,001039
0,557050	-0,001003
0,565100	-0,000962
0,573150	-0,000920
0,581200	-0,000874
0,589250	-0,000824
0,597300	-0,000769
0,605350	-0,000709
0,613400	-0,000643
0,621500	-0,000572
0,629550	-0,000494
0,637600	-0,000411
0,645650	-0,000321
0,653700	-0,000224
0,661750	-0,000120
0,669800	-9,011676E-6
0,677850	0,000108
0,685900	0,000233
0,693950	0,000364
0,702000	0,000501
0,710050	0,000645
0,718100	0,000795
0,726200	0,000951
0,734250	0,001112
0,742300	0,001277
0,750350	0,001448
0,758400	0,001624
0,766450	0,001804
0,774500	0,001988
0,782550	0,002177
0,790600	0,002369
0,798650	0,002565
0,806700	0,002764
0,814750	0,002967
0,822800	0,003172
0,830850	0,003381
0,838950	0,003593
0,847000	0,003807
0,855050	0,004024
0,863100	0,004242
0,871150	0,004463
0,879200	0,004686
0,887250	0,004911
0,895300	0,005139
0,903350	0,005368
0,911400	0,005599
0,919450	0,005831
0,927500	0,006066
0,935550	0,006302
0,943650	0,006541
0,951700	0,006779
0,959750	0,007020
0,967800	0,007262
0,975850	0,007506
0,983900	0,007749
0,991950	0,007995
1,000000	0,008241
--- Sample: 0.6_LOW_3 - Device: L.09 ---
-0,200000	-0,001537
-0,191950	-0,001537
-0,183900	-0,001536
-0,175850	-0,001535
-0,167800	-0,001534
-0,159750	-0,001534
-0,151700	-0,001533
-0,143600	-0,001532
-0,135550	-0,001531
-0,127500	-0,001530
-0,119450	-0,001529
-0,111400	-0,001528
-0,103350	-0,001527
-0,095300	-0,001526
-0,087250	-0,001526
-0,079200	-0,001526
-0,071150	-0,001525
-0,063100	-0,001523
-0,055050	-0,001521
-0,047000	-0,001521
-0,038950	-0,001519
-0,030850	-0,001518
-0,022800	-0,001517
-0,014750	-0,001515
-0,006700	-0,001514
0,001350	-0,001512
0,009400	-0,001512
0,017450	-0,001511
0,025500	-0,001510
0,033550	-0,001509
0,041600	-0,001507
0,049650	-0,001505
0,057700	-0,001504
0,065750	-0,001502
0,073850	-0,001501
0,081900	-0,001501
0,089950	-0,001500
0,098000	-0,001498
0,106050	-0,001495
0,114100	-0,001494
0,122150	-0,001492
0,130200	-0,001490
0,138250	-0,001488
0,146300	-0,001486
0,154350	-0,001486
0,162400	-0,001484
0,170450	-0,001482
0,178500	-0,001481
0,186600	-0,001479
0,194650	-0,001477
0,202700	-0,001475
0,210750	-0,001472
0,218800	-0,001470
0,226850	-0,001467
0,234900	-0,001465
0,242950	-0,001462
0,251000	-0,001459
0,259050	-0,001457
0,267100	-0,001454
0,275150	-0,001450
0,283200	-0,001448
0,291300	-0,001444
0,299350	-0,001441
0,307400	-0,001437
0,315450	-0,001433
0,323500	-0,001430
0,331550	-0,001427
0,339600	-0,001423
0,347650	-0,001420
0,355700	-0,001416
0,363750	-0,001411
0,371800	-0,001407
0,379850	-0,001402
0,387900	-0,001396
0,395950	-0,001390
0,404050	-0,001383
0,412100	-0,001376
0,420150	-0,001369
0,428200	-0,001362
0,436250	-0,001355
0,444300	-0,001346
0,452350	-0,001336
0,460400	-0,001327
0,468450	-0,001317
0,476500	-0,001305
0,484550	-0,001293
0,492600	-0,001279
0,500650	-0,001263
0,508700	-0,001246
0,516800	-0,001227
0,524850	-0,001207
0,532900	-0,001183
0,540950	-0,001157
0,549000	-0,001128
0,557050	-0,001097
0,565100	-0,001061
0,573150	-0,001021
0,581200	-0,000978
0,589250	-0,000928
0,597300	-0,000872
0,605350	-0,000810
0,613400	-0,000741
0,621500	-0,000665
0,629550	-0,000582
0,637600	-0,000491
0,645650	-0,000391
0,653700	-0,000284
0,661750	-0,000168
0,669800	-4,467503E-5
0,677850	8,706599E-5
0,685900	0,000228
0,693950	0,000376
0,702000	0,000531
0,710050	0,000694
0,718100	0,000863
0,726200	0,001040
0,734250	0,001222
0,742300	0,001408
0,750350	0,001602
0,758400	0,001800
0,766450	0,002001
0,774500	0,002209
0,782550	0,002421
0,790600	0,002636
0,798650	0,002855
0,806700	0,003078
0,814750	0,003305
0,822800	0,003533
0,830850	0,003766
0,838950	0,004002
0,847000	0,004240
0,855050	0,004481
0,863100	0,004723
0,871150	0,004968
0,879200	0,005216
0,887250	0,005464
0,895300	0,005715
0,903350	0,005969
0,911400	0,006222
0,919450	0,006479
0,927500	0,006737
0,935550	0,006996
0,943650	0,007258
0,951700	0,007520
0,959750	0,007783
0,967800	0,008049
0,975850	0,008315
0,983900	0,008581
0,991950	0,008850
1,000000	0,009119
--- Sample: 0.6_LOW_3 - Device: L.10 ---
-0,200000	-0,001291
-0,191950	-0,001291
-0,183900	-0,001291
-0,175850	-0,001290
-0,167800	-0,001290
-0,159750	-0,001290
-0,151700	-0,001289
-0,143600	-0,001288
-0,135550	-0,001287
-0,127500	-0,001286
-0,119450	-0,001285
-0,111400	-0,001284
-0,103350	-0,001282
-0,095300	-0,001282
-0,087250	-0,001280
-0,079200	-0,001279
-0,071150	-0,001278
-0,063100	-0,001278
-0,055050	-0,001277
-0,047000	-0,001276
-0,038950	-0,001275
-0,030850	-0,001274
-0,022800	-0,001273
-0,014750	-0,001272
-0,006700	-0,001271
0,001350	-0,001269
0,009400	-0,001269
0,017450	-0,001267
0,025500	-0,001266
0,033550	-0,001265
0,041600	-0,001263
0,049650	-0,001262
0,057700	-0,001260
0,065750	-0,001258
0,073850	-0,001256
0,081900	-0,001255
0,089950	-0,001253
0,098000	-0,001251
0,106050	-0,001250
0,114100	-0,001249
0,122150	-0,001247
0,130200	-0,001246
0,138250	-0,001245
0,146300	-0,001245
0,154350	-0,001244
0,162400	-0,001243
0,170450	-0,001241
0,178500	-0,001239
0,186600	-0,001236
0,194650	-0,001234
0,202700	-0,001232
0,210750	-0,001230
0,218800	-0,001228
0,226850	-0,001225
0,234900	-0,001223
0,242950	-0,001221
0,251000	-0,001219
0,259050	-0,001216
0,267100	-0,001214
0,275150	-0,001212
0,283200	-0,001210
0,291300	-0,001208
0,299350	-0,001206
0,307400	-0,001204
0,315450	-0,001200
0,323500	-0,001197
0,331550	-0,001194
0,339600	-0,001191
0,347650	-0,001187
0,355700	-0,001184
0,363750	-0,001180
0,371800	-0,001176
0,379850	-0,001173
0,387900	-0,001169
0,395950	-0,001164
0,404050	-0,001158
0,412100	-0,001153
0,420150	-0,001148
0,428200	-0,001143
0,436250	-0,001138
0,444300	-0,001133
0,452350	-0,001128
0,460400	-0,001121
0,468450	-0,001114
0,476500	-0,001106
0,484550	-0,001098
0,492600	-0,001089
0,500650	-0,001079
0,508700	-0,001068
0,516800	-0,001057
0,524850	-0,001043
0,532900	-0,001029
0,540950	-0,001011
0,549000	-0,000992
0,557050	-0,000971
0,565100	-0,000948
0,573150	-0,000922
0,581200	-0,000891
0,589250	-0,000856
0,597300	-0,000816
0,605350	-0,000769
0,613400	-0,000716
0,621500	-0,000656
0,629550	-0,000588
0,637600	-0,000512
0,645650	-0,000428
0,653700	-0,000334
0,661750	-0,000231
0,669800	-0,000119
0,677850	3,460711E-6
0,685900	0,000135
0,693950	0,000276
0,702000	0,000424
0,710050	0,000580
0,718100	0,000745
0,726200	0,000917
0,734250	0,001096
0,742300	0,001280
0,750350	0,001471
0,758400	0,001667
0,766450	0,001867
0,774500	0,002073
0,782550	0,002284
0,790600	0,002498
0,798650	0,002717
0,806700	0,002940
0,814750	0,003165
0,822800	0,003393
0,830850	0,003625
0,838950	0,003861
0,847000	0,004099
0,855050	0,004339
0,863100	0,004580
0,871150	0,004824
0,879200	0,005071
0,887250	0,005319
0,895300	0,005569
0,903350	0,005821
0,911400	0,006074
0,919450	0,006329
0,927500	0,006586
0,935550	0,006844
0,943650	0,007105
0,951700	0,007365
0,959750	0,007627
0,967800	0,007890
0,975850	0,008154
0,983900	0,008419
0,991950	0,008685
1,000000	0,008952
--- Sample: 0.6_LOW_3 - Device: L.11 ---
-0,200000	-0,000629
-0,191950	-0,000628
-0,183900	-0,000627
-0,175850	-0,000626
-0,167800	-0,000625
-0,159750	-0,000624
-0,151700	-0,000623
-0,143600	-0,000622
-0,135550	-0,000621
-0,127500	-0,000620
-0,119450	-0,000620
-0,111400	-0,000618
-0,103350	-0,000617
-0,095300	-0,000616
-0,087250	-0,000616
-0,079200	-0,000615
-0,071150	-0,000614
-0,063100	-0,000613
-0,055050	-0,000612
-0,047000	-0,000611
-0,038950	-0,000610
-0,030850	-0,000609
-0,022800	-0,000608
-0,014750	-0,000607
-0,006700	-0,000606
0,001350	-0,000605
0,009400	-0,000603
0,017450	-0,000602
0,025500	-0,000601
0,033550	-0,000600
0,041600	-0,000599
0,049650	-0,000597
0,057700	-0,000596
0,065750	-0,000595
0,073850	-0,000594
0,081900	-0,000593
0,089950	-0,000592
0,098000	-0,000590
0,106050	-0,000589
0,114100	-0,000587
0,122150	-0,000586
0,130200	-0,000584
0,138250	-0,000582
0,146300	-0,000581
0,154350	-0,000579
0,162400	-0,000578
0,170450	-0,000576
0,178500	-0,000574
0,186600	-0,000573
0,194650	-0,000571
0,202700	-0,000569
0,210750	-0,000566
0,218800	-0,000564
0,226850	-0,000562
0,234900	-0,000560
0,242950	-0,000557
0,251000	-0,000554
0,259050	-0,000552
0,267100	-0,000549
0,275150	-0,000546
0,283200	-0,000542
0,291300	-0,000539
0,299350	-0,000536
0,307400	-0,000533
0,315450	-0,000529
0,323500	-0,000525
0,331550	-0,000520
0,339600	-0,000515
0,347650	-0,000511
0,355700	-0,000506
0,363750	-0,000501
0,371800	-0,000496
0,379850	-0,000490
0,387900	-0,000485
0,395950	-0,000478
0,404050	-0,000472
0,412100	-0,000465
0,420150	-0,000457
0,428200	-0,000449
0,436250	-0,000441
0,444300	-0,000432
0,452350	-0,000423
0,460400	-0,000414
0,468450	-0,000404
0,476500	-0,000393
0,484550	-0,000382
0,492600	-0,000370
0,500650	-0,000356
0,508700	-0,000343
0,516800	-0,000328
0,524850	-0,000313
0,532900	-0,000297
0,540950	-0,000279
0,549000	-0,000260
0,557050	-0,000240
0,565100	-0,000217
0,573150	-0,000193
0,581200	-0,000167
0,589250	-0,000138
0,597300	-0,000106
0,605350	-7,203633E-5
0,613400	-3,330064E-5
0,621500	1,025323E-5
0,629550	5,799293E-5
0,637600	0,000110
0,645650	0,000169
0,653700	0,000234
0,661750	0,000306
0,669800	0,000386
0,677850	0,000475
0,685900	0,000572
0,693950	0,000678
0,702000	0,000793
0,710050	0,000917
0,718100	0,001052
0,726200	0,001195
0,734250	0,001347
0,742300	0,001507
0,750350	0,001675
0,758400	0,001852
0,766450	0,002035
0,774500	0,002227
0,782550	0,002425
0,790600	0,002628
0,798650	0,002839
0,806700	0,003054
0,814750	0,003275
0,822800	0,003498
0,830850	0,003726
0,838950	0,003961
0,847000	0,004198
0,855050	0,004439
0,863100	0,004682
0,871150	0,004929
0,879200	0,005179
0,887250	0,005431
0,895300	0,005686
0,903350	0,005944
0,911400	0,006202
0,919450	0,006465
0,927500	0,006730
0,935550	0,006997
0,943650	0,007266
0,951700	0,007536
0,959750	0,007808
0,967800	0,008081
0,975850	0,008356
0,983900	0,008631
0,991950	0,008909
1,000000	0,009188
--- Sample: 0.6_LOW_3 - Device: L.12 ---
-0,200000	-0,000642
-0,191950	-0,000641
-0,183900	-0,000639
-0,175850	-0,000638
-0,167800	-0,000637
-0,159750	-0,000636
-0,151700	-0,000636
-0,143600	-0,000635
-0,135550	-0,000634
-0,127500	-0,000633
-0,119450	-0,000632
-0,111400	-0,000631
-0,103350	-0,000630
-0,095300	-0,000629
-0,087250	-0,000628
-0,079200	-0,000627
-0,071150	-0,000626
-0,063100	-0,000625
-0,055050	-0,000623
-0,047000	-0,000622
-0,038950	-0,000620
-0,030850	-0,000620
-0,022800	-0,000619
-0,014750	-0,000618
-0,006700	-0,000617
0,001350	-0,000616
0,009400	-0,000615
0,017450	-0,000615
0,025500	-0,000614
0,033550	-0,000613
0,041600	-0,000611
0,049650	-0,000609
0,057700	-0,000608
0,065750	-0,000607
0,073850	-0,000606
0,081900	-0,000605
0,089950	-0,000604
0,098000	-0,000602
0,106050	-0,000600
0,114100	-0,000599
0,122150	-0,000597
0,130200	-0,000595
0,138250	-0,000594
0,146300	-0,000593
0,154350	-0,000591
0,162400	-0,000590
0,170450	-0,000588
0,178500	-0,000586
0,186600	-0,000585
0,194650	-0,000583
0,202700	-0,000581
0,210750	-0,000578
0,218800	-0,000576
0,226850	-0,000573
0,234900	-0,000571
0,242950	-0,000569
0,251000	-0,000567
0,259050	-0,000564
0,267100	-0,000561
0,275150	-0,000558
0,283200	-0,000555
0,291300	-0,000552
0,299350	-0,000549
0,307400	-0,000545
0,315450	-0,000542
0,323500	-0,000538
0,331550	-0,000534
0,339600	-0,000529
0,347650	-0,000524
0,355700	-0,000519
0,363750	-0,000514
0,371800	-0,000509
0,379850	-0,000504
0,387900	-0,000498
0,395950	-0,000492
0,404050	-0,000485
0,412100	-0,000478
0,420150	-0,000471
0,428200	-0,000463
0,436250	-0,000455
0,444300	-0,000446
0,452350	-0,000438
0,460400	-0,000428
0,468450	-0,000418
0,476500	-0,000408
0,484550	-0,000397
0,492600	-0,000385
0,500650	-0,000373
0,508700	-0,000359
0,516800	-0,000345
0,524850	-0,000330
0,532900	-0,000313
0,540950	-0,000296
0,549000	-0,000278
0,557050	-0,000258
0,565100	-0,000236
0,573150	-0,000213
0,581200	-0,000188
0,589250	-0,000160
0,597300	-0,000130
0,605350	-9,634591E-5
0,613400	-5,969768E-5
0,621500	-1,911880E-5
0,629550	2,575843E-5
0,637600	7,578577E-5
0,645650	0,000130
0,653700	0,000192
0,661750	0,000260
0,669800	0,000335
0,677850	0,000417
0,685900	0,000508
0,693950	0,000607
0,702000	0,000714
0,710050	0,000831
0,718100	0,000956
0,726200	0,001089
0,734250	0,001231
0,742300	0,001380
0,750350	0,001537
0,758400	0,001702
0,766450	0,001872
0,774500	0,002050
0,782550	0,002234
0,790600	0,002423
0,798650	0,002618
0,806700	0,002818
0,814750	0,003023
0,822800	0,003232
0,830850	0,003445
0,838950	0,003663
0,847000	0,003884
0,855050	0,004109
0,863100	0,004335
0,871150	0,004565
0,879200	0,004799
0,887250	0,005033
0,895300	0,005271
0,903350	0,005512
0,911400	0,005753
0,919450	0,005997
0,927500	0,006244
0,935550	0,006492
0,943650	0,006743
0,951700	0,006993
0,959750	0,007246
0,967800	0,007501
0,975850	0,007757
0,983900	0,008013
0,991950	0,008271
1,000000	0,008530
--- Sample: 0.6_LOW_3 - Device: R.01 ---
-0,200000	-0,001267
-0,191950	-0,001260
-0,183900	-0,001252
-0,175850	-0,001245
-0,167800	-0,001238
-0,159750	-0,001230
-0,151700	-0,001223
-0,143600	-0,001215
-0,135550	-0,001207
-0,127500	-0,001200
-0,119450	-0,001193
-0,111400	-0,001186
-0,103350	-0,001179
-0,095300	-0,001172
-0,087250	-0,001164
-0,079200	-0,001157
-0,071150	-0,001149
-0,063100	-0,001142
-0,055050	-0,001134
-0,047000	-0,001126
-0,038950	-0,001119
-0,030850	-0,001111
-0,022800	-0,001103
-0,014750	-0,001096
-0,006700	-0,001088
0,001350	-0,001081
0,009400	-0,001073
0,017450	-0,001066
0,025500	-0,001059
0,033550	-0,001051
0,041600	-0,001043
0,049650	-0,001035
0,057700	-0,001028
0,065750	-0,001020
0,073850	-0,001011
0,081900	-0,001003
0,089950	-0,000996
0,098000	-0,000988
0,106050	-0,000981
0,114100	-0,000973
0,122150	-0,000965
0,130200	-0,000957
0,138250	-0,000948
0,146300	-0,000940
0,154350	-0,000932
0,162400	-0,000923
0,170450	-0,000915
0,178500	-0,000907
0,186600	-0,000899
0,194650	-0,000891
0,202700	-0,000883
0,210750	-0,000875
0,218800	-0,000867
0,226850	-0,000858
0,234900	-0,000848
0,242950	-0,000840
0,251000	-0,000831
0,259050	-0,000823
0,267100	-0,000814
0,275150	-0,000805
0,283200	-0,000796
0,291300	-0,000786
0,299350	-0,000777
0,307400	-0,000768
0,315450	-0,000759
0,323500	-0,000750
0,331550	-0,000740
0,339600	-0,000731
0,347650	-0,000721
0,355700	-0,000712
0,363750	-0,000702
0,371800	-0,000692
0,379850	-0,000682
0,387900	-0,000671
0,395950	-0,000661
0,404050	-0,000649
0,412100	-0,000638
0,420150	-0,000627
0,428200	-0,000615
0,436250	-0,000604
0,444300	-0,000592
0,452350	-0,000579
0,460400	-0,000566
0,468450	-0,000553
0,476500	-0,000539
0,484550	-0,000525
0,492600	-0,000510
0,500650	-0,000494
0,508700	-0,000478
0,516800	-0,000460
0,524850	-0,000442
0,532900	-0,000422
0,540950	-0,000401
0,549000	-0,000379
0,557050	-0,000356
0,565100	-0,000330
0,573150	-0,000303
0,581200	-0,000274
0,589250	-0,000242
0,597300	-0,000208
0,605350	-0,000172
0,613400	-0,000132
0,621500	-9,024060E-5
0,629550	-4,532747E-5
0,637600	2,633666E-6
0,645650	5,334443E-5
0,653700	0,000107
0,661750	0,000164
0,669800	0,000223
0,677850	0,000286
0,685900	0,000351
0,693950	0,000419
0,702000	0,000489
0,710050	0,000562
0,718100	0,000637
0,726200	0,000715
0,734250	0,000794
0,742300	0,000875
0,750350	0,000959
0,758400	0,001044
0,766450	0,001130
0,774500	0,001219
0,782550	0,001309
0,790600	0,001400
0,798650	0,001493
0,806700	0,001587
0,814750	0,001682
0,822800	0,001778
0,830850	0,001876
0,838950	0,001975
0,847000	0,002075
0,855050	0,002176
0,863100	0,002277
0,871150	0,002380
0,879200	0,002483
0,887250	0,002587
0,895300	0,002693
0,903350	0,002799
0,911400	0,002904
0,919450	0,003012
0,927500	0,003120
0,935550	0,003229
0,943650	0,003339
0,951700	0,003449
0,959750	0,003560
0,967800	0,003671
0,975850	0,003782
0,983900	0,003894
0,991950	0,004006
1,000000	0,004119
--- Sample: 0.6_LOW_3 - Device: R.06 ---
-0,200000	-0,000642
-0,191950	-0,000641
-0,183900	-0,000640
-0,175850	-0,000639
-0,167800	-0,000638
-0,159750	-0,000636
-0,151700	-0,000635
-0,143600	-0,000634
-0,135550	-0,000633
-0,127500	-0,000632
-0,119450	-0,000631
-0,111400	-0,000630
-0,103350	-0,000629
-0,095300	-0,000628
-0,087250	-0,000627
-0,079200	-0,000627
-0,071150	-0,000626
-0,063100	-0,000625
-0,055050	-0,000623
-0,047000	-0,000622
-0,038950	-0,000621
-0,030850	-0,000619
-0,022800	-0,000618
-0,014750	-0,000617
-0,006700	-0,000616
0,001350	-0,000615
0,009400	-0,000613
0,017450	-0,000613
0,025500	-0,000612
0,033550	-0,000610
0,041600	-0,000609
0,049650	-0,000607
0,057700	-0,000606
0,065750	-0,000605
0,073850	-0,000604
0,081900	-0,000602
0,089950	-0,000599
0,098000	-0,000598
0,106050	-0,000597
0,114100	-0,000596
0,122150	-0,000595
0,130200	-0,000593
0,138250	-0,000592
0,146300	-0,000590
0,154350	-0,000588
0,162400	-0,000586
0,170450	-0,000584
0,178500	-0,000582
0,186600	-0,000579
0,194650	-0,000577
0,202700	-0,000575
0,210750	-0,000573
0,218800	-0,000571
0,226850	-0,000568
0,234900	-0,000565
0,242950	-0,000562
0,251000	-0,000559
0,259050	-0,000556
0,267100	-0,000554
0,275150	-0,000551
0,283200	-0,000547
0,291300	-0,000544
0,299350	-0,000540
0,307400	-0,000536
0,315450	-0,000532
0,323500	-0,000528
0,331550	-0,000523
0,339600	-0,000518
0,347650	-0,000512
0,355700	-0,000507
0,363750	-0,000501
0,371800	-0,000496
0,379850	-0,000489
0,387900	-0,000483
0,395950	-0,000476
0,404050	-0,000469
0,412100	-0,000461
0,420150	-0,000453
0,428200	-0,000445
0,436250	-0,000436
0,444300	-0,000426
0,452350	-0,000416
0,460400	-0,000406
0,468450	-0,000394
0,476500	-0,000382
0,484550	-0,000369
0,492600	-0,000356
0,500650	-0,000341
0,508700	-0,000326
0,516800	-0,000309
0,524850	-0,000291
0,532900	-0,000272
0,540950	-0,000252
0,549000	-0,000230
0,557050	-0,000207
0,565100	-0,000181
0,573150	-0,000153
0,581200	-0,000123
0,589250	-8,994778E-5
0,597300	-5,321354E-5
0,605350	-1,312667E-5
0,613400	3,102810E-5
0,621500	8,023995E-5
0,629550	0,000134
0,637600	0,000193
0,645650	0,000258
0,653700	0,000330
0,661750	0,000409
0,669800	0,000495
0,677850	0,000589
0,685900	0,000692
0,693950	0,000803
0,702000	0,000922
0,710050	0,001050
0,718100	0,001187
0,726200	0,001333
0,734250	0,001486
0,742300	0,001647
0,750350	0,001815
0,758400	0,001991
0,766450	0,002173
0,774500	0,002362
0,782550	0,002557
0,790600	0,002758
0,798650	0,002964
0,806700	0,003176
0,814750	0,003392
0,822800	0,003612
0,830850	0,003837
0,838950	0,004066
0,847000	0,004299
0,855050	0,004535
0,863100	0,004773
0,871150	0,005016
0,879200	0,005261
0,887250	0,005508
0,895300	0,005759
0,903350	0,006011
0,911400	0,006265
0,919450	0,006522
0,927500	0,006781
0,935550	0,007042
0,943650	0,007306
0,951700	0,007570
0,959750	0,007836
0,967800	0,008104
0,975850	0,008373
0,983900	0,008643
0,991950	0,008915
1,000000	0,009188
--- Sample: 0.6_LOW_3 - Device: R.07 ---
-0,200000	-0,001320
-0,191950	-0,001320
-0,183900	-0,001318
-0,175850	-0,001317
-0,167800	-0,001316
-0,159750	-0,001315
-0,151700	-0,001315
-0,143600	-0,001314
-0,135550	-0,001311
-0,127500	-0,001311
-0,119450	-0,001310
-0,111400	-0,001309
-0,103350	-0,001309
-0,095300	-0,001307
-0,087250	-0,001306
-0,079200	-0,001304
-0,071150	-0,001303
-0,063100	-0,001302
-0,055050	-0,001301
-0,047000	-0,001300
-0,038950	-0,001299
-0,030850	-0,001297
-0,022800	-0,001297
-0,014750	-0,001296
-0,006700	-0,001295
0,001350	-0,001294
0,009400	-0,001293
0,017450	-0,001291
0,025500	-0,001288
0,033550	-0,001287
0,041600	-0,001286
0,049650	-0,001285
0,057700	-0,001283
0,065750	-0,001281
0,073850	-0,001278
0,081900	-0,001277
0,089950	-0,001277
0,098000	-0,001276
0,106050	-0,001275
0,114100	-0,001273
0,122150	-0,001271
0,130200	-0,001268
0,138250	-0,001266
0,146300	-0,001265
0,154350	-0,001263
0,162400	-0,001262
0,170450	-0,001261
0,178500	-0,001259
0,186600	-0,001257
0,194650	-0,001254
0,202700	-0,001252
0,210750	-0,001249
0,218800	-0,001247
0,226850	-0,001245
0,234900	-0,001242
0,242950	-0,001240
0,251000	-0,001237
0,259050	-0,001233
0,267100	-0,001231
0,275150	-0,001227
0,283200	-0,001225
0,291300	-0,001223
0,299350	-0,001220
0,307400	-0,001218
0,315450	-0,001214
0,323500	-0,001211
0,331550	-0,001208
0,339600	-0,001204
0,347650	-0,001200
0,355700	-0,001196
0,363750	-0,001192
0,371800	-0,001188
0,379850	-0,001182
0,387900	-0,001178
0,395950	-0,001174
0,404050	-0,001169
0,412100	-0,001164
0,420150	-0,001158
0,428200	-0,001152
0,436250	-0,001145
0,444300	-0,001137
0,452350	-0,001130
0,460400	-0,001123
0,468450	-0,001115
0,476500	-0,001107
0,484550	-0,001097
0,492600	-0,001086
0,500650	-0,001075
0,508700	-0,001062
0,516800	-0,001048
0,524850	-0,001032
0,532900	-0,001014
0,540950	-0,000994
0,549000	-0,000973
0,557050	-0,000949
0,565100	-0,000921
0,573150	-0,000888
0,581200	-0,000851
0,589250	-0,000810
0,597300	-0,000763
0,605350	-0,000710
0,613400	-0,000650
0,621500	-0,000582
0,629550	-0,000506
0,637600	-0,000420
0,645650	-0,000326
0,653700	-0,000222
0,661750	-0,000109
0,669800	1,329074E-5
0,677850	0,000146
0,685900	0,000287
0,693950	0,000438
0,702000	0,000597
0,710050	0,000764
0,718100	0,000939
0,726200	0,001122
0,734250	0,001312
0,742300	0,001506
0,750350	0,001708
0,758400	0,001916
0,766450	0,002127
0,774500	0,002345
0,782550	0,002567
0,790600	0,002793
0,798650	0,003023
0,806700	0,003258
0,814750	0,003495
0,822800	0,003735
0,830850	0,003980
0,838950	0,004228
0,847000	0,004478
0,855050	0,004730
0,863100	0,004984
0,871150	0,005241
0,879200	0,005501
0,887250	0,005761
0,895300	0,006024
0,903350	0,006290
0,911400	0,006555
0,919450	0,006824
0,927500	0,007094
0,935550	0,007365
0,943650	0,007640
0,951700	0,007913
0,959750	0,008189
0,967800	0,008465
0,975850	0,008744
0,983900	0,009021
0,991950	0,009302
1,000000	0,009583
--- Sample: 0.6_LOW_3 - Device: R.10 ---
-0,200000	-0,001317
-0,191950	-0,001316
-0,183900	-0,001315
-0,175850	-0,001314
-0,167800	-0,001314
-0,159750	-0,001313
-0,151700	-0,001313
-0,143600	-0,001312
-0,135550	-0,001310
-0,127500	-0,001309
-0,119450	-0,001308
-0,111400	-0,001306
-0,103350	-0,001305
-0,095300	-0,001303
-0,087250	-0,001303
-0,079200	-0,001301
-0,071150	-0,001301
-0,063100	-0,001299
-0,055050	-0,001297
-0,047000	-0,001296
-0,038950	-0,001294
-0,030850	-0,001293
-0,022800	-0,001292
-0,014750	-0,001291
-0,006700	-0,001290
0,001350	-0,001289
0,009400	-0,001288
0,017450	-0,001288
0,025500	-0,001287
0,033550	-0,001285
0,041600	-0,001283
0,049650	-0,001281
0,057700	-0,001279
0,065750	-0,001277
0,073850	-0,001275
0,081900	-0,001274
0,089950	-0,001272
0,098000	-0,001270
0,106050	-0,001269
0,114100	-0,001268
0,122150	-0,001267
0,130200	-0,001264
0,138250	-0,001262
0,146300	-0,001260
0,154350	-0,001258
0,162400	-0,001256
0,170450	-0,001255
0,178500	-0,001252
0,186600	-0,001250
0,194650	-0,001249
0,202700	-0,001246
0,210750	-0,001243
0,218800	-0,001241
0,226850	-0,001238
0,234900	-0,001236
0,242950	-0,001234
0,251000	-0,001232
0,259050	-0,001229
0,267100	-0,001226
0,275150	-0,001223
0,283200	-0,001221
0,291300	-0,001218
0,299350	-0,001214
0,307400	-0,001211
0,315450	-0,001208
0,323500	-0,001205
0,331550	-0,001203
0,339600	-0,001199
0,347650	-0,001195
0,355700	-0,001190
0,363750	-0,001186
0,371800	-0,001181
0,379850	-0,001176
0,387900	-0,001171
0,395950	-0,001167
0,404050	-0,001162
0,412100	-0,001157
0,420150	-0,001152
0,428200	-0,001147
0,436250	-0,001140
0,444300	-0,001132
0,452350	-0,001124
0,460400	-0,001115
0,468450	-0,001107
0,476500	-0,001098
0,484550	-0,001088
0,492600	-0,001077
0,500650	-0,001065
0,508700	-0,001052
0,516800	-0,001038
0,524850	-0,001022
0,532900	-0,001003
0,540950	-0,000984
0,549000	-0,000961
0,557050	-0,000936
0,565100	-0,000907
0,573150	-0,000875
0,581200	-0,000838
0,589250	-0,000796
0,597300	-0,000749
0,605350	-0,000694
0,613400	-0,000632
0,621500	-0,000563
0,629550	-0,000486
0,637600	-0,000400
0,645650	-0,000306
0,653700	-0,000202
0,661750	-8,806174E-5
0,669800	3,388594E-5
0,677850	0,000168
0,685900	0,000309
0,693950	0,000460
0,702000	0,000619
0,710050	0,000786
0,718100	0,000961
0,726200	0,001144
0,734250	0,001332
0,742300	0,001527
0,750350	0,001728
0,758400	0,001935
0,766450	0,002146
0,774500	0,002363
0,782550	0,002584
0,790600	0,002809
0,798650	0,003039
0,806700	0,003273
0,814750	0,003509
0,822800	0,003749
0,830850	0,003992
0,838950	0,004240
0,847000	0,004489
0,855050	0,004741
0,863100	0,004994
0,871150	0,005250
0,879200	0,005509
0,887250	0,005768
0,895300	0,006031
0,903350	0,006295
0,911400	0,006559
0,919450	0,006827
0,927500	0,007096
0,935550	0,007367
0,943650	0,007640
0,951700	0,007912
0,959750	0,008187
0,967800	0,008463
0,975850	0,008740
0,983900	0,009017
0,991950	0,009296
1,000000	0,009576
--- Sample: 0.6_LOW_3 - Device: R.11 ---
-0,200000	-0,000639
-0,191950	-0,000638
-0,183900	-0,000637
-0,175850	-0,000636
-0,167800	-0,000634
-0,159750	-0,000633
-0,151700	-0,000632
-0,143600	-0,000630
-0,135550	-0,000629
-0,127500	-0,000628
-0,119450	-0,000627
-0,111400	-0,000627
-0,103350	-0,000625
-0,095300	-0,000625
-0,087250	-0,000624
-0,079200	-0,000622
-0,071150	-0,000620
-0,063100	-0,000619
-0,055050	-0,000618
-0,047000	-0,000618
-0,038950	-0,000617
-0,030850	-0,000616
-0,022800	-0,000615
-0,014750	-0,000614
-0,006700	-0,000612
0,001350	-0,000611
0,009400	-0,000609
0,017450	-0,000608
0,025500	-0,000607
0,033550	-0,000606
0,041600	-0,000605
0,049650	-0,000604
0,057700	-0,000603
0,065750	-0,000601
0,073850	-0,000599
[truncated: 115 more rows]
