# Supplementary material for: Increasing polymer molecular weight enables low-donor-content, efficient and scalable semi-transparent organic solar cells
Source: J Mater Chem A Mater. 2026 Jan 27;14(22):13688–706. doi: 10.1039/d5ta07234d (PMC12937936; doi:10.1039/d5ta07234d)
Supplement: TA-014-D5TA07234D-s001 [file TA-014-D5TA07234D-s001.zip › Datasets for Figures and tables/Figure_4/0.6_LOW/0.6_LOW_4.xls]

## Sheet: Hoja1
MMR.240412.CELL_06.	Voc (V)	Jsc (mA/cm^2)	FF %	Efficiency %	Rs (Ohm)	Rsh (Ohm)	Cell area (m^2)	Light power (W/m^2)	AVT (%)	APT (%)	AVT_T (%)	APT_T (%)
L.01	0,66	-11,35	41,06	3,08	145,84	1426	0,000008	1000,00	17.1984	15.2088	8.97686	8.46996
L.02	0,66	-11,89	40,54	3,19	140,36	1301	0,000008	1000,00	19.2651	16.9853	8.29779	7.93008
L.03	0,66	-15,47	41,02	4,20	117,75	1121	0,000008	1000,00	22.8584	19.9802	9.57755	8.96935
L.04	0,67	-18,46	41,99	5,19	95,16	977	0,000008	1000,00	27.5929	24.0047	12.7482	11.8228
L.05	0,67	-20,92	44,36	6,21	81,83	1227	0,000008	1000,00	32.5491	28.3739	13.8183	12.8988
L.06	0,66	-21,22	49,71	6,98	76,22	2260	0,000008	1000,00	37.7725	33.1526	17.6677	16.2508
L.07	0,66	-20,47	55,64	7,54	69,62	2988	0,000008	1000,00	43.3435	38.4832	17.7808	16.4365
L.08	0,66	-20,16	58,81	7,85	64,67	5339	0,000008	1000,00	50.6897	45.7093	21.7688	20.0591
L.09	0,66	-20,11	58,70	7,81	64,50	6635	0,000008	1000,00	59.4703	54.3634	24.0969	22.4253
L.10	0,66	-20,38	55,14	7,44	68,71	5043	0,000008	1000,00	68.0225	63.3163	24.4683	23.52
L.11	0,66	-21,21	49,10	6,89	74,52	2473	0,000008	1000,00	75.9301	72.1126	28.7252	28.5541
L.12	0,65	-21,17	44,37	6,14	89,86	1316	0,000008	1000,00	82.7864	78.9362	37.9177	37.1321
R.01	0,64	-13,05	38,41	3,20	162,71	1101	0,000008	1000,00	17.1984	15.2088	8.97686	8.46996
R.02	0,64	-14,07	38,54	3,46	148,25	1055	0,000008	1000,00	19.2651	16.9853	8.29779	7.93008
R.03	0,65	-17,01	38,64	4,24	120,84	882	0,000008	1000,00	22.8584	19.9802	9.57755	8.96935
R.04	0,65	-19,60	40,12	5,14	100,12	846	0,000008	1000,00	27.5929	24.0047	12.7482	11.8228
R.05	0,00	-0,03	100,00	0,00	20,66	21	0,000008	1000,00	32.5491	28.3739	13.8183	12.8988
R.06	0,00	-1,93	100,00	0,00	24,11	24	0,000008	1000,00	37.7725	33.1526	17.6677	16.2508
R.07	0,50	-19,18	29,06	2,79	27,17	420	0,000008	1000,00	43.3435	38.4832	17.7808	16.4365
R.08	0,03	-22,13	25,69	0,19	18,02	18	0,000008	1000,00	50.6897	45.7093	21.7688	20.0591
R.09	0,04	-20,97	23,36	0,20	21,60	22	0,000008	1000,00	59.4703	54.3634	24.0969	22.4253
R.10	0,66	-16,34	63,30	6,84	61,52	5212	0,000008	1000,00	68.0225	63.3163	24.4683	23.52
R.11	0,00	-1,91	100,00	0,00	23,65	24	0,000008	1000,00	75.9301	72.1126	28.7252	28.5541
R.12	0,00	-0,03	100,00	0,00	20,66	21	0,000008	1000,00	82.7864	78.9362	37.9177	37.1321
