# Supplementary material for: Increasing polymer molecular weight enables low-donor-content, efficient and scalable semi-transparent organic solar cells
Source: J Mater Chem A Mater. 2026 Jan 27;14(22):13688–706. doi: 10.1039/d5ta07234d (PMC12937936; doi:10.1039/d5ta07234d)
Supplement: TA-014-D5TA07234D-s001 [file TA-014-D5TA07234D-s001.zip › Datasets for Figures and tables/Figure_4/0.6_LOW/0.6_LOW_4_IV_curves.txt]

IV Curves for sample: 0.6_LOW_4
--- Sample: 0.6_LOW_4 - Device: L.01 ---
-0,200000	-0,001050
-0,191950	-0,001043
-0,183900	-0,001038
-0,175850	-0,001033
-0,167800	-0,001027
-0,159750	-0,001021
-0,151700	-0,001016
-0,143600	-0,001010
-0,135550	-0,001004
-0,127500	-0,000999
-0,119450	-0,000993
-0,111400	-0,000988
-0,103350	-0,000982
-0,095300	-0,000976
-0,087250	-0,000971
-0,079200	-0,000965
-0,071150	-0,000959
-0,063100	-0,000954
-0,055050	-0,000948
-0,047000	-0,000942
-0,038950	-0,000936
-0,030850	-0,000931
-0,022800	-0,000925
-0,014750	-0,000920
-0,006700	-0,000914
0,001350	-0,000908
0,009400	-0,000903
0,017450	-0,000897
0,025500	-0,000891
0,033550	-0,000886
0,041600	-0,000879
0,049650	-0,000873
0,057700	-0,000867
0,065750	-0,000861
0,073850	-0,000855
0,081900	-0,000850
0,089950	-0,000844
0,098000	-0,000838
0,106050	-0,000832
0,114100	-0,000826
0,122150	-0,000820
0,130200	-0,000815
0,138250	-0,000809
0,146300	-0,000803
0,154350	-0,000796
0,162400	-0,000790
0,170450	-0,000784
0,178500	-0,000778
0,186600	-0,000772
0,194650	-0,000766
0,202700	-0,000760
0,210750	-0,000754
0,218800	-0,000747
0,226850	-0,000741
0,234900	-0,000735
0,242950	-0,000728
0,251000	-0,000722
0,259050	-0,000716
0,267100	-0,000709
0,275150	-0,000703
0,283200	-0,000696
0,291300	-0,000690
0,299350	-0,000684
0,307400	-0,000677
0,315450	-0,000670
0,323500	-0,000664
0,331550	-0,000657
0,339600	-0,000650
0,347650	-0,000643
0,355700	-0,000637
0,363750	-0,000629
0,371800	-0,000622
0,379850	-0,000615
0,387900	-0,000608
0,395950	-0,000600
0,404050	-0,000593
0,412100	-0,000585
0,420150	-0,000577
0,428200	-0,000569
0,436250	-0,000561
0,444300	-0,000553
0,452350	-0,000544
0,460400	-0,000536
0,468450	-0,000527
0,476500	-0,000518
0,484550	-0,000508
0,492600	-0,000498
0,500650	-0,000488
0,508700	-0,000478
0,516800	-0,000467
0,524850	-0,000455
0,532900	-0,000442
0,540950	-0,000429
0,549000	-0,000415
0,557050	-0,000399
0,565100	-0,000382
0,573150	-0,000364
0,581200	-0,000344
0,589250	-0,000323
0,597300	-0,000299
0,605350	-0,000272
0,613400	-0,000243
0,621500	-0,000210
0,629550	-0,000174
0,637600	-0,000134
0,645650	-9,074873E-5
0,653700	-4,257467E-5
0,661750	1,065556E-5
0,669800	6,771128E-5
0,677850	0,000129
0,685900	0,000196
0,693950	0,000267
0,702000	0,000341
0,710050	0,000421
0,718100	0,000504
0,726200	0,000592
0,734250	0,000683
0,742300	0,000777
0,750350	0,000875
0,758400	0,000976
0,766450	0,001080
0,774500	0,001187
0,782550	0,001296
0,790600	0,001407
0,798650	0,001521
0,806700	0,001637
0,814750	0,001755
0,822800	0,001874
0,830850	0,001996
0,838950	0,002120
0,847000	0,002245
0,855050	0,002372
0,863100	0,002499
0,871150	0,002629
0,879200	0,002759
0,887250	0,002891
0,895300	0,003024
0,903350	0,003158
0,911400	0,003292
0,919450	0,003429
0,927500	0,003566
0,935550	0,003704
0,943650	0,003843
0,951700	0,003983
0,959750	0,004124
0,967800	0,004266
0,975850	0,004408
0,983900	0,004551
0,991950	0,004695
1,000000	0,004840
--- Sample: 0.6_LOW_4 - Device: L.02 ---
-0,200000	-0,001098
-0,191950	-0,001092
-0,183900	-0,001087
-0,175850	-0,001081
-0,167800	-0,001076
-0,159750	-0,001070
-0,151700	-0,001065
-0,143600	-0,001058
-0,135550	-0,001052
-0,127500	-0,001046
-0,119450	-0,001040
-0,111400	-0,001035
-0,103350	-0,001029
-0,095300	-0,001022
-0,087250	-0,001016
-0,079200	-0,001011
-0,071150	-0,001005
-0,063100	-0,000999
-0,055050	-0,000994
-0,047000	-0,000988
-0,038950	-0,000982
-0,030850	-0,000976
-0,022800	-0,000969
-0,014750	-0,000964
-0,006700	-0,000958
0,001350	-0,000951
0,009400	-0,000945
0,017450	-0,000939
0,025500	-0,000933
0,033550	-0,000927
0,041600	-0,000921
0,049650	-0,000915
0,057700	-0,000909
0,065750	-0,000903
0,073850	-0,000897
0,081900	-0,000891
0,089950	-0,000884
0,098000	-0,000877
0,106050	-0,000871
0,114100	-0,000865
0,122150	-0,000859
0,130200	-0,000852
0,138250	-0,000846
0,146300	-0,000840
0,154350	-0,000834
0,162400	-0,000827
0,170450	-0,000821
0,178500	-0,000815
0,186600	-0,000808
0,194650	-0,000802
0,202700	-0,000796
0,210750	-0,000789
0,218800	-0,000782
0,226850	-0,000775
0,234900	-0,000769
0,242950	-0,000762
0,251000	-0,000755
0,259050	-0,000748
0,267100	-0,000741
0,275150	-0,000734
0,283200	-0,000728
0,291300	-0,000720
0,299350	-0,000713
0,307400	-0,000706
0,315450	-0,000699
0,323500	-0,000692
0,331550	-0,000685
0,339600	-0,000678
0,347650	-0,000670
0,355700	-0,000663
0,363750	-0,000656
0,371800	-0,000648
0,379850	-0,000640
0,387900	-0,000632
0,395950	-0,000624
0,404050	-0,000615
0,412100	-0,000606
0,420150	-0,000598
0,428200	-0,000590
0,436250	-0,000581
0,444300	-0,000573
0,452350	-0,000563
0,460400	-0,000554
0,468450	-0,000545
0,476500	-0,000535
0,484550	-0,000525
0,492600	-0,000514
0,500650	-0,000503
0,508700	-0,000492
0,516800	-0,000479
0,524850	-0,000466
0,532900	-0,000453
0,540950	-0,000439
0,549000	-0,000423
0,557050	-0,000407
0,565100	-0,000389
0,573150	-0,000369
0,581200	-0,000348
0,589250	-0,000325
0,597300	-0,000300
0,605350	-0,000272
0,613400	-0,000241
0,621500	-0,000206
0,629550	-0,000168
0,637600	-0,000126
0,645650	-8,028091E-5
0,653700	-2,972508E-5
0,661750	2,523380E-5
0,669800	8,461969E-5
0,677850	0,000149
0,685900	0,000217
0,693950	0,000291
0,702000	0,000368
0,710050	0,000450
0,718100	0,000536
0,726200	0,000627
0,734250	0,000721
0,742300	0,000818
0,750350	0,000918
0,758400	0,001022
0,766450	0,001129
0,774500	0,001239
0,782550	0,001351
0,790600	0,001465
0,798650	0,001582
0,806700	0,001701
0,814750	0,001823
0,822800	0,001946
0,830850	0,002071
0,838950	0,002198
0,847000	0,002326
0,855050	0,002456
0,863100	0,002587
0,871150	0,002720
0,879200	0,002854
0,887250	0,002989
0,895300	0,003126
0,903350	0,003264
0,911400	0,003402
0,919450	0,003542
0,927500	0,003683
0,935550	0,003825
0,943650	0,003968
0,951700	0,004111
0,959750	0,004256
0,967800	0,004402
0,975850	0,004548
0,983900	0,004695
0,991950	0,004843
1,000000	0,004991
--- Sample: 0.6_LOW_4 - Device: L.03 ---
-0,200000	-0,001414
-0,191950	-0,001408
-0,183900	-0,001401
-0,175850	-0,001394
-0,167800	-0,001388
-0,159750	-0,001382
-0,151700	-0,001375
-0,143600	-0,001369
-0,135550	-0,001361
-0,127500	-0,001353
-0,119450	-0,001346
-0,111400	-0,001338
-0,103350	-0,001331
-0,095300	-0,001324
-0,087250	-0,001318
-0,079200	-0,001310
-0,071150	-0,001302
-0,063100	-0,001295
-0,055050	-0,001287
-0,047000	-0,001280
-0,038950	-0,001273
-0,030850	-0,001266
-0,022800	-0,001259
-0,014750	-0,001252
-0,006700	-0,001245
0,001350	-0,001238
0,009400	-0,001231
0,017450	-0,001223
0,025500	-0,001215
0,033550	-0,001208
0,041600	-0,001199
0,049650	-0,001191
0,057700	-0,001183
0,065750	-0,001175
0,073850	-0,001169
0,081900	-0,001162
0,089950	-0,001153
0,098000	-0,001145
0,106050	-0,001137
0,114100	-0,001128
0,122150	-0,001121
0,130200	-0,001113
0,138250	-0,001106
0,146300	-0,001099
0,154350	-0,001091
0,162400	-0,001082
0,170450	-0,001074
0,178500	-0,001066
0,186600	-0,001058
0,194650	-0,001050
0,202700	-0,001042
0,210750	-0,001034
0,218800	-0,001025
0,226850	-0,001017
0,234900	-0,001007
0,242950	-0,000998
0,251000	-0,000990
0,259050	-0,000981
0,267100	-0,000972
0,275150	-0,000963
0,283200	-0,000954
0,291300	-0,000945
0,299350	-0,000936
0,307400	-0,000927
0,315450	-0,000918
0,323500	-0,000909
0,331550	-0,000899
0,339600	-0,000890
0,347650	-0,000880
0,355700	-0,000870
0,363750	-0,000861
0,371800	-0,000851
0,379850	-0,000841
0,387900	-0,000830
0,395950	-0,000820
0,404050	-0,000809
0,412100	-0,000798
0,420150	-0,000788
0,428200	-0,000777
0,436250	-0,000765
0,444300	-0,000753
0,452350	-0,000741
0,460400	-0,000730
0,468450	-0,000717
0,476500	-0,000704
0,484550	-0,000691
0,492600	-0,000677
0,500650	-0,000662
0,508700	-0,000647
0,516800	-0,000631
0,524850	-0,000615
0,532900	-0,000596
0,540950	-0,000577
0,549000	-0,000556
0,557050	-0,000534
0,565100	-0,000511
0,573150	-0,000486
0,581200	-0,000458
0,589250	-0,000428
0,597300	-0,000396
0,605350	-0,000360
0,613400	-0,000320
0,621500	-0,000277
0,629550	-0,000231
0,637600	-0,000179
0,645650	-0,000123
0,653700	-6,278889E-5
0,661750	3,046017E-6
0,669800	7,384811E-5
0,677850	0,000149
0,685900	0,000230
0,693950	0,000315
0,702000	0,000405
0,710050	0,000500
0,718100	0,000600
0,726200	0,000704
0,734250	0,000811
0,742300	0,000923
0,750350	0,001038
0,758400	0,001157
0,766450	0,001278
0,774500	0,001403
0,782550	0,001531
0,790600	0,001661
0,798650	0,001795
0,806700	0,001930
0,814750	0,002068
0,822800	0,002208
0,830850	0,002351
0,838950	0,002496
0,847000	0,002642
0,855050	0,002790
0,863100	0,002939
0,871150	0,003090
0,879200	0,003243
0,887250	0,003397
0,895300	0,003552
0,903350	0,003709
0,911400	0,003866
0,919450	0,004026
0,927500	0,004186
0,935550	0,004348
0,943650	0,004511
0,951700	0,004674
0,959750	0,004839
0,967800	0,005005
0,975850	0,005171
0,983900	0,005338
0,991950	0,005506
1,000000	0,005676
--- Sample: 0.6_LOW_4 - Device: L.05 ---
-0,200000	-0,001797
-0,191950	-0,001792
-0,183900	-0,001789
-0,175850	-0,001784
-0,167800	-0,001779
-0,159750	-0,001776
-0,151700	-0,001773
-0,143600	-0,001769
-0,135550	-0,001765
-0,127500	-0,001760
-0,119450	-0,001754
-0,111400	-0,001748
-0,103350	-0,001744
-0,095300	-0,001739
-0,087250	-0,001734
-0,079200	-0,001729
-0,071150	-0,001724
-0,063100	-0,001719
-0,055050	-0,001714
-0,047000	-0,001709
-0,038950	-0,001703
-0,030850	-0,001697
-0,022800	-0,001691
-0,014750	-0,001685
-0,006700	-0,001679
0,001350	-0,001673
0,009400	-0,001667
0,017450	-0,001659
0,025500	-0,001652
0,033550	-0,001645
0,041600	-0,001638
0,049650	-0,001632
0,057700	-0,001624
0,065750	-0,001616
0,073850	-0,001610
0,081900	-0,001603
0,089950	-0,001596
0,098000	-0,001589
0,106050	-0,001581
0,114100	-0,001574
0,122150	-0,001566
0,130200	-0,001557
0,138250	-0,001549
0,146300	-0,001540
0,154350	-0,001531
0,162400	-0,001522
0,170450	-0,001513
0,178500	-0,001505
0,186600	-0,001496
0,194650	-0,001488
0,202700	-0,001477
0,210750	-0,001468
0,218800	-0,001458
0,226850	-0,001449
0,234900	-0,001440
0,242950	-0,001431
0,251000	-0,001420
0,259050	-0,001409
0,267100	-0,001399
0,275150	-0,001389
0,283200	-0,001378
0,291300	-0,001367
0,299350	-0,001355
0,307400	-0,001343
0,315450	-0,001331
0,323500	-0,001318
0,331550	-0,001306
0,339600	-0,001295
0,347650	-0,001284
0,355700	-0,001272
0,363750	-0,001260
0,371800	-0,001247
0,379850	-0,001233
0,387900	-0,001219
0,395950	-0,001205
0,404050	-0,001189
0,412100	-0,001174
0,420150	-0,001159
0,428200	-0,001145
0,436250	-0,001129
0,444300	-0,001113
0,452350	-0,001097
0,460400	-0,001079
0,468450	-0,001061
0,476500	-0,001043
0,484550	-0,001024
0,492600	-0,001004
0,500650	-0,000983
0,508700	-0,000961
0,516800	-0,000938
0,524850	-0,000913
0,532900	-0,000887
0,540950	-0,000860
0,549000	-0,000831
0,557050	-0,000800
0,565100	-0,000766
0,573150	-0,000729
0,581200	-0,000690
0,589250	-0,000647
0,597300	-0,000600
0,605350	-0,000550
0,613400	-0,000495
0,621500	-0,000434
0,629550	-0,000369
0,637600	-0,000298
0,645650	-0,000222
0,653700	-0,000139
0,661750	-4,943868E-5
0,669800	4,521861E-5
0,677850	0,000147
0,685900	0,000254
0,693950	0,000368
0,702000	0,000487
0,710050	0,000612
0,718100	0,000742
0,726200	0,000878
0,734250	0,001018
0,742300	0,001163
0,750350	0,001313
0,758400	0,001467
0,766450	0,001625
0,774500	0,001787
0,782550	0,001952
0,790600	0,002120
0,798650	0,002292
0,806700	0,002467
0,814750	0,002645
0,822800	0,002826
0,830850	0,003009
0,838950	0,003196
0,847000	0,003384
0,855050	0,003575
0,863100	0,003766
0,871150	0,003961
0,879200	0,004158
0,887250	0,004356
0,895300	0,004556
0,903350	0,004758
0,911400	0,004960
0,919450	0,005165
0,927500	0,005372
0,935550	0,005580
0,943650	0,005790
0,951700	0,006000
0,959750	0,006212
0,967800	0,006425
0,975850	0,006640
0,983900	0,006854
0,991950	0,007071
1,000000	0,007288
--- Sample: 0.6_LOW_4 - Device: L.06 ---
-0,200000	-0,001762
-0,191950	-0,001759
-0,183900	-0,001757
-0,175850	-0,001755
-0,167800	-0,001752
-0,159750	-0,001750
-0,151700	-0,001748
-0,143600	-0,001747
-0,135550	-0,001745
-0,127500	-0,001744
-0,119450	-0,001742
-0,111400	-0,001739
-0,103350	-0,001737
-0,095300	-0,001735
-0,087250	-0,001732
-0,079200	-0,001730
-0,071150	-0,001727
-0,063100	-0,001724
-0,055050	-0,001720
-0,047000	-0,001717
-0,038950	-0,001714
-0,030850	-0,001710
-0,022800	-0,001707
-0,014750	-0,001705
-0,006700	-0,001702
0,001350	-0,001697
0,009400	-0,001694
0,017450	-0,001691
0,025500	-0,001687
0,033550	-0,001683
0,041600	-0,001679
0,049650	-0,001676
0,057700	-0,001673
0,065750	-0,001669
0,073850	-0,001664
0,081900	-0,001660
0,089950	-0,001655
0,098000	-0,001651
0,106050	-0,001645
0,114100	-0,001639
0,122150	-0,001633
0,130200	-0,001628
0,138250	-0,001622
0,146300	-0,001617
0,154350	-0,001612
0,162400	-0,001606
0,170450	-0,001600
0,178500	-0,001595
0,186600	-0,001588
0,194650	-0,001581
0,202700	-0,001574
0,210750	-0,001568
0,218800	-0,001562
0,226850	-0,001554
0,234900	-0,001547
0,242950	-0,001539
0,251000	-0,001530
0,259050	-0,001522
0,267100	-0,001514
0,275150	-0,001504
0,283200	-0,001495
0,291300	-0,001486
0,299350	-0,001476
0,307400	-0,001466
0,315450	-0,001456
0,323500	-0,001445
0,331550	-0,001434
0,339600	-0,001423
0,347650	-0,001411
0,355700	-0,001400
0,363750	-0,001389
0,371800	-0,001376
0,379850	-0,001364
0,387900	-0,001351
0,395950	-0,001337
0,404050	-0,001323
0,412100	-0,001309
0,420150	-0,001294
0,428200	-0,001278
0,436250	-0,001262
0,444300	-0,001245
0,452350	-0,001228
0,460400	-0,001210
0,468450	-0,001192
0,476500	-0,001172
0,484550	-0,001151
0,492600	-0,001129
0,500650	-0,001106
0,508700	-0,001083
0,516800	-0,001058
0,524850	-0,001032
0,532900	-0,001003
0,540950	-0,000971
0,549000	-0,000938
0,557050	-0,000903
0,565100	-0,000864
0,573150	-0,000823
0,581200	-0,000778
0,589250	-0,000728
0,597300	-0,000674
0,605350	-0,000616
0,613400	-0,000553
0,621500	-0,000483
0,629550	-0,000408
0,637600	-0,000326
0,645650	-0,000238
0,653700	-0,000143
0,661750	-4,066351E-5
0,669800	6,761232E-5
0,677850	0,000184
0,685900	0,000307
0,693950	0,000436
0,702000	0,000572
0,710050	0,000714
0,718100	0,000862
0,726200	0,001016
0,734250	0,001176
0,742300	0,001339
0,750350	0,001509
0,758400	0,001683
0,766450	0,001860
0,774500	0,002042
0,782550	0,002228
0,790600	0,002417
0,798650	0,002611
0,806700	0,002807
0,814750	0,003006
0,822800	0,003208
0,830850	0,003414
0,838950	0,003623
0,847000	0,003833
0,855050	0,004046
0,863100	0,004261
0,871150	0,004478
0,879200	0,004698
0,887250	0,004918
0,895300	0,005141
0,903350	0,005366
0,911400	0,005591
0,919450	0,005819
0,927500	0,006049
0,935550	0,006281
0,943650	0,006514
0,951700	0,006747
0,959750	0,006983
0,967800	0,007219
0,975850	0,007457
0,983900	0,007695
0,991950	0,007935
1,000000	0,008176
--- Sample: 0.6_LOW_4 - Device: L.07 ---
-0,200000	-0,001673
-0,191950	-0,001671
-0,183900	-0,001669
-0,175850	-0,001667
-0,167800	-0,001666
-0,159750	-0,001665
-0,151700	-0,001663
-0,143600	-0,001660
-0,135550	-0,001660
-0,127500	-0,001660
-0,119450	-0,001660
-0,111400	-0,001659
-0,103350	-0,001658
-0,095300	-0,001657
-0,087250	-0,001656
-0,079200	-0,001655
-0,071150	-0,001653
-0,063100	-0,001651
-0,055050	-0,001649
-0,047000	-0,001646
-0,038950	-0,001645
-0,030850	-0,001644
-0,022800	-0,001643
-0,014750	-0,001642
-0,006700	-0,001640
0,001350	-0,001637
0,009400	-0,001634
0,017450	-0,001632
0,025500	-0,001630
0,033550	-0,001629
0,041600	-0,001626
0,049650	-0,001624
0,057700	-0,001621
0,065750	-0,001619
0,073850	-0,001616
0,081900	-0,001614
0,089950	-0,001613
0,098000	-0,001611
0,106050	-0,001607
0,114100	-0,001605
0,122150	-0,001602
0,130200	-0,001601
0,138250	-0,001599
0,146300	-0,001596
0,154350	-0,001591
0,162400	-0,001587
0,170450	-0,001583
0,178500	-0,001580
0,186600	-0,001577
0,194650	-0,001574
0,202700	-0,001571
0,210750	-0,001568
0,218800	-0,001565
0,226850	-0,001560
0,234900	-0,001554
0,242950	-0,001549
0,251000	-0,001544
0,259050	-0,001539
0,267100	-0,001533
0,275150	-0,001528
0,283200	-0,001522
0,291300	-0,001516
0,299350	-0,001511
0,307400	-0,001505
0,315450	-0,001498
0,323500	-0,001491
0,331550	-0,001483
0,339600	-0,001474
0,347650	-0,001467
0,355700	-0,001458
0,363750	-0,001449
0,371800	-0,001438
0,379850	-0,001428
0,387900	-0,001419
0,395950	-0,001408
0,404050	-0,001397
0,412100	-0,001386
0,420150	-0,001375
0,428200	-0,001362
0,436250	-0,001349
0,444300	-0,001333
0,452350	-0,001319
0,460400	-0,001302
0,468450	-0,001283
0,476500	-0,001264
0,484550	-0,001244
0,492600	-0,001224
0,500650	-0,001202
0,508700	-0,001178
0,516800	-0,001151
0,524850	-0,001124
0,532900	-0,001094
0,540950	-0,001062
0,549000	-0,001027
0,557050	-0,000989
0,565100	-0,000947
0,573150	-0,000902
0,581200	-0,000853
0,589250	-0,000800
0,597300	-0,000742
0,605350	-0,000678
0,613400	-0,000608
0,621500	-0,000531
0,629550	-0,000448
0,637600	-0,000358
0,645650	-0,000261
0,653700	-0,000157
0,661750	-4,481304E-5
0,669800	7,366577E-5
0,677850	0,000201
0,685900	0,000335
0,693950	0,000476
0,702000	0,000623
0,710050	0,000777
0,718100	0,000937
0,726200	0,001104
0,734250	0,001276
0,742300	0,001452
0,750350	0,001634
0,758400	0,001821
0,766450	0,002011
0,774500	0,002206
0,782550	0,002406
0,790600	0,002608
0,798650	0,002815
0,806700	0,003025
0,814750	0,003238
0,822800	0,003454
0,830850	0,003673
0,838950	0,003895
0,847000	0,004120
0,855050	0,004346
0,863100	0,004574
0,871150	0,004805
0,879200	0,005039
0,887250	0,005273
0,895300	0,005510
0,903350	0,005748
0,911400	0,005987
0,919450	0,006229
0,927500	0,006473
0,935550	0,006718
0,943650	0,006965
0,951700	0,007212
0,959750	0,007461
0,967800	0,007710
0,975850	0,007962
0,983900	0,008213
0,991950	0,008466
1,000000	0,008721
--- Sample: 0.6_LOW_4 - Device: L.08 ---
-0,200000	-0,001642
-0,191950	-0,001643
-0,183900	-0,001643
-0,175850	-0,001643
-0,167800	-0,001641
-0,159750	-0,001638
-0,151700	-0,001636
-0,143600	-0,001635
-0,135550	-0,001634
-0,127500	-0,001633
-0,119450	-0,001632
-0,111400	-0,001630
-0,103350	-0,001629
-0,095300	-0,001629
-0,087250	-0,001629
-0,079200	-0,001628
-0,071150	-0,001627
-0,063100	-0,001624
-0,055050	-0,001623
-0,047000	-0,001622
-0,038950	-0,001620
-0,030850	-0,001619
-0,022800	-0,001618
-0,014750	-0,001616
-0,006700	-0,001615
0,001350	-0,001613
0,009400	-0,001612
0,017450	-0,001610
0,025500	-0,001608
0,033550	-0,001606
0,041600	-0,001604
0,049650	-0,001601
0,057700	-0,001600
0,065750	-0,001598
0,073850	-0,001597
0,081900	-0,001595
0,089950	-0,001593
0,098000	-0,001591
0,106050	-0,001589
0,114100	-0,001588
0,122150	-0,001585
0,130200	-0,001583
0,138250	-0,001580
0,146300	-0,001577
0,154350	-0,001575
0,162400	-0,001572
0,170450	-0,001570
0,178500	-0,001569
0,186600	-0,001565
0,194650	-0,001562
0,202700	-0,001559
0,210750	-0,001555
0,218800	-0,001551
0,226850	-0,001549
0,234900	-0,001546
0,242950	-0,001543
0,251000	-0,001539
0,259050	-0,001535
0,267100	-0,001530
0,275150	-0,001526
0,283200	-0,001522
0,291300	-0,001517
0,299350	-0,001512
0,307400	-0,001507
0,315450	-0,001502
0,323500	-0,001497
0,331550	-0,001492
0,339600	-0,001487
0,347650	-0,001479
0,355700	-0,001472
0,363750	-0,001464
0,371800	-0,001456
0,379850	-0,001449
0,387900	-0,001442
0,395950	-0,001433
0,404050	-0,001426
0,412100	-0,001416
0,420150	-0,001404
0,428200	-0,001393
0,436250	-0,001382
0,444300	-0,001367
0,452350	-0,001353
0,460400	-0,001339
0,468450	-0,001326
0,476500	-0,001311
0,484550	-0,001294
0,492600	-0,001274
0,500650	-0,001254
0,508700	-0,001231
0,516800	-0,001206
0,524850	-0,001178
0,532900	-0,001148
0,540950	-0,001116
0,549000	-0,001082
0,557050	-0,001043
0,565100	-0,001001
0,573150	-0,000955
0,581200	-0,000904
0,589250	-0,000847
0,597300	-0,000784
0,605350	-0,000716
0,613400	-0,000641
0,621500	-0,000558
0,629550	-0,000468
0,637600	-0,000371
0,645650	-0,000266
0,653700	-0,000154
0,661750	-3,318187E-5
0,669800	9,430965E-5
0,677850	0,000231
0,685900	0,000374
0,693950	0,000525
0,702000	0,000682
0,710050	0,000845
0,718100	0,001015
0,726200	0,001192
0,734250	0,001373
0,742300	0,001559
0,750350	0,001751
0,758400	0,001948
0,766450	0,002147
0,774500	0,002352
0,782550	0,002560
0,790600	0,002771
0,798650	0,002987
0,806700	0,003206
0,814750	0,003428
0,822800	0,003652
0,830850	0,003879
0,838950	0,004110
0,847000	0,004343
0,855050	0,004578
0,863100	0,004814
0,871150	0,005053
0,879200	0,005294
0,887250	0,005536
0,895300	0,005781
0,903350	0,006027
0,911400	0,006273
0,919450	0,006523
0,927500	0,006773
0,935550	0,007025
0,943650	0,007280
0,951700	0,007533
0,959750	0,007788
0,967800	0,008045
0,975850	0,008303
0,983900	0,008562
0,991950	0,008822
1,000000	0,009083
--- Sample: 0.6_LOW_4 - Device: L.09 ---
-0,200000	-0,001641
-0,191950	-0,001641
-0,183900	-0,001640
-0,175850	-0,001639
-0,167800	-0,001637
-0,159750	-0,001636
-0,151700	-0,001634
-0,143600	-0,001634
-0,135550	-0,001632
-0,127500	-0,001632
-0,119450	-0,001632
-0,111400	-0,001629
-0,103350	-0,001627
-0,095300	-0,001626
-0,087250	-0,001625
-0,079200	-0,001624
-0,071150	-0,001622
-0,063100	-0,001621
-0,055050	-0,001619
-0,047000	-0,001618
-0,038950	-0,001618
-0,030850	-0,001617
-0,022800	-0,001616
-0,014750	-0,001613
-0,006700	-0,001610
0,001350	-0,001609
0,009400	-0,001609
0,017450	-0,001608
0,025500	-0,001608
0,033550	-0,001607
0,041600	-0,001604
0,049650	-0,001601
0,057700	-0,001599
0,065750	-0,001597
0,073850	-0,001596
0,081900	-0,001594
0,089950	-0,001592
0,098000	-0,001588
0,106050	-0,001585
0,114100	-0,001583
0,122150	-0,001581
0,130200	-0,001579
0,138250	-0,001579
0,146300	-0,001577
0,154350	-0,001575
0,162400	-0,001572
0,170450	-0,001569
0,178500	-0,001567
0,186600	-0,001563
0,194650	-0,001559
0,202700	-0,001556
0,210750	-0,001551
0,218800	-0,001547
0,226850	-0,001545
0,234900	-0,001541
0,242950	-0,001539
0,251000	-0,001535
0,259050	-0,001532
0,267100	-0,001527
0,275150	-0,001523
0,283200	-0,001520
0,291300	-0,001514
0,299350	-0,001509
0,307400	-0,001505
0,315450	-0,001500
0,323500	-0,001494
0,331550	-0,001487
0,339600	-0,001481
0,347650	-0,001475
0,355700	-0,001469
0,363750	-0,001462
0,371800	-0,001454
0,379850	-0,001446
0,387900	-0,001438
0,395950	-0,001432
0,404050	-0,001424
0,412100	-0,001414
0,420150	-0,001403
0,428200	-0,001391
0,436250	-0,001379
0,444300	-0,001368
0,452350	-0,001354
0,460400	-0,001340
0,468450	-0,001324
0,476500	-0,001306
0,484550	-0,001288
0,492600	-0,001269
0,500650	-0,001246
0,508700	-0,001223
0,516800	-0,001199
0,524850	-0,001173
0,532900	-0,001144
0,540950	-0,001111
0,549000	-0,001076
0,557050	-0,001037
0,565100	-0,000994
0,573150	-0,000946
0,581200	-0,000894
0,589250	-0,000837
0,597300	-0,000775
0,605350	-0,000707
0,613400	-0,000631
0,621500	-0,000548
0,629550	-0,000458
0,637600	-0,000360
0,645650	-0,000255
0,653700	-0,000142
0,661750	-2,042866E-5
0,669800	0,000108
0,677850	0,000244
0,685900	0,000388
0,693950	0,000538
0,702000	0,000695
0,710050	0,000859
0,718100	0,001029
0,726200	0,001206
0,734250	0,001388
0,742300	0,001574
0,750350	0,001765
0,758400	0,001962
0,766450	0,002161
0,774500	0,002366
0,782550	0,002575
0,790600	0,002786
0,798650	0,003002
0,806700	0,003221
0,814750	0,003443
0,822800	0,003667
0,830850	0,003895
0,838950	0,004126
0,847000	0,004358
0,855050	0,004593
0,863100	0,004828
0,871150	0,005067
0,879200	0,005308
0,887250	0,005550
0,895300	0,005793
0,903350	0,006040
0,911400	0,006286
0,919450	0,006535
0,927500	0,006785
0,935550	0,007037
0,943650	0,007291
0,951700	0,007544
0,959750	0,007800
0,967800	0,008058
0,975850	0,008315
0,983900	0,008573
0,991950	0,008833
1,000000	0,009093
--- Sample: 0.6_LOW_4 - Device: L.10 ---
-0,200000	-0,001666
-0,191950	-0,001665
-0,183900	-0,001663
-0,175850	-0,001662
-0,167800	-0,001662
-0,159750	-0,001661
-0,151700	-0,001659
-0,143600	-0,001658
-0,135550	-0,001657
-0,127500	-0,001656
-0,119450	-0,001656
-0,111400	-0,001654
-0,103350	-0,001651
-0,095300	-0,001649
-0,087250	-0,001648
-0,079200	-0,001646
-0,071150	-0,001645
-0,063100	-0,001644
-0,055050	-0,001642
-0,047000	-0,001640
-0,038950	-0,001640
-0,030850	-0,001638
-0,022800	-0,001635
-0,014750	-0,001634
-0,006700	-0,001632
0,001350	-0,001631
0,009400	-0,001629
0,017450	-0,001627
0,025500	-0,001626
0,033550	-0,001624
0,041600	-0,001621
0,049650	-0,001619
0,057700	-0,001617
0,065750	-0,001613
0,073850	-0,001611
0,081900	-0,001610
0,089950	-0,001608
0,098000	-0,001605
0,106050	-0,001604
0,114100	-0,001600
0,122150	-0,001594
0,130200	-0,001591
0,138250	-0,001590
0,146300	-0,001588
0,154350	-0,001587
0,162400	-0,001583
0,170450	-0,001578
0,178500	-0,001574
0,186600	-0,001569
0,194650	-0,001564
0,202700	-0,001561
0,210750	-0,001558
0,218800	-0,001554
0,226850	-0,001551
0,234900	-0,001547
0,242950	-0,001542
0,251000	-0,001536
0,259050	-0,001530
0,267100	-0,001523
0,275150	-0,001518
0,283200	-0,001512
0,291300	-0,001505
0,299350	-0,001499
0,307400	-0,001493
0,315450	-0,001486
0,323500	-0,001480
0,331550	-0,001473
0,339600	-0,001466
0,347650	-0,001458
0,355700	-0,001449
0,363750	-0,001439
0,371800	-0,001428
0,379850	-0,001419
0,387900	-0,001408
0,395950	-0,001397
0,404050	-0,001386
0,412100	-0,001374
0,420150	-0,001361
0,428200	-0,001348
0,436250	-0,001333
0,444300	-0,001318
0,452350	-0,001302
0,460400	-0,001285
0,468450	-0,001268
0,476500	-0,001248
0,484550	-0,001228
0,492600	-0,001206
0,500650	-0,001184
0,508700	-0,001160
0,516800	-0,001133
0,524850	-0,001104
0,532900	-0,001072
0,540950	-0,001039
0,549000	-0,001003
0,557050	-0,000964
0,565100	-0,000922
0,573150	-0,000875
0,581200	-0,000824
0,589250	-0,000769
0,597300	-0,000708
0,605350	-0,000642
0,613400	-0,000571
0,621500	-0,000493
0,629550	-0,000408
0,637600	-0,000316
0,645650	-0,000218
0,653700	-0,000112
0,661750	1,716461E-6
0,669800	0,000122
0,677850	0,000250
0,685900	0,000385
0,693950	0,000526
0,702000	0,000674
0,710050	0,000829
0,718100	0,000989
0,726200	0,001156
0,734250	0,001328
0,742300	0,001505
0,750350	0,001687
0,758400	0,001874
0,766450	0,002064
0,774500	0,002260
0,782550	0,002459
0,790600	0,002661
0,798650	0,002867
0,806700	0,003077
0,814750	0,003289
0,822800	0,003504
0,830850	0,003723
0,838950	0,003945
0,847000	0,004169
0,855050	0,004395
0,863100	0,004623
0,871150	0,004854
0,879200	0,005087
0,887250	0,005320
0,895300	0,005556
0,903350	0,005794
0,911400	0,006033
0,919450	0,006274
0,927500	0,006517
0,935550	0,006761
0,943650	0,007007
0,951700	0,007253
0,959750	0,007501
0,967800	0,007751
0,975850	0,008002
0,983900	0,008253
0,991950	0,008505
1,000000	0,008758
--- Sample: 0.6_LOW_4 - Device: L.11 ---
-0,200000	-0,001757
-0,191950	-0,001755
-0,183900	-0,001754
-0,175850	-0,001751
-0,167800	-0,001750
-0,159750	-0,001748
-0,151700	-0,001746
-0,143600	-0,001743
-0,135550	-0,001742
-0,127500	-0,001741
-0,119450	-0,001739
-0,111400	-0,001735
-0,103350	-0,001732
-0,095300	-0,001729
-0,087250	-0,001728
-0,079200	-0,001726
-0,071150	-0,001724
-0,063100	-0,001722
-0,055050	-0,001720
-0,047000	-0,001717
-0,038950	-0,001713
-0,030850	-0,001708
-0,022800	-0,001705
-0,014750	-0,001702
-0,006700	-0,001700
0,001350	-0,001696
0,009400	-0,001692
0,017450	-0,001690
0,025500	-0,001684
0,033550	-0,001681
0,041600	-0,001679
0,049650	-0,001673
0,057700	-0,001671
0,065750	-0,001669
0,073850	-0,001666
0,081900	-0,001663
0,089950	-0,001659
0,098000	-0,001654
0,106050	-0,001649
0,114100	-0,001643
0,122150	-0,001638
0,130200	-0,001630
0,138250	-0,001624
0,146300	-0,001618
0,154350	-0,001612
0,162400	-0,001606
0,170450	-0,001600
0,178500	-0,001595
0,186600	-0,001589
0,194650	-0,001582
0,202700	-0,001575
0,210750	-0,001569
0,218800	-0,001562
0,226850	-0,001553
0,234900	-0,001545
0,242950	-0,001537
0,251000	-0,001529
0,259050	-0,001522
0,267100	-0,001514
0,275150	-0,001504
0,283200	-0,001495
0,291300	-0,001486
0,299350	-0,001476
0,307400	-0,001466
0,315450	-0,001454
0,323500	-0,001442
0,331550	-0,001431
0,339600	-0,001420
0,347650	-0,001408
0,355700	-0,001397
0,363750	-0,001384
0,371800	-0,001371
0,379850	-0,001358
0,387900	-0,001345
0,395950	-0,001331
0,404050	-0,001316
0,412100	-0,001301
0,420150	-0,001285
0,428200	-0,001269
0,436250	-0,001252
0,444300	-0,001234
0,452350	-0,001216
0,460400	-0,001196
0,468450	-0,001177
0,476500	-0,001156
0,484550	-0,001134
0,492600	-0,001110
0,500650	-0,001086
0,508700	-0,001061
0,516800	-0,001034
0,524850	-0,001005
0,532900	-0,000974
0,540950	-0,000942
0,549000	-0,000907
0,557050	-0,000869
0,565100	-0,000828
0,573150	-0,000784
0,581200	-0,000736
0,589250	-0,000683
0,597300	-0,000626
0,605350	-0,000565
0,613400	-0,000498
0,621500	-0,000426
0,629550	-0,000347
0,637600	-0,000262
0,645650	-0,000171
0,653700	-7,328900E-5
0,661750	3,069064E-5
0,669800	0,000142
0,677850	0,000260
0,685900	0,000385
0,693950	0,000516
0,702000	0,000652
0,710050	0,000795
0,718100	0,000944
0,726200	0,001099
0,734250	0,001259
0,742300	0,001423
0,750350	0,001592
0,758400	0,001766
0,766450	0,001943
0,774500	0,002125
0,782550	0,002310
0,790600	0,002499
0,798650	0,002692
0,806700	0,002888
0,814750	0,003087
0,822800	0,003287
0,830850	0,003492
0,838950	0,003700
0,847000	0,003910
0,855050	0,004122
0,863100	0,004335
0,871150	0,004551
0,879200	0,004769
0,887250	0,004989
0,895300	0,005211
0,903350	0,005435
0,911400	0,005659
0,919450	0,005886
0,927500	0,006115
0,935550	0,006345
0,943650	0,006578
0,951700	0,006810
0,959750	0,007044
0,967800	0,007279
0,975850	0,007516
0,983900	0,007752
0,991950	0,007991
1,000000	0,008231
--- Sample: 0.6_LOW_4 - Device: L.12 ---
-0,200000	-0,001807
-0,191950	-0,001804
-0,183900	-0,001800
-0,175850	-0,001796
-0,167800	-0,001791
-0,159750	-0,001788
-0,151700	-0,001784
-0,143600	-0,001781
-0,135550	-0,001778
-0,127500	-0,001773
-0,119450	-0,001768
-0,111400	-0,001763
-0,103350	-0,001758
-0,095300	-0,001755
-0,087250	-0,001750
-0,079200	-0,001745
-0,071150	-0,001741
-0,063100	-0,001735
-0,055050	-0,001730
-0,047000	-0,001725
-0,038950	-0,001720
-0,030850	-0,001715
-0,022800	-0,001710
-0,014750	-0,001705
-0,006700	-0,001700
0,001350	-0,001694
0,009400	-0,001688
0,017450	-0,001680
0,025500	-0,001673
0,033550	-0,001666
0,041600	-0,001659
0,049650	-0,001653
0,057700	-0,001646
0,065750	-0,001639
0,073850	-0,001631
0,081900	-0,001623
0,089950	-0,001616
0,098000	-0,001609
0,106050	-0,001601
0,114100	-0,001594
0,122150	-0,001585
0,130200	-0,001577
0,138250	-0,001569
0,146300	-0,001560
0,154350	-0,001552
0,162400	-0,001543
0,170450	-0,001533
0,178500	-0,001523
0,186600	-0,001514
0,194650	-0,001505
0,202700	-0,001496
0,210750	-0,001487
0,218800	-0,001477
0,226850	-0,001466
0,234900	-0,001454
0,242950	-0,001442
0,251000	-0,001431
0,259050	-0,001421
0,267100	-0,001411
0,275150	-0,001400
0,283200	-0,001389
0,291300	-0,001377
0,299350	-0,001365
0,307400	-0,001354
0,315450	-0,001341
0,323500	-0,001328
0,331550	-0,001315
0,339600	-0,001302
0,347650	-0,001288
0,355700	-0,001275
0,363750	-0,001262
0,371800	-0,001248
0,379850	-0,001233
0,387900	-0,001219
0,395950	-0,001204
0,404050	-0,001189
0,412100	-0,001172
0,420150	-0,001156
0,428200	-0,001139
0,436250	-0,001122
0,444300	-0,001104
0,452350	-0,001086
0,460400	-0,001067
0,468450	-0,001047
0,476500	-0,001027
0,484550	-0,001006
0,492600	-0,000983
0,500650	-0,000960
0,508700	-0,000935
0,516800	-0,000909
0,524850	-0,000882
0,532900	-0,000852
0,540950	-0,000822
0,549000	-0,000790
0,557050	-0,000755
0,565100	-0,000717
0,573150	-0,000676
0,581200	-0,000632
0,589250	-0,000585
0,597300	-0,000534
0,605350	-0,000478
0,613400	-0,000419
0,621500	-0,000354
0,629550	-0,000284
0,637600	-0,000208
0,645650	-0,000127
0,653700	-4,068001E-5
0,661750	5,157909E-5
0,669800	0,000150
0,677850	0,000254
0,685900	0,000364
0,693950	0,000480
0,702000	0,000600
0,710050	0,000727
0,718100	0,000858
0,726200	0,000995
0,734250	0,001136
0,742300	0,001281
0,750350	0,001431
0,758400	0,001585
0,766450	0,001741
0,774500	0,001903
0,782550	0,002068
0,790600	0,002235
0,798650	0,002406
0,806700	0,002580
0,814750	0,002756
0,822800	0,002935
0,830850	0,003117
0,838950	0,003303
0,847000	0,003490
0,855050	0,003679
0,863100	0,003869
0,871150	0,004061
0,879200	0,004256
0,887250	0,004452
0,895300	0,004650
0,903350	0,004850
0,911400	0,005051
0,919450	0,005254
0,927500	0,005459
0,935550	0,005665
0,943650	0,005873
0,951700	0,006080
0,959750	0,006290
0,967800	0,006501
0,975850	0,006713
0,983900	0,006926
0,991950	0,007141
1,000000	0,007356
--- Sample: 0.6_LOW_4 - Device: R.01 ---
-0,200000	-0,001225
-0,191950	-0,001218
-0,183900	-0,001211
-0,175850	-0,001203
-0,167800	-0,001197
-0,159750	-0,001190
-0,151700	-0,001183
-0,143600	-0,001176
-0,135550	-0,001168
-0,127500	-0,001161
-0,119450	-0,001154
-0,111400	-0,001146
-0,103350	-0,001139
-0,095300	-0,001132
-0,087250	-0,001125
-0,079200	-0,001117
-0,071150	-0,001109
-0,063100	-0,001103
-0,055050	-0,001096
-0,047000	-0,001089
-0,038950	-0,001081
-0,030850	-0,001074
-0,022800	-0,001066
-0,014750	-0,001058
-0,006700	-0,001051
0,001350	-0,001044
0,009400	-0,001036
0,017450	-0,001029
0,025500	-0,001022
0,033550	-0,001014
0,041600	-0,001007
0,049650	-0,000999
0,057700	-0,000992
0,065750	-0,000984
0,073850	-0,000976
0,081900	-0,000968
0,089950	-0,000961
0,098000	-0,000954
0,106050	-0,000946
0,114100	-0,000938
0,122150	-0,000930
0,130200	-0,000922
0,138250	-0,000914
0,146300	-0,000906
0,154350	-0,000899
0,162400	-0,000891
0,170450	-0,000882
0,178500	-0,000875
0,186600	-0,000867
0,194650	-0,000859
0,202700	-0,000851
0,210750	-0,000843
0,218800	-0,000835
0,226850	-0,000827
0,234900	-0,000819
0,242950	-0,000810
0,251000	-0,000802
0,259050	-0,000794
0,267100	-0,000785
0,275150	-0,000777
0,283200	-0,000768
0,291300	-0,000760
0,299350	-0,000751
0,307400	-0,000742
0,315450	-0,000733
0,323500	-0,000724
0,331550	-0,000715
0,339600	-0,000706
0,347650	-0,000697
0,355700	-0,000688
0,363750	-0,000679
0,371800	-0,000669
0,379850	-0,000659
0,387900	-0,000649
0,395950	-0,000639
0,404050	-0,000629
0,412100	-0,000618
0,420150	-0,000608
0,428200	-0,000597
0,436250	-0,000586
0,444300	-0,000575
0,452350	-0,000563
0,460400	-0,000551
0,468450	-0,000539
0,476500	-0,000526
0,484550	-0,000513
0,492600	-0,000499
0,500650	-0,000485
0,508700	-0,000470
0,516800	-0,000454
0,524850	-0,000437
0,532900	-0,000420
0,540950	-0,000401
0,549000	-0,000381
0,557050	-0,000360
0,565100	-0,000337
0,573150	-0,000312
0,581200	-0,000285
0,589250	-0,000256
0,597300	-0,000225
0,605350	-0,000191
0,613400	-0,000153
0,621500	-0,000113
0,629550	-6,887214E-5
0,637600	-2,118189E-5
0,645650	2,993671E-5
0,653700	8,495341E-5
0,661750	0,000143
0,669800	0,000206
0,677850	0,000272
0,685900	0,000342
0,693950	0,000416
0,702000	0,000493
0,710050	0,000573
0,718100	0,000657
0,726200	0,000744
0,734250	0,000834
0,742300	0,000926
0,750350	0,001021
0,758400	0,001119
0,766450	0,001218
0,774500	0,001320
0,782550	0,001425
0,790600	0,001530
0,798650	0,001638
0,806700	0,001748
0,814750	0,001860
0,822800	0,001972
0,830850	0,002086
0,838950	0,002203
0,847000	0,002320
0,855050	0,002439
0,863100	0,002559
0,871150	0,002680
0,879200	0,002802
0,887250	0,002925
0,895300	0,003049
0,903350	0,003174
0,911400	0,003300
0,919450	0,003426
0,927500	0,003554
0,935550	0,003683
0,943650	0,003814
0,951700	0,003943
0,959750	0,004075
0,967800	0,004207
0,975850	0,004339
0,983900	0,004472
0,991950	0,004606
1,000000	0,004740
--- Sample: 0.6_LOW_4 - Device: R.02 ---
-0,200000	-0,001319
-0,191950	-0,001311
-0,183900	-0,001304
-0,175850	-0,001296
-0,167800	-0,001288
-0,159750	-0,001280
-0,151700	-0,001272
-0,143600	-0,001264
-0,135550	-0,001257
-0,127500	-0,001249
-0,119450	-0,001241
-0,111400	-0,001233
-0,103350	-0,001226
-0,095300	-0,001219
-0,087250	-0,001212
-0,079200	-0,001205
-0,071150	-0,001197
-0,063100	-0,001188
-0,055050	-0,001180
-0,047000	-0,001172
-0,038950	-0,001164
-0,030850	-0,001156
-0,022800	-0,001148
-0,014750	-0,001141
-0,006700	-0,001133
0,001350	-0,001126
0,009400	-0,001118
0,017450	-0,001110
0,025500	-0,001103
0,033550	-0,001095
0,041600	-0,001086
0,049650	-0,001078
0,057700	-0,001069
0,065750	-0,001061
0,073850	-0,001053
0,081900	-0,001045
0,089950	-0,001037
0,098000	-0,001029
0,106050	-0,001020
0,114100	-0,001012
0,122150	-0,001004
0,130200	-0,000997
0,138250	-0,000988
0,146300	-0,000980
0,154350	-0,000972
0,162400	-0,000964
0,170450	-0,000955
0,178500	-0,000947
0,186600	-0,000938
0,194650	-0,000929
0,202700	-0,000920
0,210750	-0,000911
0,218800	-0,000903
0,226850	-0,000893
0,234900	-0,000884
0,242950	-0,000875
0,251000	-0,000867
0,259050	-0,000859
0,267100	-0,000850
0,275150	-0,000841
0,283200	-0,000832
0,291300	-0,000822
0,299350	-0,000812
0,307400	-0,000803
0,315450	-0,000793
0,323500	-0,000783
0,331550	-0,000774
0,339600	-0,000764
0,347650	-0,000753
0,355700	-0,000743
0,363750	-0,000733
0,371800	-0,000724
0,379850	-0,000713
0,387900	-0,000702
0,395950	-0,000692
0,404050	-0,000680
0,412100	-0,000669
0,420150	-0,000658
0,428200	-0,000646
0,436250	-0,000634
0,444300	-0,000622
0,452350	-0,000609
0,460400	-0,000596
0,468450	-0,000583
0,476500	-0,000569
0,484550	-0,000555
0,492600	-0,000539
0,500650	-0,000524
0,508700	-0,000507
0,516800	-0,000490
0,524850	-0,000472
0,532900	-0,000453
0,540950	-0,000432
0,549000	-0,000410
0,557050	-0,000387
0,565100	-0,000362
0,573150	-0,000335
0,581200	-0,000305
0,589250	-0,000273
0,597300	-0,000239
0,605350	-0,000202
0,613400	-0,000161
0,621500	-0,000116
0,629550	-6,766235E-5
0,637600	-1,536331E-5
0,645650	4,062443E-5
0,653700	0,000101
0,661750	0,000165
0,669800	0,000234
0,677850	0,000307
0,685900	0,000384
0,693950	0,000465
0,702000	0,000549
0,710050	0,000638
0,718100	0,000730
0,726200	0,000826
0,734250	0,000925
0,742300	0,001027
0,750350	0,001131
0,758400	0,001239
0,766450	0,001349
0,774500	0,001461
0,782550	0,001576
0,790600	0,001693
0,798650	0,001813
0,806700	0,001934
0,814750	0,002057
0,822800	0,002182
0,830850	0,002308
0,838950	0,002437
0,847000	0,002568
0,855050	0,002699
0,863100	0,002831
0,871150	0,002965
0,879200	0,003101
0,887250	0,003237
0,895300	0,003375
0,903350	0,003514
0,911400	0,003652
0,919450	0,003793
0,927500	0,003935
0,935550	0,004078
0,943650	0,004223
0,951700	0,004367
0,959750	0,004512
0,967800	0,004659
0,975850	0,004806
0,983900	0,004954
0,991950	0,005102
1,000000	0,005252
--- Sample: 0.6_LOW_4 - Device: R.10 ---
-0,200000	-0,001335
-0,191950	-0,001334
-0,183900	-0,001333
-0,175850	-0,001333
-0,167800	-0,001332
-0,159750	-0,001332
-0,151700	-0,001331
-0,143600	-0,001329
-0,135550	-0,001328
-0,127500	-0,001327
-0,119450	-0,001326
-0,111400	-0,001324
-0,103350	-0,001322
-0,095300	-0,001322
-0,087250	-0,001320
-0,079200	-0,001320
-0,071150	-0,001319
-0,063100	-0,001318
-0,055050	-0,001317
-0,047000	-0,001315
-0,038950	-0,001314
-0,030850	-0,001312
-0,022800	-0,001311
-0,014750	-0,001310
-0,006700	-0,001308
0,001350	-0,001307
0,009400	-0,001306
0,017450	-0,001304
0,025500	-0,001302
0,033550	-0,001301
0,041600	-0,001301
0,049650	-0,001300
0,057700	-0,001298
0,065750	-0,001296
0,073850	-0,001294
[truncated: 115 more rows]
