# Supplementary material for: Increasing polymer molecular weight enables low-donor-content, efficient and scalable semi-transparent organic solar cells
Source: J Mater Chem A Mater. 2026 Jan 27;14(22):13688–706. doi: 10.1039/d5ta07234d (PMC12937936; doi:10.1039/d5ta07234d)
Supplement: TA-014-D5TA07234D-s001 [file TA-014-D5TA07234D-s001.zip › Datasets for Figures and tables/Figure_4/0.6_LOW/0.6_LOW_5.xls]

## Sheet: Hoja1
MMR.240618.CELL_05.	Voc (V)	Jsc (mA/cm^2)	FF %	Efficiency %	Rs (Ohm)	Rsh (Ohm)	Cell area (m^2)	Light power (W/m^2)	AVT (%)	APT (%)
L.01	0,69	-8,82	35,93	2,20	318,79	2441	0,000008	1000,00	32.3283	24.7282
L.02	0,68	-15,77	48,29	5,16	84,44	2251	0,000008	1000,00	32.8241	24.8887
L.03	0,68	-16,22	52,99	5,82	74,54	3485	0,000008	1000,00	36.2945	27.7966
L.04	0,69	-15,88	55,85	6,08	67,93	3675	0,000008	1000,00	39.3359	30.375
L.05	0,69	-17,02	59,35	6,93	57,20	5391	0,000008	1000,00	42.8379	33.4041
L.06	0,69	-17,79	62,21	7,59	53,56	8718	0,000008	1000,00	46.7631	36.88
L.07	0,69	-17,85	63,88	7,82	51,90	5073	0,000008	1000,00	50.274	40.1439
L.08	0,69	-17,85	66,64	8,16	49,10	14894	0,000008	1000,00	55.2924	44.87
L.09	0,69	-17,07	68,15	7,98	48,64	8125	0,000008	1000,00	60.6308	50.1872
L.10	0,69	-15,26	67,96	7,11	51,34	10184	0,000008	1000,00	67.3527	57.2893
L.11	0,48	-9,70	44,91	2,11	208,79	3269	0,000008	1000,00	76.1707	67.0314
L.12	0,39	-6,73	42,67	1,11	261,61	3830	0,000008	1000,00	80.982	72.5507
R.01	0,65	-17,24	47,81	5,39	82,29	2472	0,000008	1000,00	32.3283	24.7282
R.02	0,66	-16,93	48,43	5,43	79,09	2084	0,000008	1000,00	32.8241	24.8887
R.03	0,66	-17,53	51,74	6,00	72,40	3179	0,000008	1000,00	36.2945	27.7966
R.04	0,66	-17,91	55,83	6,62	66,76	12610	0,000008	1000,00	39.3359	30.375
R.05	0,67	-18,37	59,67	7,34	56,00	7179	0,000008	1000,00	42.8379	33.4041
R.06	0,67	-18,37	61,09	7,52	55,30	6605	0,000008	1000,00	46.7631	36.88
R.07	0,67	-18,92	64,28	8,15	51,94	3702	0,000008	1000,00	50.274	40.1439
R.08	0,68	-18,49	66,16	8,29	47,46	10492	0,000008	1000,00	55.2924	44.87
R.09	0,68	-17,27	67,97	7,96	48,08	8497	0,000008	1000,00	60.6308	50.1872
R.10	0,68	-15,94	68,91	7,44	49,40	10105	0,000008	1000,00	67.3527	57.2893
R.11	0,62	-9,79	48,74	2,97	149,40	4558	0,000008	1000,00	76.1707	67.0314
R.12	0,47	-6,91	44,49	1,44	235,26	4869	0,000008	1000,00	80.982	72.5507
