# Supplementary material for: Increasing polymer molecular weight enables low-donor-content, efficient and scalable semi-transparent organic solar cells
Source: J Mater Chem A Mater. 2026 Jan 27;14(22):13688–706. doi: 10.1039/d5ta07234d (PMC12937936; doi:10.1039/d5ta07234d)
Supplement: TA-014-D5TA07234D-s001 [file TA-014-D5TA07234D-s001.zip › Datasets for Figures and tables/Figure_4/0.6_LOW/Selected_Devices_per_sample.xlsx]

## Sheet: Sheet1
File	Ratio	Mw	Filtered_Devices_Number	Working_Devices
0.6_LOW_1.xls	0.6	Low Mw	1	['L.01']
0.6_LOW_2.xls	0.6	Low Mw	12	['L.01', 'L.02', 'L.03', 'L.04', 'L.05', 'L.06', 'L.09', 'L.10', 'R.04', 'R.05', 'R.06', 'R.10']
0.6_LOW_3.xls	0.6	Low Mw	14	['L.01', 'L.02', 'L.06', 'L.07', 'L.08', 'L.09', 'L.10', 'L.11', 'L.12', 'R.01', 'R.06', 'R.07', 'R.10', 'R.11']
0.6_LOW_4.xls	0.6	Low Mw	14	['L.01', 'L.02', 'L.03', 'L.05', 'L.06', 'L.07', 'L.08', 'L.09', 'L.10', 'L.11', 'L.12', 'R.01', 'R.02', 'R.10']
0.6_LOW_5.xls	0.6	Low Mw	21	['L.02', 'L.03', 'L.04', 'L.05', 'L.06', 'L.07', 'L.09', 'L.10', 'L.11', 'R.01', 'R.02', 'R.03', 'R.04', 'R.05', 'R.06', 'R.07', 'R.08', 'R.09', 'R.10', 'R.11', 'R.12']
