# Supplementary material for: Increasing polymer molecular weight enables low-donor-content, efficient and scalable semi-transparent organic solar cells
Source: J Mater Chem A Mater. 2026 Jan 27;14(22):13688–706. doi: 10.1039/d5ta07234d (PMC12937936; doi:10.1039/d5ta07234d)
Supplement: TA-014-D5TA07234D-s001 [file TA-014-D5TA07234D-s001.zip › Datasets for Figures and tables/Figure_4/1.2_HIGH/1.2_HIGH_1.xls]

## Sheet: Hoja1
MMR.240618.CELL_03.	Voc (V)	Jsc (mA/cm^2)	FF %	Efficiency %	Rs (Ohm)	Rsh (Ohm)	Cell area (m^2)	Light power (W/m^2)	AVT (%)	APT (%)
L.01	0,66	-17,54	41,81	4,85	108,68	1184	0,000008	1000,00	19.7431	14.8462
L.02	0,66	-19,36	44,90	5,75	92,14	1304	0,000008	1000,00	22.9177	17.294
L.03	0,66	-20,83	46,89	6,46	82,86	1410	0,000008	1000,00	26.7374	20.2515
L.04	0,67	-21,79	49,54	7,23	69,63	2472	0,000008	1000,00	29.6621	22.6184
L.05	0,67	-22,31	53,58	8,01	62,80	3031	0,000008	1000,00	31.9124	24.5267
L.06	0,67	-22,58	56,99	8,62	62,43	3595	0,000008	1000,00	34.7755	27.0515
L.07	0,68	-22,70	59,96	9,23	52,98	7298	0,000008	1000,00	39.0519	30.8348
L.08	0,69	-23,73	61,69	10,04	46,36	4665	0,000008	1000,00	46.7236	37.6798
L.09	0,69	-23,53	63,98	10,33	45,41	6295	0,000008	1000,00	56.0222	46.3608
L.10	0,69	-20,36	64,61	9,13	45,82	4443	0,000008	1000,00	66.8288	57.5703
L.11	0,49	-12,07	30,63	1,82	350,66	716	0,000008	1000,00	75.2561	66.5165
L.12	0,69	-11,49	62,42	4,92	70,16	16125	0,000008	1000,00	76.692	68.1349
R.01	0,65	-18,93	42,41	5,18	96,77	1207	0,000008	1000,00	19.7431	14.8462
R.02	0,65	-20,56	45,49	6,04	84,24	1284	0,000008	1000,00	22.9177	17.294
R.03	0,65	-21,65	46,96	6,56	78,77	1489	0,000008	1000,00	26.7374	20.2515
R.04	0,65	-22,65	49,22	7,29	69,36	1571	0,000008	1000,00	29.6621	22.6184
R.05	0,65	-23,15	53,24	8,06	64,10	2750	0,000008	1000,00	31.9124	24.5267
R.06	0,66	-22,85	57,17	8,64	56,27	5556	0,000008	1000,00	34.7755	27.0515
R.07	0,66	-23,29	59,82	9,22	54,84	4731	0,000008	1000,00	39.0519	30.8348
R.08	0,67	-23,99	61,84	9,94	49,72	8067	0,000008	1000,00	46.7236	37.6798
R.09	0,68	-23,87	63,19	10,22	47,27	3288	0,000008	1000,00	56.0222	46.3608
R.10	0,69	-20,46	64,50	9,05	45,57	6045	0,000008	1000,00	66.8288	57.5703
R.11	0,68	-12,22	63,91	5,30	65,07	6816	0,000008	1000,00	75.2561	66.5165
R.12	0,68	-11,11	60,87	4,58	73,17	5610	0,000008	1000,00	76.692	68.1349
