# Supplementary material for: Increasing polymer molecular weight enables low-donor-content, efficient and scalable semi-transparent organic solar cells
Source: J Mater Chem A Mater. 2026 Jan 27;14(22):13688–706. doi: 10.1039/d5ta07234d (PMC12937936; doi:10.1039/d5ta07234d)
Supplement: TA-014-D5TA07234D-s001 [file TA-014-D5TA07234D-s001.zip › Datasets for Figures and tables/Figure_4/1.2_HIGH/1.2_HIGH_1_IV_curves.txt]

IV Curves for sample: 1.2_HIGH_1
--- Sample: 1.2_HIGH_1 - Device: L.01 ---
-0,200000	-0,001563
-0,191950	-0,001557
-0,183900	-0,001552
-0,175850	-0,001546
-0,167800	-0,001539
-0,159750	-0,001534
-0,151700	-0,001529
-0,143600	-0,001523
-0,135550	-0,001517
-0,127500	-0,001511
-0,119450	-0,001506
-0,111400	-0,001500
-0,103350	-0,001494
-0,095300	-0,001487
-0,087250	-0,001479
-0,079200	-0,001472
-0,071150	-0,001465
-0,063100	-0,001458
-0,055050	-0,001450
-0,047000	-0,001443
-0,038950	-0,001436
-0,030850	-0,001429
-0,022800	-0,001423
-0,014750	-0,001417
-0,006700	-0,001410
0,001350	-0,001403
0,009400	-0,001397
0,017450	-0,001389
0,025500	-0,001382
0,033550	-0,001375
0,041600	-0,001368
0,049650	-0,001360
0,057700	-0,001351
0,065750	-0,001343
0,073850	-0,001334
0,081900	-0,001325
0,089950	-0,001316
0,098000	-0,001309
0,106050	-0,001300
0,114100	-0,001292
0,122150	-0,001285
0,130200	-0,001277
0,138250	-0,001269
0,146300	-0,001261
0,154350	-0,001253
0,162400	-0,001243
0,170450	-0,001234
0,178500	-0,001224
0,186600	-0,001215
0,194650	-0,001206
0,202700	-0,001197
0,210750	-0,001189
0,218800	-0,001180
0,226850	-0,001171
0,234900	-0,001161
0,242950	-0,001151
0,251000	-0,001141
0,259050	-0,001132
0,267100	-0,001122
0,275150	-0,001112
0,283200	-0,001101
0,291300	-0,001090
0,299350	-0,001080
0,307400	-0,001070
0,315450	-0,001059
0,323500	-0,001049
0,331550	-0,001038
0,339600	-0,001027
0,347650	-0,001016
0,355700	-0,001005
0,363750	-0,000994
0,371800	-0,000984
0,379850	-0,000972
0,387900	-0,000960
0,395950	-0,000947
0,404050	-0,000935
0,412100	-0,000923
0,420150	-0,000909
0,428200	-0,000897
0,436250	-0,000884
0,444300	-0,000871
0,452350	-0,000857
0,460400	-0,000843
0,468450	-0,000828
0,476500	-0,000813
0,484550	-0,000796
0,492600	-0,000779
0,500650	-0,000762
0,508700	-0,000744
0,516800	-0,000725
0,524850	-0,000705
0,532900	-0,000683
0,540950	-0,000660
0,549000	-0,000635
0,557050	-0,000608
0,565100	-0,000580
0,573150	-0,000549
0,581200	-0,000516
0,589250	-0,000480
0,597300	-0,000440
0,605350	-0,000398
0,613400	-0,000351
0,621500	-0,000301
0,629550	-0,000247
0,637600	-0,000189
0,645650	-0,000127
0,653700	-5,996237E-5
0,661750	1,152181E-5
0,669800	8,818509E-5
0,677850	0,000169
0,685900	0,000255
0,693950	0,000345
0,702000	0,000438
0,710050	0,000537
0,718100	0,000640
0,726200	0,000747
0,734250	0,000858
0,742300	0,000972
0,750350	0,001091
0,758400	0,001212
0,766450	0,001337
0,774500	0,001465
0,782550	0,001596
0,790600	0,001730
0,798650	0,001867
0,806700	0,002007
0,814750	0,002149
0,822800	0,002293
0,830850	0,002441
0,838950	0,002592
0,847000	0,002744
0,855050	0,002898
0,863100	0,003054
0,871150	0,003213
0,879200	0,003373
0,887250	0,003534
0,895300	0,003698
0,903350	0,003864
0,911400	0,004031
0,919450	0,004201
0,927500	0,004371
0,935550	0,004544
0,943650	0,004719
0,951700	0,004894
0,959750	0,005070
0,967800	0,005249
0,975850	0,005428
0,983900	0,005608
0,991950	0,005789
1,000000	0,005973
--- Sample: 1.2_HIGH_1 - Device: L.02 ---
-0,200000	-0,001672
-0,191950	-0,001669
-0,183900	-0,001665
-0,175850	-0,001662
-0,167800	-0,001656
-0,159750	-0,001651
-0,151700	-0,001647
-0,143600	-0,001642
-0,135550	-0,001637
-0,127500	-0,001631
-0,119450	-0,001628
-0,111400	-0,001624
-0,103350	-0,001618
-0,095300	-0,001614
-0,087250	-0,001609
-0,079200	-0,001605
-0,071150	-0,001599
-0,063100	-0,001593
-0,055050	-0,001588
-0,047000	-0,001583
-0,038950	-0,001578
-0,030850	-0,001572
-0,022800	-0,001566
-0,014750	-0,001561
-0,006700	-0,001555
0,001350	-0,001549
0,009400	-0,001543
0,017450	-0,001536
0,025500	-0,001529
0,033550	-0,001524
0,041600	-0,001517
0,049650	-0,001509
0,057700	-0,001503
0,065750	-0,001496
0,073850	-0,001490
0,081900	-0,001485
0,089950	-0,001477
0,098000	-0,001469
0,106050	-0,001461
0,114100	-0,001455
0,122150	-0,001448
0,130200	-0,001440
0,138250	-0,001432
0,146300	-0,001424
0,154350	-0,001416
0,162400	-0,001408
0,170450	-0,001400
0,178500	-0,001392
0,186600	-0,001384
0,194650	-0,001375
0,202700	-0,001366
0,210750	-0,001357
0,218800	-0,001348
0,226850	-0,001339
0,234900	-0,001330
0,242950	-0,001320
0,251000	-0,001310
0,259050	-0,001300
0,267100	-0,001291
0,275150	-0,001282
0,283200	-0,001272
0,291300	-0,001263
0,299350	-0,001252
0,307400	-0,001238
0,315450	-0,001227
0,323500	-0,001217
0,331550	-0,001206
0,339600	-0,001196
0,347650	-0,001186
0,355700	-0,001175
0,363750	-0,001163
0,371800	-0,001151
0,379850	-0,001138
0,387900	-0,001126
0,395950	-0,001112
0,404050	-0,001098
0,412100	-0,001084
0,420150	-0,001070
0,428200	-0,001056
0,436250	-0,001043
0,444300	-0,001029
0,452350	-0,001015
0,460400	-0,000999
0,468450	-0,000982
0,476500	-0,000965
0,484550	-0,000947
0,492600	-0,000929
0,500650	-0,000909
0,508700	-0,000888
0,516800	-0,000867
0,524850	-0,000844
0,532900	-0,000819
0,540950	-0,000792
0,549000	-0,000764
0,557050	-0,000734
0,565100	-0,000701
0,573150	-0,000666
0,581200	-0,000627
0,589250	-0,000585
0,597300	-0,000540
0,605350	-0,000491
0,613400	-0,000438
0,621500	-0,000380
0,629550	-0,000317
0,637600	-0,000248
0,645650	-0,000175
0,653700	-9,655956E-5
0,661750	-1,242180E-5
0,669800	7,759333E-5
0,677850	0,000174
0,685900	0,000275
0,693950	0,000381
0,702000	0,000493
0,710050	0,000610
0,718100	0,000733
0,726200	0,000861
0,734250	0,000993
0,742300	0,001131
0,750350	0,001272
0,758400	0,001418
0,766450	0,001568
0,774500	0,001722
0,782550	0,001880
0,790600	0,002041
0,798650	0,002207
0,806700	0,002376
0,814750	0,002548
0,822800	0,002722
0,830850	0,002900
0,838950	0,003083
0,847000	0,003267
0,855050	0,003454
0,863100	0,003642
0,871150	0,003834
0,879200	0,004029
0,887250	0,004225
0,895300	0,004424
0,903350	0,004625
0,911400	0,004827
0,919450	0,005032
0,927500	0,005240
0,935550	0,005450
0,943650	0,005662
0,951700	0,005874
0,959750	0,006088
0,967800	0,006305
0,975850	0,006523
0,983900	0,006741
0,991950	0,006963
1,000000	0,007185
--- Sample: 1.2_HIGH_1 - Device: L.03 ---
-0,200000	-0,001769
-0,191950	-0,001764
-0,183900	-0,001759
-0,175850	-0,001756
-0,167800	-0,001754
-0,159750	-0,001751
-0,151700	-0,001747
-0,143600	-0,001744
-0,135550	-0,001741
-0,127500	-0,001738
-0,119450	-0,001734
-0,111400	-0,001729
-0,103350	-0,001725
-0,095300	-0,001720
-0,087250	-0,001715
-0,079200	-0,001711
-0,071150	-0,001707
-0,063100	-0,001703
-0,055050	-0,001699
-0,047000	-0,001695
-0,038950	-0,001691
-0,030850	-0,001687
-0,022800	-0,001682
-0,014750	-0,001677
-0,006700	-0,001672
0,001350	-0,001666
0,009400	-0,001660
0,017450	-0,001655
0,025500	-0,001650
0,033550	-0,001645
0,041600	-0,001642
0,049650	-0,001637
0,057700	-0,001633
0,065750	-0,001625
0,073850	-0,001615
0,081900	-0,001609
0,089950	-0,001601
0,098000	-0,001594
0,106050	-0,001589
0,114100	-0,001583
0,122150	-0,001578
0,130200	-0,001572
0,138250	-0,001564
0,146300	-0,001557
0,154350	-0,001550
0,162400	-0,001542
0,170450	-0,001533
0,178500	-0,001523
0,186600	-0,001514
0,194650	-0,001506
0,202700	-0,001498
0,210750	-0,001490
0,218800	-0,001480
0,226850	-0,001472
0,234900	-0,001463
0,242950	-0,001455
0,251000	-0,001447
0,259050	-0,001438
0,267100	-0,001429
0,275150	-0,001420
0,283200	-0,001409
0,291300	-0,001398
0,299350	-0,001386
0,307400	-0,001374
0,315450	-0,001362
0,323500	-0,001352
0,331550	-0,001342
0,339600	-0,001332
0,347650	-0,001320
0,355700	-0,001308
0,363750	-0,001296
0,371800	-0,001283
0,379850	-0,001272
0,387900	-0,001259
0,395950	-0,001246
0,404050	-0,001232
0,412100	-0,001217
0,420150	-0,001201
0,428200	-0,001185
0,436250	-0,001170
0,444300	-0,001155
0,452350	-0,001138
0,460400	-0,001121
0,468450	-0,001103
0,476500	-0,001085
0,484550	-0,001067
0,492600	-0,001047
0,500650	-0,001026
0,508700	-0,001003
0,516800	-0,000978
0,524850	-0,000953
0,532900	-0,000926
0,540950	-0,000897
0,549000	-0,000866
0,557050	-0,000833
0,565100	-0,000797
0,573150	-0,000757
0,581200	-0,000715
0,589250	-0,000669
0,597300	-0,000619
0,605350	-0,000564
0,613400	-0,000505
0,621500	-0,000440
0,629550	-0,000371
0,637600	-0,000295
0,645650	-0,000214
0,653700	-0,000127
0,661750	-3,286616E-5
0,669800	6,697546E-5
0,677850	0,000174
0,685900	0,000287
0,693950	0,000406
0,702000	0,000531
0,710050	0,000663
0,718100	0,000800
0,726200	0,000944
0,734250	0,001094
0,742300	0,001247
0,750350	0,001407
0,758400	0,001571
0,766450	0,001740
0,774500	0,001914
0,782550	0,002092
0,790600	0,002274
0,798650	0,002461
0,806700	0,002652
0,814750	0,002847
0,822800	0,003045
0,830850	0,003247
0,838950	0,003453
0,847000	0,003662
0,855050	0,003873
0,863100	0,004087
0,871150	0,004305
0,879200	0,004526
0,887250	0,004748
0,895300	0,004974
0,903350	0,005203
0,911400	0,005432
0,919450	0,005665
0,927500	0,005901
0,935550	0,006139
0,943650	0,006379
0,951700	0,006620
0,959750	0,006864
0,967800	0,007110
0,975850	0,007358
0,983900	0,007607
0,991950	0,007858
1,000000	0,008111
--- Sample: 1.2_HIGH_1 - Device: L.04 ---
-0,200000	-0,001819
-0,191950	-0,001815
-0,183900	-0,001813
-0,175850	-0,001811
-0,167800	-0,001809
-0,159750	-0,001808
-0,151700	-0,001805
-0,143600	-0,001802
-0,135550	-0,001797
-0,127500	-0,001794
-0,119450	-0,001792
-0,111400	-0,001791
-0,103350	-0,001789
-0,095300	-0,001786
-0,087250	-0,001783
-0,079200	-0,001779
-0,071150	-0,001777
-0,063100	-0,001774
-0,055050	-0,001769
-0,047000	-0,001766
-0,038950	-0,001761
-0,030850	-0,001757
-0,022800	-0,001754
-0,014750	-0,001750
-0,006700	-0,001747
0,001350	-0,001744
0,009400	-0,001741
0,017450	-0,001737
0,025500	-0,001731
0,033550	-0,001726
0,041600	-0,001721
0,049650	-0,001717
0,057700	-0,001714
0,065750	-0,001709
0,073850	-0,001705
0,081900	-0,001700
0,089950	-0,001695
0,098000	-0,001692
0,106050	-0,001687
0,114100	-0,001682
0,122150	-0,001675
0,130200	-0,001667
0,138250	-0,001661
0,146300	-0,001657
0,154350	-0,001651
0,162400	-0,001644
0,170450	-0,001637
0,178500	-0,001631
0,186600	-0,001624
0,194650	-0,001616
0,202700	-0,001610
0,210750	-0,001603
0,218800	-0,001597
0,226850	-0,001589
0,234900	-0,001580
0,242950	-0,001571
0,251000	-0,001562
0,259050	-0,001554
0,267100	-0,001546
0,275150	-0,001538
0,283200	-0,001529
0,291300	-0,001521
0,299350	-0,001511
0,307400	-0,001502
0,315450	-0,001492
0,323500	-0,001481
0,331550	-0,001469
0,339600	-0,001457
0,347650	-0,001445
0,355700	-0,001433
0,363750	-0,001421
0,371800	-0,001410
0,379850	-0,001399
0,387900	-0,001387
0,395950	-0,001372
0,404050	-0,001359
0,412100	-0,001344
0,420150	-0,001330
0,428200	-0,001316
0,436250	-0,001300
0,444300	-0,001284
0,452350	-0,001268
0,460400	-0,001251
0,468450	-0,001233
0,476500	-0,001214
0,484550	-0,001194
0,492600	-0,001173
0,500650	-0,001151
0,508700	-0,001127
0,516800	-0,001101
0,524850	-0,001076
0,532900	-0,001048
0,540950	-0,001017
0,549000	-0,000983
0,557050	-0,000948
0,565100	-0,000910
0,573150	-0,000868
0,581200	-0,000822
0,589250	-0,000772
0,597300	-0,000718
0,605350	-0,000659
0,613400	-0,000595
0,621500	-0,000524
0,629550	-0,000447
0,637600	-0,000364
0,645650	-0,000274
0,653700	-0,000177
0,661750	-7,218920E-5
0,669800	3,861639E-5
0,677850	0,000158
0,685900	0,000285
0,693950	0,000419
0,702000	0,000560
0,710050	0,000709
0,718100	0,000865
0,726200	0,001028
0,734250	0,001197
0,742300	0,001372
0,750350	0,001554
0,758400	0,001741
0,766450	0,001934
0,774500	0,002133
0,782550	0,002337
0,790600	0,002545
0,798650	0,002759
0,806700	0,002977
0,814750	0,003200
0,822800	0,003427
0,830850	0,003658
0,838950	0,003894
0,847000	0,004134
0,855050	0,004377
0,863100	0,004622
0,871150	0,004872
0,879200	0,005125
0,887250	0,005379
0,895300	0,005638
0,903350	0,005900
0,911400	0,006164
0,919450	0,006431
0,927500	0,006701
0,935550	0,006974
0,943650	0,007250
0,951700	0,007526
0,959750	0,007806
0,967800	0,008088
0,975850	0,008372
0,983900	0,008657
0,991950	0,008944
1,000000	0,009234
--- Sample: 1.2_HIGH_1 - Device: L.05 ---
-0,200000	-0,001836
-0,191950	-0,001835
-0,183900	-0,001834
-0,175850	-0,001833
-0,167800	-0,001831
-0,159750	-0,001830
-0,151700	-0,001827
-0,143600	-0,001825
-0,135550	-0,001823
-0,127500	-0,001820
-0,119450	-0,001818
-0,111400	-0,001815
-0,103350	-0,001812
-0,095300	-0,001811
-0,087250	-0,001809
-0,079200	-0,001808
-0,071150	-0,001804
-0,063100	-0,001802
-0,055050	-0,001799
-0,047000	-0,001798
-0,038950	-0,001796
-0,030850	-0,001794
-0,022800	-0,001792
-0,014750	-0,001790
-0,006700	-0,001787
0,001350	-0,001785
0,009400	-0,001783
0,017450	-0,001779
0,025500	-0,001775
0,033550	-0,001772
0,041600	-0,001768
0,049650	-0,001764
0,057700	-0,001761
0,065750	-0,001759
0,073850	-0,001755
0,081900	-0,001751
0,089950	-0,001749
0,098000	-0,001745
0,106050	-0,001743
0,114100	-0,001741
0,122150	-0,001736
0,130200	-0,001732
0,138250	-0,001728
0,146300	-0,001725
0,154350	-0,001720
0,162400	-0,001716
0,170450	-0,001711
0,178500	-0,001705
0,186600	-0,001699
0,194650	-0,001694
0,202700	-0,001688
0,210750	-0,001683
0,218800	-0,001678
0,226850	-0,001673
0,234900	-0,001668
0,242950	-0,001663
0,251000	-0,001657
0,259050	-0,001649
0,267100	-0,001642
0,275150	-0,001634
0,283200	-0,001628
0,291300	-0,001619
0,299350	-0,001611
0,307400	-0,001604
0,315450	-0,001597
0,323500	-0,001589
0,331550	-0,001579
0,339600	-0,001569
0,347650	-0,001560
0,355700	-0,001551
0,363750	-0,001540
0,371800	-0,001529
0,379850	-0,001518
0,387900	-0,001507
0,395950	-0,001495
0,404050	-0,001483
0,412100	-0,001469
0,420150	-0,001455
0,428200	-0,001439
0,436250	-0,001423
0,444300	-0,001407
0,452350	-0,001393
0,460400	-0,001377
0,468450	-0,001360
0,476500	-0,001341
0,484550	-0,001321
0,492600	-0,001300
0,500650	-0,001278
0,508700	-0,001255
0,516800	-0,001229
0,524850	-0,001202
0,532900	-0,001172
0,540950	-0,001140
0,549000	-0,001106
0,557050	-0,001069
0,565100	-0,001029
0,573150	-0,000985
0,581200	-0,000937
0,589250	-0,000883
0,597300	-0,000825
0,605350	-0,000761
0,613400	-0,000692
0,621500	-0,000616
0,629550	-0,000533
0,637600	-0,000443
0,645650	-0,000345
0,653700	-0,000238
0,661750	-0,000124
0,669800	-5,573080E-8
0,677850	0,000132
0,685900	0,000273
0,693950	0,000423
0,702000	0,000579
0,710050	0,000745
0,718100	0,000919
0,726200	0,001102
0,734250	0,001292
0,742300	0,001488
0,750350	0,001693
0,758400	0,001904
0,766450	0,002120
0,774500	0,002344
0,782550	0,002574
0,790600	0,002809
0,798650	0,003050
0,806700	0,003297
0,814750	0,003548
0,822800	0,003803
0,830850	0,004064
0,838950	0,004331
0,847000	0,004601
0,855050	0,004875
0,863100	0,005151
0,871150	0,005433
0,879200	0,005718
0,887250	0,006005
0,895300	0,006297
0,903350	0,006591
0,911400	0,006887
0,919450	0,007188
0,927500	0,007492
0,935550	0,007799
0,943650	0,008109
0,951700	0,008419
0,959750	0,008733
0,967800	0,009050
0,975850	0,009368
0,983900	0,009688
0,991950	0,010011
1,000000	0,010336
--- Sample: 1.2_HIGH_1 - Device: L.06 ---
-0,200000	-0,001843
-0,191950	-0,001843
-0,183900	-0,001842
-0,175850	-0,001842
-0,167800	-0,001841
-0,159750	-0,001840
-0,151700	-0,001838
-0,143600	-0,001836
-0,135550	-0,001834
-0,127500	-0,001835
-0,119450	-0,001833
-0,111400	-0,001831
-0,103350	-0,001831
-0,095300	-0,001829
-0,087250	-0,001827
-0,079200	-0,001824
-0,071150	-0,001822
-0,063100	-0,001821
-0,055050	-0,001821
-0,047000	-0,001820
-0,038950	-0,001819
-0,030850	-0,001817
-0,022800	-0,001815
-0,014750	-0,001811
-0,006700	-0,001808
0,001350	-0,001806
0,009400	-0,001803
0,017450	-0,001802
0,025500	-0,001800
0,033550	-0,001796
0,041600	-0,001796
0,049650	-0,001795
0,057700	-0,001795
0,065750	-0,001793
0,073850	-0,001790
0,081900	-0,001787
0,089950	-0,001784
0,098000	-0,001782
0,106050	-0,001779
0,114100	-0,001774
0,122150	-0,001771
0,130200	-0,001769
0,138250	-0,001766
0,146300	-0,001764
0,154350	-0,001761
0,162400	-0,001759
0,170450	-0,001756
0,178500	-0,001752
0,186600	-0,001747
0,194650	-0,001744
0,202700	-0,001740
0,210750	-0,001735
0,218800	-0,001732
0,226850	-0,001728
0,234900	-0,001722
0,242950	-0,001719
0,251000	-0,001715
0,259050	-0,001710
0,267100	-0,001705
0,275150	-0,001698
0,283200	-0,001692
0,291300	-0,001685
0,299350	-0,001679
0,307400	-0,001673
0,315450	-0,001667
0,323500	-0,001660
0,331550	-0,001651
0,339600	-0,001643
0,347650	-0,001636
0,355700	-0,001629
0,363750	-0,001621
0,371800	-0,001613
0,379850	-0,001603
0,387900	-0,001593
0,395950	-0,001580
0,404050	-0,001569
0,412100	-0,001559
0,420150	-0,001547
0,428200	-0,001535
0,436250	-0,001521
0,444300	-0,001505
0,452350	-0,001488
0,460400	-0,001471
0,468450	-0,001454
0,476500	-0,001438
0,484550	-0,001419
0,492600	-0,001399
0,500650	-0,001377
0,508700	-0,001354
0,516800	-0,001328
0,524850	-0,001300
0,532900	-0,001270
0,540950	-0,001237
0,549000	-0,001201
0,557050	-0,001163
0,565100	-0,001121
0,573150	-0,001075
0,581200	-0,001024
0,589250	-0,000968
0,597300	-0,000907
0,605350	-0,000841
0,613400	-0,000769
0,621500	-0,000689
0,629550	-0,000603
0,637600	-0,000509
0,645650	-0,000408
0,653700	-0,000299
0,661750	-0,000183
0,669800	-5,957446E-5
0,677850	7,194954E-5
0,685900	0,000217
0,693950	0,000365
0,702000	0,000521
0,710050	0,000685
0,718100	0,000856
0,726200	0,001036
0,734250	0,001221
0,742300	0,001411
0,750350	0,001609
0,758400	0,001813
0,766450	0,002021
0,774500	0,002235
0,782550	0,002454
0,790600	0,002678
0,798650	0,002907
0,806700	0,003140
0,814750	0,003377
0,822800	0,003617
0,830850	0,003862
0,838950	0,004111
0,847000	0,004364
0,855050	0,004619
0,863100	0,004876
0,871150	0,005138
0,879200	0,005402
0,887250	0,005667
0,895300	0,005937
0,903350	0,006209
0,911400	0,006482
0,919450	0,006758
0,927500	0,007037
0,935550	0,007318
0,943650	0,007602
0,951700	0,007886
0,959750	0,008173
0,967800	0,008461
0,975850	0,008752
0,983900	0,009043
0,991950	0,009337
1,000000	0,009632
--- Sample: 1.2_HIGH_1 - Device: L.07 ---
-0,200000	-0,001845
-0,191950	-0,001843
-0,183900	-0,001842
-0,175850	-0,001840
-0,167800	-0,001838
-0,159750	-0,001838
-0,151700	-0,001839
-0,143600	-0,001838
-0,135550	-0,001836
-0,127500	-0,001834
-0,119450	-0,001833
-0,111400	-0,001833
-0,103350	-0,001833
-0,095300	-0,001831
-0,087250	-0,001830
-0,079200	-0,001828
-0,071150	-0,001827
-0,063100	-0,001826
-0,055050	-0,001825
-0,047000	-0,001824
-0,038950	-0,001822
-0,030850	-0,001822
-0,022800	-0,001821
-0,014750	-0,001818
-0,006700	-0,001817
0,001350	-0,001816
0,009400	-0,001814
0,017450	-0,001815
0,025500	-0,001811
0,033550	-0,001807
0,041600	-0,001806
0,049650	-0,001805
0,057700	-0,001804
0,065750	-0,001802
0,073850	-0,001801
0,081900	-0,001800
0,089950	-0,001798
0,098000	-0,001795
0,106050	-0,001790
0,114100	-0,001788
0,122150	-0,001788
0,130200	-0,001788
0,138250	-0,001787
0,146300	-0,001785
0,154350	-0,001780
0,162400	-0,001776
0,170450	-0,001774
0,178500	-0,001769
0,186600	-0,001767
0,194650	-0,001766
0,202700	-0,001763
0,210750	-0,001760
0,218800	-0,001755
0,226850	-0,001751
0,234900	-0,001748
0,242950	-0,001744
0,251000	-0,001741
0,259050	-0,001737
0,267100	-0,001734
0,275150	-0,001728
0,283200	-0,001723
0,291300	-0,001718
0,299350	-0,001713
0,307400	-0,001710
0,315450	-0,001705
0,323500	-0,001701
0,331550	-0,001695
0,339600	-0,001688
0,347650	-0,001683
0,355700	-0,001678
0,363750	-0,001671
0,371800	-0,001665
0,379850	-0,001658
0,387900	-0,001651
0,395950	-0,001643
0,404050	-0,001632
0,412100	-0,001621
0,420150	-0,001611
0,428200	-0,001601
0,436250	-0,001591
0,444300	-0,001580
0,452350	-0,001569
0,460400	-0,001556
0,468450	-0,001542
0,476500	-0,001527
0,484550	-0,001511
0,492600	-0,001493
0,500650	-0,001473
0,508700	-0,001451
0,516800	-0,001427
0,524850	-0,001400
0,532900	-0,001373
0,540950	-0,001342
0,549000	-0,001309
0,557050	-0,001272
0,565100	-0,001231
0,573150	-0,001185
0,581200	-0,001135
0,589250	-0,001080
0,597300	-0,001021
0,605350	-0,000952
0,613400	-0,000877
0,621500	-0,000794
0,629550	-0,000703
0,637600	-0,000605
0,645650	-0,000498
0,653700	-0,000380
0,661750	-0,000252
0,669800	-0,000115
0,677850	3,143210E-5
0,685900	0,000188
0,693950	0,000354
0,702000	0,000529
0,710050	0,000714
0,718100	0,000906
0,726200	0,001109
0,734250	0,001319
0,742300	0,001536
0,750350	0,001761
0,758400	0,001994
0,766450	0,002232
0,774500	0,002478
0,782550	0,002730
0,790600	0,002987
0,798650	0,003251
0,806700	0,003521
0,814750	0,003796
0,822800	0,004074
0,830850	0,004358
0,838950	0,004648
0,847000	0,004942
0,855050	0,005241
0,863100	0,005541
0,871150	0,005846
0,879200	0,006155
0,887250	0,006465
0,895300	0,006781
0,903350	0,007099
0,911400	0,007418
0,919450	0,007742
0,927500	0,008068
0,935550	0,008397
0,943650	0,008730
0,951700	0,009062
0,959750	0,009397
0,967800	0,009735
0,975850	0,010074
0,983900	0,010415
0,991950	0,010765
1,000000	0,011109
--- Sample: 1.2_HIGH_1 - Device: L.08 ---
-0,200000	-0,001928
-0,191950	-0,001926
-0,183900	-0,001925
-0,175850	-0,001923
-0,167800	-0,001923
-0,159750	-0,001922
-0,151700	-0,001922
-0,143600	-0,001920
-0,135550	-0,001919
-0,127500	-0,001917
-0,119450	-0,001916
-0,111400	-0,001915
-0,103350	-0,001915
-0,095300	-0,001913
-0,087250	-0,001911
-0,079200	-0,001909
-0,071150	-0,001908
-0,063100	-0,001908
-0,055050	-0,001907
-0,047000	-0,001905
-0,038950	-0,001904
-0,030850	-0,001905
-0,022800	-0,001904
-0,014750	-0,001902
-0,006700	-0,001901
0,001350	-0,001898
0,009400	-0,001897
0,017450	-0,001896
0,025500	-0,001893
0,033550	-0,001890
0,041600	-0,001888
0,049650	-0,001887
0,057700	-0,001885
0,065750	-0,001885
0,073850	-0,001885
0,081900	-0,001883
0,089950	-0,001880
0,098000	-0,001877
0,106050	-0,001875
0,114100	-0,001874
0,122150	-0,001874
0,130200	-0,001872
0,138250	-0,001868
0,146300	-0,001865
0,154350	-0,001863
0,162400	-0,001862
0,170450	-0,001860
0,178500	-0,001857
0,186600	-0,001855
0,194650	-0,001853
0,202700	-0,001851
0,210750	-0,001847
0,218800	-0,001843
0,226850	-0,001839
0,234900	-0,001838
0,242950	-0,001835
0,251000	-0,001832
0,259050	-0,001830
0,267100	-0,001829
0,275150	-0,001825
0,283200	-0,001822
0,291300	-0,001817
0,299350	-0,001814
0,307400	-0,001810
0,315450	-0,001805
0,323500	-0,001801
0,331550	-0,001796
0,339600	-0,001791
0,347650	-0,001785
0,355700	-0,001779
0,363750	-0,001774
0,371800	-0,001767
0,379850	-0,001760
0,387900	-0,001754
0,395950	-0,001746
0,404050	-0,001738
0,412100	-0,001729
0,420150	-0,001720
0,428200	-0,001712
0,436250	-0,001703
0,444300	-0,001694
0,452350	-0,001683
0,460400	-0,001670
0,468450	-0,001657
0,476500	-0,001643
0,484550	-0,001627
0,492600	-0,001610
0,500650	-0,001593
0,508700	-0,001574
0,516800	-0,001554
0,524850	-0,001531
0,532900	-0,001505
0,540950	-0,001477
0,549000	-0,001447
0,557050	-0,001413
0,565100	-0,001376
0,573150	-0,001333
0,581200	-0,001286
0,589250	-0,001233
0,597300	-0,001174
0,605350	-0,001108
0,613400	-0,001034
0,621500	-0,000951
0,629550	-0,000860
0,637600	-0,000759
0,645650	-0,000649
0,653700	-0,000528
0,661750	-0,000395
0,669800	-0,000252
0,677850	-9,664874E-5
0,685900	6,886429E-5
0,693950	0,000251
0,702000	0,000441
0,710050	0,000643
0,718100	0,000856
0,726200	0,001080
0,734250	0,001313
0,742300	0,001554
0,750350	0,001806
0,758400	0,002066
0,766450	0,002334
0,774500	0,002611
0,782550	0,002895
0,790600	0,003185
0,798650	0,003482
0,806700	0,003786
0,814750	0,004096
0,822800	0,004411
0,830850	0,004731
0,838950	0,005059
0,847000	0,005390
0,855050	0,005725
0,863100	0,006064
0,871150	0,006408
0,879200	0,006755
0,887250	0,007105
0,895300	0,007460
0,903350	0,007819
0,911400	0,008178
0,919450	0,008543
0,927500	0,008910
0,935550	0,009281
0,943650	0,009655
0,951700	0,010029
0,959750	0,010408
0,967800	0,010792
0,975850	0,011174
0,983900	0,011557
0,991950	0,011943
1,000000	0,012332
--- Sample: 1.2_HIGH_1 - Device: L.09 ---
-0,200000	-0,001914
-0,191950	-0,001914
-0,183900	-0,001913
-0,175850	-0,001910
-0,167800	-0,001909
-0,159750	-0,001907
-0,151700	-0,001907
-0,143600	-0,001907
-0,135550	-0,001905
-0,127500	-0,001903
-0,119450	-0,001902
-0,111400	-0,001900
-0,103350	-0,001899
-0,095300	-0,001899
-0,087250	-0,001898
-0,079200	-0,001898
-0,071150	-0,001895
-0,063100	-0,001893
-0,055050	-0,001894
-0,047000	-0,001893
-0,038950	-0,001892
-0,030850	-0,001890
-0,022800	-0,001888
-0,014750	-0,001885
-0,006700	-0,001883
0,001350	-0,001882
0,009400	-0,001881
0,017450	-0,001880
0,025500	-0,001879
0,033550	-0,001877
0,041600	-0,001876
0,049650	-0,001874
0,057700	-0,001872
0,065750	-0,001871
0,073850	-0,001871
0,081900	-0,001869
0,089950	-0,001866
0,098000	-0,001863
0,106050	-0,001862
0,114100	-0,001860
0,122150	-0,001858
0,130200	-0,001856
0,138250	-0,001854
0,146300	-0,001852
0,154350	-0,001850
0,162400	-0,001849
0,170450	-0,001847
0,178500	-0,001844
0,186600	-0,001841
0,194650	-0,001838
0,202700	-0,001836
0,210750	-0,001834
0,218800	-0,001832
0,226850	-0,001830
0,234900	-0,001829
0,242950	-0,001827
0,251000	-0,001825
0,259050	-0,001821
0,267100	-0,001816
0,275150	-0,001811
0,283200	-0,001806
0,291300	-0,001804
0,299350	-0,001802
0,307400	-0,001799
0,315450	-0,001794
0,323500	-0,001790
0,331550	-0,001786
0,339600	-0,001781
0,347650	-0,001777
0,355700	-0,001773
0,363750	-0,001769
0,371800	-0,001764
0,379850	-0,001759
0,387900	-0,001753
0,395950	-0,001747
0,404050	-0,001740
0,412100	-0,001733
0,420150	-0,001726
0,428200	-0,001719
0,436250	-0,001711
0,444300	-0,001703
0,452350	-0,001696
0,460400	-0,001687
0,468450	-0,001677
0,476500	-0,001666
0,484550	-0,001653
0,492600	-0,001640
0,500650	-0,001625
0,508700	-0,001608
0,516800	-0,001589
0,524850	-0,001570
0,532900	-0,001550
0,540950	-0,001527
0,549000	-0,001503
0,557050	-0,001475
0,565100	-0,001443
0,573150	-0,001408
0,581200	-0,001366
0,589250	-0,001319
0,597300	-0,001267
0,605350	-0,001207
0,613400	-0,001140
0,621500	-0,001063
0,629550	-0,000978
0,637600	-0,000882
0,645650	-0,000775
0,653700	-0,000656
0,661750	-0,000524
0,669800	-0,000380
0,677850	-0,000223
0,685900	-5,267589E-5
0,693950	0,000132
0,702000	0,000327
0,710050	0,000536
0,718100	0,000758
0,726200	0,000991
0,734250	0,001235
0,742300	0,001489
0,750350	0,001753
0,758400	0,002027
0,766450	0,002309
0,774500	0,002601
0,782550	0,002901
0,790600	0,003207
0,798650	0,003522
0,806700	0,003843
0,814750	0,004170
0,822800	0,004502
0,830850	0,004841
0,838950	0,005187
0,847000	0,005536
0,855050	0,005890
0,863100	0,006247
0,871150	0,006609
0,879200	0,006975
0,887250	0,007344
0,895300	0,007718
0,903350	0,008095
0,911400	0,008473
0,919450	0,008856
0,927500	0,009243
0,935550	0,009632
0,943650	0,010025
0,951700	0,010418
0,959750	0,010818
0,967800	0,011216
0,975850	0,011617
0,983900	0,012018
0,991950	0,012423
1,000000	0,012830
--- Sample: 1.2_HIGH_1 - Device: L.10 ---
-0,200000	-0,001657
-0,191950	-0,001654
-0,183900	-0,001653
-0,175850	-0,001654
-0,167800	-0,001653
-0,159750	-0,001651
-0,151700	-0,001651
-0,143600	-0,001649
-0,135550	-0,001648
-0,127500	-0,001648
-0,119450	-0,001647
-0,111400	-0,001647
-0,103350	-0,001645
-0,095300	-0,001643
-0,087250	-0,001642
-0,079200	-0,001641
-0,071150	-0,001640
-0,063100	-0,001637
-0,055050	-0,001634
-0,047000	-0,001632
-0,038950	-0,001631
-0,030850	-0,001630
-0,022800	-0,001630
-0,014750	-0,001629
-0,006700	-0,001629
0,001350	-0,001629
0,009400	-0,001626
0,017450	-0,001623
0,025500	-0,001622
0,033550	-0,001621
0,041600	-0,001620
0,049650	-0,001618
0,057700	-0,001615
0,065750	-0,001613
0,073850	-0,001611
0,081900	-0,001610
0,089950	-0,001610
0,098000	-0,001608
0,106050	-0,001606
0,114100	-0,001605
0,122150	-0,001603
0,130200	-0,001601
0,138250	-0,001597
0,146300	-0,001596
0,154350	-0,001594
0,162400	-0,001592
0,170450	-0,001589
0,178500	-0,001586
0,186600	-0,001583
0,194650	-0,001581
0,202700	-0,001579
0,210750	-0,001578
0,218800	-0,001576
0,226850	-0,001573
0,234900	-0,001572
0,242950	-0,001569
0,251000	-0,001568
0,259050	-0,001565
0,267100	-0,001561
0,275150	-0,001559
0,283200	-0,001557
0,291300	-0,001553
0,299350	-0,001550
0,307400	-0,001546
0,315450	-0,001543
0,323500	-0,001540
0,331550	-0,001534
0,339600	-0,001530
0,347650	-0,001526
0,355700	-0,001524
0,363750	-0,001521
0,371800	-0,001515
0,379850	-0,001510
0,387900	-0,001506
0,395950	-0,001502
0,404050	-0,001497
0,412100	-0,001493
0,420150	-0,001489
0,428200	-0,001484
0,436250	-0,001477
0,444300	-0,001471
0,452350	-0,001464
0,460400	-0,001457
0,468450	-0,001449
0,476500	-0,001441
0,484550	-0,001433
0,492600	-0,001423
0,500650	-0,001413
0,508700	-0,001402
0,516800	-0,001390
0,524850	-0,001378
0,532900	-0,001363
0,540950	-0,001348
0,549000	-0,001330
0,557050	-0,001311
0,565100	-0,001289
0,573150	-0,001263
0,581200	-0,001234
0,589250	-0,001202
0,597300	-0,001165
0,605350	-0,001124
0,613400	-0,001075
0,621500	-0,001019
0,629550	-0,000951
0,637600	-0,000875
0,645650	-0,000788
0,653700	-0,000690
0,661750	-0,000580
0,669800	-0,000455
0,677850	-0,000316
0,685900	-0,000163
0,693950	5,078949E-6
0,702000	0,000188
0,710050	0,000385
0,718100	0,000596
0,726200	0,000823
0,734250	0,001062
0,742300	0,001311
0,750350	0,001573
0,758400	0,001846
0,766450	0,002128
0,774500	0,002421
0,782550	0,002722
0,790600	0,003031
0,798650	0,003349
0,806700	0,003674
0,814750	0,004006
0,822800	0,004342
0,830850	0,004686
0,838950	0,005038
0,847000	0,005393
0,855050	0,005753
0,863100	0,006116
0,871150	0,006485
0,879200	0,006857
0,887250	0,007232
0,895300	0,007613
0,903350	0,007996
0,911400	0,008381
0,919450	0,008770
0,927500	0,009163
0,935550	0,009559
0,943650	0,009958
0,951700	0,010357
0,959750	0,010763
0,967800	0,011168
0,975850	0,011575
0,983900	0,011982
0,991950	0,012392
1,000000	0,012805
--- Sample: 1.2_HIGH_1 - Device: R.01 ---
-0,200000	-0,001682
-0,191950	-0,001676
-0,183900	-0,001670
-0,175850	-0,001664
-0,167800	-0,001657
-0,159750	-0,001650
-0,151700	-0,001643
-0,143600	-0,001639
-0,135550	-0,001632
-0,127500	-0,001624
-0,119450	-0,001619
-0,111400	-0,001612
-0,103350	-0,001606
-0,095300	-0,001600
-0,087250	-0,001593
-0,079200	-0,001587
-0,071150	-0,001580
-0,063100	-0,001573
-0,055050	-0,001566
-0,047000	-0,001557
-0,038950	-0,001547
-0,030850	-0,001539
-0,022800	-0,001533
-0,014750	-0,001527
-0,006700	-0,001521
0,001350	-0,001514
0,009400	-0,001507
0,017450	-0,001500
0,025500	-0,001491
0,033550	-0,001481
0,041600	-0,001474
0,049650	-0,001466
0,057700	-0,001458
0,065750	-0,001450
0,073850	-0,001441
0,081900	-0,001432
0,089950	-0,001423
0,098000	-0,001414
0,106050	-0,001405
0,114100	-0,001395
0,122150	-0,001387
0,130200	-0,001378
0,138250	-0,001369
0,146300	-0,001361
0,154350	-0,001352
0,162400	-0,001343
0,170450	-0,001334
0,178500	-0,001325
0,186600	-0,001315
0,194650	-0,001304
0,202700	-0,001294
0,210750	-0,001284
0,218800	-0,001274
0,226850	-0,001265
0,234900	-0,001255
0,242950	-0,001244
0,251000	-0,001232
0,259050	-0,001220
0,267100	-0,001210
0,275150	-0,001201
0,283200	-0,001191
0,291300	-0,001181
0,299350	-0,001170
0,307400	-0,001157
0,315450	-0,001146
0,323500	-0,001135
0,331550	-0,001124
0,339600	-0,001112
0,347650	-0,001100
0,355700	-0,001087
0,363750	-0,001074
0,371800	-0,001061
0,379850	-0,001048
0,387900	-0,001035
0,395950	-0,001021
0,404050	-0,001007
0,412100	-0,000994
0,420150	-0,000978
0,428200	-0,000963
0,436250	-0,000948
0,444300	-0,000933
0,452350	-0,000917
0,460400	-0,000900
0,468450	-0,000881
0,476500	-0,000862
0,484550	-0,000842
0,492600	-0,000822
0,500650	-0,000799
0,508700	-0,000776
0,516800	-0,000752
0,524850	-0,000726
0,532900	-0,000697
0,540950	-0,000667
0,549000	-0,000635
0,557050	-0,000599
0,565100	-0,000561
0,573150	-0,000520
0,581200	-0,000475
0,589250	-0,000426
0,597300	-0,000374
0,605350	-0,000317
0,613400	-0,000256
0,621500	-0,000190
0,629550	-0,000119
0,637600	-4,370292E-5
0,645650	3,657521E-5
0,653700	0,000122
0,661750	0,000213
0,669800	0,000309
0,677850	0,000409
0,685900	0,000515
0,693950	0,000626
0,702000	0,000740
0,710050	0,000860
0,718100	0,000984
0,726200	0,001113
0,734250	0,001245
0,742300	0,001381
0,750350	0,001521
0,758400	0,001665
0,766450	0,001812
0,774500	0,001962
0,782550	0,002116
0,790600	0,002273
0,798650	0,002433
0,806700	0,002596
0,814750	0,002762
0,822800	0,002930
0,830850	0,003101
0,838950	0,003275
0,847000	0,003451
0,855050	0,003629
0,863100	0,003809
0,871150	0,003992
0,879200	0,004177
0,887250	0,004363
0,895300	0,004552
0,903350	0,004743
0,911400	0,004934
0,919450	0,005129
0,927500	0,005325
0,935550	0,005523
0,943650	0,005723
0,951700	0,005923
0,959750	0,006125
0,967800	0,006329
0,975850	0,006535
0,983900	0,006741
0,991950	0,006949
1,000000	0,007158
--- Sample: 1.2_HIGH_1 - Device: R.02 ---
-0,200000	-0,001779
-0,191950	-0,001775
-0,183900	-0,001770
-0,175850	-0,001764
-0,167800	-0,001758
-0,159750	-0,001754
-0,151700	-0,001749
-0,143600	-0,001743
-0,135550	-0,001739
-0,127500	-0,001735
-0,119450	-0,001731
-0,111400	-0,001726
-0,103350	-0,001721
-0,095300	-0,001717
-0,087250	-0,001712
-0,079200	-0,001708
-0,071150	-0,001701
-0,063100	-0,001696
-0,055050	-0,001690
-0,047000	-0,001683
-0,038950	-0,001676
-0,030850	-0,001670
-0,022800	-0,001664
-0,014750	-0,001657
-0,006700	-0,001650
0,001350	-0,001644
0,009400	-0,001639
0,017450	-0,001631
0,025500	-0,001626
0,033550	-0,001619
0,041600	-0,001612
0,049650	-0,001605
0,057700	-0,001599
0,065750	-0,001592
0,073850	-0,001584
0,081900	-0,001576
0,089950	-0,001568
0,098000	-0,001561
0,106050	-0,001554
0,114100	-0,001550
0,122150	-0,001541
0,130200	-0,001532
0,138250	-0,001521
0,146300	-0,001512
0,154350	-0,001505
0,162400	-0,001497
0,170450	-0,001489
0,178500	-0,001481
0,186600	-0,001471
0,194650	-0,001460
0,202700	-0,001450
0,210750	-0,001441
0,218800	-0,001432
0,226850	-0,001423
0,234900	-0,001414
0,242950	-0,001405
0,251000	-0,001395
0,259050	-0,001385
0,267100	-0,001375
0,275150	-0,001365
0,283200	-0,001353
0,291300	-0,001341
0,299350	-0,001329
0,307400	-0,001319
0,315450	-0,001306
0,323500	-0,001295
0,331550	-0,001283
0,339600	-0,001272
0,347650	-0,001260
0,355700	-0,001247
0,363750	-0,001234
0,371800	-0,001222
0,379850	-0,001209
0,387900	-0,001195
0,395950	-0,001179
0,404050	-0,001164
0,412100	-0,001150
0,420150	-0,001135
0,428200	-0,001120
0,436250	-0,001103
0,444300	-0,001086
0,452350	-0,001068
0,460400	-0,001049
0,468450	-0,001030
0,476500	-0,001010
0,484550	-0,000988
0,492600	-0,000966
0,500650	-0,000942
0,508700	-0,000917
0,516800	-0,000890
0,524850	-0,000861
0,532900	-0,000830
0,540950	-0,000797
0,549000	-0,000761
0,557050	-0,000721
0,565100	-0,000679
0,573150	-0,000632
0,581200	-0,000582
0,589250	-0,000527
0,597300	-0,000468
0,605350	-0,000404
0,613400	-0,000335
0,621500	-0,000260
0,629550	-0,000180
0,637600	-9,311374E-5
0,645650	-1,148492E-6
0,653700	9,763447E-5
0,661750	0,000202
0,669800	0,000313
0,677850	0,000430
0,685900	0,000553
0,693950	0,000682
0,702000	0,000815
0,710050	0,000955
0,718100	0,001101
0,726200	0,001252
0,734250	0,001408
0,742300	0,001568
0,750350	0,001733
0,758400	0,001903
0,766450	0,002076
0,774500	0,002254
0,782550	0,002437
0,790600	0,002622
0,798650	0,002812
0,806700	0,003006
0,814750	0,003202
0,822800	0,003402
0,830850	0,003605
0,838950	0,003813
0,847000	0,004022
0,855050	0,004235
0,863100	0,004449
0,871150	0,004667
0,879200	0,004888
0,887250	0,005110
0,895300	0,005335
0,903350	0,005563
0,911400	0,005791
0,919450	0,006024
0,927500	0,006258
0,935550	0,006493
0,943650	0,006732
0,951700	0,006972
0,959750	0,007214
0,967800	0,007458
0,975850	0,007704
0,983900	0,007950
0,991950	0,008199
1,000000	0,008449
--- Sample: 1.2_HIGH_1 - Device: R.03 ---
-0,200000	-0,001849
-0,191950	-0,001844
-0,183900	-0,001840
-0,175850	-0,001835
-0,167800	-0,001831
-0,159750	-0,001828
-0,151700	-0,001825
-0,143600	-0,001821
-0,135550	-0,001818
-0,127500	-0,001813
-0,119450	-0,001809
-0,111400	-0,001805
-0,103350	-0,001801
-0,095300	-0,001796
-0,087250	-0,001790
-0,079200	-0,001786
-0,071150	-0,001780
-0,063100	-0,001775
-0,055050	-0,001770
-0,047000	-0,001765
-0,038950	-0,001759
-0,030850	-0,001754
-0,022800	-0,001747
-0,014750	-0,001741
-0,006700	-0,001736
0,001350	-0,001732
0,009400	-0,001726
0,017450	-0,001719
0,025500	-0,001712
0,033550	-0,001706
0,041600	-0,001701
0,049650	-0,001696
0,057700	-0,001689
0,065750	-0,001682
0,073850	-0,001675
0,081900	-0,001667
0,089950	-0,001660
0,098000	-0,001653
0,106050	-0,001647
0,114100	-0,001640
0,122150	-0,001633
0,130200	-0,001625
0,138250	-0,001617
0,146300	-0,001609
0,154350	-0,001602
0,162400	-0,001594
0,170450	-0,001585
0,178500	-0,001575
0,186600	-0,001566
0,194650	-0,001557
0,202700	-0,001547
0,210750	-0,001540
0,218800	-0,001532
0,226850	-0,001524
0,234900	-0,001515
0,242950	-0,001505
0,251000	-0,001495
0,259050	-0,001484
0,267100	-0,001471
0,275150	-0,001460
0,283200	-0,001449
0,291300	-0,001439
0,299350	-0,001429
0,307400	-0,001417
0,315450	-0,001406
0,323500	-0,001395
0,331550	-0,001384
0,339600	-0,001373
0,347650	-0,001360
0,355700	-0,001347
0,363750	-0,001333
0,371800	-0,001320
0,379850	-0,001305
0,387900	-0,001290
0,395950	-0,001275
0,404050	-0,001260
0,412100	-0,001245
0,420150	-0,001230
0,428200	-0,001213
0,436250	-0,001196
0,444300	-0,001178
0,452350	-0,001159
0,460400	-0,001141
0,468450	-0,001121
0,476500	-0,001100
0,484550	-0,001078
0,492600	-0,001054
0,500650	-0,001029
0,508700	-0,001002
0,516800	-0,000974
0,524850	-0,000943
0,532900	-0,000909
0,540950	-0,000873
0,549000	-0,000835
0,557050	-0,000794
0,565100	-0,000749
0,573150	-0,000699
0,581200	-0,000646
0,589250	-0,000588
0,597300	-0,000526
0,605350	-0,000458
0,613400	-0,000385
0,621500	-0,000305
0,629550	-0,000220
0,637600	-0,000128
0,645650	-2,886940E-5
0,653700	7,666326E-5
0,661750	0,000188
0,669800	0,000306
0,677850	0,000432
0,685900	0,000563
0,693950	0,000702
0,702000	0,000845
0,710050	0,000996
0,718100	0,001152
0,726200	0,001315
0,734250	0,001483
0,742300	0,001655
0,750350	0,001834
0,758400	0,002017
0,766450	0,002204
0,774500	0,002397
0,782550	0,002595
0,790600	0,002795
0,798650	0,003001
0,806700	0,003211
0,814750	0,003424
0,822800	0,003641
0,830850	0,003861
0,838950	0,004087
0,847000	0,004315
0,855050	0,004546
0,863100	0,004778
0,871150	0,005015
0,879200	0,005255
0,887250	0,005497
0,895300	0,005742
0,903350	0,005990
0,911400	0,006239
0,919450	0,006491
0,927500	0,006746
0,935550	0,007003
0,943650	0,007264
0,951700	0,007525
0,959750	0,007788
0,967800	0,008054
0,975850	0,008322
0,983900	0,008590
0,991950	0,008861
1,000000	0,009134
--- Sample: 1.2_HIGH_1 - Device: R.04 ---
-0,200000	-0,001898
-0,191950	-0,001895
-0,183900	-0,001893
-0,175850	-0,001889
-0,167800	-0,001887
-0,159750	-0,001885
-0,151700	-0,001882
-0,143600	-0,001879
-0,135550	-0,001874
-0,127500	-0,001870
-0,119450	-0,001867
-0,111400	-0,001865
-0,103350	-0,001864
-0,095300	-0,001861
-0,087250	-0,001857
-0,079200	-0,001853
-0,071150	-0,001848
-0,063100	-0,001846
-0,055050	-0,001843
-0,047000	-0,001839
-0,038950	-0,001833
-0,030850	-0,001830
-0,022800	-0,001826
-0,014750	-0,001822
-0,006700	-0,001819
0,001350	-0,001812
0,009400	-0,001806
0,017450	-0,001803
0,025500	-0,001799
0,033550	-0,001795
0,041600	-0,001792
0,049650	-0,001786
0,057700	-0,001780
0,065750	-0,001775
0,073850	-0,001770
[truncated: 1,323 more rows]
