# Supplementary material for: Increasing polymer molecular weight enables low-donor-content, efficient and scalable semi-transparent organic solar cells
Source: J Mater Chem A Mater. 2026 Jan 27;14(22):13688–706. doi: 10.1039/d5ta07234d (PMC12937936; doi:10.1039/d5ta07234d)
Supplement: TA-014-D5TA07234D-s001 [file TA-014-D5TA07234D-s001.zip › Datasets for Figures and tables/Figure_4/1.2_HIGH/1.2_HIGH_2.xls]

## Sheet: Hoja1
MM.231005.CELL_03.CONC_V	Voc (V)	Jsc (mA/cm^2)	FF %	Efficiency %	Rs (Ohm)	Rsh (Ohm)	Cell area (m^2)	Light power (W/m^2)	AVT (%)	APT (%)	Thickness (nm)
L.01	0,69	-24,94	46,02	7,97	74,51	1791	0,000008	1000,00	19.7077	25.9081	298.387
L.02	0,69	-24,72	49,35	8,37	69,24	2637	0,000008	1000,00	21.6441	28.3637	270.022
L.03	0,69	-23,92	55,84	9,27	55,42	2583	0,000008	1000,00	25.1723	32.7209	237.332
L.04	0,69	-23,59	57,89	9,48	51,59	4473	0,000008	1000,00	28.368	36.5141	215.135
L.05	0,69	-23,61	61,36	10,05	47,40	15862	0,000008	1000,00	31.866	40.4564	189.548
L.06	0,69	-23,59	63,34	10,37	43,33	3718	0,000008	1000,00	35.6489	44.5993	159.852
L.07	0,69	-23,67	64,49	10,59	42,03	4297	0,000008	1000,00	40.2902	49.576	131.03
L.08	0,70	-23,08	65,35	10,59	38,78	4746	0,000008	1000,00	47.0982	56.6394	109.135
L.09	0,39	-18,42	28,25	2,02	208,55	335	0,000008	1000,00	56.7857	66.3714	100.193
L.10	0,31	-9,41	29,61	0,86	81,00	508	0,000008	1000,00	64.9403	74.2496	85.4433
L.11	0,49	-10,07	30,09	1,49	242,81	849	0,000008	1000,00	67.2255	76.3027	74.5467
L.12	0,36	-11,55	28,97	1,19	274,43	505	0,000008	1000,00	66.4971	75.631	-
R.01	0,67	-25,18	49,10	8,28	70,11	2010	0,000008	1000,00	19.7077	25.9081	298.387
R.02	0,67	-24,78	52,20	8,66	64,65	2292	0,000008	1000,00	21.6441	28.3637	270.022
R.03	0,67	-23,99	57,43	9,23	57,89	3521	0,000008	1000,00	25.1723	32.7209	237.332
R.04	0,68	-23,90	58,66	9,50	51,54	3272	0,000008	1000,00	28.368	36.5141	215.135
R.05	0,68	-23,79	61,48	9,91	48,67	5134	0,000008	1000,00	31.866	40.4564	189.548
R.06	0,69	-24,31	62,43	10,41	44,36	2773	0,000008	1000,00	35.6489	44.5993	159.852
R.07	0,44	-23,02	31,08	3,12	9,97	324	0,000008	1000,00	40.2902	49.576	131.03
R.08	0,43	-22,15	27,80	2,64	17,33	296	0,000008	1000,00	47.0982	56.6394	109.135
R.09	0,69	-19,37	64,02	8,51	46,86	4745	0,000008	1000,00	56.7857	66.3714	100.193
R.10	0,66	-9,79	57,77	3,74	90,95	5491	0,000008	1000,00	64.9403	74.2496	85.4433
R.11	0,41	-10,10	28,67	1,19	252,38	620	0,000008	1000,00	67.2255	76.3027	74.5467
R.12	0,69	-12,04	57,49	4,75	66,48	3534	0,000008	1000,00	66.4971	75.631	-
