# Supplementary material for: Increasing polymer molecular weight enables low-donor-content, efficient and scalable semi-transparent organic solar cells
Source: J Mater Chem A Mater. 2026 Jan 27;14(22):13688–706. doi: 10.1039/d5ta07234d (PMC12937936; doi:10.1039/d5ta07234d)
Supplement: TA-014-D5TA07234D-s001 [file TA-014-D5TA07234D-s001.zip › Datasets for Figures and tables/Figure_4/1.2_HIGH/1.2_HIGH_2_IV_curves.txt]

IV Curves for sample: 1.2_HIGH_2
--- Sample: 1.2_HIGH_2 - Device: L.01 ---
-0,200000	-0,002077
-0,191950	-0,002073
-0,183900	-0,002071
-0,175850	-0,002068
-0,167800	-0,002066
-0,159750	-0,002063
-0,151700	-0,002060
-0,143600	-0,002059
-0,135550	-0,002056
-0,127500	-0,002055
-0,119450	-0,002052
-0,111400	-0,002049
-0,103350	-0,002047
-0,095300	-0,002045
-0,087250	-0,002042
-0,079200	-0,002037
-0,071150	-0,002035
-0,063100	-0,002031
-0,055050	-0,002026
-0,047000	-0,002023
-0,038950	-0,002019
-0,030850	-0,002016
-0,022800	-0,002013
-0,014750	-0,002007
-0,006700	-0,001999
0,001350	-0,001995
0,009400	-0,001992
0,017450	-0,001990
0,025500	-0,001986
0,033550	-0,001982
0,041600	-0,001976
0,049650	-0,001970
0,057700	-0,001965
0,065750	-0,001961
0,073850	-0,001955
0,081900	-0,001947
0,089950	-0,001940
0,098000	-0,001933
0,106050	-0,001927
0,114100	-0,001922
0,122150	-0,001915
0,130200	-0,001908
0,138250	-0,001900
0,146300	-0,001890
0,154350	-0,001882
0,162400	-0,001877
0,170450	-0,001871
0,178500	-0,001863
0,186600	-0,001853
0,194650	-0,001844
0,202700	-0,001834
0,210750	-0,001823
0,218800	-0,001814
0,226850	-0,001805
0,234900	-0,001795
0,242950	-0,001784
0,251000	-0,001774
0,259050	-0,001762
0,267100	-0,001750
0,275150	-0,001738
0,283200	-0,001725
0,291300	-0,001713
0,299350	-0,001701
0,307400	-0,001688
0,315450	-0,001676
0,323500	-0,001661
0,331550	-0,001648
0,339600	-0,001634
0,347650	-0,001620
0,355700	-0,001604
0,363750	-0,001589
0,371800	-0,001575
0,379850	-0,001559
0,387900	-0,001544
0,395950	-0,001526
0,404050	-0,001509
0,412100	-0,001492
0,420150	-0,001474
0,428200	-0,001457
0,436250	-0,001438
0,444300	-0,001419
0,452350	-0,001399
0,460400	-0,001378
0,468450	-0,001357
0,476500	-0,001336
0,484550	-0,001315
0,492600	-0,001294
0,500650	-0,001270
0,508700	-0,001246
0,516800	-0,001220
0,524850	-0,001193
0,532900	-0,001165
0,540950	-0,001136
0,549000	-0,001104
0,557050	-0,001072
0,565100	-0,001036
0,573150	-0,001000
0,581200	-0,000961
0,589250	-0,000918
0,597300	-0,000871
0,605350	-0,000821
0,613400	-0,000768
0,621500	-0,000711
0,629550	-0,000648
0,637600	-0,000581
0,645650	-0,000509
0,653700	-0,000431
0,661750	-0,000349
0,669800	-0,000260
0,677850	-0,000167
0,685900	-6,670431E-5
0,693950	3,813836E-5
0,702000	0,000149
0,710050	0,000265
0,718100	0,000386
0,726200	0,000513
0,734250	0,000644
0,742300	0,000779
0,750350	0,000919
0,758400	0,001064
0,766450	0,001211
0,774500	0,001363
0,782550	0,001519
0,790600	0,001678
0,798650	0,001841
0,806700	0,002008
0,814750	0,002177
0,822800	0,002349
0,830850	0,002524
0,838950	0,002703
0,847000	0,002884
0,855050	0,003068
0,863100	0,003253
0,871150	0,003441
0,879200	0,003632
0,887250	0,003824
0,895300	0,004020
0,903350	0,004217
0,911400	0,004415
0,919450	0,004616
0,927500	0,004819
0,935550	0,005024
0,943650	0,005231
0,951700	0,005438
0,959750	0,005647
0,967800	0,005858
0,975850	0,006072
0,983900	0,006285
0,991950	0,006501
1,000000	0,006717
--- Sample: 1.2_HIGH_2 - Device: L.02 ---
-0,200000	-0,002040
-0,191950	-0,002040
-0,183900	-0,002034
-0,175850	-0,002030
-0,167800	-0,002031
-0,159750	-0,002030
-0,151700	-0,002029
-0,143600	-0,002027
-0,135550	-0,002022
-0,127500	-0,002020
-0,119450	-0,002019
-0,111400	-0,002017
-0,103350	-0,002015
-0,095300	-0,002014
-0,087250	-0,002010
-0,079200	-0,002006
-0,071150	-0,002002
-0,063100	-0,002000
-0,055050	-0,001998
-0,047000	-0,001995
-0,038950	-0,001992
-0,030850	-0,001989
-0,022800	-0,001985
-0,014750	-0,001982
-0,006700	-0,001979
0,001350	-0,001978
0,009400	-0,001975
0,017450	-0,001970
0,025500	-0,001964
0,033550	-0,001961
0,041600	-0,001959
0,049650	-0,001955
0,057700	-0,001948
0,065750	-0,001941
0,073850	-0,001939
0,081900	-0,001934
0,089950	-0,001929
0,098000	-0,001925
0,106050	-0,001920
0,114100	-0,001914
0,122150	-0,001909
0,130200	-0,001904
0,138250	-0,001897
0,146300	-0,001891
0,154350	-0,001885
0,162400	-0,001879
0,170450	-0,001872
0,178500	-0,001866
0,186600	-0,001859
0,194650	-0,001850
0,202700	-0,001843
0,210750	-0,001836
0,218800	-0,001828
0,226850	-0,001818
0,234900	-0,001811
0,242950	-0,001803
0,251000	-0,001794
0,259050	-0,001784
0,267100	-0,001772
0,275150	-0,001763
0,283200	-0,001754
0,291300	-0,001742
0,299350	-0,001731
0,307400	-0,001721
0,315450	-0,001710
0,323500	-0,001698
0,331550	-0,001686
0,339600	-0,001673
0,347650	-0,001660
0,355700	-0,001647
0,363750	-0,001633
0,371800	-0,001620
0,379850	-0,001606
0,387900	-0,001591
0,395950	-0,001576
0,404050	-0,001562
0,412100	-0,001546
0,420150	-0,001529
0,428200	-0,001511
0,436250	-0,001495
0,444300	-0,001478
0,452350	-0,001461
0,460400	-0,001441
0,468450	-0,001421
0,476500	-0,001401
0,484550	-0,001381
0,492600	-0,001359
0,500650	-0,001336
0,508700	-0,001311
0,516800	-0,001285
0,524850	-0,001259
0,532900	-0,001229
0,540950	-0,001201
0,549000	-0,001171
0,557050	-0,001138
0,565100	-0,001103
0,573150	-0,001065
0,581200	-0,001024
0,589250	-0,000977
0,597300	-0,000929
0,605350	-0,000877
0,613400	-0,000820
0,621500	-0,000759
0,629550	-0,000692
0,637600	-0,000618
0,645650	-0,000540
0,653700	-0,000454
0,661750	-0,000361
0,669800	-0,000263
0,677850	-0,000158
0,685900	-4,466280E-5
0,693950	7,423255E-5
0,702000	0,000202
0,710050	0,000334
0,718100	0,000472
0,726200	0,000618
0,734250	0,000769
0,742300	0,000925
0,750350	0,001088
0,758400	0,001255
0,766450	0,001427
0,774500	0,001604
0,782550	0,001786
0,790600	0,001971
0,798650	0,002162
0,806700	0,002357
0,814750	0,002555
0,822800	0,002757
0,830850	0,002963
0,838950	0,003173
0,847000	0,003386
0,855050	0,003602
0,863100	0,003820
0,871150	0,004042
0,879200	0,004266
0,887250	0,004493
0,895300	0,004723
0,903350	0,004955
0,911400	0,005188
0,919450	0,005425
0,927500	0,005664
0,935550	0,005906
0,943650	0,006151
0,951700	0,006396
0,959750	0,006644
0,967800	0,006893
0,975850	0,007144
0,983900	0,007396
0,991950	0,007652
1,000000	0,007908
--- Sample: 1.2_HIGH_2 - Device: L.03 ---
-0,200000	-0,001952
-0,191950	-0,001950
-0,183900	-0,001947
-0,175850	-0,001948
-0,167800	-0,001948
-0,159750	-0,001948
-0,151700	-0,001949
-0,143600	-0,001944
-0,135550	-0,001939
-0,127500	-0,001940
-0,119450	-0,001937
-0,111400	-0,001934
-0,103350	-0,001935
-0,095300	-0,001933
-0,087250	-0,001932
-0,079200	-0,001931
-0,071150	-0,001928
-0,063100	-0,001927
-0,055050	-0,001927
-0,047000	-0,001926
-0,038950	-0,001923
-0,030850	-0,001920
-0,022800	-0,001920
-0,014750	-0,001918
-0,006700	-0,001916
0,001350	-0,001913
0,009400	-0,001911
0,017450	-0,001906
0,025500	-0,001906
0,033550	-0,001906
0,041600	-0,001906
0,049650	-0,001902
0,057700	-0,001898
0,065750	-0,001898
0,073850	-0,001894
0,081900	-0,001891
0,089950	-0,001889
0,098000	-0,001888
0,106050	-0,001885
0,114100	-0,001881
0,122150	-0,001877
0,130200	-0,001873
0,138250	-0,001874
0,146300	-0,001872
0,154350	-0,001868
0,162400	-0,001862
0,170450	-0,001857
0,178500	-0,001854
0,186600	-0,001851
0,194650	-0,001847
0,202700	-0,001843
0,210750	-0,001840
0,218800	-0,001835
0,226850	-0,001830
0,234900	-0,001826
0,242950	-0,001822
0,251000	-0,001818
0,259050	-0,001812
0,267100	-0,001808
0,275150	-0,001802
0,283200	-0,001794
0,291300	-0,001788
0,299350	-0,001784
0,307400	-0,001780
0,315450	-0,001772
0,323500	-0,001762
0,331550	-0,001754
0,339600	-0,001750
0,347650	-0,001743
0,355700	-0,001732
0,363750	-0,001722
0,371800	-0,001712
0,379850	-0,001701
0,387900	-0,001691
0,395950	-0,001680
0,404050	-0,001669
0,412100	-0,001658
0,420150	-0,001646
0,428200	-0,001632
0,436250	-0,001617
0,444300	-0,001603
0,452350	-0,001589
0,460400	-0,001573
0,468450	-0,001556
0,476500	-0,001536
0,484550	-0,001517
0,492600	-0,001498
0,500650	-0,001478
0,508700	-0,001457
0,516800	-0,001434
0,524850	-0,001407
0,532900	-0,001380
0,540950	-0,001352
0,549000	-0,001320
0,557050	-0,001287
0,565100	-0,001251
0,573150	-0,001211
0,581200	-0,001169
0,589250	-0,001121
0,597300	-0,001070
0,605350	-0,001015
0,613400	-0,000954
0,621500	-0,000886
0,629550	-0,000812
0,637600	-0,000730
0,645650	-0,000641
0,653700	-0,000544
0,661750	-0,000439
0,669800	-0,000326
0,677850	-0,000204
0,685900	-7,250586E-5
0,693950	6,730884E-5
0,702000	0,000218
0,710050	0,000376
0,718100	0,000542
0,726200	0,000717
0,734250	0,000900
0,742300	0,001091
0,750350	0,001288
0,758400	0,001493
0,766450	0,001703
0,774500	0,001921
0,782550	0,002145
0,790600	0,002374
0,798650	0,002610
0,806700	0,002851
0,814750	0,003097
0,822800	0,003346
0,830850	0,003602
0,838950	0,003863
0,847000	0,004128
0,855050	0,004396
0,863100	0,004667
0,871150	0,004943
0,879200	0,005223
0,887250	0,005505
0,895300	0,005792
0,903350	0,006081
0,911400	0,006372
0,919450	0,006668
0,927500	0,006966
0,935550	0,007267
0,943650	0,007572
0,951700	0,007877
0,959750	0,008185
0,967800	0,008497
0,975850	0,008810
0,983900	0,009124
0,991950	0,009442
1,000000	0,009761
--- Sample: 1.2_HIGH_2 - Device: L.04 ---
-0,200000	-0,001928
-0,191950	-0,001924
-0,183900	-0,001922
-0,175850	-0,001922
-0,167800	-0,001922
-0,159750	-0,001921
-0,151700	-0,001918
-0,143600	-0,001917
-0,135550	-0,001917
-0,127500	-0,001915
-0,119450	-0,001912
-0,111400	-0,001911
-0,103350	-0,001912
-0,095300	-0,001912
-0,087250	-0,001909
-0,079200	-0,001907
-0,071150	-0,001904
-0,063100	-0,001900
-0,055050	-0,001900
-0,047000	-0,001900
-0,038950	-0,001900
-0,030850	-0,001898
-0,022800	-0,001893
-0,014750	-0,001891
-0,006700	-0,001889
0,001350	-0,001887
0,009400	-0,001886
0,017450	-0,001884
0,025500	-0,001881
0,033550	-0,001878
0,041600	-0,001876
0,049650	-0,001876
0,057700	-0,001875
0,065750	-0,001871
0,073850	-0,001869
0,081900	-0,001866
0,089950	-0,001865
0,098000	-0,001865
0,106050	-0,001861
0,114100	-0,001858
0,122150	-0,001857
0,130200	-0,001854
0,138250	-0,001851
0,146300	-0,001847
0,154350	-0,001844
0,162400	-0,001841
0,170450	-0,001836
0,178500	-0,001832
0,186600	-0,001831
0,194650	-0,001830
0,202700	-0,001826
0,210750	-0,001821
0,218800	-0,001817
0,226850	-0,001815
0,234900	-0,001813
0,242950	-0,001808
0,251000	-0,001804
0,259050	-0,001799
0,267100	-0,001791
0,275150	-0,001786
0,283200	-0,001785
0,291300	-0,001781
0,299350	-0,001776
0,307400	-0,001767
0,315450	-0,001759
0,323500	-0,001752
0,331550	-0,001745
0,339600	-0,001740
0,347650	-0,001735
0,355700	-0,001727
0,363750	-0,001718
0,371800	-0,001710
0,379850	-0,001701
0,387900	-0,001694
0,395950	-0,001685
0,404050	-0,001675
0,412100	-0,001664
0,420150	-0,001654
0,428200	-0,001642
0,436250	-0,001631
0,444300	-0,001619
0,452350	-0,001605
0,460400	-0,001590
0,468450	-0,001573
0,476500	-0,001558
0,484550	-0,001544
0,492600	-0,001528
0,500650	-0,001507
0,508700	-0,001488
0,516800	-0,001467
0,524850	-0,001443
0,532900	-0,001419
0,540950	-0,001393
0,549000	-0,001364
0,557050	-0,001331
0,565100	-0,001295
0,573150	-0,001256
0,581200	-0,001217
0,589250	-0,001172
0,597300	-0,001119
0,605350	-0,001063
0,613400	-0,001002
0,621500	-0,000932
0,629550	-0,000856
0,637600	-0,000773
0,645650	-0,000682
0,653700	-0,000580
0,661750	-0,000471
0,669800	-0,000352
0,677850	-0,000222
0,685900	-8,114415E-5
0,693950	6,792067E-5
0,702000	0,000230
0,710050	0,000401
0,718100	0,000582
0,726200	0,000776
0,734250	0,000975
0,742300	0,001183
0,750350	0,001402
0,758400	0,001627
0,766450	0,001859
0,774500	0,002100
0,782550	0,002347
0,790600	0,002602
0,798650	0,002863
0,806700	0,003131
0,814750	0,003404
0,822800	0,003682
0,830850	0,003969
0,838950	0,004260
0,847000	0,004554
0,855050	0,004851
0,863100	0,005153
0,871150	0,005460
0,879200	0,005769
0,887250	0,006080
0,895300	0,006398
0,903350	0,006720
0,911400	0,007043
0,919450	0,007372
0,927500	0,007704
0,935550	0,008038
0,943650	0,008376
0,951700	0,008715
0,959750	0,009060
0,967800	0,009404
0,975850	0,009751
0,983900	0,010099
0,991950	0,010460
1,000000	0,010814
--- Sample: 1.2_HIGH_2 - Device: L.06 ---
-0,200000	-0,001918
-0,191950	-0,001915
-0,183900	-0,001913
-0,175850	-0,001913
-0,167800	-0,001913
-0,159750	-0,001911
-0,151700	-0,001909
-0,143600	-0,001907
-0,135550	-0,001906
-0,127500	-0,001906
-0,119450	-0,001906
-0,111400	-0,001905
-0,103350	-0,001904
-0,095300	-0,001902
-0,087250	-0,001900
-0,079200	-0,001896
-0,071150	-0,001895
-0,063100	-0,001896
-0,055050	-0,001897
-0,047000	-0,001897
-0,038950	-0,001893
-0,030850	-0,001889
-0,022800	-0,001889
-0,014750	-0,001890
-0,006700	-0,001890
0,001350	-0,001887
0,009400	-0,001885
0,017450	-0,001882
0,025500	-0,001882
0,033550	-0,001880
0,041600	-0,001878
0,049650	-0,001878
0,057700	-0,001875
0,065750	-0,001872
0,073850	-0,001871
0,081900	-0,001870
0,089950	-0,001868
0,098000	-0,001864
0,106050	-0,001864
0,114100	-0,001863
0,122150	-0,001861
0,130200	-0,001859
0,138250	-0,001856
0,146300	-0,001854
0,154350	-0,001852
0,162400	-0,001850
0,170450	-0,001847
0,178500	-0,001845
0,186600	-0,001844
0,194650	-0,001839
0,202700	-0,001835
0,210750	-0,001835
0,218800	-0,001834
0,226850	-0,001831
0,234900	-0,001827
0,242950	-0,001826
0,251000	-0,001822
0,259050	-0,001816
0,267100	-0,001812
0,275150	-0,001812
0,283200	-0,001813
0,291300	-0,001807
0,299350	-0,001800
0,307400	-0,001799
0,315450	-0,001796
0,323500	-0,001793
0,331550	-0,001788
0,339600	-0,001783
0,347650	-0,001779
0,355700	-0,001776
0,363750	-0,001769
0,371800	-0,001763
0,379850	-0,001758
0,387900	-0,001753
0,395950	-0,001748
0,404050	-0,001742
0,412100	-0,001736
0,420150	-0,001730
0,428200	-0,001723
0,436250	-0,001715
0,444300	-0,001706
0,452350	-0,001694
0,460400	-0,001685
0,468450	-0,001676
0,476500	-0,001666
0,484550	-0,001656
0,492600	-0,001644
0,500650	-0,001625
0,508700	-0,001611
0,516800	-0,001596
0,524850	-0,001576
0,532900	-0,001556
0,540950	-0,001533
0,549000	-0,001510
0,557050	-0,001483
0,565100	-0,001453
0,573150	-0,001418
0,581200	-0,001380
0,589250	-0,001337
0,597300	-0,001288
0,605350	-0,001232
0,613400	-0,001169
0,621500	-0,001098
0,629550	-0,001017
0,637600	-0,000927
0,645650	-0,000826
0,653700	-0,000713
0,661750	-0,000588
0,669800	-0,000451
0,677850	-0,000300
0,685900	-0,000134
0,693950	4,575866E-5
0,702000	0,000237
0,710050	0,000442
0,718100	0,000660
0,726200	0,000891
0,734250	0,001135
0,742300	0,001387
0,750350	0,001652
0,758400	0,001927
0,766450	0,002209
0,774500	0,002503
0,782550	0,002805
0,790600	0,003114
0,798650	0,003432
0,806700	0,003757
0,814750	0,004088
0,822800	0,004425
0,830850	0,004769
0,838950	0,005120
0,847000	0,005476
0,855050	0,005836
0,863100	0,006200
0,871150	0,006569
0,879200	0,006943
0,887250	0,007320
0,895300	0,007702
0,903350	0,008087
0,911400	0,008475
0,919450	0,008867
0,927500	0,009263
0,935550	0,009663
0,943650	0,010066
0,951700	0,010469
0,959750	0,010882
0,967800	0,011291
0,975850	0,011703
0,983900	0,012116
0,991950	0,012533
1,000000	0,012952
--- Sample: 1.2_HIGH_2 - Device: L.07 ---
-0,200000	-0,001928
-0,191950	-0,001926
-0,183900	-0,001925
-0,175850	-0,001926
-0,167800	-0,001925
-0,159750	-0,001924
-0,151700	-0,001921
-0,143600	-0,001918
-0,135550	-0,001919
-0,127500	-0,001918
-0,119450	-0,001916
-0,111400	-0,001913
-0,103350	-0,001913
-0,095300	-0,001912
-0,087250	-0,001910
-0,079200	-0,001907
-0,071150	-0,001903
-0,063100	-0,001904
-0,055050	-0,001900
-0,047000	-0,001899
-0,038950	-0,001900
-0,030850	-0,001901
-0,022800	-0,001901
-0,014750	-0,001899
-0,006700	-0,001896
0,001350	-0,001893
0,009400	-0,001893
0,017450	-0,001892
0,025500	-0,001891
0,033550	-0,001890
0,041600	-0,001889
0,049650	-0,001887
0,057700	-0,001884
0,065750	-0,001882
0,073850	-0,001880
0,081900	-0,001876
0,089950	-0,001873
0,098000	-0,001874
0,106050	-0,001874
0,114100	-0,001870
0,122150	-0,001866
0,130200	-0,001864
0,138250	-0,001863
0,146300	-0,001862
0,154350	-0,001859
0,162400	-0,001859
0,170450	-0,001856
0,178500	-0,001851
0,186600	-0,001848
0,194650	-0,001848
0,202700	-0,001847
0,210750	-0,001845
0,218800	-0,001840
0,226850	-0,001837
0,234900	-0,001836
0,242950	-0,001835
0,251000	-0,001833
0,259050	-0,001827
0,267100	-0,001823
0,275150	-0,001821
0,283200	-0,001815
0,291300	-0,001812
0,299350	-0,001812
0,307400	-0,001809
0,315450	-0,001806
0,323500	-0,001801
0,331550	-0,001795
0,339600	-0,001790
0,347650	-0,001786
0,355700	-0,001779
0,363750	-0,001777
0,371800	-0,001776
0,379850	-0,001771
0,387900	-0,001766
0,395950	-0,001760
0,404050	-0,001751
0,412100	-0,001744
0,420150	-0,001735
0,428200	-0,001729
0,436250	-0,001725
0,444300	-0,001718
0,452350	-0,001709
0,460400	-0,001700
0,468450	-0,001690
0,476500	-0,001683
0,484550	-0,001672
0,492600	-0,001659
0,500650	-0,001647
0,508700	-0,001635
0,516800	-0,001621
0,524850	-0,001603
0,532900	-0,001584
0,540950	-0,001565
0,549000	-0,001543
0,557050	-0,001519
0,565100	-0,001491
0,573150	-0,001459
0,581200	-0,001425
0,589250	-0,001384
0,597300	-0,001336
0,605350	-0,001285
0,613400	-0,001225
0,621500	-0,001157
0,629550	-0,001078
0,637600	-0,000991
0,645650	-0,000891
0,653700	-0,000779
0,661750	-0,000650
0,669800	-0,000512
0,677850	-0,000359
0,685900	-0,000189
0,693950	-5,633071E-6
0,702000	0,000194
0,710050	0,000405
0,718100	0,000633
0,726200	0,000875
0,734250	0,001128
0,742300	0,001392
0,750350	0,001670
0,758400	0,001958
0,766450	0,002255
0,774500	0,002564
0,782550	0,002881
0,790600	0,003205
0,798650	0,003540
0,806700	0,003881
0,814750	0,004231
0,822800	0,004585
0,830850	0,004946
0,838950	0,005316
0,847000	0,005689
0,855050	0,006067
0,863100	0,006449
0,871150	0,006837
0,879200	0,007229
0,887250	0,007625
0,895300	0,008026
0,903350	0,008430
0,911400	0,008838
0,919450	0,009248
0,927500	0,009662
0,935550	0,010079
0,943650	0,010506
0,951700	0,010928
0,959750	0,011353
0,967800	0,011783
0,975850	0,012215
0,983900	0,012646
0,991950	0,013082
1,000000	0,013520
--- Sample: 1.2_HIGH_2 - Device: L.08 ---
-0,200000	-0,001880
-0,191950	-0,001880
-0,183900	-0,001880
-0,175850	-0,001878
-0,167800	-0,001875
-0,159750	-0,001874
-0,151700	-0,001872
-0,143600	-0,001870
-0,135550	-0,001869
-0,127500	-0,001868
-0,119450	-0,001867
-0,111400	-0,001865
-0,103350	-0,001862
-0,095300	-0,001862
-0,087250	-0,001862
-0,079200	-0,001861
-0,071150	-0,001860
-0,063100	-0,001859
-0,055050	-0,001857
-0,047000	-0,001856
-0,038950	-0,001855
-0,030850	-0,001852
-0,022800	-0,001850
-0,014750	-0,001849
-0,006700	-0,001848
0,001350	-0,001846
0,009400	-0,001845
0,017450	-0,001842
0,025500	-0,001841
0,033550	-0,001839
0,041600	-0,001839
0,049650	-0,001836
0,057700	-0,001833
0,065750	-0,001830
0,073850	-0,001830
0,081900	-0,001829
0,089950	-0,001826
0,098000	-0,001824
0,106050	-0,001822
0,114100	-0,001819
0,122150	-0,001816
0,130200	-0,001816
0,138250	-0,001816
0,146300	-0,001813
0,154350	-0,001809
0,162400	-0,001808
0,170450	-0,001806
0,178500	-0,001803
0,186600	-0,001801
0,194650	-0,001800
0,202700	-0,001798
0,210750	-0,001797
0,218800	-0,001795
0,226850	-0,001791
0,234900	-0,001787
0,242950	-0,001785
0,251000	-0,001782
0,259050	-0,001779
0,267100	-0,001776
0,275150	-0,001772
0,283200	-0,001768
0,291300	-0,001764
0,299350	-0,001760
0,307400	-0,001758
0,315450	-0,001756
0,323500	-0,001752
0,331550	-0,001749
0,339600	-0,001745
0,347650	-0,001740
0,355700	-0,001735
0,363750	-0,001733
0,371800	-0,001728
0,379850	-0,001721
0,387900	-0,001718
0,395950	-0,001715
0,404050	-0,001712
0,412100	-0,001707
0,420150	-0,001700
0,428200	-0,001693
0,436250	-0,001688
0,444300	-0,001681
0,452350	-0,001674
0,460400	-0,001666
0,468450	-0,001659
0,476500	-0,001650
0,484550	-0,001640
0,492600	-0,001631
0,500650	-0,001622
0,508700	-0,001611
0,516800	-0,001599
0,524850	-0,001585
0,532900	-0,001571
0,540950	-0,001557
0,549000	-0,001540
0,557050	-0,001521
0,565100	-0,001498
0,573150	-0,001473
0,581200	-0,001443
0,589250	-0,001409
0,597300	-0,001371
0,605350	-0,001329
0,613400	-0,001279
0,621500	-0,001217
0,629550	-0,001147
0,637600	-0,001069
0,645650	-0,000978
0,653700	-0,000874
0,661750	-0,000757
0,669800	-0,000624
0,677850	-0,000474
0,685900	-0,000309
0,693950	-0,000126
0,702000	7,235839E-5
0,710050	0,000288
0,718100	0,000520
0,726200	0,000769
0,734250	0,001031
0,742300	0,001306
0,750350	0,001595
0,758400	0,001896
0,766450	0,002207
0,774500	0,002531
0,782550	0,002865
0,790600	0,003207
0,798650	0,003559
0,806700	0,003920
0,814750	0,004288
0,822800	0,004662
0,830850	0,005044
0,838950	0,005435
0,847000	0,005830
0,855050	0,006231
0,863100	0,006634
0,871150	0,007045
0,879200	0,007460
0,887250	0,007877
0,895300	0,008301
0,903350	0,008728
0,911400	0,009157
0,919450	0,009592
0,927500	0,010031
0,935550	0,010471
0,943650	0,010921
0,951700	0,011366
0,959750	0,011815
0,967800	0,012267
0,975850	0,012722
0,983900	0,013177
0,991950	0,013636
1,000000	0,014097
--- Sample: 1.2_HIGH_2 - Device: R.01 ---
-0,200000	-0,002092
-0,191950	-0,002090
-0,183900	-0,002089
-0,175850	-0,002087
-0,167800	-0,002085
-0,159750	-0,002078
-0,151700	-0,002077
-0,143600	-0,002077
-0,135550	-0,002073
-0,127500	-0,002069
-0,119450	-0,002066
-0,111400	-0,002063
-0,103350	-0,002060
-0,095300	-0,002057
-0,087250	-0,002055
-0,079200	-0,002052
-0,071150	-0,002047
-0,063100	-0,002045
-0,055050	-0,002042
-0,047000	-0,002040
-0,038950	-0,002036
-0,030850	-0,002031
-0,022800	-0,002028
-0,014750	-0,002026
-0,006700	-0,002020
0,001350	-0,002015
0,009400	-0,002012
0,017450	-0,002011
0,025500	-0,002006
0,033550	-0,001998
0,041600	-0,001991
0,049650	-0,001988
0,057700	-0,001983
0,065750	-0,001978
0,073850	-0,001975
0,081900	-0,001971
0,089950	-0,001966
0,098000	-0,001960
0,106050	-0,001953
0,114100	-0,001948
0,122150	-0,001940
0,130200	-0,001933
0,138250	-0,001927
0,146300	-0,001922
0,154350	-0,001917
0,162400	-0,001910
0,170450	-0,001902
0,178500	-0,001897
0,186600	-0,001889
0,194650	-0,001880
0,202700	-0,001871
0,210750	-0,001864
0,218800	-0,001855
0,226850	-0,001847
0,234900	-0,001838
0,242950	-0,001829
0,251000	-0,001820
0,259050	-0,001810
0,267100	-0,001799
0,275150	-0,001787
0,283200	-0,001777
0,291300	-0,001767
0,299350	-0,001755
0,307400	-0,001743
0,315450	-0,001731
0,323500	-0,001717
0,331550	-0,001705
0,339600	-0,001694
0,347650	-0,001681
0,355700	-0,001668
0,363750	-0,001651
0,371800	-0,001636
0,379850	-0,001623
0,387900	-0,001606
0,395950	-0,001589
0,404050	-0,001572
0,412100	-0,001556
0,420150	-0,001538
0,428200	-0,001519
0,436250	-0,001499
0,444300	-0,001479
0,452350	-0,001458
0,460400	-0,001436
0,468450	-0,001413
0,476500	-0,001391
0,484550	-0,001366
0,492600	-0,001338
0,500650	-0,001310
0,508700	-0,001281
0,516800	-0,001249
0,524850	-0,001216
0,532900	-0,001182
0,540950	-0,001146
0,549000	-0,001107
0,557050	-0,001063
0,565100	-0,001016
0,573150	-0,000967
0,581200	-0,000913
0,589250	-0,000856
0,597300	-0,000795
0,605350	-0,000729
0,613400	-0,000658
0,621500	-0,000579
0,629550	-0,000497
0,637600	-0,000409
0,645650	-0,000314
0,653700	-0,000214
0,661750	-0,000109
0,669800	2,312533E-6
0,677850	0,000120
0,685900	0,000244
0,693950	0,000374
0,702000	0,000508
0,710050	0,000649
0,718100	0,000794
0,726200	0,000946
0,734250	0,001101
0,742300	0,001261
0,750350	0,001426
0,758400	0,001595
0,766450	0,001767
0,774500	0,001945
0,782550	0,002126
0,790600	0,002310
0,798650	0,002498
0,806700	0,002689
0,814750	0,002884
0,822800	0,003081
0,830850	0,003282
0,838950	0,003487
0,847000	0,003694
0,855050	0,003903
0,863100	0,004114
0,871150	0,004328
0,879200	0,004545
0,887250	0,004763
0,895300	0,004985
0,903350	0,005208
0,911400	0,005432
0,919450	0,005660
0,927500	0,005889
0,935550	0,006120
0,943650	0,006354
0,951700	0,006588
0,959750	0,006824
0,967800	0,007063
0,975850	0,007303
0,983900	0,007543
0,991950	0,007786
1,000000	0,008030
--- Sample: 1.2_HIGH_2 - Device: R.02 ---
-0,200000	-0,002045
-0,191950	-0,002042
-0,183900	-0,002045
-0,175850	-0,002041
-0,167800	-0,002037
-0,159750	-0,002035
-0,151700	-0,002035
-0,143600	-0,002033
-0,135550	-0,002031
-0,127500	-0,002027
-0,119450	-0,002027
-0,111400	-0,002025
-0,103350	-0,002021
-0,095300	-0,002018
-0,087250	-0,002017
-0,079200	-0,002014
-0,071150	-0,002009
-0,063100	-0,002006
-0,055050	-0,002005
-0,047000	-0,002001
-0,038950	-0,001997
-0,030850	-0,001994
-0,022800	-0,001994
-0,014750	-0,001992
-0,006700	-0,001989
0,001350	-0,001982
0,009400	-0,001981
0,017450	-0,001979
0,025500	-0,001974
0,033550	-0,001970
0,041600	-0,001968
0,049650	-0,001965
0,057700	-0,001961
0,065750	-0,001954
0,073850	-0,001953
0,081900	-0,001951
0,089950	-0,001947
0,098000	-0,001940
0,106050	-0,001935
0,114100	-0,001930
0,122150	-0,001926
0,130200	-0,001922
0,138250	-0,001919
0,146300	-0,001913
0,154350	-0,001906
0,162400	-0,001901
0,170450	-0,001898
0,178500	-0,001893
0,186600	-0,001887
0,194650	-0,001881
0,202700	-0,001877
0,210750	-0,001870
0,218800	-0,001861
0,226850	-0,001853
0,234900	-0,001847
0,242950	-0,001841
0,251000	-0,001834
0,259050	-0,001824
0,267100	-0,001816
0,275150	-0,001810
0,283200	-0,001800
0,291300	-0,001792
0,299350	-0,001782
0,307400	-0,001772
0,315450	-0,001762
0,323500	-0,001751
0,331550	-0,001743
0,339600	-0,001731
0,347650	-0,001717
0,355700	-0,001704
0,363750	-0,001694
0,371800	-0,001682
0,379850	-0,001668
0,387900	-0,001652
0,395950	-0,001639
0,404050	-0,001625
0,412100	-0,001609
0,420150	-0,001592
0,428200	-0,001575
0,436250	-0,001557
0,444300	-0,001539
0,452350	-0,001519
0,460400	-0,001498
0,468450	-0,001477
0,476500	-0,001454
0,484550	-0,001430
0,492600	-0,001404
0,500650	-0,001376
0,508700	-0,001347
0,516800	-0,001316
0,524850	-0,001283
0,532900	-0,001249
0,540950	-0,001210
0,549000	-0,001170
0,557050	-0,001128
0,565100	-0,001082
0,573150	-0,001031
0,581200	-0,000974
0,589250	-0,000915
0,597300	-0,000851
0,605350	-0,000781
0,613400	-0,000706
0,621500	-0,000625
0,629550	-0,000538
0,637600	-0,000444
0,645650	-0,000344
0,653700	-0,000237
0,661750	-0,000122
0,669800	-1,708083E-6
0,677850	0,000126
0,685900	0,000261
0,693950	0,000402
0,702000	0,000549
0,710050	0,000702
0,718100	0,000862
0,726200	0,001029
0,734250	0,001200
0,742300	0,001377
0,750350	0,001559
0,758400	0,001746
0,766450	0,001937
0,774500	0,002134
0,782550	0,002335
0,790600	0,002540
0,798650	0,002750
0,806700	0,002964
0,814750	0,003181
0,822800	0,003402
0,830850	0,003626
0,838950	0,003856
0,847000	0,004087
0,855050	0,004322
0,863100	0,004558
0,871150	0,004799
0,879200	0,005042
0,887250	0,005287
0,895300	0,005536
0,903350	0,005788
0,911400	0,006040
0,919450	0,006296
0,927500	0,006554
0,935550	0,006814
0,943650	0,007078
0,951700	0,007342
0,959750	0,007609
0,967800	0,007877
0,975850	0,008148
0,983900	0,008419
0,991950	0,008693
1,000000	0,008969
--- Sample: 1.2_HIGH_2 - Device: R.03 ---
-0,200000	-0,001959
-0,191950	-0,001958
-0,183900	-0,001958
-0,175850	-0,001958
-0,167800	-0,001957
-0,159750	-0,001953
-0,151700	-0,001951
-0,143600	-0,001950
-0,135550	-0,001949
-0,127500	-0,001949
-0,119450	-0,001947
-0,111400	-0,001946
-0,103350	-0,001943
-0,095300	-0,001942
-0,087250	-0,001940
-0,079200	-0,001938
-0,071150	-0,001937
-0,063100	-0,001937
-0,055050	-0,001935
-0,047000	-0,001933
-0,038950	-0,001932
-0,030850	-0,001928
-0,022800	-0,001927
-0,014750	-0,001926
-0,006700	-0,001923
0,001350	-0,001919
0,009400	-0,001918
0,017450	-0,001918
0,025500	-0,001917
0,033550	-0,001915
0,041600	-0,001911
0,049650	-0,001908
0,057700	-0,001907
0,065750	-0,001904
0,073850	-0,001902
0,081900	-0,001900
0,089950	-0,001897
0,098000	-0,001894
0,106050	-0,001891
0,114100	-0,001890
0,122150	-0,001886
0,130200	-0,001882
0,138250	-0,001879
0,146300	-0,001878
0,154350	-0,001876
0,162400	-0,001873
0,170450	-0,001867
0,178500	-0,001862
0,186600	-0,001861
0,194650	-0,001857
0,202700	-0,001854
0,210750	-0,001849
0,218800	-0,001844
0,226850	-0,001840
0,234900	-0,001835
0,242950	-0,001830
0,251000	-0,001824
0,259050	-0,001820
0,267100	-0,001816
0,275150	-0,001811
0,283200	-0,001804
0,291300	-0,001797
0,299350	-0,001789
0,307400	-0,001785
0,315450	-0,001778
0,323500	-0,001771
0,331550	-0,001763
0,339600	-0,001756
0,347650	-0,001750
0,355700	-0,001742
0,363750	-0,001732
0,371800	-0,001720
0,379850	-0,001710
0,387900	-0,001701
0,395950	-0,001691
0,404050	-0,001680
0,412100	-0,001668
0,420150	-0,001655
0,428200	-0,001641
0,436250	-0,001628
0,444300	-0,001613
0,452350	-0,001596
0,460400	-0,001579
0,468450	-0,001561
0,476500	-0,001542
0,484550	-0,001522
0,492600	-0,001499
0,500650	-0,001474
0,508700	-0,001449
0,516800	-0,001422
0,524850	-0,001393
0,532900	-0,001361
0,540950	-0,001328
0,549000	-0,001291
0,557050	-0,001249
0,565100	-0,001204
0,573150	-0,001153
0,581200	-0,001101
0,589250	-0,001042
0,597300	-0,000977
0,605350	-0,000906
0,613400	-0,000829
0,621500	-0,000744
0,629550	-0,000652
0,637600	-0,000551
0,645650	-0,000443
0,653700	-0,000326
0,661750	-0,000201
0,669800	-6,643245E-5
0,677850	7,572041E-5
0,685900	0,000229
0,693950	0,000390
0,702000	0,000558
0,710050	0,000735
0,718100	0,000921
0,726200	0,001115
0,734250	0,001315
0,742300	0,001522
0,750350	0,001737
0,758400	0,001958
0,766450	0,002184
0,774500	0,002417
0,782550	0,002656
0,790600	0,002900
0,798650	0,003150
0,806700	0,003405
0,814750	0,003664
0,822800	0,003928
0,830850	0,004196
0,838950	0,004470
0,847000	0,004747
0,855050	0,005029
0,863100	0,005312
0,871150	0,005600
0,879200	0,005892
0,887250	0,006186
0,895300	0,006484
0,903350	0,006785
0,911400	0,007087
0,919450	0,007394
0,927500	0,007703
0,935550	0,008015
0,943650	0,008332
0,951700	0,008648
0,959750	0,008967
0,967800	0,009289
0,975850	0,009613
0,983900	0,009938
0,991950	0,010267
1,000000	0,010603
--- Sample: 1.2_HIGH_2 - Device: R.04 ---
-0,200000	-0,001951
-0,191950	-0,001947
-0,183900	-0,001945
-0,175850	-0,001943
-0,167800	-0,001940
-0,159750	-0,001939
-0,151700	-0,001941
-0,143600	-0,001940
-0,135550	-0,001938
-0,127500	-0,001935
-0,119450	-0,001932
-0,111400	-0,001931
-0,103350	-0,001934
-0,095300	-0,001933
-0,087250	-0,001930
-0,079200	-0,001927
-0,071150	-0,001924
-0,063100	-0,001923
-0,055050	-0,001922
-0,047000	-0,001921
-0,038950	-0,001920
-0,030850	-0,001919
-0,022800	-0,001918
-0,014750	-0,001916
-0,006700	-0,001914
0,001350	-0,001912
0,009400	-0,001910
0,017450	-0,001906
0,025500	-0,001903
0,033550	-0,001901
0,041600	-0,001901
0,049650	-0,001901
0,057700	-0,001900
0,065750	-0,001897
0,073850	-0,001891
0,081900	-0,001888
0,089950	-0,001886
0,098000	-0,001882
0,106050	-0,001880
0,114100	-0,001878
0,122150	-0,001876
0,130200	-0,001873
0,138250	-0,001871
0,146300	-0,001868
0,154350	-0,001866
0,162400	-0,001865
0,170450	-0,001863
0,178500	-0,001860
0,186600	-0,001856
0,194650	-0,001853
0,202700	-0,001849
0,210750	-0,001847
0,218800	-0,001843
0,226850	-0,001837
0,234900	-0,001832
0,242950	-0,001829
0,251000	-0,001827
0,259050	-0,001824
0,267100	-0,001819
0,275150	-0,001812
0,283200	-0,001808
0,291300	-0,001805
0,299350	-0,001796
0,307400	-0,001789
0,315450	-0,001783
0,323500	-0,001778
0,331550	-0,001773
0,339600	-0,001768
0,347650	-0,001762
0,355700	-0,001752
0,363750	-0,001744
0,371800	-0,001739
0,379850	-0,001729
0,387900	-0,001720
0,395950	-0,001711
0,404050	-0,001701
0,412100	-0,001690
0,420150	-0,001679
0,428200	-0,001668
0,436250	-0,001656
0,444300	-0,001642
0,452350	-0,001629
0,460400	-0,001615
0,468450	-0,001597
0,476500	-0,001579
0,484550	-0,001557
0,492600	-0,001538
0,500650	-0,001518
0,508700	-0,001495
0,516800	-0,001469
0,524850	-0,001441
0,532900	-0,001412
0,540950	-0,001379
0,549000	-0,001344
0,557050	-0,001305
0,565100	-0,001261
0,573150	-0,001216
0,581200	-0,001165
0,589250	-0,001107
0,597300	-0,001044
0,605350	-0,000972
0,613400	-0,000896
0,621500	-0,000812
0,629550	-0,000719
0,637600	-0,000616
0,645650	-0,000506
0,653700	-0,000385
0,661750	-0,000254
0,669800	-0,000114
0,677850	3,777092E-5
0,685900	0,000199
0,693950	0,000369
0,702000	0,000549
0,710050	0,000739
0,718100	0,000938
0,726200	0,001147
0,734250	0,001363
0,742300	0,001587
0,750350	0,001819
0,758400	0,002059
0,766450	0,002304
0,774500	0,002558
0,782550	0,002818
0,790600	0,003083
0,798650	0,003355
0,806700	0,003633
0,814750	0,003916
0,822800	0,004203
0,830850	0,004496
0,838950	0,004794
0,847000	0,005097
0,855050	0,005403
0,863100	0,005712
0,871150	0,006026
0,879200	0,006344
0,887250	0,006664
0,895300	0,006989
0,903350	0,007317
0,911400	0,007646
0,919450	0,007980
0,927500	0,008317
0,935550	0,008657
0,943650	0,009001
0,951700	0,009345
0,959750	0,009692
0,967800	0,010043
0,975850	0,010395
0,983900	0,010753
0,991950	0,011110
1,000000	0,011468
--- Sample: 1.2_HIGH_2 - Device: R.05 ---
-0,200000	-0,001933
-0,191950	-0,001933
-0,183900	-0,001934
-0,175850	-0,001935
-0,167800	-0,001933
-0,159750	-0,001931
-0,151700	-0,001929
-0,143600	-0,001927
-0,135550	-0,001927
-0,127500	-0,001927
-0,119450	-0,001925
-0,111400	-0,001922
-0,103350	-0,001921
-0,095300	-0,001922
-0,087250	-0,001921
-0,079200	-0,001920
-0,071150	-0,001917
-0,063100	-0,001913
-0,055050	-0,001909
-0,047000	-0,001910
-0,038950	-0,001912
-0,030850	-0,001910
-0,022800	-0,001908
-0,014750	-0,001907
-0,006700	-0,001904
0,001350	-0,001903
0,009400	-0,001902
0,017450	-0,001901
0,025500	-0,001897
0,033550	-0,001893
0,041600	-0,001890
0,049650	-0,001890
0,057700	-0,001891
0,065750	-0,001890
0,073850	-0,001887
0,081900	-0,001884
0,089950	-0,001881
0,098000	-0,001879
0,106050	-0,001877
0,114100	-0,001877
0,122150	-0,001876
0,130200	-0,001872
0,138250	-0,001869
0,146300	-0,001867
0,154350	-0,001865
0,162400	-0,001863
0,170450	-0,001860
0,178500	-0,001858
0,186600	-0,001855
0,194650	-0,001852
0,202700	-0,001850
0,210750	-0,001848
0,218800	-0,001846
0,226850	-0,001842
0,234900	-0,001838
0,242950	-0,001834
0,251000	-0,001829
0,259050	-0,001826
0,267100	-0,001823
0,275150	-0,001820
0,283200	-0,001817
0,291300	-0,001814
0,299350	-0,001809
0,307400	-0,001804
0,315450	-0,001797
0,323500	-0,001793
0,331550	-0,001788
0,339600	-0,001782
0,347650	-0,001778
0,355700	-0,001772
0,363750	-0,001766
0,371800	-0,001762
0,379850	-0,001755
0,387900	-0,001746
0,395950	-0,001738
0,404050	-0,001730
0,412100	-0,001721
0,420150	-0,001713
0,428200	-0,001705
0,436250	-0,001692
0,444300	-0,001679
0,452350	-0,001667
0,460400	-0,001656
0,468450	-0,001646
0,476500	-0,001634
0,484550	-0,001615
0,492600	-0,001595
0,500650	-0,001577
0,508700	-0,001555
0,516800	-0,001534
0,524850	-0,001511
0,532900	-0,001485
0,540950	-0,001455
0,549000	-0,001422
0,557050	-0,001385
0,565100	-0,001344
0,573150	-0,001300
0,581200	-0,001251
0,589250	-0,001196
0,597300	-0,001134
0,605350	-0,001064
0,613400	-0,000986
0,621500	-0,000901
0,629550	-0,000806
0,637600	-0,000700
0,645650	-0,000586
0,653700	-0,000460
0,661750	-0,000323
0,669800	-0,000176
0,677850	-1,669921E-5
0,685900	0,000154
0,693950	0,000337
0,702000	0,000530
0,710050	0,000734
0,718100	0,000949
0,726200	0,001176
0,734250	0,001411
0,742300	0,001654
0,750350	0,001907
0,758400	0,002169
0,766450	0,002437
0,774500	0,002714
0,782550	0,002999
0,790600	0,003289
0,798650	0,003587
0,806700	0,003891
0,814750	0,004201
0,822800	0,004515
0,830850	0,004836
0,838950	0,005163
0,847000	0,005494
0,855050	0,005829
0,863100	0,006167
0,871150	0,006511
0,879200	0,006858
0,887250	0,007208
0,895300	0,007563
0,903350	0,007922
0,911400	0,008281
0,919450	0,008646
0,927500	0,009014
0,935550	0,009385
0,943650	0,009760
0,951700	0,010135
0,959750	0,010519
0,967800	0,010900
0,975850	0,011284
0,983900	0,011668
0,991950	0,012057
1,000000	0,012448
--- Sample: 1.2_HIGH_2 - Device: R.06 ---
-0,200000	-0,001980
-0,191950	-0,001979
-0,183900	-0,001978
-0,175850	-0,001976
-0,167800	-0,001974
-0,159750	-0,001971
-0,151700	-0,001969
-0,143600	-0,001967
-0,135550	-0,001967
-0,127500	-0,001968
-0,119450	-0,001969
-0,111400	-0,001967
-0,103350	-0,001963
-0,095300	-0,001961
-0,087250	-0,001959
-0,079200	-0,001958
-0,071150	-0,001957
-0,063100	-0,001957
-0,055050	-0,001954
-0,047000	-0,001951
-0,038950	-0,001949
-0,030850	-0,001949
-0,022800	-0,001949
-0,014750	-0,001949
-0,006700	-0,001947
0,001350	-0,001945
0,009400	-0,001940
0,017450	-0,001938
0,025500	-0,001938
0,033550	-0,001938
0,041600	-0,001936
0,049650	-0,001933
0,057700	-0,001931
0,065750	-0,001931
0,073850	-0,001931
0,081900	-0,001930
0,089950	-0,001927
0,098000	-0,001924
0,106050	-0,001923
0,114100	-0,001919
0,122150	-0,001917
0,130200	-0,001914
0,138250	-0,001913
0,146300	-0,001910
0,154350	-0,001907
0,162400	-0,001907
0,170450	-0,001905
0,178500	-0,001904
0,186600	-0,001900
0,194650	-0,001895
0,202700	-0,001890
0,210750	-0,001889
0,218800	-0,001888
0,226850	-0,001886
0,234900	-0,001882
0,242950	-0,001877
0,251000	-0,001875
0,259050	-0,001872
0,267100	-0,001868
0,275150	-0,001864
0,283200	-0,001860
0,291300	-0,001857
0,299350	-0,001853
0,307400	-0,001847
0,315450	-0,001842
0,323500	-0,001837
0,331550	-0,001834
0,339600	-0,001833
0,347650	-0,001829
0,355700	-0,001822
0,363750	-0,001815
0,371800	-0,001810
0,379850	-0,001804
0,387900	-0,001797
0,395950	-0,001790
0,404050	-0,001781
0,412100	-0,001774
0,420150	-0,001769
0,428200	-0,001760
0,436250	-0,001750
0,444300	-0,001740
0,452350	-0,001730
0,460400	-0,001721
0,468450	-0,001710
0,476500	-0,001695
0,484550	-0,001680
0,492600	-0,001665
0,500650	-0,001647
0,508700	-0,001628
0,516800	-0,001607
0,524850	-0,001586
0,532900	-0,001562
0,540950	-0,001534
0,549000	-0,001502
0,557050	-0,001469
0,565100	-0,001431
0,573150	-0,001388
0,581200	-0,001339
0,589250	-0,001286
0,597300	-0,001226
0,605350	-0,001159
0,613400	-0,001084
0,621500	-0,001000
0,629550	-0,000906
0,637600	-0,000800
0,645650	-0,000687
0,653700	-0,000561
0,661750	-0,000423
0,669800	-0,000274
0,677850	-0,000112
0,685900	6,418776E-5
0,693950	0,000252
0,702000	0,000450
0,710050	0,000661
0,718100	0,000883
0,726200	0,001118
0,734250	0,001361
0,742300	0,001614
0,750350	0,001878
0,758400	0,002150
0,766450	0,002430
0,774500	0,002719
0,782550	0,003016
0,790600	0,003319
0,798650	0,003630
0,806700	0,003948
0,814750	0,004272
0,822800	0,004600
0,830850	0,004936
0,838950	0,005278
0,847000	0,005624
0,855050	0,005975
0,863100	0,006329
0,871150	0,006688
0,879200	0,007052
0,887250	0,007417
0,895300	0,007789
0,903350	0,008164
0,911400	0,008540
0,919450	0,008921
0,927500	0,009306
0,935550	0,009693
0,943650	0,010085
0,951700	0,010477
0,959750	0,010878
0,967800	0,011276
0,975850	0,011677
0,983900	0,012079
0,991950	0,012484
1,000000	0,012892
--- Sample: 1.2_HIGH_2 - Device: R.09 ---
-0,200000	-0,001593
-0,191950	-0,001587
-0,183900	-0,001586
-0,175850	-0,001586
-0,167800	-0,001586
-0,159750	-0,001585
-0,151700	-0,001583
-0,143600	-0,001580
-0,135550	-0,001577
-0,127500	-0,001574
-0,119450	-0,001572
-0,111400	-0,001572
-0,103350	-0,001570
-0,095300	-0,001569
-0,087250	-0,001569
-0,079200	-0,001567
-0,071150	-0,001564
-0,063100	-0,001561
-0,055050	-0,001560
-0,047000	-0,001560
-0,038950	-0,001558
-0,030850	-0,001555
-0,022800	-0,001553
-0,014750	-0,001552
-0,006700	-0,001550
0,001350	-0,001550
0,009400	-0,001548
0,017450	-0,001545
0,025500	-0,001542
0,033550	-0,001540
0,041600	-0,001538
0,049650	-0,001536
0,057700	-0,001535
0,065750	-0,001533
0,073850	-0,001530
[truncated: 417 more rows]
