# Supplementary material for: Increasing polymer molecular weight enables low-donor-content, efficient and scalable semi-transparent organic solar cells
Source: J Mater Chem A Mater. 2026 Jan 27;14(22):13688–706. doi: 10.1039/d5ta07234d (PMC12937936; doi:10.1039/d5ta07234d)
Supplement: TA-014-D5TA07234D-s001 [file TA-014-D5TA07234D-s001.zip › Datasets for Figures and tables/Figure_4/1.2_HIGH/1.2_HIGH_3.xls]

## Sheet: Hoja1
MM.231025.CELL_03.CONCENTRATION_VI	Voc (V)	Jsc (mA/cm^2)	FF %	Efficiency %	Rs (Ohm)	Rsh (Ohm)	Cell area (m^2)	Light power (W/m^2)	AVT (%)	APT (%)	Thickness (nm)
L.01	0,69	-23,91	60,93	10,11	51,58	4750	0,000008	1000,00	26.2938	22.6103	308.5
L.02	0,69	-24,01	60,54	10,09	49,70	5854	0,000008	1000,00	28.0609	24.1181	270
L.03	0,70	-21,96	66,77	10,29	39,84	13236	0,000008	1000,00	30.996	26.6218	253.5
L.04	0,69	-21,99	67,11	10,24	42,32	13100	0,000008	1000,00	35.2478	30.325	225
L.05	1,00	-0,00	69,58	0,00	24075904,78	6574052	0,000008	1000,00	38.9499	33.6222	192.333
L.06	0,95	-0,00	72,84	0,00	11452183,28	23171537	0,000008	1000,00	46.2202	40.3699	161.5
L.07	1,00	-0,00	70,20	0,00	15263333,17	21444021	0,000008	1000,00	49.5384	43.5376	148
L.08	0,99	-0,00	70,82	0,00	33462340,13	26083269	0,000008	1000,00	53.6155	47.7466	131.5
L.09	0,69	-17,90	65,53	8,14	47,51	5875	0,000008	1000,00	58.803	53.2509	100.5
L.10	0,69	-17,88	65,36	8,11	47,30	4855	0,000008	1000,00	74.6246	68.8864	82
L.11	0,99	-0,00	70,33	0,00	19421752,16	58528969	0,000008	1000,00	76.8249	71.4164	62.92
L.12	1,00	-0,00	68,73	0,00	24031110,59	22657185	0,000008	1000,00	78.189	72.6338	60
R.01	1,00	-0,00	69,10	0,00	60598032,61	51201694	0,000008	1000,00	26.2938	22.6103	308.5
R.02	1,00	-0,00	69,60	0,00	7263355,72	64868390	0,000008	1000,00	28.0609	24.1181	270
R.03	1,00	-0,00	69,15	0,00	29019383,10	37419069	0,000008	1000,00	30.996	26.6218	253.5
R.04	0,99	-0,00	70,14	0,00	45257679,33	19669825	0,000008	1000,00	35.2478	30.325	225
R.05	0,67	-23,88	60,27	9,64	53,88	5376	0,000008	1000,00	38.9499	33.6222	192.333
R.06	0,67	-23,90	59,87	9,58	53,69	5429	0,000008	1000,00	46.2202	40.3699	161.5
R.07	0,69	-21,86	65,55	9,83	42,12	1428	0,000008	1000,00	49.5384	43.5376	148
R.08	0,69	-21,94	65,20	9,81	42,08	4654	0,000008	1000,00	53.6155	47.7466	131.5
R.09	0,69	-17,02	62,42	7,29	61,47	3448	0,000008	1000,00	58.803	53.2509	100.5
R.10	0,69	-17,00	63,11	7,36	59,05	6395	0,000008	1000,00	74.6246	68.8864	82
R.11	0,63	-7,09	48,66	2,17	172,88	5177	0,000008	1000,00	76.8249	71.4164	62.92
R.12	0,63	-7,08	47,75	2,13	176,98	4247	0,000008	1000,00	78.189	72.6338	60
