# Supplementary material for: Increasing polymer molecular weight enables low-donor-content, efficient and scalable semi-transparent organic solar cells
Source: J Mater Chem A Mater. 2026 Jan 27;14(22):13688–706. doi: 10.1039/d5ta07234d (PMC12937936; doi:10.1039/d5ta07234d)
Supplement: TA-014-D5TA07234D-s001 [file TA-014-D5TA07234D-s001.zip › Datasets for Figures and tables/Figure_4/1.2_HIGH/1.2_HIGH_4.xls]

## Sheet: Hoja1
MMR.240412.CELL_01.	Voc (V)	Jsc (mA/cm^2)	FF %	Efficiency %	Rs (Ohm)	Rsh (Ohm)	Cell area (m^2)	Light power (W/m^2)	AVT (%)	APT (%)	AVT_T (%)	APT_T (%)
L.01	0,69	-8,94	37,96	2,33	315,84	1675	0,000008	1000,00	10.7748	10.4422	4.58559	4.97061
L.02	0,69	-11,38	37,69	2,94	250,68	1375	0,000008	1000,00	14.6007	13.7302	5.72843	6.02554
L.03	0,69	-16,77	37,61	4,33	177,84	929	0,000008	1000,00	19.2317	17.6234	7.44799	7.49853
L.04	0,69	-19,70	39,79	5,44	142,35	1031	0,000008	1000,00	24.865	22.4732	11.009	10.7979
L.05	0,70	-20,13	45,64	6,45	115,60	1888	0,000008	1000,00	31.5578	28.3529	13.8056	13.1788
L.06	0,70	-19,74	53,43	7,41	93,24	4512	0,000008	1000,00	41.5884	37.677	16.7074	15.8913
L.07	0,71	-18,56	58,55	7,72	73,61	5924	0,000008	1000,00	57.6943	53.3062	23.8564	22.7789
L.08	0,69	-10,16	58,79	4,10	99,25	5284	0,000008	1000,00	69.6682	65.1094	29.3217	28.1704
L.09	0,68	-9,76	57,69	3,82	107,23	7935	0,000008	1000,00	71.9674	67.4592	28.6403	27.587
L.10	0,68	-9,52	57,14	3,69	110,55	6865	0,000008	1000,00	72.1618	67.6998	30.2017	29.0229
L.11	0,65	-9,13	44,06	2,63	178,58	2689	0,000008	1000,00	72.5097	68.0647	28.7482	27.6368
L.12	0,69	-8,91	55,59	3,40	112,99	7832	0,000008	1000,00	74.1506	69.589	28.3127	27.2518
R.01	0,66	-10,21	35,71	2,41	306,82	1257	0,000008	1000,00	10.7748	10.4422	4.58559	4.97061
R.02	0,01	-8,14	14,46	0,01	14,49	14	0,000008	1000,00	14.6007	13.7302	5.72843	6.02554
R.03	0,66	-18,27	36,37	4,40	187,42	864	0,000008	1000,00	19.2317	17.6234	7.44799	7.49853
R.04	0,68	-20,15	39,02	5,33	148,71	1059	0,000008	1000,00	24.865	22.4732	11.009	10.7979
R.05	0,69	-20,33	44,81	6,25	122,24	1842	0,000008	1000,00	31.5578	28.3529	13.8056	13.1788
R.06	0,38	-18,00	30,64	2,10	-32,84	231	0,000008	1000,00	41.5884	37.677	16.7074	15.8913
R.07	0,70	-18,94	57,69	7,67	72,36	4720	0,000008	1000,00	57.6943	53.3062	23.8564	22.7789
R.08	0,48	-9,96	23,35	1,11	203,26	613	0,000008	1000,00	69.6682	65.1094	29.3217	28.1704
R.09	0,38	-9,57	28,93	1,05	32,74	635	0,000008	1000,00	71.9674	67.4592	28.6403	27.587
R.10	0,34	-9,27	26,71	0,84	118,63	502	0,000008	1000,00	72.1618	67.6998	30.2017	29.0229
R.11	0,68	-9,30	55,94	3,53	109,12	13217	0,000008	1000,00	72.5097	68.0647	28.7482	27.6368
R.12	0,30	-8,55	26,04	0,67	120,39	476	0,000008	1000,00	74.1506	69.589	28.3127	27.2518
