# Supplementary material for: Increasing polymer molecular weight enables low-donor-content, efficient and scalable semi-transparent organic solar cells
Source: J Mater Chem A Mater. 2026 Jan 27;14(22):13688–706. doi: 10.1039/d5ta07234d (PMC12937936; doi:10.1039/d5ta07234d)
Supplement: TA-014-D5TA07234D-s001 [file TA-014-D5TA07234D-s001.zip › Datasets for Figures and tables/Figure_4/1.2_HIGH/1.2_HIGH_4_IV_curves.txt]

IV Curves for sample: 1.2_HIGH_4
--- Sample: 1.2_HIGH_4 - Device: L.02 ---
-0,200000	-0,001061
-0,191950	-0,001055
-0,183900	-0,001048
-0,175850	-0,001042
-0,167800	-0,001036
-0,159750	-0,001030
-0,151700	-0,001024
-0,143600	-0,001018
-0,135550	-0,001012
-0,127500	-0,001006
-0,119450	-0,001000
-0,111400	-0,000995
-0,103350	-0,000990
-0,095300	-0,000984
-0,087250	-0,000978
-0,079200	-0,000972
-0,071150	-0,000965
-0,063100	-0,000959
-0,055050	-0,000953
-0,047000	-0,000947
-0,038950	-0,000942
-0,030850	-0,000935
-0,022800	-0,000929
-0,014750	-0,000923
-0,006700	-0,000917
0,001350	-0,000911
0,009400	-0,000905
0,017450	-0,000899
0,025500	-0,000893
0,033550	-0,000886
0,041600	-0,000880
0,049650	-0,000874
0,057700	-0,000867
0,065750	-0,000861
0,073850	-0,000854
0,081900	-0,000848
0,089950	-0,000843
0,098000	-0,000837
0,106050	-0,000831
0,114100	-0,000823
0,122150	-0,000817
0,130200	-0,000810
0,138250	-0,000804
0,146300	-0,000797
0,154350	-0,000792
0,162400	-0,000786
0,170450	-0,000780
0,178500	-0,000773
0,186600	-0,000766
0,194650	-0,000759
0,202700	-0,000752
0,210750	-0,000746
0,218800	-0,000739
0,226850	-0,000732
0,234900	-0,000725
0,242950	-0,000719
0,251000	-0,000712
0,259050	-0,000706
0,267100	-0,000699
0,275150	-0,000692
0,283200	-0,000684
0,291300	-0,000677
0,299350	-0,000670
0,307400	-0,000663
0,315450	-0,000657
0,323500	-0,000650
0,331550	-0,000643
0,339600	-0,000635
0,347650	-0,000628
0,355700	-0,000620
0,363750	-0,000612
0,371800	-0,000604
0,379850	-0,000596
0,387900	-0,000588
0,395950	-0,000580
0,404050	-0,000572
0,412100	-0,000564
0,420150	-0,000555
0,428200	-0,000547
0,436250	-0,000538
0,444300	-0,000530
0,452350	-0,000520
0,460400	-0,000511
0,468450	-0,000501
0,476500	-0,000491
0,484550	-0,000481
0,492600	-0,000471
0,500650	-0,000460
0,508700	-0,000449
0,516800	-0,000437
0,524850	-0,000425
0,532900	-0,000412
0,540950	-0,000398
0,549000	-0,000384
0,557050	-0,000369
0,565100	-0,000354
0,573150	-0,000338
0,581200	-0,000321
0,589250	-0,000302
0,597300	-0,000283
0,605350	-0,000263
0,613400	-0,000241
0,621500	-0,000219
0,629550	-0,000196
0,637600	-0,000171
0,645650	-0,000145
0,653700	-0,000118
0,661750	-8,975979E-5
0,669800	-6,067524E-5
0,677850	-3,026157E-5
0,685900	1,323542E-6
0,693950	3,417094E-5
0,702000	6,760871E-5
0,710050	0,000102
0,718100	0,000138
0,726200	0,000174
0,734250	0,000211
0,742300	0,000249
0,750350	0,000288
0,758400	0,000328
0,766450	0,000368
0,774500	0,000409
0,782550	0,000450
0,790600	0,000492
0,798650	0,000535
0,806700	0,000579
0,814750	0,000623
0,822800	0,000668
0,830850	0,000713
0,838950	0,000759
0,847000	0,000806
0,855050	0,000853
0,863100	0,000900
0,871150	0,000948
0,879200	0,000996
0,887250	0,001044
0,895300	0,001094
0,903350	0,001143
0,911400	0,001193
0,919450	0,001243
0,927500	0,001294
0,935550	0,001345
0,943650	0,001396
0,951700	0,001448
0,959750	0,001500
0,967800	0,001553
0,975850	0,001606
0,983900	0,001659
0,991950	0,001713
1,000000	0,001767
--- Sample: 1.2_HIGH_4 - Device: L.04 ---
-0,200000	-0,001729
-0,191950	-0,001725
-0,183900	-0,001719
-0,175850	-0,001714
-0,167800	-0,001709
-0,159750	-0,001705
-0,151700	-0,001700
-0,143600	-0,001695
-0,135550	-0,001690
-0,127500	-0,001685
-0,119450	-0,001679
-0,111400	-0,001671
-0,103350	-0,001663
-0,095300	-0,001657
-0,087250	-0,001651
-0,079200	-0,001644
-0,071150	-0,001638
-0,063100	-0,001632
-0,055050	-0,001624
-0,047000	-0,001618
-0,038950	-0,001612
-0,030850	-0,001605
-0,022800	-0,001599
-0,014750	-0,001591
-0,006700	-0,001584
0,001350	-0,001576
0,009400	-0,001568
0,017450	-0,001560
0,025500	-0,001553
0,033550	-0,001546
0,041600	-0,001538
0,049650	-0,001529
0,057700	-0,001521
0,065750	-0,001512
0,073850	-0,001504
0,081900	-0,001496
0,089950	-0,001488
0,098000	-0,001478
0,106050	-0,001469
0,114100	-0,001460
0,122150	-0,001452
0,130200	-0,001443
0,138250	-0,001434
0,146300	-0,001425
0,154350	-0,001415
0,162400	-0,001406
0,170450	-0,001396
0,178500	-0,001386
0,186600	-0,001377
0,194650	-0,001366
0,202700	-0,001355
0,210750	-0,001345
0,218800	-0,001334
0,226850	-0,001324
0,234900	-0,001314
0,242950	-0,001303
0,251000	-0,001292
0,259050	-0,001280
0,267100	-0,001271
0,275150	-0,001260
0,283200	-0,001249
0,291300	-0,001237
0,299350	-0,001224
0,307400	-0,001212
0,315450	-0,001201
0,323500	-0,001189
0,331550	-0,001177
0,339600	-0,001165
0,347650	-0,001152
0,355700	-0,001139
0,363750	-0,001125
0,371800	-0,001112
0,379850	-0,001098
0,387900	-0,001084
0,395950	-0,001069
0,404050	-0,001055
0,412100	-0,001041
0,420150	-0,001026
0,428200	-0,001010
0,436250	-0,000994
0,444300	-0,000977
0,452350	-0,000962
0,460400	-0,000945
0,468450	-0,000928
0,476500	-0,000909
0,484550	-0,000891
0,492600	-0,000872
0,500650	-0,000852
0,508700	-0,000831
0,516800	-0,000810
0,524850	-0,000788
0,532900	-0,000764
0,540950	-0,000740
0,549000	-0,000715
0,557050	-0,000688
0,565100	-0,000660
0,573150	-0,000631
0,581200	-0,000601
0,589250	-0,000568
0,597300	-0,000535
0,605350	-0,000499
0,613400	-0,000462
0,621500	-0,000423
0,629550	-0,000383
0,637600	-0,000340
0,645650	-0,000296
0,653700	-0,000249
0,661750	-0,000201
0,669800	-0,000151
0,677850	-9,962005E-5
0,685900	-4,579742E-5
0,693950	1,025095E-5
0,702000	6,727858E-5
0,710050	0,000127
0,718100	0,000187
0,726200	0,000250
0,734250	0,000314
0,742300	0,000379
0,750350	0,000446
0,758400	0,000515
0,766450	0,000584
0,774500	0,000655
0,782550	0,000728
0,790600	0,000802
0,798650	0,000877
0,806700	0,000954
0,814750	0,001031
0,822800	0,001110
0,830850	0,001190
0,838950	0,001272
0,847000	0,001354
0,855050	0,001438
0,863100	0,001522
0,871150	0,001607
0,879200	0,001694
0,887250	0,001781
0,895300	0,001869
0,903350	0,001959
0,911400	0,002049
0,919450	0,002141
0,927500	0,002233
0,935550	0,002326
0,943650	0,002420
0,951700	0,002514
0,959750	0,002609
0,967800	0,002706
0,975850	0,002803
0,983900	0,002901
0,991950	0,003000
1,000000	0,003100
--- Sample: 1.2_HIGH_4 - Device: L.05 ---
-0,200000	-0,001677
-0,191950	-0,001674
-0,183900	-0,001672
-0,175850	-0,001671
-0,167800	-0,001669
-0,159750	-0,001667
-0,151700	-0,001664
-0,143600	-0,001661
-0,135550	-0,001660
-0,127500	-0,001658
-0,119450	-0,001655
-0,111400	-0,001652
-0,103350	-0,001649
-0,095300	-0,001647
-0,087250	-0,001645
-0,079200	-0,001642
-0,071150	-0,001640
-0,063100	-0,001637
-0,055050	-0,001633
-0,047000	-0,001628
-0,038950	-0,001624
-0,030850	-0,001621
-0,022800	-0,001619
-0,014750	-0,001616
-0,006700	-0,001614
0,001350	-0,001610
0,009400	-0,001606
0,017450	-0,001600
0,025500	-0,001597
0,033550	-0,001595
0,041600	-0,001591
0,049650	-0,001587
0,057700	-0,001581
0,065750	-0,001576
0,073850	-0,001573
0,081900	-0,001569
0,089950	-0,001566
0,098000	-0,001561
0,106050	-0,001556
0,114100	-0,001551
0,122150	-0,001545
0,130200	-0,001540
0,138250	-0,001534
0,146300	-0,001528
0,154350	-0,001523
0,162400	-0,001519
0,170450	-0,001514
0,178500	-0,001507
0,186600	-0,001500
0,194650	-0,001494
0,202700	-0,001488
0,210750	-0,001481
0,218800	-0,001473
0,226850	-0,001466
0,234900	-0,001458
0,242950	-0,001449
0,251000	-0,001442
0,259050	-0,001435
0,267100	-0,001426
0,275150	-0,001416
0,283200	-0,001407
0,291300	-0,001397
0,299350	-0,001388
0,307400	-0,001378
0,315450	-0,001368
0,323500	-0,001356
0,331550	-0,001344
0,339600	-0,001333
0,347650	-0,001322
0,355700	-0,001312
0,363750	-0,001299
0,371800	-0,001286
0,379850	-0,001273
0,387900	-0,001260
0,395950	-0,001246
0,404050	-0,001232
0,412100	-0,001217
0,420150	-0,001203
0,428200	-0,001186
0,436250	-0,001170
0,444300	-0,001154
0,452350	-0,001137
0,460400	-0,001120
0,468450	-0,001101
0,476500	-0,001082
0,484550	-0,001062
0,492600	-0,001041
0,500650	-0,001019
0,508700	-0,000997
0,516800	-0,000974
0,524850	-0,000949
0,532900	-0,000924
0,540950	-0,000897
0,549000	-0,000869
0,557050	-0,000839
0,565100	-0,000808
0,573150	-0,000776
0,581200	-0,000741
0,589250	-0,000705
0,597300	-0,000667
0,605350	-0,000627
0,613400	-0,000585
0,621500	-0,000541
0,629550	-0,000494
0,637600	-0,000445
0,645650	-0,000394
0,653700	-0,000340
0,661750	-0,000284
0,669800	-0,000225
0,677850	-0,000164
0,685900	-0,000101
0,693950	-3,500021E-5
0,702000	3,354043E-5
0,710050	0,000104
0,718100	0,000177
0,726200	0,000253
0,734250	0,000331
0,742300	0,000410
0,750350	0,000492
0,758400	0,000576
0,766450	0,000662
0,774500	0,000750
0,782550	0,000840
0,790600	0,000931
0,798650	0,001025
0,806700	0,001121
0,814750	0,001219
0,822800	0,001317
0,830850	0,001418
0,838950	0,001521
0,847000	0,001625
0,855050	0,001731
0,863100	0,001838
0,871150	0,001946
0,879200	0,002056
0,887250	0,002168
0,895300	0,002281
0,903350	0,002395
0,911400	0,002510
0,919450	0,002627
0,927500	0,002745
0,935550	0,002865
0,943650	0,002986
0,951700	0,003107
0,959750	0,003230
0,967800	0,003355
0,975850	0,003480
0,983900	0,003605
0,991950	0,003733
1,000000	0,003863
--- Sample: 1.2_HIGH_4 - Device: L.06 ---
-0,200000	-0,001623
-0,191950	-0,001621
-0,183900	-0,001620
-0,175850	-0,001618
-0,167800	-0,001616
-0,159750	-0,001615
-0,151700	-0,001614
-0,143600	-0,001614
-0,135550	-0,001612
-0,127500	-0,001609
-0,119450	-0,001609
-0,111400	-0,001606
-0,103350	-0,001604
-0,095300	-0,001602
-0,087250	-0,001601
-0,079200	-0,001599
-0,071150	-0,001597
-0,063100	-0,001594
-0,055050	-0,001595
-0,047000	-0,001595
-0,038950	-0,001593
-0,030850	-0,001591
-0,022800	-0,001587
-0,014750	-0,001585
-0,006700	-0,001582
0,001350	-0,001580
0,009400	-0,001579
0,017450	-0,001578
0,025500	-0,001576
0,033550	-0,001571
0,041600	-0,001568
0,049650	-0,001565
0,057700	-0,001564
0,065750	-0,001563
0,073850	-0,001560
0,081900	-0,001558
0,089950	-0,001556
0,098000	-0,001553
0,106050	-0,001551
0,114100	-0,001548
0,122150	-0,001545
0,130200	-0,001539
0,138250	-0,001535
0,146300	-0,001534
0,154350	-0,001531
0,162400	-0,001526
0,170450	-0,001522
0,178500	-0,001520
0,186600	-0,001517
0,194650	-0,001515
0,202700	-0,001512
0,210750	-0,001508
0,218800	-0,001503
0,226850	-0,001499
0,234900	-0,001493
0,242950	-0,001489
0,251000	-0,001484
0,259050	-0,001478
0,267100	-0,001472
0,275150	-0,001468
0,283200	-0,001464
0,291300	-0,001459
0,299350	-0,001452
0,307400	-0,001446
0,315450	-0,001442
0,323500	-0,001436
0,331550	-0,001429
0,339600	-0,001422
0,347650	-0,001414
0,355700	-0,001406
0,363750	-0,001398
0,371800	-0,001390
0,379850	-0,001383
0,387900	-0,001374
0,395950	-0,001364
0,404050	-0,001353
0,412100	-0,001341
0,420150	-0,001331
0,428200	-0,001320
0,436250	-0,001307
0,444300	-0,001295
0,452350	-0,001282
0,460400	-0,001268
0,468450	-0,001253
0,476500	-0,001237
0,484550	-0,001221
0,492600	-0,001203
0,500650	-0,001183
0,508700	-0,001163
0,516800	-0,001142
0,524850	-0,001120
0,532900	-0,001097
0,540950	-0,001072
0,549000	-0,001046
0,557050	-0,001018
0,565100	-0,000987
0,573150	-0,000954
0,581200	-0,000920
0,589250	-0,000883
0,597300	-0,000843
0,605350	-0,000801
0,613400	-0,000756
0,621500	-0,000708
0,629550	-0,000656
0,637600	-0,000602
0,645650	-0,000544
0,653700	-0,000482
0,661750	-0,000417
0,669800	-0,000349
0,677850	-0,000276
0,685900	-0,000199
0,693950	-0,000118
0,702000	-3,450993E-5
0,710050	5,371292E-5
0,718100	0,000146
0,726200	0,000242
0,734250	0,000341
0,742300	0,000444
0,750350	0,000550
0,758400	0,000659
0,766450	0,000771
0,774500	0,000887
0,782550	0,001006
0,790600	0,001128
0,798650	0,001252
0,806700	0,001380
0,814750	0,001510
0,822800	0,001642
0,830850	0,001777
0,838950	0,001915
0,847000	0,002055
0,855050	0,002197
0,863100	0,002341
0,871150	0,002487
0,879200	0,002635
0,887250	0,002785
0,895300	0,002937
0,903350	0,003091
0,911400	0,003246
0,919450	0,003403
0,927500	0,003563
0,935550	0,003724
0,943650	0,003887
0,951700	0,004050
0,959750	0,004215
0,967800	0,004382
0,975850	0,004550
0,983900	0,004719
0,991950	0,004890
1,000000	0,005061
--- Sample: 1.2_HIGH_4 - Device: L.07 ---
-0,200000	-0,001517
-0,191950	-0,001516
-0,183900	-0,001516
-0,175850	-0,001515
-0,167800	-0,001514
-0,159750	-0,001513
-0,151700	-0,001513
-0,143600	-0,001511
-0,135550	-0,001510
-0,127500	-0,001507
-0,119450	-0,001506
-0,111400	-0,001506
-0,103350	-0,001505
-0,095300	-0,001505
-0,087250	-0,001503
-0,079200	-0,001501
-0,071150	-0,001499
-0,063100	-0,001497
-0,055050	-0,001496
-0,047000	-0,001494
-0,038950	-0,001492
-0,030850	-0,001489
-0,022800	-0,001488
-0,014750	-0,001487
-0,006700	-0,001486
0,001350	-0,001485
0,009400	-0,001484
0,017450	-0,001481
0,025500	-0,001478
0,033550	-0,001475
0,041600	-0,001473
0,049650	-0,001471
0,057700	-0,001469
0,065750	-0,001467
0,073850	-0,001467
0,081900	-0,001466
0,089950	-0,001464
0,098000	-0,001462
0,106050	-0,001460
0,114100	-0,001458
0,122150	-0,001454
0,130200	-0,001451
0,138250	-0,001448
0,146300	-0,001445
0,154350	-0,001443
0,162400	-0,001440
0,170450	-0,001437
0,178500	-0,001434
0,186600	-0,001432
0,194650	-0,001431
0,202700	-0,001427
0,210750	-0,001424
0,218800	-0,001421
0,226850	-0,001417
0,234900	-0,001414
0,242950	-0,001412
0,251000	-0,001409
0,259050	-0,001405
0,267100	-0,001402
0,275150	-0,001398
0,283200	-0,001395
0,291300	-0,001390
0,299350	-0,001385
0,307400	-0,001381
0,315450	-0,001376
0,323500	-0,001373
0,331550	-0,001368
0,339600	-0,001363
0,347650	-0,001358
0,355700	-0,001352
0,363750	-0,001348
0,371800	-0,001343
0,379850	-0,001338
0,387900	-0,001333
0,395950	-0,001328
0,404050	-0,001321
0,412100	-0,001315
0,420150	-0,001306
0,428200	-0,001298
0,436250	-0,001291
0,444300	-0,001284
0,452350	-0,001275
0,460400	-0,001265
0,468450	-0,001256
0,476500	-0,001247
0,484550	-0,001237
0,492600	-0,001226
0,500650	-0,001214
0,508700	-0,001202
0,516800	-0,001188
0,524850	-0,001174
0,532900	-0,001158
0,540950	-0,001141
0,549000	-0,001122
0,557050	-0,001103
0,565100	-0,001081
0,573150	-0,001058
0,581200	-0,001032
0,589250	-0,001003
0,597300	-0,000970
0,605350	-0,000936
0,613400	-0,000897
0,621500	-0,000855
0,629550	-0,000808
0,637600	-0,000757
0,645650	-0,000700
0,653700	-0,000638
0,661750	-0,000570
0,669800	-0,000496
0,677850	-0,000416
0,685900	-0,000330
0,693950	-0,000236
0,702000	-0,000137
0,710050	-3,035742E-5
0,718100	8,153463E-5
0,726200	0,000201
0,734250	0,000326
0,742300	0,000456
0,750350	0,000592
0,758400	0,000733
0,766450	0,000879
0,774500	0,001031
0,782550	0,001186
0,790600	0,001346
0,798650	0,001511
0,806700	0,001679
0,814750	0,001851
0,822800	0,002026
0,830850	0,002205
0,838950	0,002388
0,847000	0,002574
0,855050	0,002762
0,863100	0,002952
0,871150	0,003145
0,879200	0,003341
0,887250	0,003539
0,895300	0,003739
0,903350	0,003942
0,911400	0,004146
0,919450	0,004352
0,927500	0,004561
0,935550	0,004771
0,943650	0,004984
0,951700	0,005196
0,959750	0,005412
0,967800	0,005628
0,975850	0,005846
0,983900	0,006064
0,991950	0,006285
1,000000	0,006507
--- Sample: 1.2_HIGH_4 - Device: L.08 ---
-0,200000	-0,000840
-0,191950	-0,000839
-0,183900	-0,000838
-0,175850	-0,000837
-0,167800	-0,000836
-0,159750	-0,000836
-0,151700	-0,000835
-0,143600	-0,000833
-0,135550	-0,000833
-0,127500	-0,000831
-0,119450	-0,000830
-0,111400	-0,000829
-0,103350	-0,000828
-0,095300	-0,000826
-0,087250	-0,000825
-0,079200	-0,000824
-0,071150	-0,000823
-0,063100	-0,000822
-0,055050	-0,000821
-0,047000	-0,000821
-0,038950	-0,000820
-0,030850	-0,000819
-0,022800	-0,000818
-0,014750	-0,000816
-0,006700	-0,000814
0,001350	-0,000813
0,009400	-0,000811
0,017450	-0,000810
0,025500	-0,000809
0,033550	-0,000808
0,041600	-0,000807
0,049650	-0,000806
0,057700	-0,000805
0,065750	-0,000803
0,073850	-0,000801
0,081900	-0,000799
0,089950	-0,000798
0,098000	-0,000797
0,106050	-0,000796
0,114100	-0,000795
0,122150	-0,000794
0,130200	-0,000791
0,138250	-0,000789
0,146300	-0,000788
0,154350	-0,000786
0,162400	-0,000784
0,170450	-0,000783
0,178500	-0,000782
0,186600	-0,000780
0,194650	-0,000779
0,202700	-0,000777
0,210750	-0,000775
0,218800	-0,000773
0,226850	-0,000771
0,234900	-0,000769
0,242950	-0,000767
0,251000	-0,000765
0,259050	-0,000763
0,267100	-0,000762
0,275150	-0,000760
0,283200	-0,000758
0,291300	-0,000755
0,299350	-0,000753
0,307400	-0,000750
0,315450	-0,000748
0,323500	-0,000745
0,331550	-0,000742
0,339600	-0,000740
0,347650	-0,000736
0,355700	-0,000733
0,363750	-0,000730
0,371800	-0,000726
0,379850	-0,000723
0,387900	-0,000719
0,395950	-0,000716
0,404050	-0,000712
0,412100	-0,000708
0,420150	-0,000704
0,428200	-0,000699
0,436250	-0,000694
0,444300	-0,000689
0,452350	-0,000684
0,460400	-0,000679
0,468450	-0,000674
0,476500	-0,000668
0,484550	-0,000662
0,492600	-0,000655
0,500650	-0,000648
0,508700	-0,000640
0,516800	-0,000633
0,524850	-0,000624
0,532900	-0,000615
0,540950	-0,000605
0,549000	-0,000594
0,557050	-0,000582
0,565100	-0,000570
0,573150	-0,000556
0,581200	-0,000540
0,589250	-0,000523
0,597300	-0,000504
0,605350	-0,000483
0,613400	-0,000458
0,621500	-0,000432
0,629550	-0,000400
0,637600	-0,000365
0,645650	-0,000325
0,653700	-0,000278
0,661750	-0,000226
0,669800	-0,000166
0,677850	-9,892738E-5
0,685900	-2,269570E-5
0,693950	6,248721E-5
0,702000	0,000157
0,710050	0,000261
0,718100	0,000374
0,726200	0,000497
0,734250	0,000629
0,742300	0,000769
0,750350	0,000918
0,758400	0,001075
0,766450	0,001239
0,774500	0,001411
0,782550	0,001590
0,790600	0,001774
0,798650	0,001964
0,806700	0,002160
0,814750	0,002361
0,822800	0,002566
0,830850	0,002776
0,838950	0,002991
0,847000	0,003209
0,855050	0,003431
0,863100	0,003655
0,871150	0,003882
0,879200	0,004113
0,887250	0,004346
0,895300	0,004582
0,903350	0,004820
0,911400	0,005059
0,919450	0,005302
0,927500	0,005547
0,935550	0,005793
0,943650	0,006042
0,951700	0,006291
0,959750	0,006542
0,967800	0,006795
0,975850	0,007049
0,983900	0,007303
0,991950	0,007560
1,000000	0,007818
--- Sample: 1.2_HIGH_4 - Device: L.09 ---
-0,200000	-0,000805
-0,191950	-0,000805
-0,183900	-0,000804
-0,175850	-0,000803
-0,167800	-0,000802
-0,159750	-0,000802
-0,151700	-0,000801
-0,143600	-0,000800
-0,135550	-0,000798
-0,127500	-0,000797
-0,119450	-0,000796
-0,111400	-0,000796
-0,103350	-0,000795
-0,095300	-0,000794
-0,087250	-0,000793
-0,079200	-0,000792
-0,071150	-0,000790
-0,063100	-0,000789
-0,055050	-0,000787
-0,047000	-0,000787
-0,038950	-0,000786
-0,030850	-0,000784
-0,022800	-0,000783
-0,014750	-0,000783
-0,006700	-0,000782
0,001350	-0,000781
0,009400	-0,000780
0,017450	-0,000778
0,025500	-0,000777
0,033550	-0,000775
0,041600	-0,000774
0,049650	-0,000773
0,057700	-0,000772
0,065750	-0,000771
0,073850	-0,000770
0,081900	-0,000769
0,089950	-0,000767
0,098000	-0,000766
0,106050	-0,000765
0,114100	-0,000764
0,122150	-0,000762
0,130200	-0,000760
0,138250	-0,000758
0,146300	-0,000757
0,154350	-0,000755
0,162400	-0,000754
0,170450	-0,000752
0,178500	-0,000751
0,186600	-0,000749
0,194650	-0,000748
0,202700	-0,000746
0,210750	-0,000745
0,218800	-0,000743
0,226850	-0,000741
0,234900	-0,000739
0,242950	-0,000737
0,251000	-0,000734
0,259050	-0,000731
0,267100	-0,000730
0,275150	-0,000727
0,283200	-0,000726
0,291300	-0,000723
0,299350	-0,000721
0,307400	-0,000718
0,315450	-0,000715
0,323500	-0,000712
0,331550	-0,000709
0,339600	-0,000706
0,347650	-0,000703
0,355700	-0,000700
0,363750	-0,000696
0,371800	-0,000692
0,379850	-0,000689
0,387900	-0,000685
0,395950	-0,000682
0,404050	-0,000678
0,412100	-0,000673
0,420150	-0,000668
0,428200	-0,000664
0,436250	-0,000660
0,444300	-0,000654
0,452350	-0,000649
0,460400	-0,000643
0,468450	-0,000636
0,476500	-0,000629
0,484550	-0,000622
0,492600	-0,000615
0,500650	-0,000607
0,508700	-0,000600
0,516800	-0,000591
0,524850	-0,000582
0,532900	-0,000571
0,540950	-0,000561
0,549000	-0,000549
0,557050	-0,000537
0,565100	-0,000523
0,573150	-0,000508
0,581200	-0,000492
0,589250	-0,000474
0,597300	-0,000453
0,605350	-0,000431
0,613400	-0,000406
0,621500	-0,000377
0,629550	-0,000345
0,637600	-0,000309
0,645650	-0,000267
0,653700	-0,000220
0,661750	-0,000166
0,669800	-0,000104
0,677850	-3,500659E-5
0,685900	4,400574E-5
0,693950	0,000134
0,702000	0,000231
0,710050	0,000339
0,718100	0,000458
0,726200	0,000587
0,734250	0,000726
0,742300	0,000873
0,750350	0,001031
0,758400	0,001198
0,766450	0,001371
0,774500	0,001554
0,782550	0,001745
0,790600	0,001941
0,798650	0,002144
0,806700	0,002354
0,814750	0,002569
0,822800	0,002788
0,830850	0,003013
0,838950	0,003243
0,847000	0,003476
0,855050	0,003714
0,863100	0,003954
0,871150	0,004198
0,879200	0,004446
0,887250	0,004695
0,895300	0,004948
0,903350	0,005204
0,911400	0,005460
0,919450	0,005721
0,927500	0,005983
0,935550	0,006248
0,943650	0,006515
0,951700	0,006782
0,959750	0,007052
0,967800	0,007324
0,975850	0,007597
0,983900	0,007871
0,991950	0,008147
1,000000	0,008424
--- Sample: 1.2_HIGH_4 - Device: L.10 ---
-0,200000	-0,000787
-0,191950	-0,000786
-0,183900	-0,000785
-0,175850	-0,000784
-0,167800	-0,000784
-0,159750	-0,000783
-0,151700	-0,000782
-0,143600	-0,000781
-0,135550	-0,000780
-0,127500	-0,000779
-0,119450	-0,000778
-0,111400	-0,000778
-0,103350	-0,000777
-0,095300	-0,000775
-0,087250	-0,000774
-0,079200	-0,000773
-0,071150	-0,000772
-0,063100	-0,000771
-0,055050	-0,000771
-0,047000	-0,000770
-0,038950	-0,000768
-0,030850	-0,000767
-0,022800	-0,000765
-0,014750	-0,000764
-0,006700	-0,000763
0,001350	-0,000762
0,009400	-0,000761
0,017450	-0,000760
0,025500	-0,000759
0,033550	-0,000758
0,041600	-0,000757
0,049650	-0,000756
0,057700	-0,000755
0,065750	-0,000754
0,073850	-0,000752
0,081900	-0,000750
0,089950	-0,000748
0,098000	-0,000747
0,106050	-0,000746
0,114100	-0,000744
0,122150	-0,000743
0,130200	-0,000741
0,138250	-0,000740
0,146300	-0,000738
0,154350	-0,000737
0,162400	-0,000735
0,170450	-0,000734
0,178500	-0,000733
0,186600	-0,000731
0,194650	-0,000729
0,202700	-0,000727
0,210750	-0,000725
0,218800	-0,000724
0,226850	-0,000722
0,234900	-0,000720
0,242950	-0,000718
0,251000	-0,000716
0,259050	-0,000714
0,267100	-0,000712
0,275150	-0,000710
0,283200	-0,000708
0,291300	-0,000705
0,299350	-0,000702
0,307400	-0,000700
0,315450	-0,000697
0,323500	-0,000694
0,331550	-0,000691
0,339600	-0,000688
0,347650	-0,000685
0,355700	-0,000683
0,363750	-0,000680
0,371800	-0,000676
0,379850	-0,000672
0,387900	-0,000667
0,395950	-0,000663
0,404050	-0,000659
0,412100	-0,000655
0,420150	-0,000651
0,428200	-0,000646
0,436250	-0,000641
0,444300	-0,000635
0,452350	-0,000629
0,460400	-0,000623
0,468450	-0,000616
0,476500	-0,000610
0,484550	-0,000603
0,492600	-0,000596
0,500650	-0,000588
0,508700	-0,000580
0,516800	-0,000571
0,524850	-0,000561
0,532900	-0,000551
0,540950	-0,000540
0,549000	-0,000528
0,557050	-0,000515
0,565100	-0,000502
0,573150	-0,000487
0,581200	-0,000471
0,589250	-0,000452
0,597300	-0,000432
0,605350	-0,000409
0,613400	-0,000384
0,621500	-0,000356
0,629550	-0,000324
0,637600	-0,000288
0,645650	-0,000247
0,653700	-0,000200
0,661750	-0,000147
0,669800	-8,800448E-5
0,677850	-2,018025E-5
0,685900	5,649707E-5
0,693950	0,000143
0,702000	0,000237
0,710050	0,000341
0,718100	0,000455
0,726200	0,000579
0,734250	0,000712
0,742300	0,000854
0,750350	0,001005
0,758400	0,001164
0,766450	0,001330
0,774500	0,001505
0,782550	0,001687
0,790600	0,001874
0,798650	0,002068
0,806700	0,002268
0,814750	0,002473
0,822800	0,002681
0,830850	0,002896
0,838950	0,003115
0,847000	0,003338
0,855050	0,003564
0,863100	0,003792
0,871150	0,004025
0,879200	0,004261
0,887250	0,004498
0,895300	0,004739
0,903350	0,004983
0,911400	0,005227
0,919450	0,005475
0,927500	0,005725
0,935550	0,005977
0,943650	0,006232
0,951700	0,006487
0,959750	0,006744
0,967800	0,007002
0,975850	0,007262
0,983900	0,007523
0,991950	0,007785
1,000000	0,008049
--- Sample: 1.2_HIGH_4 - Device: L.11 ---
-0,200000	-0,000809
-0,191950	-0,000807
-0,183900	-0,000804
-0,175850	-0,000801
-0,167800	-0,000797
-0,159750	-0,000794
-0,151700	-0,000791
-0,143600	-0,000787
-0,135550	-0,000784
-0,127500	-0,000781
-0,119450	-0,000778
-0,111400	-0,000775
-0,103350	-0,000772
-0,095300	-0,000769
-0,087250	-0,000766
-0,079200	-0,000763
-0,071150	-0,000760
-0,063100	-0,000757
-0,055050	-0,000754
-0,047000	-0,000751
-0,038950	-0,000748
-0,030850	-0,000744
-0,022800	-0,000740
-0,014750	-0,000737
-0,006700	-0,000734
0,001350	-0,000731
0,009400	-0,000728
0,017450	-0,000725
0,025500	-0,000721
0,033550	-0,000718
0,041600	-0,000715
0,049650	-0,000712
0,057700	-0,000708
0,065750	-0,000705
0,073850	-0,000702
0,081900	-0,000698
0,089950	-0,000694
0,098000	-0,000691
0,106050	-0,000687
0,114100	-0,000684
0,122150	-0,000681
0,130200	-0,000677
0,138250	-0,000672
0,146300	-0,000669
0,154350	-0,000665
0,162400	-0,000662
0,170450	-0,000658
0,178500	-0,000654
0,186600	-0,000649
0,194650	-0,000645
0,202700	-0,000640
0,210750	-0,000636
0,218800	-0,000632
0,226850	-0,000628
0,234900	-0,000623
0,242950	-0,000619
0,251000	-0,000614
0,259050	-0,000610
0,267100	-0,000605
0,275150	-0,000599
0,283200	-0,000595
0,291300	-0,000591
0,299350	-0,000585
0,307400	-0,000581
0,315450	-0,000577
0,323500	-0,000572
0,331550	-0,000566
0,339600	-0,000560
0,347650	-0,000552
0,355700	-0,000547
0,363750	-0,000540
0,371800	-0,000534
0,379850	-0,000529
0,387900	-0,000522
0,395950	-0,000514
0,404050	-0,000508
0,412100	-0,000500
0,420150	-0,000493
0,428200	-0,000487
0,436250	-0,000479
0,444300	-0,000471
0,452350	-0,000462
0,460400	-0,000457
0,468450	-0,000448
0,476500	-0,000439
0,484550	-0,000428
0,492600	-0,000417
0,500650	-0,000409
0,508700	-0,000398
0,516800	-0,000387
0,524850	-0,000376
0,532900	-0,000363
0,540950	-0,000350
0,549000	-0,000338
0,557050	-0,000321
0,565100	-0,000304
0,573150	-0,000287
0,581200	-0,000271
0,589250	-0,000253
0,597300	-0,000234
0,605350	-0,000208
0,613400	-0,000184
0,621500	-0,000155
0,629550	-0,000125
0,637600	-8,687932E-5
0,645650	-5,158722E-5
0,653700	-3,002415E-6
0,661750	3,993506E-5
0,669800	9,193648E-5
0,677850	0,000157
0,685900	0,000224
0,693950	0,000299
0,702000	0,000376
0,710050	0,000468
0,718100	0,000570
0,726200	0,000678
0,734250	0,000797
0,742300	0,000930
0,750350	0,001059
0,758400	0,001201
0,766450	0,001353
0,774500	0,001515
0,782550	0,001686
0,790600	0,001856
0,798650	0,002038
0,806700	0,002224
0,814750	0,002418
0,822800	0,002624
0,830850	0,002828
0,838950	0,003031
0,847000	0,003239
0,855050	0,003452
0,863100	0,003667
0,871150	0,003887
0,879200	0,004110
0,887250	0,004335
0,895300	0,004563
0,903350	0,004796
0,911400	0,005019
0,919450	0,005255
0,927500	0,005493
0,935550	0,005733
0,943650	0,005977
0,951700	0,006224
0,959750	0,006469
0,967800	0,006724
0,975850	0,006983
0,983900	0,007235
0,991950	0,007502
1,000000	0,007771
--- Sample: 1.2_HIGH_4 - Device: L.12 ---
-0,200000	-0,000739
-0,191950	-0,000738
-0,183900	-0,000737
-0,175850	-0,000736
-0,167800	-0,000735
-0,159750	-0,000734
-0,151700	-0,000733
-0,143600	-0,000732
-0,135550	-0,000731
-0,127500	-0,000730
-0,119450	-0,000729
-0,111400	-0,000728
-0,103350	-0,000727
-0,095300	-0,000725
-0,087250	-0,000725
-0,079200	-0,000724
-0,071150	-0,000723
-0,063100	-0,000722
-0,055050	-0,000720
-0,047000	-0,000719
-0,038950	-0,000718
-0,030850	-0,000717
-0,022800	-0,000716
-0,014750	-0,000715
-0,006700	-0,000714
0,001350	-0,000713
0,009400	-0,000712
0,017450	-0,000711
0,025500	-0,000709
0,033550	-0,000708
0,041600	-0,000707
0,049650	-0,000705
0,057700	-0,000704
0,065750	-0,000703
0,073850	-0,000701
0,081900	-0,000700
0,089950	-0,000699
0,098000	-0,000698
0,106050	-0,000696
0,114100	-0,000694
0,122150	-0,000693
0,130200	-0,000692
0,138250	-0,000691
0,146300	-0,000689
0,154350	-0,000688
0,162400	-0,000687
0,170450	-0,000685
0,178500	-0,000683
0,186600	-0,000681
0,194650	-0,000679
0,202700	-0,000677
0,210750	-0,000676
0,218800	-0,000674
0,226850	-0,000673
0,234900	-0,000671
0,242950	-0,000669
0,251000	-0,000667
0,259050	-0,000665
0,267100	-0,000662
0,275150	-0,000660
0,283200	-0,000658
0,291300	-0,000656
0,299350	-0,000653
0,307400	-0,000650
0,315450	-0,000647
0,323500	-0,000644
0,331550	-0,000642
0,339600	-0,000639
0,347650	-0,000636
0,355700	-0,000634
0,363750	-0,000630
0,371800	-0,000626
0,379850	-0,000622
0,387900	-0,000619
0,395950	-0,000615
0,404050	-0,000611
0,412100	-0,000607
0,420150	-0,000602
0,428200	-0,000598
0,436250	-0,000593
0,444300	-0,000588
0,452350	-0,000582
0,460400	-0,000576
0,468450	-0,000570
0,476500	-0,000564
0,484550	-0,000556
0,492600	-0,000549
0,500650	-0,000542
0,508700	-0,000534
0,516800	-0,000526
0,524850	-0,000516
0,532900	-0,000507
0,540950	-0,000497
0,549000	-0,000486
0,557050	-0,000474
0,565100	-0,000461
0,573150	-0,000447
0,581200	-0,000432
0,589250	-0,000416
0,597300	-0,000398
0,605350	-0,000378
0,613400	-0,000356
0,621500	-0,000330
0,629550	-0,000302
0,637600	-0,000270
0,645650	-0,000234
0,653700	-0,000194
0,661750	-0,000148
0,669800	-9,606156E-5
0,677850	-3,676920E-5
0,685900	2,989911E-5
0,693950	0,000105
0,702000	0,000188
0,710050	0,000280
0,718100	0,000380
0,726200	0,000491
0,734250	0,000609
0,742300	0,000736
0,750350	0,000872
0,758400	0,001016
0,766450	0,001168
0,774500	0,001327
0,782550	0,001492
0,790600	0,001664
0,798650	0,001842
0,806700	0,002025
0,814750	0,002214
0,822800	0,002406
0,830850	0,002604
0,838950	0,002808
0,847000	0,003014
0,855050	0,003224
0,863100	0,003436
0,871150	0,003652
0,879200	0,003871
0,887250	0,004092
0,895300	0,004317
0,903350	0,004543
0,911400	0,004771
0,919450	0,005002
0,927500	0,005236
0,935550	0,005471
0,943650	0,005709
0,951700	0,005946
0,959750	0,006186
0,967800	0,006428
0,975850	0,006671
0,983900	0,006915
0,991950	0,007160
1,000000	0,007407
--- Sample: 1.2_HIGH_4 - Device: R.04 ---
-0,200000	-0,001762
-0,191950	-0,001757
-0,183900	-0,001754
-0,175850	-0,001750
-0,167800	-0,001745
-0,159750	-0,001739
-0,151700	-0,001733
-0,143600	-0,001728
-0,135550	-0,001723
-0,127500	-0,001717
-0,119450	-0,001711
-0,111400	-0,001704
-0,103350	-0,001699
-0,095300	-0,001693
-0,087250	-0,001687
-0,079200	-0,001680
-0,071150	-0,001674
-0,063100	-0,001666
-0,055050	-0,001660
-0,047000	-0,001653
-0,038950	-0,001647
-0,030850	-0,001641
-0,022800	-0,001634
-0,014750	-0,001627
-0,006700	-0,001619
0,001350	-0,001612
0,009400	-0,001604
0,017450	-0,001596
0,025500	-0,001589
0,033550	-0,001581
0,041600	-0,001572
0,049650	-0,001564
0,057700	-0,001556
0,065750	-0,001549
0,073850	-0,001541
0,081900	-0,001533
0,089950	-0,001524
0,098000	-0,001516
0,106050	-0,001507
0,114100	-0,001497
0,122150	-0,001487
0,130200	-0,001478
0,138250	-0,001467
0,146300	-0,001458
0,154350	-0,001448
0,162400	-0,001439
0,170450	-0,001430
0,178500	-0,001420
0,186600	-0,001409
0,194650	-0,001399
0,202700	-0,001388
0,210750	-0,001377
0,218800	-0,001365
0,226850	-0,001354
0,234900	-0,001343
0,242950	-0,001331
0,251000	-0,001318
0,259050	-0,001306
0,267100	-0,001293
0,275150	-0,001281
0,283200	-0,001269
0,291300	-0,001256
0,299350	-0,001242
0,307400	-0,001229
0,315450	-0,001215
0,323500	-0,001201
0,331550	-0,001187
0,339600	-0,001173
0,347650	-0,001159
0,355700	-0,001144
0,363750	-0,001128
0,371800	-0,001113
0,379850	-0,001097
0,387900	-0,001081
0,395950	-0,001065
0,404050	-0,001048
0,412100	-0,001031
0,420150	-0,001013
0,428200	-0,000995
0,436250	-0,000977
0,444300	-0,000959
0,452350	-0,000940
0,460400	-0,000919
0,468450	-0,000898
0,476500	-0,000877
0,484550	-0,000855
0,492600	-0,000832
0,500650	-0,000809
0,508700	-0,000786
0,516800	-0,000761
0,524850	-0,000735
0,532900	-0,000708
0,540950	-0,000680
0,549000	-0,000651
0,557050	-0,000621
0,565100	-0,000589
0,573150	-0,000556
0,581200	-0,000522
0,589250	-0,000486
0,597300	-0,000449
0,605350	-0,000410
0,613400	-0,000370
0,621500	-0,000328
0,629550	-0,000284
0,637600	-0,000239
0,645650	-0,000193
0,653700	-0,000145
0,661750	-9,492930E-5
0,669800	-4,338602E-5
0,677850	1,024959E-5
0,685900	6,513260E-5
0,693950	0,000121
0,702000	0,000179
0,710050	0,000238
0,718100	0,000299
0,726200	0,000362
0,734250	0,000426
0,742300	0,000490
0,750350	0,000557
0,758400	0,000625
0,766450	0,000694
0,774500	0,000764
0,782550	0,000836
0,790600	0,000909
0,798650	0,000983
0,806700	0,001058
0,814750	0,001135
0,822800	0,001212
0,830850	0,001291
0,838950	0,001371
0,847000	0,001452
0,855050	0,001534
0,863100	0,001617
0,871150	0,001701
0,879200	0,001786
0,887250	0,001871
0,895300	0,001958
0,903350	0,002046
0,911400	0,002134
0,919450	0,002224
0,927500	0,002315
0,935550	0,002407
0,943650	0,002500
0,951700	0,002592
0,959750	0,002687
0,967800	0,002781
0,975850	0,002877
0,983900	0,002973
0,991950	0,003071
1,000000	0,003168
--- Sample: 1.2_HIGH_4 - Device: R.05 ---
-0,200000	-0,001703
-0,191950	-0,001701
-0,183900	-0,001698
-0,175850	-0,001695
-0,167800	-0,001692
-0,159750	-0,001688
-0,151700	-0,001685
-0,143600	-0,001682
-0,135550	-0,001680
-0,127500	-0,001678
-0,119450	-0,001676
-0,111400	-0,001673
-0,103350	-0,001671
-0,095300	-0,001668
-0,087250	-0,001663
-0,079200	-0,001660
-0,071150	-0,001657
-0,063100	-0,001654
-0,055050	-0,001651
-0,047000	-0,001647
-0,038950	-0,001643
-0,030850	-0,001640
-0,022800	-0,001637
-0,014750	-0,001634
-0,006700	-0,001631
0,001350	-0,001626
0,009400	-0,001621
0,017450	-0,001617
0,025500	-0,001612
0,033550	-0,001608
0,041600	-0,001605
0,049650	-0,001601
0,057700	-0,001596
0,065750	-0,001592
0,073850	-0,001588
0,081900	-0,001582
0,089950	-0,001577
0,098000	-0,001573
0,106050	-0,001568
0,114100	-0,001562
0,122150	-0,001557
0,130200	-0,001551
0,138250	-0,001546
0,146300	-0,001540
0,154350	-0,001534
0,162400	-0,001527
0,170450	-0,001520
0,178500	-0,001514
0,186600	-0,001507
0,194650	-0,001500
0,202700	-0,001492
0,210750	-0,001485
0,218800	-0,001478
0,226850	-0,001471
0,234900	-0,001463
0,242950	-0,001454
0,251000	-0,001446
0,259050	-0,001438
0,267100	-0,001429
0,275150	-0,001419
0,283200	-0,001408
0,291300	-0,001396
0,299350	-0,001385
0,307400	-0,001373
0,315450	-0,001363
0,323500	-0,001353
0,331550	-0,001342
0,339600	-0,001331
0,347650	-0,001318
0,355700	-0,001304
0,363750	-0,001289
0,371800	-0,001273
0,379850	-0,001259
0,387900	-0,001244
0,395950	-0,001229
0,404050	-0,001214
0,412100	-0,001198
0,420150	-0,001182
0,428200	-0,001164
0,436250	-0,001145
0,444300	-0,001125
0,452350	-0,001105
0,460400	-0,001085
0,468450	-0,001065
0,476500	-0,001043
0,484550	-0,001021
0,492600	-0,000998
0,500650	-0,000974
0,508700	-0,000948
0,516800	-0,000921
0,524850	-0,000894
0,532900	-0,000866
0,540950	-0,000836
0,549000	-0,000804
0,557050	-0,000771
0,565100	-0,000736
0,573150	-0,000700
0,581200	-0,000663
0,589250	-0,000623
0,597300	-0,000582
0,605350	-0,000539
0,613400	-0,000493
0,621500	-0,000446
0,629550	-0,000396
0,637600	-0,000344
0,645650	-0,000290
0,653700	-0,000234
0,661750	-0,000176
0,669800	-0,000116
0,677850	-5,431622E-5
0,685900	1,032222E-5
0,693950	7,771346E-5
0,702000	0,000147
0,710050	0,000218
0,718100	0,000291
0,726200	0,000367
0,734250	0,000444
0,742300	0,000524
0,750350	0,000605
0,758400	0,000688
0,766450	0,000773
0,774500	0,000860
0,782550	0,000949
0,790600	0,001040
0,798650	0,001132
0,806700	0,001226
0,814750	0,001322
0,822800	0,001419
0,830850	0,001518
0,838950	0,001619
0,847000	0,001721
0,855050	0,001825
0,863100	0,001930
0,871150	0,002036
0,879200	0,002144
0,887250	0,002253
0,895300	0,002364
0,903350	0,002476
0,911400	0,002589
0,919450	0,002703
0,927500	0,002820
0,935550	0,002937
0,943650	0,003056
0,951700	0,003174
0,959750	0,003295
0,967800	0,003416
0,975850	0,003539
0,983900	0,003663
0,991950	0,003788
1,000000	0,003914
--- Sample: 1.2_HIGH_4 - Device: R.07 ---
-0,200000	-0,001554
-0,191950	-0,001553
-0,183900	-0,001551
-0,175850	-0,001550
-0,167800	-0,001548
-0,159750	-0,001548
-0,151700	-0,001547
-0,143600	-0,001546
-0,135550	-0,001545
-0,127500	-0,001542
-0,119450	-0,001541
-0,111400	-0,001541
-0,103350	-0,001538
-0,095300	-0,001536
-0,087250	-0,001535
-0,079200	-0,001534
-0,071150	-0,001532
-0,063100	-0,001529
-0,055050	-0,001527
-0,047000	-0,001525
-0,038950	-0,001524
-0,030850	-0,001522
-0,022800	-0,001521
-0,014750	-0,001518
-0,006700	-0,001517
0,001350	-0,001515
0,009400	-0,001514
0,017450	-0,001511
0,025500	-0,001508
0,033550	-0,001505
0,041600	-0,001504
0,049650	-0,001503
0,057700	-0,001500
0,065750	-0,001499
0,073850	-0,001497
0,081900	-0,001494
0,089950	-0,001491
0,098000	-0,001489
0,106050	-0,001485
0,114100	-0,001481
0,122150	-0,001478
0,130200	-0,001477
0,138250	-0,001475
0,146300	-0,001474
0,154350	-0,001471
0,162400	-0,001468
0,170450	-0,001465
0,178500	-0,001463
0,186600	-0,001460
0,194650	-0,001458
0,202700	-0,001454
0,210750	-0,001451
0,218800	-0,001448
0,226850	-0,001444
0,234900	-0,001439
0,242950	-0,001434
0,251000	-0,001430
0,259050	-0,001427
0,267100	-0,001424
0,275150	-0,001422
0,283200	-0,001419
0,291300	-0,001414
0,299350	-0,001409
0,307400	-0,001404
0,315450	-0,001400
0,323500	-0,001395
0,331550	-0,001391
0,339600	-0,001387
0,347650	-0,001382
0,355700	-0,001376
0,363750	-0,001370
0,371800	-0,001364
0,379850	-0,001356
0,387900	-0,001349
0,395950	-0,001343
0,404050	-0,001337
0,412100	-0,001330
0,420150	-0,001323
0,428200	-0,001315
0,436250	-0,001307
0,444300	-0,001298
0,452350	-0,001287
0,460400	-0,001276
0,468450	-0,001265
0,476500	-0,001254
0,484550	-0,001244
0,492600	-0,001231
0,500650	-0,001218
0,508700	-0,001202
0,516800	-0,001185
0,524850	-0,001168
0,532900	-0,001151
0,540950	-0,001133
0,549000	-0,001112
0,557050	-0,001088
0,565100	-0,001061
0,573150	-0,001032
0,581200	-0,001001
0,589250	-0,000969
0,597300	-0,000932
0,605350	-0,000892
0,613400	-0,000848
0,621500	-0,000799
0,629550	-0,000745
0,637600	-0,000687
0,645650	-0,000623
0,653700	-0,000552
0,661750	-0,000475
0,669800	-0,000393
0,677850	-0,000304
0,685900	-0,000209
0,693950	-0,000107
0,702000	2,871442E-7
0,710050	0,000115
0,718100	0,000236
0,726200	0,000363
0,734250	0,000496
0,742300	0,000633
0,750350	0,000777
0,758400	0,000926
0,766450	0,001079
0,774500	0,001237
0,782550	0,001400
0,790600	0,001566
0,798650	0,001737
0,806700	0,001912
0,814750	0,002091
0,822800	0,002272
0,830850	0,002457
0,838950	0,002647
0,847000	0,002838
0,855050	0,003033
0,863100	0,003229
0,871150	0,003429
0,879200	0,003631
0,887250	0,003834
0,895300	0,004041
0,903350	0,004249
0,911400	0,004459
0,919450	0,004671
0,927500	0,004886
0,935550	0,005102
0,943650	0,005321
0,951700	0,005539
0,959750	0,005760
0,967800	0,005983
0,975850	0,006207
0,983900	0,006431
0,991950	0,006658
1,000000	0,006885
--- Sample: 1.2_HIGH_4 - Device: R.11 ---
-0,200000	-0,000768
-0,191950	-0,000768
-0,183900	-0,000768
-0,175850	-0,000767
-0,167800	-0,000766
-0,159750	-0,000765
-0,151700	-0,000764
-0,143600	-0,000763
-0,135550	-0,000762
-0,127500	-0,000761
-0,119450	-0,000761
-0,111400	-0,000760
-0,103350	-0,000759
-0,095300	-0,000758
-0,087250	-0,000757
-0,079200	-0,000755
-0,071150	-0,000753
-0,063100	-0,000752
-0,055050	-0,000751
-0,047000	-0,000751
-0,038950	-0,000750
-0,030850	-0,000748
-0,022800	-0,000746
-0,014750	-0,000745
-0,006700	-0,000745
0,001350	-0,000744
0,009400	-0,000744
0,017450	-0,000743
0,025500	-0,000741
0,033550	-0,000740
0,041600	-0,000739
0,049650	-0,000738
0,057700	-0,000736
0,065750	-0,000735
0,073850	-0,000733
[truncated: 115 more rows]
