# Supplementary material for: Increasing polymer molecular weight enables low-donor-content, efficient and scalable semi-transparent organic solar cells
Source: J Mater Chem A Mater. 2026 Jan 27;14(22):13688–706. doi: 10.1039/d5ta07234d (PMC12937936; doi:10.1039/d5ta07234d)
Supplement: TA-014-D5TA07234D-s001 [file TA-014-D5TA07234D-s001.zip › Datasets for Figures and tables/Figure_4/1.2_HIGH/1.2_HIGH_5.xls]

## Sheet: Hoja1
MMR.240618.CELL_01.	Voc (V)	Jsc (mA/cm^2)	FF %	Efficiency %	Rs (Ohm)	Rsh (Ohm)	Cell area (m^2)	Light power (W/m^2)	AVT (%)	APT (%)
L.01	0,70	-13,62	35,40	3,39	269,76	1165	0,000008	1000,00	17,24	12,96
L.02	0,70	-15,17	36,36	3,87	218,69	998	0,000008	1000,00	19,87	14,96
L.03	0,70	-17,55	37,65	4,64	180,46	929	0,000008	1000,00	23,46	17,71
L.04	0,70	-19,69	40,59	5,61	150,45	1370	0,000008	1000,00	25,84	19,64
L.05	0,71	-20,68	43,80	6,43	121,09	1768	0,000008	1000,00	29,28	22,53
L.06	0,71	-21,12	49,36	7,40	99,46	2508	0,000008	1000,00	36,63	28,61
L.07	0,71	-21,48	53,58	8,17	85,51	3597	0,000008	1000,00	44,15	35,15
L.08	0,72	-21,25	58,41	8,91	62,96	3791	0,000008	1000,00	49,76	40,63
L.09	0,72	-19,05	61,19	8,37	58,07	5755	0,000008	1000,00	58,50	49,49
L.10	0,71	-10,05	60,27	4,30	78,22	4012	0,000008	1000,00	69,96	61,34
L.11	0,69	-8,12	52,78	2,94	110,27	6096	0,000008	1000,00	76,80	68,73
L.12	0,69	-8,00	56,54	3,10	123,13	5819	0,000008	1000,00	79,38	71,33
R.01	0,59	-13,35	29,33	2,31	301,11	672	0,000008	1000,00	17,24	12,96
R.02	0,60	-14,82	30,33	2,68	261,44	642	0,000008	1000,00	19,87	14,96
R.03	0,69	-18,00	38,04	4,70	167,81	993	0,000008	1000,00	23,46	17,71
R.04	0,69	-19,59	39,66	5,33	144,74	932	0,000008	1000,00	25,84	19,64
R.05	0,69	-21,27	43,81	6,47	117,30	1553	0,000008	1000,00	29,28	22,53
R.06	0,69	-21,79	49,95	7,55	95,46	2345	0,000008	1000,00	36,63	28,61
R.07	0,70	-22,08	53,71	8,33	79,34	3414	0,000008	1000,00	44,15	35,15
R.08	0,70	-21,50	58,04	8,76	67,34	7732	0,000008	1000,00	49,76	40,63
R.09	0,71	-18,94	60,10	8,08	58,62	4071	0,000008	1000,00	58,50	49,49
R.10	0,53	-9,65	32,34	1,66	11,67	1086	0,000008	1000,00	69,96	61,34
R.11	0,65	-7,29	41,79	1,97	218,80	3347	0,000008	1000,00	76,80	68,73
R.12	0,35	-7,10	28,23	0,70	346,31	746	0,000008	1000,00	79,38	71,33
