# Supplementary material for: Increasing polymer molecular weight enables low-donor-content, efficient and scalable semi-transparent organic solar cells
Source: J Mater Chem A Mater. 2026 Jan 27;14(22):13688–706. doi: 10.1039/d5ta07234d (PMC12937936; doi:10.1039/d5ta07234d)
Supplement: TA-014-D5TA07234D-s001 [file TA-014-D5TA07234D-s001.zip › Datasets for Figures and tables/Figure_4/1.2_HIGH/1.2_HIGH_5_IV_curves.txt]

IV Curves for sample: 1.2_HIGH_5
--- Sample: 1.2_HIGH_5 - Device: L.01 ---
-0,200000	-0,001259
-0,191950	-0,001253
-0,183900	-0,001246
-0,175850	-0,001239
-0,167800	-0,001233
-0,159750	-0,001227
-0,151700	-0,001221
-0,143600	-0,001214
-0,135550	-0,001207
-0,127500	-0,001200
-0,119450	-0,001193
-0,111400	-0,001186
-0,103350	-0,001180
-0,095300	-0,001174
-0,087250	-0,001167
-0,079200	-0,001159
-0,071150	-0,001152
-0,063100	-0,001145
-0,055050	-0,001138
-0,047000	-0,001130
-0,038950	-0,001123
-0,030850	-0,001117
-0,022800	-0,001110
-0,014750	-0,001104
-0,006700	-0,001097
0,001350	-0,001090
0,009400	-0,001083
0,017450	-0,001076
0,025500	-0,001068
0,033550	-0,001060
0,041600	-0,001053
0,049650	-0,001045
0,057700	-0,001038
0,065750	-0,001031
0,073850	-0,001023
0,081900	-0,001015
0,089950	-0,001007
0,098000	-0,000999
0,106050	-0,000992
0,114100	-0,000984
0,122150	-0,000976
0,130200	-0,000967
0,138250	-0,000959
0,146300	-0,000951
0,154350	-0,000943
0,162400	-0,000936
0,170450	-0,000928
0,178500	-0,000919
0,186600	-0,000911
0,194650	-0,000903
0,202700	-0,000895
0,210750	-0,000887
0,218800	-0,000879
0,226850	-0,000870
0,234900	-0,000861
0,242950	-0,000853
0,251000	-0,000844
0,259050	-0,000834
0,267100	-0,000826
0,275150	-0,000817
0,283200	-0,000808
0,291300	-0,000799
0,299350	-0,000790
0,307400	-0,000780
0,315450	-0,000772
0,323500	-0,000763
0,331550	-0,000754
0,339600	-0,000745
0,347650	-0,000735
0,355700	-0,000725
0,363750	-0,000715
0,371800	-0,000705
0,379850	-0,000695
0,387900	-0,000685
0,395950	-0,000675
0,404050	-0,000664
0,412100	-0,000653
0,420150	-0,000643
0,428200	-0,000632
0,436250	-0,000621
0,444300	-0,000610
0,452350	-0,000598
0,460400	-0,000586
0,468450	-0,000574
0,476500	-0,000561
0,484550	-0,000548
0,492600	-0,000535
0,500650	-0,000521
0,508700	-0,000508
0,516800	-0,000494
0,524850	-0,000479
0,532900	-0,000464
0,540950	-0,000449
0,549000	-0,000433
0,557050	-0,000416
0,565100	-0,000399
0,573150	-0,000381
0,581200	-0,000362
0,589250	-0,000342
0,597300	-0,000322
0,605350	-0,000302
0,613400	-0,000280
0,621500	-0,000258
0,629550	-0,000235
0,637600	-0,000211
0,645650	-0,000187
0,653700	-0,000162
0,661750	-0,000136
0,669800	-0,000109
0,677850	-8,146241E-5
0,685900	-5,334091E-5
0,693950	-2,451815E-5
0,702000	4,974705E-6
0,710050	3,516410E-5
0,718100	6,599967E-5
0,726200	9,761289E-5
0,734250	0,000130
0,742300	0,000162
0,750350	0,000195
0,758400	0,000229
0,766450	0,000263
0,774500	0,000298
0,782550	0,000333
0,790600	0,000368
0,798650	0,000405
0,806700	0,000441
0,814750	0,000478
0,822800	0,000516
0,830850	0,000554
0,838950	0,000592
0,847000	0,000631
0,855050	0,000671
0,863100	0,000710
0,871150	0,000750
0,879200	0,000790
0,887250	0,000831
0,895300	0,000873
0,903350	0,000914
0,911400	0,000955
0,919450	0,000998
0,927500	0,001040
0,935550	0,001084
0,943650	0,001127
0,951700	0,001171
0,959750	0,001215
0,967800	0,001259
0,975850	0,001303
0,983900	0,001348
0,991950	0,001393
1,000000	0,001439
--- Sample: 1.2_HIGH_5 - Device: L.04 ---
-0,200000	-0,001710
-0,191950	-0,001706
-0,183900	-0,001701
-0,175850	-0,001697
-0,167800	-0,001692
-0,159750	-0,001687
-0,151700	-0,001681
-0,143600	-0,001676
-0,135550	-0,001671
-0,127500	-0,001667
-0,119450	-0,001662
-0,111400	-0,001657
-0,103350	-0,001651
-0,095300	-0,001646
-0,087250	-0,001641
-0,079200	-0,001635
-0,071150	-0,001629
-0,063100	-0,001624
-0,055050	-0,001618
-0,047000	-0,001612
-0,038950	-0,001606
-0,030850	-0,001600
-0,022800	-0,001593
-0,014750	-0,001586
-0,006700	-0,001581
0,001350	-0,001575
0,009400	-0,001569
0,017450	-0,001563
0,025500	-0,001555
0,033550	-0,001547
0,041600	-0,001540
0,049650	-0,001533
0,057700	-0,001526
0,065750	-0,001519
0,073850	-0,001513
0,081900	-0,001506
0,089950	-0,001495
0,098000	-0,001487
0,106050	-0,001480
0,114100	-0,001471
0,122150	-0,001463
0,130200	-0,001455
0,138250	-0,001446
0,146300	-0,001438
0,154350	-0,001430
0,162400	-0,001422
0,170450	-0,001413
0,178500	-0,001405
0,186600	-0,001396
0,194650	-0,001385
0,202700	-0,001374
0,210750	-0,001364
0,218800	-0,001355
0,226850	-0,001345
0,234900	-0,001335
0,242950	-0,001325
0,251000	-0,001314
0,259050	-0,001304
0,267100	-0,001294
0,275150	-0,001284
0,283200	-0,001273
0,291300	-0,001262
0,299350	-0,001250
0,307400	-0,001238
0,315450	-0,001227
0,323500	-0,001215
0,331550	-0,001203
0,339600	-0,001192
0,347650	-0,001180
0,355700	-0,001167
0,363750	-0,001153
0,371800	-0,001140
0,379850	-0,001127
0,387900	-0,001114
0,395950	-0,001100
0,404050	-0,001086
0,412100	-0,001071
0,420150	-0,001055
0,428200	-0,001040
0,436250	-0,001024
0,444300	-0,001008
0,452350	-0,000992
0,460400	-0,000975
0,468450	-0,000958
0,476500	-0,000939
0,484550	-0,000920
0,492600	-0,000901
0,500650	-0,000881
0,508700	-0,000860
0,516800	-0,000839
0,524850	-0,000816
0,532900	-0,000793
0,540950	-0,000769
0,549000	-0,000745
0,557050	-0,000719
0,565100	-0,000692
0,573150	-0,000664
0,581200	-0,000635
0,589250	-0,000604
0,597300	-0,000571
0,605350	-0,000537
0,613400	-0,000502
0,621500	-0,000466
0,629550	-0,000428
0,637600	-0,000388
0,645650	-0,000347
0,653700	-0,000304
0,661750	-0,000260
0,669800	-0,000214
0,677850	-0,000166
0,685900	-0,000116
0,693950	-6,512681E-5
0,702000	-1,265380E-5
0,710050	4,173765E-5
0,718100	9,763454E-5
0,726200	0,000155
0,734250	0,000214
0,742300	0,000274
0,750350	0,000336
0,758400	0,000399
0,766450	0,000463
0,774500	0,000529
0,782550	0,000596
0,790600	0,000664
0,798650	0,000734
0,806700	0,000805
0,814750	0,000878
0,822800	0,000951
0,830850	0,001025
0,838950	0,001102
0,847000	0,001180
0,855050	0,001258
0,863100	0,001337
0,871150	0,001418
0,879200	0,001500
0,887250	0,001582
0,895300	0,001666
0,903350	0,001751
0,911400	0,001837
0,919450	0,001924
0,927500	0,002012
0,935550	0,002101
0,943650	0,002192
0,951700	0,002283
0,959750	0,002375
0,967800	0,002468
0,975850	0,002562
0,983900	0,002657
0,991950	0,002753
1,000000	0,002850
--- Sample: 1.2_HIGH_5 - Device: L.05 ---
-0,200000	-0,001748
-0,191950	-0,001745
-0,183900	-0,001741
-0,175850	-0,001738
-0,167800	-0,001734
-0,159750	-0,001731
-0,151700	-0,001727
-0,143600	-0,001724
-0,135550	-0,001720
-0,127500	-0,001719
-0,119450	-0,001716
-0,111400	-0,001713
-0,103350	-0,001709
-0,095300	-0,001706
-0,087250	-0,001703
-0,079200	-0,001698
-0,071150	-0,001694
-0,063100	-0,001690
-0,055050	-0,001685
-0,047000	-0,001681
-0,038950	-0,001677
-0,030850	-0,001671
-0,022800	-0,001668
-0,014750	-0,001663
-0,006700	-0,001659
0,001350	-0,001654
0,009400	-0,001651
0,017450	-0,001645
0,025500	-0,001639
0,033550	-0,001634
0,041600	-0,001629
0,049650	-0,001624
0,057700	-0,001618
0,065750	-0,001613
0,073850	-0,001606
0,081900	-0,001599
0,089950	-0,001593
0,098000	-0,001587
0,106050	-0,001581
0,114100	-0,001576
0,122150	-0,001569
0,130200	-0,001563
0,138250	-0,001556
0,146300	-0,001549
0,154350	-0,001542
0,162400	-0,001536
0,170450	-0,001529
0,178500	-0,001521
0,186600	-0,001513
0,194650	-0,001505
0,202700	-0,001497
0,210750	-0,001488
0,218800	-0,001481
0,226850	-0,001474
0,234900	-0,001465
0,242950	-0,001456
0,251000	-0,001446
0,259050	-0,001438
0,267100	-0,001430
0,275150	-0,001420
0,283200	-0,001411
0,291300	-0,001400
0,299350	-0,001389
0,307400	-0,001379
0,315450	-0,001369
0,323500	-0,001358
0,331550	-0,001347
0,339600	-0,001335
0,347650	-0,001323
0,355700	-0,001311
0,363750	-0,001297
0,371800	-0,001283
0,379850	-0,001271
0,387900	-0,001258
0,395950	-0,001244
0,404050	-0,001229
0,412100	-0,001214
0,420150	-0,001199
0,428200	-0,001184
0,436250	-0,001168
0,444300	-0,001152
0,452350	-0,001135
0,460400	-0,001117
0,468450	-0,001098
0,476500	-0,001079
0,484550	-0,001060
0,492600	-0,001039
0,500650	-0,001018
0,508700	-0,000997
0,516800	-0,000974
0,524850	-0,000950
0,532900	-0,000926
0,540950	-0,000900
0,549000	-0,000873
0,557050	-0,000846
0,565100	-0,000817
0,573150	-0,000786
0,581200	-0,000753
0,589250	-0,000719
0,597300	-0,000684
0,605350	-0,000646
0,613400	-0,000607
0,621500	-0,000565
0,629550	-0,000521
0,637600	-0,000476
0,645650	-0,000428
0,653700	-0,000378
0,661750	-0,000327
0,669800	-0,000273
0,677850	-0,000217
0,685900	-0,000158
0,693950	-9,702786E-5
0,702000	-3,395469E-5
0,710050	3,148627E-5
0,718100	9,935220E-5
0,726200	0,000169
0,734250	0,000241
0,742300	0,000314
0,750350	0,000390
0,758400	0,000468
0,766450	0,000548
0,774500	0,000630
0,782550	0,000714
0,790600	0,000800
0,798650	0,000888
0,806700	0,000977
0,814750	0,001069
0,822800	0,001162
0,830850	0,001257
0,838950	0,001354
0,847000	0,001453
0,855050	0,001553
0,863100	0,001655
0,871150	0,001758
0,879200	0,001863
0,887250	0,001970
0,895300	0,002078
0,903350	0,002188
0,911400	0,002298
0,919450	0,002412
0,927500	0,002526
0,935550	0,002642
0,943650	0,002759
0,951700	0,002878
0,959750	0,002997
0,967800	0,003119
0,975850	0,003242
0,983900	0,003365
0,991950	0,003491
1,000000	0,003618
--- Sample: 1.2_HIGH_5 - Device: L.06 ---
-0,200000	-0,001745
-0,191950	-0,001744
-0,183900	-0,001742
-0,175850	-0,001741
-0,167800	-0,001741
-0,159750	-0,001739
-0,151700	-0,001735
-0,143600	-0,001732
-0,135550	-0,001730
-0,127500	-0,001727
-0,119450	-0,001725
-0,111400	-0,001722
-0,103350	-0,001720
-0,095300	-0,001717
-0,087250	-0,001715
-0,079200	-0,001714
-0,071150	-0,001711
-0,063100	-0,001709
-0,055050	-0,001707
-0,047000	-0,001706
-0,038950	-0,001702
-0,030850	-0,001699
-0,022800	-0,001696
-0,014750	-0,001694
-0,006700	-0,001692
0,001350	-0,001690
0,009400	-0,001686
0,017450	-0,001682
0,025500	-0,001678
0,033550	-0,001676
0,041600	-0,001675
0,049650	-0,001672
0,057700	-0,001667
0,065750	-0,001664
0,073850	-0,001659
0,081900	-0,001656
0,089950	-0,001653
0,098000	-0,001650
0,106050	-0,001647
0,114100	-0,001642
0,122150	-0,001637
0,130200	-0,001633
0,138250	-0,001629
0,146300	-0,001624
0,154350	-0,001619
0,162400	-0,001614
0,170450	-0,001609
0,178500	-0,001605
0,186600	-0,001599
0,194650	-0,001593
0,202700	-0,001588
0,210750	-0,001583
0,218800	-0,001578
0,226850	-0,001572
0,234900	-0,001565
0,242950	-0,001559
0,251000	-0,001552
0,259050	-0,001545
0,267100	-0,001538
0,275150	-0,001532
0,283200	-0,001525
0,291300	-0,001517
0,299350	-0,001509
0,307400	-0,001502
0,315450	-0,001493
0,323500	-0,001483
0,331550	-0,001475
0,339600	-0,001465
0,347650	-0,001458
0,355700	-0,001449
0,363750	-0,001439
0,371800	-0,001427
0,379850	-0,001416
0,387900	-0,001404
0,395950	-0,001392
0,404050	-0,001379
0,412100	-0,001366
0,420150	-0,001354
0,428200	-0,001340
0,436250	-0,001326
0,444300	-0,001310
0,452350	-0,001294
0,460400	-0,001276
0,468450	-0,001258
0,476500	-0,001241
0,484550	-0,001222
0,492600	-0,001202
0,500650	-0,001179
0,508700	-0,001157
0,516800	-0,001133
0,524850	-0,001110
0,532900	-0,001085
0,540950	-0,001058
0,549000	-0,001029
0,557050	-0,000998
0,565100	-0,000967
0,573150	-0,000933
0,581200	-0,000898
0,589250	-0,000859
0,597300	-0,000819
0,605350	-0,000777
0,613400	-0,000732
0,621500	-0,000685
0,629550	-0,000636
0,637600	-0,000584
0,645650	-0,000529
0,653700	-0,000470
0,661750	-0,000408
0,669800	-0,000345
0,677850	-0,000278
0,685900	-0,000208
0,693950	-0,000135
0,702000	-5,869942E-5
0,710050	2,063199E-5
0,718100	0,000103
0,726200	0,000189
0,734250	0,000277
0,742300	0,000369
0,750350	0,000463
0,758400	0,000560
0,766450	0,000660
0,774500	0,000763
0,782550	0,000869
0,790600	0,000977
0,798650	0,001089
0,806700	0,001203
0,814750	0,001320
0,822800	0,001438
0,830850	0,001560
0,838950	0,001685
0,847000	0,001812
0,855050	0,001941
0,863100	0,002072
0,871150	0,002206
0,879200	0,002342
0,887250	0,002480
0,895300	0,002620
0,903350	0,002763
0,911400	0,002907
0,919450	0,003054
0,927500	0,003202
0,935550	0,003353
0,943650	0,003507
0,951700	0,003661
0,959750	0,003817
0,967800	0,003975
0,975850	0,004135
0,983900	0,004297
0,991950	0,004460
1,000000	0,004625
--- Sample: 1.2_HIGH_5 - Device: L.07 ---
-0,200000	-0,001766
-0,191950	-0,001763
-0,183900	-0,001760
-0,175850	-0,001758
-0,167800	-0,001756
-0,159750	-0,001754
-0,151700	-0,001752
-0,143600	-0,001751
-0,135550	-0,001749
-0,127500	-0,001748
-0,119450	-0,001746
-0,111400	-0,001745
-0,103350	-0,001745
-0,095300	-0,001744
-0,087250	-0,001743
-0,079200	-0,001739
-0,071150	-0,001735
-0,063100	-0,001731
-0,055050	-0,001729
-0,047000	-0,001727
-0,038950	-0,001726
-0,030850	-0,001725
-0,022800	-0,001723
-0,014750	-0,001721
-0,006700	-0,001719
0,001350	-0,001718
0,009400	-0,001715
0,017450	-0,001712
0,025500	-0,001710
0,033550	-0,001708
0,041600	-0,001706
0,049650	-0,001704
0,057700	-0,001701
0,065750	-0,001698
0,073850	-0,001695
0,081900	-0,001692
0,089950	-0,001690
0,098000	-0,001687
0,106050	-0,001683
0,114100	-0,001682
0,122150	-0,001679
0,130200	-0,001677
0,138250	-0,001674
0,146300	-0,001670
0,154350	-0,001666
0,162400	-0,001662
0,170450	-0,001658
0,178500	-0,001654
0,186600	-0,001650
0,194650	-0,001647
0,202700	-0,001644
0,210750	-0,001641
0,218800	-0,001636
0,226850	-0,001629
0,234900	-0,001624
0,242950	-0,001619
0,251000	-0,001614
0,259050	-0,001610
0,267100	-0,001605
0,275150	-0,001600
0,283200	-0,001594
0,291300	-0,001587
0,299350	-0,001581
0,307400	-0,001574
0,315450	-0,001569
0,323500	-0,001562
0,331550	-0,001556
0,339600	-0,001548
0,347650	-0,001540
0,355700	-0,001534
0,363750	-0,001525
0,371800	-0,001515
0,379850	-0,001506
0,387900	-0,001496
0,395950	-0,001486
0,404050	-0,001475
0,412100	-0,001464
0,420150	-0,001453
0,428200	-0,001442
0,436250	-0,001431
0,444300	-0,001419
0,452350	-0,001406
0,460400	-0,001390
0,468450	-0,001374
0,476500	-0,001358
0,484550	-0,001341
0,492600	-0,001324
0,500650	-0,001305
0,508700	-0,001284
0,516800	-0,001262
0,524850	-0,001239
0,532900	-0,001215
0,540950	-0,001190
0,549000	-0,001163
0,557050	-0,001134
0,565100	-0,001102
0,573150	-0,001068
0,581200	-0,001032
0,589250	-0,000992
0,597300	-0,000951
0,605350	-0,000907
0,613400	-0,000860
0,621500	-0,000809
0,629550	-0,000755
0,637600	-0,000699
0,645650	-0,000639
0,653700	-0,000574
0,661750	-0,000506
0,669800	-0,000434
0,677850	-0,000359
0,685900	-0,000279
0,693950	-0,000195
0,702000	-0,000107
0,710050	-1,490612E-5
0,718100	8,109782E-5
0,726200	0,000182
0,734250	0,000286
0,742300	0,000393
0,750350	0,000505
0,758400	0,000620
0,766450	0,000738
0,774500	0,000861
0,782550	0,000987
0,790600	0,001116
0,798650	0,001249
0,806700	0,001386
0,814750	0,001525
0,822800	0,001667
0,830850	0,001813
0,838950	0,001963
0,847000	0,002115
0,855050	0,002270
0,863100	0,002427
0,871150	0,002588
0,879200	0,002751
0,887250	0,002916
0,895300	0,003084
0,903350	0,003255
0,911400	0,003427
0,919450	0,003602
0,927500	0,003779
0,935550	0,003958
0,943650	0,004140
0,951700	0,004322
0,959750	0,004507
0,967800	0,004693
0,975850	0,004882
0,983900	0,005072
0,991950	0,005264
1,000000	0,005458
--- Sample: 1.2_HIGH_5 - Device: L.08 ---
-0,200000	-0,001733
-0,191950	-0,001734
-0,183900	-0,001734
-0,175850	-0,001732
-0,167800	-0,001729
-0,159750	-0,001727
-0,151700	-0,001726
-0,143600	-0,001725
-0,135550	-0,001723
-0,127500	-0,001723
-0,119450	-0,001722
-0,111400	-0,001720
-0,103350	-0,001720
-0,095300	-0,001718
-0,087250	-0,001715
-0,079200	-0,001715
-0,071150	-0,001714
-0,063100	-0,001712
-0,055050	-0,001710
-0,047000	-0,001709
-0,038950	-0,001708
-0,030850	-0,001706
-0,022800	-0,001705
-0,014750	-0,001704
-0,006700	-0,001702
0,001350	-0,001700
0,009400	-0,001698
0,017450	-0,001696
0,025500	-0,001693
0,033550	-0,001692
0,041600	-0,001690
0,049650	-0,001688
0,057700	-0,001686
0,065750	-0,001683
0,073850	-0,001681
0,081900	-0,001680
0,089950	-0,001678
0,098000	-0,001676
0,106050	-0,001672
0,114100	-0,001669
0,122150	-0,001666
0,130200	-0,001665
0,138250	-0,001662
0,146300	-0,001660
0,154350	-0,001657
0,162400	-0,001655
0,170450	-0,001652
0,178500	-0,001649
0,186600	-0,001647
0,194650	-0,001643
0,202700	-0,001641
0,210750	-0,001638
0,218800	-0,001634
0,226850	-0,001630
0,234900	-0,001627
0,242950	-0,001625
0,251000	-0,001622
0,259050	-0,001619
0,267100	-0,001614
0,275150	-0,001609
0,283200	-0,001603
0,291300	-0,001599
0,299350	-0,001595
0,307400	-0,001591
0,315450	-0,001586
0,323500	-0,001582
0,331550	-0,001578
0,339600	-0,001573
0,347650	-0,001568
0,355700	-0,001562
0,363750	-0,001557
0,371800	-0,001552
0,379850	-0,001546
0,387900	-0,001538
0,395950	-0,001531
0,404050	-0,001524
0,412100	-0,001516
0,420150	-0,001508
0,428200	-0,001501
0,436250	-0,001493
0,444300	-0,001483
0,452350	-0,001474
0,460400	-0,001465
0,468450	-0,001455
0,476500	-0,001444
0,484550	-0,001432
0,492600	-0,001418
0,500650	-0,001404
0,508700	-0,001390
0,516800	-0,001374
0,524850	-0,001357
0,532900	-0,001338
0,540950	-0,001318
0,549000	-0,001296
0,557050	-0,001274
0,565100	-0,001248
0,573150	-0,001222
0,581200	-0,001192
0,589250	-0,001160
0,597300	-0,001122
0,605350	-0,001082
0,613400	-0,001038
0,621500	-0,000991
0,629550	-0,000938
0,637600	-0,000880
0,645650	-0,000817
0,653700	-0,000748
0,661750	-0,000673
0,669800	-0,000591
0,677850	-0,000503
0,685900	-0,000408
0,693950	-0,000306
0,702000	-0,000197
0,710050	-8,126908E-5
0,718100	4,185733E-5
0,726200	0,000175
0,734250	0,000314
0,742300	0,000459
0,750350	0,000611
0,758400	0,000770
0,766450	0,000935
0,774500	0,001107
0,782550	0,001285
0,790600	0,001468
0,798650	0,001658
0,806700	0,001854
0,814750	0,002055
0,822800	0,002260
0,830850	0,002471
0,838950	0,002688
0,847000	0,002909
0,855050	0,003134
0,863100	0,003363
0,871150	0,003597
0,879200	0,003835
0,887250	0,004075
0,895300	0,004321
0,903350	0,004570
0,911400	0,004821
0,919450	0,005076
0,927500	0,005336
0,935550	0,005598
0,943650	0,005864
0,951700	0,006131
0,959750	0,006402
0,967800	0,006675
0,975850	0,006952
0,983900	0,007229
0,991950	0,007510
1,000000	0,007793
--- Sample: 1.2_HIGH_5 - Device: L.09 ---
-0,200000	-0,001561
-0,191950	-0,001560
-0,183900	-0,001559
-0,175850	-0,001558
-0,167800	-0,001558
-0,159750	-0,001556
-0,151700	-0,001554
-0,143600	-0,001552
-0,135550	-0,001551
-0,127500	-0,001549
-0,119450	-0,001549
-0,111400	-0,001547
-0,103350	-0,001546
-0,095300	-0,001545
-0,087250	-0,001544
-0,079200	-0,001542
-0,071150	-0,001540
-0,063100	-0,001540
-0,055050	-0,001539
-0,047000	-0,001536
-0,038950	-0,001534
-0,030850	-0,001531
-0,022800	-0,001530
-0,014750	-0,001528
-0,006700	-0,001525
0,001350	-0,001524
0,009400	-0,001523
0,017450	-0,001522
0,025500	-0,001521
0,033550	-0,001519
0,041600	-0,001517
0,049650	-0,001515
0,057700	-0,001514
0,065750	-0,001512
0,073850	-0,001509
0,081900	-0,001508
0,089950	-0,001506
0,098000	-0,001504
0,106050	-0,001504
0,114100	-0,001503
0,122150	-0,001501
0,130200	-0,001497
0,138250	-0,001494
0,146300	-0,001492
0,154350	-0,001489
0,162400	-0,001487
0,170450	-0,001486
0,178500	-0,001485
0,186600	-0,001484
0,194650	-0,001481
0,202700	-0,001477
0,210750	-0,001474
0,218800	-0,001471
0,226850	-0,001467
0,234900	-0,001463
0,242950	-0,001459
0,251000	-0,001457
0,259050	-0,001454
0,267100	-0,001451
0,275150	-0,001448
0,283200	-0,001444
0,291300	-0,001440
0,299350	-0,001436
0,307400	-0,001434
0,315450	-0,001431
0,323500	-0,001428
0,331550	-0,001425
0,339600	-0,001419
0,347650	-0,001411
0,355700	-0,001407
0,363750	-0,001403
0,371800	-0,001399
0,379850	-0,001396
0,387900	-0,001391
0,395950	-0,001384
0,404050	-0,001377
0,412100	-0,001371
0,420150	-0,001366
0,428200	-0,001360
0,436250	-0,001354
0,444300	-0,001348
0,452350	-0,001342
0,460400	-0,001336
0,468450	-0,001328
0,476500	-0,001320
0,484550	-0,001311
0,492600	-0,001302
0,500650	-0,001293
0,508700	-0,001282
0,516800	-0,001270
0,524850	-0,001258
0,532900	-0,001245
0,540950	-0,001232
0,549000	-0,001219
0,557050	-0,001202
0,565100	-0,001185
0,573150	-0,001166
0,581200	-0,001144
0,589250	-0,001121
0,597300	-0,001094
0,605350	-0,001065
0,613400	-0,001033
0,621500	-0,000998
0,629550	-0,000957
0,637600	-0,000911
0,645650	-0,000860
0,653700	-0,000802
0,661750	-0,000736
0,669800	-0,000663
0,677850	-0,000581
0,685900	-0,000489
0,693950	-0,000388
0,702000	-0,000276
0,710050	-0,000154
0,718100	-2,076809E-5
0,726200	0,000123
0,734250	0,000278
0,742300	0,000443
0,750350	0,000619
0,758400	0,000806
0,766450	0,001001
0,774500	0,001207
0,782550	0,001421
0,790600	0,001643
0,798650	0,001875
0,806700	0,002114
0,814750	0,002361
0,822800	0,002614
0,830850	0,002875
0,838950	0,003144
0,847000	0,003417
0,855050	0,003697
0,863100	0,003981
0,871150	0,004271
0,879200	0,004567
0,887250	0,004865
0,895300	0,005170
0,903350	0,005479
0,911400	0,005790
0,919450	0,006106
0,927500	0,006427
0,935550	0,006751
0,943650	0,007080
0,951700	0,007410
0,959750	0,007744
0,967800	0,008081
0,975850	0,008421
0,983900	0,008762
0,991950	0,009107
1,000000	0,009455
--- Sample: 1.2_HIGH_5 - Device: L.10 ---
-0,200000	-0,000833
-0,191950	-0,000832
-0,183900	-0,000831
-0,175850	-0,000831
-0,167800	-0,000829
-0,159750	-0,000828
-0,151700	-0,000826
-0,143600	-0,000825
-0,135550	-0,000824
-0,127500	-0,000823
-0,119450	-0,000822
-0,111400	-0,000820
-0,103350	-0,000819
-0,095300	-0,000819
-0,087250	-0,000817
-0,079200	-0,000817
-0,071150	-0,000816
-0,063100	-0,000815
-0,055050	-0,000813
-0,047000	-0,000811
-0,038950	-0,000809
-0,030850	-0,000808
-0,022800	-0,000807
-0,014750	-0,000807
-0,006700	-0,000806
0,001350	-0,000804
0,009400	-0,000801
0,017450	-0,000800
0,025500	-0,000799
0,033550	-0,000798
0,041600	-0,000796
0,049650	-0,000794
0,057700	-0,000794
0,065750	-0,000794
0,073850	-0,000792
0,081900	-0,000790
0,089950	-0,000789
0,098000	-0,000788
0,106050	-0,000787
0,114100	-0,000786
0,122150	-0,000784
0,130200	-0,000781
0,138250	-0,000780
0,146300	-0,000779
0,154350	-0,000778
0,162400	-0,000775
0,170450	-0,000772
0,178500	-0,000770
0,186600	-0,000768
0,194650	-0,000766
0,202700	-0,000765
0,210750	-0,000762
0,218800	-0,000762
0,226850	-0,000760
0,234900	-0,000758
0,242950	-0,000756
0,251000	-0,000754
0,259050	-0,000752
0,267100	-0,000751
0,275150	-0,000749
0,283200	-0,000747
0,291300	-0,000744
0,299350	-0,000741
0,307400	-0,000738
0,315450	-0,000736
0,323500	-0,000735
0,331550	-0,000732
0,339600	-0,000729
0,347650	-0,000727
0,355700	-0,000724
0,363750	-0,000721
0,371800	-0,000718
0,379850	-0,000715
0,387900	-0,000714
0,395950	-0,000711
0,404050	-0,000707
0,412100	-0,000704
0,420150	-0,000700
0,428200	-0,000696
0,436250	-0,000692
0,444300	-0,000689
0,452350	-0,000685
0,460400	-0,000681
0,468450	-0,000677
0,476500	-0,000674
0,484550	-0,000669
0,492600	-0,000665
0,500650	-0,000660
0,508700	-0,000655
0,516800	-0,000649
0,524850	-0,000643
0,532900	-0,000637
0,540950	-0,000630
0,549000	-0,000623
0,557050	-0,000616
0,565100	-0,000608
0,573150	-0,000600
0,581200	-0,000590
0,589250	-0,000579
0,597300	-0,000567
0,605350	-0,000553
0,613400	-0,000538
0,621500	-0,000521
0,629550	-0,000501
0,637600	-0,000477
0,645650	-0,000450
0,653700	-0,000418
0,661750	-0,000381
0,669800	-0,000338
0,677850	-0,000286
0,685900	-0,000226
0,693950	-0,000155
0,702000	-7,337092E-5
0,710050	2,097692E-5
0,718100	0,000130
0,726200	0,000254
0,734250	0,000394
0,742300	0,000549
0,750350	0,000720
0,758400	0,000908
0,766450	0,001110
0,774500	0,001329
0,782550	0,001563
0,790600	0,001809
0,798650	0,002069
0,806700	0,002342
0,814750	0,002627
0,822800	0,002921
0,830850	0,003227
0,838950	0,003543
0,847000	0,003869
0,855050	0,004201
0,863100	0,004539
0,871150	0,004886
0,879200	0,005240
0,887250	0,005599
0,895300	0,005964
0,903350	0,006334
0,911400	0,006707
0,919450	0,007087
0,927500	0,007472
0,935550	0,007860
0,943650	0,008255
0,951700	0,008650
0,959750	0,009050
0,967800	0,009453
0,975850	0,009859
0,983900	0,010266
0,991950	0,010681
1,000000	0,011093
--- Sample: 1.2_HIGH_5 - Device: L.11 ---
-0,200000	-0,000686
-0,191950	-0,000685
-0,183900	-0,000684
-0,175850	-0,000682
-0,167800	-0,000680
-0,159750	-0,000678
-0,151700	-0,000677
-0,143600	-0,000676
-0,135550	-0,000675
-0,127500	-0,000674
-0,119450	-0,000673
-0,111400	-0,000671
-0,103350	-0,000669
-0,095300	-0,000668
-0,087250	-0,000666
-0,079200	-0,000664
-0,071150	-0,000663
-0,063100	-0,000661
-0,055050	-0,000660
-0,047000	-0,000659
-0,038950	-0,000658
-0,030850	-0,000656
-0,022800	-0,000654
-0,014750	-0,000652
-0,006700	-0,000651
0,001350	-0,000650
0,009400	-0,000649
0,017450	-0,000647
0,025500	-0,000645
0,033550	-0,000644
0,041600	-0,000642
0,049650	-0,000640
0,057700	-0,000638
0,065750	-0,000637
0,073850	-0,000635
0,081900	-0,000633
0,089950	-0,000631
0,098000	-0,000629
0,106050	-0,000628
0,114100	-0,000626
0,122150	-0,000623
0,130200	-0,000621
0,138250	-0,000619
0,146300	-0,000617
0,154350	-0,000615
0,162400	-0,000613
0,170450	-0,000611
0,178500	-0,000609
0,186600	-0,000607
0,194650	-0,000604
0,202700	-0,000602
0,210750	-0,000599
0,218800	-0,000597
0,226850	-0,000595
0,234900	-0,000592
0,242950	-0,000590
0,251000	-0,000587
0,259050	-0,000584
0,267100	-0,000581
0,275150	-0,000578
0,283200	-0,000575
0,291300	-0,000572
0,299350	-0,000569
0,307400	-0,000567
0,315450	-0,000564
0,323500	-0,000561
0,331550	-0,000557
0,339600	-0,000554
0,347650	-0,000551
0,355700	-0,000548
0,363750	-0,000544
0,371800	-0,000540
0,379850	-0,000536
0,387900	-0,000532
0,395950	-0,000529
0,404050	-0,000525
0,412100	-0,000521
0,420150	-0,000517
0,428200	-0,000513
0,436250	-0,000508
0,444300	-0,000505
0,452350	-0,000501
0,460400	-0,000497
0,468450	-0,000492
0,476500	-0,000486
0,484550	-0,000480
0,492600	-0,000474
0,500650	-0,000467
0,508700	-0,000462
0,516800	-0,000455
0,524850	-0,000448
0,532900	-0,000440
0,540950	-0,000432
0,549000	-0,000424
0,557050	-0,000415
0,565100	-0,000406
0,573150	-0,000395
0,581200	-0,000384
0,589250	-0,000372
0,597300	-0,000358
0,605350	-0,000342
0,613400	-0,000324
0,621500	-0,000305
0,629550	-0,000283
0,637600	-0,000257
0,645650	-0,000228
0,653700	-0,000193
0,661750	-0,000153
0,669800	-0,000109
0,677850	-5,521388E-5
0,685900	8,418996E-6
0,693950	8,073436E-5
0,702000	0,000182
0,710050	0,000263
0,718100	0,000372
0,726200	0,000472
0,734250	0,000590
0,742300	0,000745
0,750350	0,000903
0,758400	0,001074
0,766450	0,001260
0,774500	0,001465
0,782550	0,001673
0,790600	0,001902
0,798650	0,002138
0,806700	0,002383
0,814750	0,002642
0,822800	0,002911
0,830850	0,003188
0,838950	0,003476
0,847000	0,003770
0,855050	0,004071
0,863100	0,004379
0,871150	0,004695
0,879200	0,005030
0,887250	0,005353
0,895300	0,005680
0,903350	0,006016
0,911400	0,006353
0,919450	0,006698
0,927500	0,007045
0,935550	0,007397
0,943650	0,007753
0,951700	0,008112
0,959750	0,008474
0,967800	0,008838
0,975850	0,009206
0,983900	0,009574
0,991950	0,009946
1,000000	0,010324
--- Sample: 1.2_HIGH_5 - Device: L.12 ---
-0,200000	-0,000672
-0,191950	-0,000671
-0,183900	-0,000670
-0,175850	-0,000668
-0,167800	-0,000667
-0,159750	-0,000666
-0,151700	-0,000665
-0,143600	-0,000664
-0,135550	-0,000663
-0,127500	-0,000661
-0,119450	-0,000660
-0,111400	-0,000659
-0,103350	-0,000657
-0,095300	-0,000656
-0,087250	-0,000655
-0,079200	-0,000653
-0,071150	-0,000652
-0,063100	-0,000650
-0,055050	-0,000650
-0,047000	-0,000649
-0,038950	-0,000647
-0,030850	-0,000646
-0,022800	-0,000644
-0,014750	-0,000643
-0,006700	-0,000642
0,001350	-0,000640
0,009400	-0,000639
0,017450	-0,000637
0,025500	-0,000636
0,033550	-0,000635
0,041600	-0,000634
0,049650	-0,000633
0,057700	-0,000631
0,065750	-0,000630
0,073850	-0,000628
0,081900	-0,000626
0,089950	-0,000624
0,098000	-0,000623
0,106050	-0,000622
0,114100	-0,000620
0,122150	-0,000619
0,130200	-0,000617
0,138250	-0,000615
0,146300	-0,000613
0,154350	-0,000611
0,162400	-0,000610
0,170450	-0,000608
0,178500	-0,000606
0,186600	-0,000605
0,194650	-0,000602
0,202700	-0,000600
0,210750	-0,000598
0,218800	-0,000596
0,226850	-0,000595
0,234900	-0,000592
0,242950	-0,000591
0,251000	-0,000588
0,259050	-0,000586
0,267100	-0,000584
0,275150	-0,000582
0,283200	-0,000579
0,291300	-0,000576
0,299350	-0,000574
0,307400	-0,000571
0,315450	-0,000569
0,323500	-0,000567
0,331550	-0,000564
0,339600	-0,000561
0,347650	-0,000558
0,355700	-0,000556
0,363750	-0,000553
0,371800	-0,000551
0,379850	-0,000547
0,387900	-0,000545
0,395950	-0,000542
0,404050	-0,000538
0,412100	-0,000535
0,420150	-0,000532
0,428200	-0,000528
0,436250	-0,000524
0,444300	-0,000521
0,452350	-0,000518
0,460400	-0,000513
0,468450	-0,000508
0,476500	-0,000503
0,484550	-0,000499
0,492600	-0,000494
0,500650	-0,000489
0,508700	-0,000483
0,516800	-0,000478
0,524850	-0,000471
0,532900	-0,000465
0,540950	-0,000459
0,549000	-0,000451
0,557050	-0,000442
0,565100	-0,000433
0,573150	-0,000423
0,581200	-0,000412
0,589250	-0,000400
0,597300	-0,000386
0,605350	-0,000370
0,613400	-0,000353
0,621500	-0,000333
0,629550	-0,000312
0,637600	-0,000287
0,645650	-0,000259
0,653700	-0,000225
0,661750	-0,000186
0,669800	-0,000142
0,677850	-8,801346E-5
0,685900	-2,910153E-5
0,693950	4,070375E-5
0,702000	0,000119
0,710050	0,000210
0,718100	0,000312
0,726200	0,000426
0,734250	0,000551
0,742300	0,000689
0,750350	0,000841
0,758400	0,001004
0,766450	0,001179
0,774500	0,001366
0,782550	0,001565
0,790600	0,001773
0,798650	0,001993
0,806700	0,002222
0,814750	0,002461
0,822800	0,002707
0,830850	0,002961
0,838950	0,003228
0,847000	0,003491
0,855050	0,003767
0,863100	0,004048
0,871150	0,004335
0,879200	0,004624
0,887250	0,004911
0,895300	0,005209
0,903350	0,005513
0,911400	0,005821
0,919450	0,006132
0,927500	0,006442
0,935550	0,006760
0,943650	0,007082
0,951700	0,007403
0,959750	0,007729
0,967800	0,008057
0,975850	0,008386
0,983900	0,008715
0,991950	0,009049
1,000000	0,009385
--- Sample: 1.2_HIGH_5 - Device: R.05 ---
-0,200000	-0,001802
-0,191950	-0,001797
-0,183900	-0,001793
-0,175850	-0,001790
-0,167800	-0,001788
-0,159750	-0,001785
-0,151700	-0,001781
-0,143600	-0,001778
-0,135550	-0,001774
-0,127500	-0,001771
-0,119450	-0,001768
-0,111400	-0,001764
-0,103350	-0,001760
-0,095300	-0,001756
-0,087250	-0,001753
-0,079200	-0,001749
-0,071150	-0,001741
-0,063100	-0,001735
-0,055050	-0,001731
-0,047000	-0,001727
-0,038950	-0,001723
-0,030850	-0,001718
-0,022800	-0,001714
-0,014750	-0,001710
-0,006700	-0,001707
0,001350	-0,001702
0,009400	-0,001697
0,017450	-0,001690
0,025500	-0,001684
0,033550	-0,001679
0,041600	-0,001676
0,049650	-0,001670
0,057700	-0,001665
0,065750	-0,001659
0,073850	-0,001654
0,081900	-0,001648
0,089950	-0,001642
0,098000	-0,001635
0,106050	-0,001629
0,114100	-0,001621
0,122150	-0,001613
0,130200	-0,001606
0,138250	-0,001599
0,146300	-0,001593
0,154350	-0,001587
0,162400	-0,001580
0,170450	-0,001573
0,178500	-0,001564
0,186600	-0,001555
0,194650	-0,001547
0,202700	-0,001538
0,210750	-0,001529
0,218800	-0,001520
0,226850	-0,001511
0,234900	-0,001503
0,242950	-0,001493
0,251000	-0,001485
0,259050	-0,001476
0,267100	-0,001466
0,275150	-0,001455
0,283200	-0,001443
0,291300	-0,001431
0,299350	-0,001419
0,307400	-0,001407
0,315450	-0,001396
0,323500	-0,001384
0,331550	-0,001372
0,339600	-0,001360
0,347650	-0,001348
0,355700	-0,001335
0,363750	-0,001321
0,371800	-0,001307
0,379850	-0,001293
0,387900	-0,001277
0,395950	-0,001262
0,404050	-0,001246
0,412100	-0,001230
0,420150	-0,001213
0,428200	-0,001196
0,436250	-0,001180
0,444300	-0,001161
0,452350	-0,001143
0,460400	-0,001124
0,468450	-0,001104
0,476500	-0,001084
0,484550	-0,001062
0,492600	-0,001038
0,500650	-0,001014
0,508700	-0,000991
0,516800	-0,000966
0,524850	-0,000940
0,532900	-0,000912
0,540950	-0,000884
0,549000	-0,000853
0,557050	-0,000821
0,565100	-0,000785
0,573150	-0,000750
0,581200	-0,000714
0,589250	-0,000675
0,597300	-0,000635
0,605350	-0,000593
0,613400	-0,000550
0,621500	-0,000503
0,629550	-0,000453
0,637600	-0,000402
0,645650	-0,000349
0,653700	-0,000294
0,661750	-0,000236
0,669800	-0,000175
0,677850	-0,000113
0,685900	-4,764824E-5
0,693950	1,971100E-5
0,702000	8,956731E-5
0,710050	0,000162
0,718100	0,000236
0,726200	0,000313
0,734250	0,000392
0,742300	0,000473
0,750350	0,000556
0,758400	0,000642
0,766450	0,000729
0,774500	0,000818
0,782550	0,000910
0,790600	0,001004
0,798650	0,001100
0,806700	0,001198
0,814750	0,001297
0,822800	0,001399
0,830850	0,001502
0,838950	0,001608
0,847000	0,001716
0,855050	0,001825
0,863100	0,001936
0,871150	0,002049
0,879200	0,002164
0,887250	0,002280
0,895300	0,002398
0,903350	0,002517
0,911400	0,002637
0,919450	0,002760
0,927500	0,002885
0,935550	0,003012
0,943650	0,003140
0,951700	0,003269
0,959750	0,003400
0,967800	0,003532
0,975850	0,003666
0,983900	0,003801
0,991950	0,003937
1,000000	0,004075
--- Sample: 1.2_HIGH_5 - Device: R.06 ---
-0,200000	-0,001801
-0,191950	-0,001800
-0,183900	-0,001799
-0,175850	-0,001796
-0,167800	-0,001795
-0,159750	-0,001793
-0,151700	-0,001791
-0,143600	-0,001789
-0,135550	-0,001786
-0,127500	-0,001784
-0,119450	-0,001782
-0,111400	-0,001780
-0,103350	-0,001777
-0,095300	-0,001776
-0,087250	-0,001771
-0,079200	-0,001769
-0,071150	-0,001769
-0,063100	-0,001766
-0,055050	-0,001762
-0,047000	-0,001760
-0,038950	-0,001756
-0,030850	-0,001754
-0,022800	-0,001752
-0,014750	-0,001749
-0,006700	-0,001748
0,001350	-0,001743
0,009400	-0,001739
0,017450	-0,001737
0,025500	-0,001734
0,033550	-0,001733
0,041600	-0,001731
0,049650	-0,001727
0,057700	-0,001723
0,065750	-0,001716
0,073850	-0,001711
0,081900	-0,001708
0,089950	-0,001705
0,098000	-0,001702
0,106050	-0,001700
0,114100	-0,001696
0,122150	-0,001693
0,130200	-0,001689
0,138250	-0,001685
0,146300	-0,001680
0,154350	-0,001674
0,162400	-0,001668
0,170450	-0,001663
0,178500	-0,001657
0,186600	-0,001651
0,194650	-0,001646
0,202700	-0,001640
0,210750	-0,001635
0,218800	-0,001630
0,226850	-0,001623
0,234900	-0,001617
0,242950	-0,001611
0,251000	-0,001605
0,259050	-0,001598
0,267100	-0,001592
0,275150	-0,001586
0,283200	-0,001579
0,291300	-0,001572
0,299350	-0,001563
0,307400	-0,001551
0,315450	-0,001542
0,323500	-0,001534
0,331550	-0,001524
0,339600	-0,001515
0,347650	-0,001505
0,355700	-0,001494
0,363750	-0,001483
0,371800	-0,001472
0,379850	-0,001461
0,387900	-0,001450
0,395950	-0,001438
0,404050	-0,001423
0,412100	-0,001407
0,420150	-0,001391
0,428200	-0,001375
0,436250	-0,001359
0,444300	-0,001342
0,452350	-0,001325
0,460400	-0,001306
0,468450	-0,001288
0,476500	-0,001268
0,484550	-0,001247
0,492600	-0,001224
0,500650	-0,001201
0,508700	-0,001178
0,516800	-0,001151
0,524850	-0,001123
0,532900	-0,001092
0,540950	-0,001062
0,549000	-0,001030
0,557050	-0,000996
0,565100	-0,000959
0,573150	-0,000920
0,581200	-0,000879
0,589250	-0,000836
0,597300	-0,000790
0,605350	-0,000741
0,613400	-0,000691
0,621500	-0,000636
0,629550	-0,000580
0,637600	-0,000520
0,645650	-0,000457
0,653700	-0,000392
0,661750	-0,000322
0,669800	-0,000250
0,677850	-0,000174
0,685900	-9,490420E-5
0,693950	-1,219982E-5
0,702000	7,352486E-5
0,710050	0,000163
0,718100	0,000256
0,726200	0,000352
0,734250	0,000451
0,742300	0,000553
0,750350	0,000658
0,758400	0,000767
0,766450	0,000878
0,774500	0,000993
0,782550	0,001111
0,790600	0,001231
0,798650	0,001355
0,806700	0,001481
0,814750	0,001611
0,822800	0,001742
0,830850	0,001877
0,838950	0,002015
0,847000	0,002156
0,855050	0,002299
0,863100	0,002444
0,871150	0,002592
0,879200	0,002742
0,887250	0,002894
0,895300	0,003049
0,903350	0,003207
0,911400	0,003365
0,919450	0,003527
0,927500	0,003691
0,935550	0,003858
0,943650	0,004026
0,951700	0,004196
0,959750	0,004368
0,967800	0,004542
0,975850	0,004719
0,983900	0,004896
0,991950	0,005076
1,000000	0,005258
--- Sample: 1.2_HIGH_5 - Device: R.07 ---
-0,200000	-0,001815
-0,191950	-0,001813
-0,183900	-0,001810
-0,175850	-0,001807
-0,167800	-0,001804
-0,159750	-0,001801
-0,151700	-0,001799
-0,143600	-0,001798
-0,135550	-0,001796
-0,127500	-0,001795
-0,119450	-0,001795
-0,111400	-0,001792
-0,103350	-0,001791
-0,095300	-0,001790
-0,087250	-0,001789
-0,079200	-0,001788
-0,071150	-0,001786
-0,063100	-0,001785
-0,055050	-0,001781
-0,047000	-0,001779
-0,038950	-0,001778
-0,030850	-0,001776
-0,022800	-0,001775
-0,014750	-0,001772
-0,006700	-0,001768
0,001350	-0,001766
0,009400	-0,001764
0,017450	-0,001763
0,025500	-0,001760
0,033550	-0,001759
0,041600	-0,001758
0,049650	-0,001756
0,057700	-0,001753
0,065750	-0,001749
0,073850	-0,001747
0,081900	-0,001744
0,089950	-0,001740
0,098000	-0,001738
0,106050	-0,001733
0,114100	-0,001727
0,122150	-0,001724
0,130200	-0,001724
0,138250	-0,001722
0,146300	-0,001718
0,154350	-0,001714
0,162400	-0,001711
0,170450	-0,001707
0,178500	-0,001702
0,186600	-0,001696
0,194650	-0,001691
0,202700	-0,001688
0,210750	-0,001683
0,218800	-0,001680
0,226850	-0,001673
0,234900	-0,001668
0,242950	-0,001664
0,251000	-0,001661
0,259050	-0,001657
0,267100	-0,001652
0,275150	-0,001647
0,283200	-0,001640
0,291300	-0,001634
0,299350	-0,001625
0,307400	-0,001619
0,315450	-0,001612
0,323500	-0,001605
0,331550	-0,001598
0,339600	-0,001591
0,347650	-0,001583
0,355700	-0,001576
0,363750	-0,001567
0,371800	-0,001558
0,379850	-0,001548
0,387900	-0,001537
0,395950	-0,001527
0,404050	-0,001515
0,412100	-0,001505
0,420150	-0,001493
0,428200	-0,001480
0,436250	-0,001467
0,444300	-0,001453
0,452350	-0,001438
0,460400	-0,001421
0,468450	-0,001405
0,476500	-0,001388
0,484550	-0,001370
0,492600	-0,001351
0,500650	-0,001330
0,508700	-0,001306
0,516800	-0,001282
0,524850	-0,001256
0,532900	-0,001228
0,540950	-0,001199
0,549000	-0,001168
0,557050	-0,001134
0,565100	-0,001098
0,573150	-0,001060
0,581200	-0,001019
0,589250	-0,000975
0,597300	-0,000929
0,605350	-0,000879
0,613400	-0,000825
0,621500	-0,000767
0,629550	-0,000706
0,637600	-0,000642
0,645650	-0,000573
0,653700	-0,000500
0,661750	-0,000423
0,669800	-0,000343
0,677850	-0,000257
0,685900	-0,000167
0,693950	-7,260572E-5
0,702000	2,564507E-5
0,710050	0,000130
0,718100	0,000238
0,726200	0,000351
0,734250	0,000468
0,742300	0,000588
0,750350	0,000714
0,758400	0,000843
0,766450	0,000976
0,774500	0,001114
0,782550	0,001256
0,790600	0,001401
0,798650	0,001550
0,806700	0,001703
0,814750	0,001859
0,822800	0,002019
0,830850	0,002182
0,838950	0,002350
0,847000	0,002521
0,855050	0,002694
0,863100	0,002870
0,871150	0,003050
0,879200	0,003233
0,887250	0,003418
0,895300	0,003606
0,903350	0,003798
0,911400	0,003991
0,919450	0,004187
0,927500	0,004387
0,935550	0,004588
0,943650	0,004793
0,951700	0,004999
0,959750	0,005208
0,967800	0,005419
0,975850	0,005632
0,983900	0,005846
0,991950	0,006063
1,000000	0,006283
--- Sample: 1.2_HIGH_5 - Device: R.08 ---
-0,200000	-0,001762
-0,191950	-0,001761
-0,183900	-0,001759
-0,175850	-0,001757
-0,167800	-0,001756
-0,159750	-0,001754
-0,151700	-0,001753
-0,143600	-0,001751
-0,135550	-0,001749
-0,127500	-0,001749
-0,119450	-0,001747
-0,111400	-0,001745
-0,103350	-0,001744
-0,095300	-0,001741
-0,087250	-0,001739
-0,079200	-0,001738
-0,071150	-0,001738
-0,063100	-0,001735
-0,055050	-0,001730
-0,047000	-0,001729
-0,038950	-0,001727
-0,030850	-0,001727
-0,022800	-0,001724
-0,014750	-0,001722
-0,006700	-0,001721
0,001350	-0,001720
0,009400	-0,001719
0,017450	-0,001718
0,025500	-0,001717
0,033550	-0,001713
0,041600	-0,001710
0,049650	-0,001707
0,057700	-0,001705
0,065750	-0,001701
0,073850	-0,001699
[truncated: 568 more rows]
