# Supplementary material for: Increasing polymer molecular weight enables low-donor-content, efficient and scalable semi-transparent organic solar cells
Source: J Mater Chem A Mater. 2026 Jan 27;14(22):13688–706. doi: 10.1039/d5ta07234d (PMC12937936; doi:10.1039/d5ta07234d)
Supplement: TA-014-D5TA07234D-s001 [file TA-014-D5TA07234D-s001.zip › Datasets for Figures and tables/Figure_4/1.2_LOW/1.2_LOW_1.xls]

## Sheet: Hoja1
MMR.240618.CELL_02.	Voc (V)	Jsc (mA/cm^2)	FF %	Efficiency %	Rs (Ohm)	Rsh (Ohm)	Cell area (m^2)	Light power (W/m^2)	AVT (%)	APT (%)
L.01	0,68	-19,27	41,58	5,43	111,45	1127	0,000008	1000,00	18.3174	13.7403
L.02	0,68	-21,14	44,19	6,33	93,26	1557	0,000008	1000,00	21.2641	16.0041
L.03	0,68	-21,64	48,58	7,13	80,81	3550	0,000008	1000,00	23.767	17.9774
L.04	0,68	-22,78	53,03	8,19	67,84	3408	0,000008	1000,00	28.0226	21.5124
L.05	0,69	-22,60	57,41	8,90	57,20	4082	0,000008	1000,00	32.2021	24.9386
L.06	0,69	-22,40	61,90	9,51	52,11	11114	0,000008	1000,00	37.6779	29.5038
L.07	0,69	-23,51	53,71	8,66	70,83	2398	0,000008	1000,00	44.1104	35.0837
L.08	0,69	-23,21	66,68	10,74	41,68	9783	0,000008	1000,00	49.587	40.2224
L.09	0,69	-23,33	67,56	10,94	41,99	7254	0,000008	1000,00	58.428	48.9953
L.10	0,69	-16,45	59,42	6,70	51,07	4326	0,000008	1000,00	69.535	60.6843
L.11	0,69	-11,28	64,79	5,01	66,73	9065	0,000008	1000,00	76.9076	68.7024
L.12	0,69	-10,52	64,59	4,66	71,17	7256	0,000008	1000,00	78.576	70.3772
R.01	0,65	-20,15	43,14	5,68	104,78	1226	0,000008	1000,00	18.3174	13.7403
R.02	0,65	-21,37	45,51	6,36	91,22	1586	0,000008	1000,00	21.2641	16.0041
R.03	0,66	-23,31	48,13	7,42	70,25	1765	0,000008	1000,00	23.767	17.9774
R.04	0,66	-23,01	53,66	8,17	64,90	4189	0,000008	1000,00	28.0226	21.5124
R.05	0,66	-23,22	57,96	8,91	59,09	5483	0,000008	1000,00	32.2021	24.9386
R.06	0,67	-23,42	61,30	9,61	51,27	7987	0,000008	1000,00	37.6779	29.5038
R.07	0,67	-23,80	64,03	10,21	49,66	3557	0,000008	1000,00	44.1104	35.0837
R.08	0,68	-24,25	65,79	10,82	43,92	2585	0,000008	1000,00	49.587	40.2224
R.09	0,69	-23,27	66,39	10,60	41,32	6888	0,000008	1000,00	58.428	48.9953
R.10	0,69	-16,57	65,79	7,48	48,32	5397	0,000008	1000,00	69.535	60.6843
R.11	0,68	-11,53	64,10	5,01	66,88	12887	0,000008	1000,00	76.9076	68.7024
R.12	0,32	-10,61	0,00	4,22	306,90	439	0,000008	1000,00	78.576	70.3772
