# Supplementary material for: Increasing polymer molecular weight enables low-donor-content, efficient and scalable semi-transparent organic solar cells
Source: J Mater Chem A Mater. 2026 Jan 27;14(22):13688–706. doi: 10.1039/d5ta07234d (PMC12937936; doi:10.1039/d5ta07234d)
Supplement: TA-014-D5TA07234D-s001 [file TA-014-D5TA07234D-s001.zip › Datasets for Figures and tables/Figure_4/1.2_LOW/1.2_LOW_1_IV_curves.txt]

IV Curves for sample: 1.2_LOW_1
--- Sample: 1.2_LOW_1 - Device: L.01 ---
-0,200000	-0,001663
-0,191950	-0,001659
-0,183900	-0,001657
-0,175850	-0,001653
-0,167800	-0,001648
-0,159750	-0,001645
-0,151700	-0,001640
-0,143600	-0,001636
-0,135550	-0,001632
-0,127500	-0,001629
-0,119450	-0,001625
-0,111400	-0,001621
-0,103350	-0,001616
-0,095300	-0,001610
-0,087250	-0,001604
-0,079200	-0,001600
-0,071150	-0,001595
-0,063100	-0,001589
-0,055050	-0,001583
-0,047000	-0,001578
-0,038950	-0,001572
-0,030850	-0,001566
-0,022800	-0,001560
-0,014750	-0,001555
-0,006700	-0,001548
0,001350	-0,001541
0,009400	-0,001534
0,017450	-0,001527
0,025500	-0,001519
0,033550	-0,001513
0,041600	-0,001506
0,049650	-0,001499
0,057700	-0,001493
0,065750	-0,001486
0,073850	-0,001478
0,081900	-0,001470
0,089950	-0,001462
0,098000	-0,001453
0,106050	-0,001445
0,114100	-0,001436
0,122150	-0,001426
0,130200	-0,001416
0,138250	-0,001407
0,146300	-0,001399
0,154350	-0,001390
0,162400	-0,001380
0,170450	-0,001371
0,178500	-0,001362
0,186600	-0,001353
0,194650	-0,001343
0,202700	-0,001333
0,210750	-0,001322
0,218800	-0,001312
0,226850	-0,001302
0,234900	-0,001292
0,242950	-0,001281
0,251000	-0,001270
0,259050	-0,001259
0,267100	-0,001249
0,275150	-0,001239
0,283200	-0,001229
0,291300	-0,001218
0,299350	-0,001206
0,307400	-0,001193
0,315450	-0,001181
0,323500	-0,001169
0,331550	-0,001157
0,339600	-0,001146
0,347650	-0,001134
0,355700	-0,001121
0,363750	-0,001108
0,371800	-0,001096
0,379850	-0,001083
0,387900	-0,001070
0,395950	-0,001056
0,404050	-0,001042
0,412100	-0,001028
0,420150	-0,001015
0,428200	-0,001001
0,436250	-0,000987
0,444300	-0,000973
0,452350	-0,000958
0,460400	-0,000943
0,468450	-0,000927
0,476500	-0,000911
0,484550	-0,000894
0,492600	-0,000877
0,500650	-0,000859
0,508700	-0,000841
0,516800	-0,000822
0,524850	-0,000801
0,532900	-0,000779
0,540950	-0,000756
0,549000	-0,000732
0,557050	-0,000707
0,565100	-0,000680
0,573150	-0,000651
0,581200	-0,000621
0,589250	-0,000588
0,597300	-0,000553
0,605350	-0,000515
0,613400	-0,000474
0,621500	-0,000429
0,629550	-0,000381
0,637600	-0,000330
0,645650	-0,000275
0,653700	-0,000216
0,661750	-0,000154
0,669800	-8,808752E-5
0,677850	-1,794680E-5
0,685900	5,606810E-5
0,693950	0,000135
0,702000	0,000216
0,710050	0,000300
0,718100	0,000389
0,726200	0,000481
0,734250	0,000576
0,742300	0,000673
0,750350	0,000775
0,758400	0,000879
0,766450	0,000985
0,774500	0,001095
0,782550	0,001208
0,790600	0,001322
0,798650	0,001439
0,806700	0,001558
0,814750	0,001679
0,822800	0,001802
0,830850	0,001928
0,838950	0,002056
0,847000	0,002185
0,855050	0,002316
0,863100	0,002448
0,871150	0,002583
0,879200	0,002719
0,887250	0,002855
0,895300	0,002994
0,903350	0,003135
0,911400	0,003275
0,919450	0,003418
0,927500	0,003562
0,935550	0,003707
0,943650	0,003854
0,951700	0,004001
0,959750	0,004149
0,967800	0,004298
0,975850	0,004448
0,983900	0,004599
0,991950	0,004752
1,000000	0,004905
--- Sample: 1.2_LOW_1 - Device: L.02 ---
-0,200000	-0,001782
-0,191950	-0,001779
-0,183900	-0,001776
-0,175850	-0,001774
-0,167800	-0,001772
-0,159750	-0,001771
-0,151700	-0,001769
-0,143600	-0,001766
-0,135550	-0,001762
-0,127500	-0,001757
-0,119450	-0,001753
-0,111400	-0,001750
-0,103350	-0,001748
-0,095300	-0,001745
-0,087250	-0,001741
-0,079200	-0,001738
-0,071150	-0,001734
-0,063100	-0,001729
-0,055050	-0,001723
-0,047000	-0,001718
-0,038950	-0,001713
-0,030850	-0,001710
-0,022800	-0,001705
-0,014750	-0,001701
-0,006700	-0,001696
0,001350	-0,001691
0,009400	-0,001686
0,017450	-0,001680
0,025500	-0,001674
0,033550	-0,001668
0,041600	-0,001662
0,049650	-0,001656
0,057700	-0,001650
0,065750	-0,001643
0,073850	-0,001637
0,081900	-0,001631
0,089950	-0,001623
0,098000	-0,001616
0,106050	-0,001609
0,114100	-0,001602
0,122150	-0,001594
0,130200	-0,001586
0,138250	-0,001578
0,146300	-0,001570
0,154350	-0,001562
0,162400	-0,001553
0,170450	-0,001544
0,178500	-0,001534
0,186600	-0,001525
0,194650	-0,001517
0,202700	-0,001508
0,210750	-0,001498
0,218800	-0,001488
0,226850	-0,001479
0,234900	-0,001469
0,242950	-0,001459
0,251000	-0,001448
0,259050	-0,001437
0,267100	-0,001426
0,275150	-0,001415
0,283200	-0,001403
0,291300	-0,001392
0,299350	-0,001380
0,307400	-0,001366
0,315450	-0,001355
0,323500	-0,001344
0,331550	-0,001332
0,339600	-0,001320
0,347650	-0,001306
0,355700	-0,001293
0,363750	-0,001279
0,371800	-0,001266
0,379850	-0,001252
0,387900	-0,001239
0,395950	-0,001225
0,404050	-0,001210
0,412100	-0,001195
0,420150	-0,001180
0,428200	-0,001165
0,436250	-0,001150
0,444300	-0,001134
0,452350	-0,001117
0,460400	-0,001099
0,468450	-0,001081
0,476500	-0,001063
0,484550	-0,001044
0,492600	-0,001025
0,500650	-0,001005
0,508700	-0,000983
0,516800	-0,000960
0,524850	-0,000937
0,532900	-0,000913
0,540950	-0,000887
0,549000	-0,000860
0,557050	-0,000831
0,565100	-0,000801
0,573150	-0,000767
0,581200	-0,000731
0,589250	-0,000692
0,597300	-0,000650
0,605350	-0,000605
0,613400	-0,000556
0,621500	-0,000504
0,629550	-0,000448
0,637600	-0,000387
0,645650	-0,000322
0,653700	-0,000253
0,661750	-0,000178
0,669800	-9,971776E-5
0,677850	-1,589127E-5
0,685900	7,279922E-5
0,693950	0,000166
0,702000	0,000264
0,710050	0,000366
0,718100	0,000473
0,726200	0,000584
0,734250	0,000699
0,742300	0,000818
0,750350	0,000941
0,758400	0,001069
0,766450	0,001198
0,774500	0,001332
0,782550	0,001469
0,790600	0,001609
0,798650	0,001753
0,806700	0,001899
0,814750	0,002048
0,822800	0,002200
0,830850	0,002355
0,838950	0,002513
0,847000	0,002673
0,855050	0,002835
0,863100	0,002998
0,871150	0,003165
0,879200	0,003333
0,887250	0,003503
0,895300	0,003675
0,903350	0,003850
0,911400	0,004025
0,919450	0,004203
0,927500	0,004382
0,935550	0,004563
0,943650	0,004746
0,951700	0,004929
0,959750	0,005115
0,967800	0,005302
0,975850	0,005491
0,983900	0,005680
0,991950	0,005871
1,000000	0,006063
--- Sample: 1.2_LOW_1 - Device: L.03 ---
-0,200000	-0,001784
-0,191950	-0,001785
-0,183900	-0,001782
-0,175850	-0,001780
-0,167800	-0,001778
-0,159750	-0,001776
-0,151700	-0,001774
-0,143600	-0,001771
-0,135550	-0,001769
-0,127500	-0,001767
-0,119450	-0,001766
-0,111400	-0,001765
-0,103350	-0,001762
-0,095300	-0,001758
-0,087250	-0,001755
-0,079200	-0,001754
-0,071150	-0,001754
-0,063100	-0,001752
-0,055050	-0,001750
-0,047000	-0,001746
-0,038950	-0,001742
-0,030850	-0,001739
-0,022800	-0,001738
-0,014750	-0,001736
-0,006700	-0,001734
0,001350	-0,001732
0,009400	-0,001730
0,017450	-0,001727
0,025500	-0,001722
0,033550	-0,001718
0,041600	-0,001714
0,049650	-0,001710
0,057700	-0,001706
0,065750	-0,001703
0,073850	-0,001697
0,081900	-0,001691
0,089950	-0,001687
0,098000	-0,001684
0,106050	-0,001680
0,114100	-0,001675
0,122150	-0,001668
0,130200	-0,001662
0,138250	-0,001656
0,146300	-0,001650
0,154350	-0,001645
0,162400	-0,001641
0,170450	-0,001635
0,178500	-0,001627
0,186600	-0,001620
0,194650	-0,001614
0,202700	-0,001606
0,210750	-0,001599
0,218800	-0,001591
0,226850	-0,001583
0,234900	-0,001576
0,242950	-0,001567
0,251000	-0,001558
0,259050	-0,001549
0,267100	-0,001541
0,275150	-0,001533
0,283200	-0,001524
0,291300	-0,001514
0,299350	-0,001504
0,307400	-0,001495
0,315450	-0,001485
0,323500	-0,001474
0,331550	-0,001463
0,339600	-0,001451
0,347650	-0,001438
0,355700	-0,001426
0,363750	-0,001413
0,371800	-0,001400
0,379850	-0,001387
0,387900	-0,001375
0,395950	-0,001361
0,404050	-0,001346
0,412100	-0,001331
0,420150	-0,001316
0,428200	-0,001301
0,436250	-0,001286
0,444300	-0,001269
0,452350	-0,001252
0,460400	-0,001235
0,468450	-0,001216
0,476500	-0,001196
0,484550	-0,001177
0,492600	-0,001157
0,500650	-0,001136
0,508700	-0,001113
0,516800	-0,001089
0,524850	-0,001064
0,532900	-0,001039
0,540950	-0,001011
0,549000	-0,000981
0,557050	-0,000950
0,565100	-0,000916
0,573150	-0,000879
0,581200	-0,000839
0,589250	-0,000795
0,597300	-0,000748
0,605350	-0,000698
0,613400	-0,000645
0,621500	-0,000586
0,629550	-0,000523
0,637600	-0,000454
0,645650	-0,000380
0,653700	-0,000300
0,661750	-0,000215
0,669800	-0,000125
0,677850	-2,866166E-5
0,685900	7,396752E-5
0,693950	0,000183
0,702000	0,000297
0,710050	0,000417
0,718100	0,000542
0,726200	0,000674
0,734250	0,000810
0,742300	0,000950
0,750350	0,001097
0,758400	0,001248
0,766450	0,001403
0,774500	0,001563
0,782550	0,001728
0,790600	0,001896
0,798650	0,002068
0,806700	0,002245
0,814750	0,002425
0,822800	0,002608
0,830850	0,002795
0,838950	0,002986
0,847000	0,003180
0,855050	0,003377
0,863100	0,003576
0,871150	0,003778
0,879200	0,003984
0,887250	0,004190
0,895300	0,004401
0,903350	0,004614
0,911400	0,004828
0,919450	0,005046
0,927500	0,005266
0,935550	0,005488
0,943650	0,005713
0,951700	0,005938
0,959750	0,006166
0,967800	0,006396
0,975850	0,006627
0,983900	0,006860
0,991950	0,007095
1,000000	0,007332
--- Sample: 1.2_LOW_1 - Device: L.04 ---
-0,200000	-0,001860
-0,191950	-0,001859
-0,183900	-0,001857
-0,175850	-0,001856
-0,167800	-0,001855
-0,159750	-0,001855
-0,151700	-0,001852
-0,143600	-0,001851
-0,135550	-0,001851
-0,127500	-0,001850
-0,119450	-0,001848
-0,111400	-0,001847
-0,103350	-0,001845
-0,095300	-0,001845
-0,087250	-0,001843
-0,079200	-0,001841
-0,071150	-0,001839
-0,063100	-0,001837
-0,055050	-0,001835
-0,047000	-0,001832
-0,038950	-0,001830
-0,030850	-0,001828
-0,022800	-0,001827
-0,014750	-0,001825
-0,006700	-0,001824
0,001350	-0,001822
0,009400	-0,001820
0,017450	-0,001816
0,025500	-0,001812
0,033550	-0,001809
0,041600	-0,001808
0,049650	-0,001805
0,057700	-0,001802
0,065750	-0,001800
0,073850	-0,001797
0,081900	-0,001794
0,089950	-0,001789
0,098000	-0,001785
0,106050	-0,001782
0,114100	-0,001779
0,122150	-0,001777
0,130200	-0,001772
0,138250	-0,001769
0,146300	-0,001765
0,154350	-0,001761
0,162400	-0,001757
0,170450	-0,001752
0,178500	-0,001747
0,186600	-0,001743
0,194650	-0,001738
0,202700	-0,001734
0,210750	-0,001729
0,218800	-0,001724
0,226850	-0,001716
0,234900	-0,001708
0,242950	-0,001702
0,251000	-0,001696
0,259050	-0,001690
0,267100	-0,001685
0,275150	-0,001678
0,283200	-0,001669
0,291300	-0,001661
0,299350	-0,001653
0,307400	-0,001645
0,315450	-0,001637
0,323500	-0,001627
0,331550	-0,001617
0,339600	-0,001606
0,347650	-0,001596
0,355700	-0,001586
0,363750	-0,001575
0,371800	-0,001564
0,379850	-0,001553
0,387900	-0,001542
0,395950	-0,001529
0,404050	-0,001516
0,412100	-0,001502
0,420150	-0,001488
0,428200	-0,001473
0,436250	-0,001457
0,444300	-0,001439
0,452350	-0,001422
0,460400	-0,001405
0,468450	-0,001388
0,476500	-0,001370
0,484550	-0,001351
0,492600	-0,001330
0,500650	-0,001307
0,508700	-0,001284
0,516800	-0,001260
0,524850	-0,001235
0,532900	-0,001208
0,540950	-0,001177
0,549000	-0,001144
0,557050	-0,001110
0,565100	-0,001072
0,573150	-0,001032
0,581200	-0,000988
0,589250	-0,000939
0,597300	-0,000887
0,605350	-0,000830
0,613400	-0,000770
0,621500	-0,000703
0,629550	-0,000630
0,637600	-0,000550
0,645650	-0,000464
0,653700	-0,000371
0,661750	-0,000271
0,669800	-0,000163
0,677850	-4,886234E-5
0,685900	7,287584E-5
0,693950	0,000204
0,702000	0,000340
0,710050	0,000484
0,718100	0,000636
0,726200	0,000795
0,734250	0,000960
0,742300	0,001131
0,750350	0,001308
0,758400	0,001492
0,766450	0,001680
0,774500	0,001875
0,782550	0,002076
0,790600	0,002280
0,798650	0,002490
0,806700	0,002706
0,814750	0,002925
0,822800	0,003148
0,830850	0,003376
0,838950	0,003610
0,847000	0,003846
0,855050	0,004086
0,863100	0,004328
0,871150	0,004575
0,879200	0,004826
0,887250	0,005079
0,895300	0,005336
0,903350	0,005595
0,911400	0,005856
0,919450	0,006122
0,927500	0,006390
0,935550	0,006660
0,943650	0,006934
0,951700	0,007208
0,959750	0,007485
0,967800	0,007765
0,975850	0,008047
0,983900	0,008330
0,991950	0,008616
1,000000	0,008904
--- Sample: 1.2_LOW_1 - Device: L.05 ---
-0,200000	-0,001827
-0,191950	-0,001825
-0,183900	-0,001826
-0,175850	-0,001827
-0,167800	-0,001827
-0,159750	-0,001826
-0,151700	-0,001824
-0,143600	-0,001823
-0,135550	-0,001823
-0,127500	-0,001822
-0,119450	-0,001821
-0,111400	-0,001822
-0,103350	-0,001821
-0,095300	-0,001819
-0,087250	-0,001817
-0,079200	-0,001816
-0,071150	-0,001814
-0,063100	-0,001814
-0,055050	-0,001812
-0,047000	-0,001812
-0,038950	-0,001811
-0,030850	-0,001809
-0,022800	-0,001808
-0,014750	-0,001808
-0,006700	-0,001808
0,001350	-0,001808
0,009400	-0,001805
0,017450	-0,001802
0,025500	-0,001799
0,033550	-0,001797
0,041600	-0,001797
0,049650	-0,001795
0,057700	-0,001794
0,065750	-0,001792
0,073850	-0,001789
0,081900	-0,001787
0,089950	-0,001786
0,098000	-0,001786
0,106050	-0,001786
0,114100	-0,001783
0,122150	-0,001780
0,130200	-0,001777
0,138250	-0,001773
0,146300	-0,001771
0,154350	-0,001769
0,162400	-0,001767
0,170450	-0,001765
0,178500	-0,001762
0,186600	-0,001760
0,194650	-0,001757
0,202700	-0,001753
0,210750	-0,001750
0,218800	-0,001746
0,226850	-0,001744
0,234900	-0,001740
0,242950	-0,001734
0,251000	-0,001730
0,259050	-0,001724
0,267100	-0,001721
0,275150	-0,001718
0,283200	-0,001714
0,291300	-0,001710
0,299350	-0,001704
0,307400	-0,001698
0,315450	-0,001692
0,323500	-0,001685
0,331550	-0,001679
0,339600	-0,001672
0,347650	-0,001664
0,355700	-0,001657
0,363750	-0,001650
0,371800	-0,001641
0,379850	-0,001632
0,387900	-0,001623
0,395950	-0,001613
0,404050	-0,001603
0,412100	-0,001591
0,420150	-0,001579
0,428200	-0,001567
0,436250	-0,001555
0,444300	-0,001541
0,452350	-0,001528
0,460400	-0,001513
0,468450	-0,001497
0,476500	-0,001480
0,484550	-0,001461
0,492600	-0,001442
0,500650	-0,001421
0,508700	-0,001399
0,516800	-0,001375
0,524850	-0,001350
0,532900	-0,001323
0,540950	-0,001293
0,549000	-0,001262
0,557050	-0,001227
0,565100	-0,001189
0,573150	-0,001147
0,581200	-0,001102
0,589250	-0,001052
0,597300	-0,000997
0,605350	-0,000936
0,613400	-0,000870
0,621500	-0,000797
0,629550	-0,000717
0,637600	-0,000631
0,645650	-0,000537
0,653700	-0,000434
0,661750	-0,000324
0,669800	-0,000205
0,677850	-7,673456E-5
0,685900	5,814693E-5
0,693950	0,000205
0,702000	0,000357
0,710050	0,000519
0,718100	0,000689
0,726200	0,000868
0,734250	0,001054
0,742300	0,001246
0,750350	0,001446
0,758400	0,001654
0,766450	0,001866
0,774500	0,002086
0,782550	0,002313
0,790600	0,002544
0,798650	0,002782
0,806700	0,003025
0,814750	0,003273
0,822800	0,003525
0,830850	0,003783
0,838950	0,004046
0,847000	0,004314
0,855050	0,004585
0,863100	0,004859
0,871150	0,005138
0,879200	0,005420
0,887250	0,005705
0,895300	0,005994
0,903350	0,006287
0,911400	0,006581
0,919450	0,006880
0,927500	0,007182
0,935550	0,007486
0,943650	0,007795
0,951700	0,008103
0,959750	0,008416
0,967800	0,008730
0,975850	0,009048
0,983900	0,009365
0,991950	0,009687
1,000000	0,010010
--- Sample: 1.2_LOW_1 - Device: L.06 ---
-0,200000	-0,001813
-0,191950	-0,001812
-0,183900	-0,001812
-0,175850	-0,001811
-0,167800	-0,001811
-0,159750	-0,001811
-0,151700	-0,001810
-0,143600	-0,001808
-0,135550	-0,001808
-0,127500	-0,001807
-0,119450	-0,001808
-0,111400	-0,001807
-0,103350	-0,001806
-0,095300	-0,001805
-0,087250	-0,001803
-0,079200	-0,001802
-0,071150	-0,001802
-0,063100	-0,001802
-0,055050	-0,001802
-0,047000	-0,001800
-0,038950	-0,001799
-0,030850	-0,001797
-0,022800	-0,001795
-0,014750	-0,001794
-0,006700	-0,001793
0,001350	-0,001792
0,009400	-0,001791
0,017450	-0,001791
0,025500	-0,001789
0,033550	-0,001788
0,041600	-0,001787
0,049650	-0,001787
0,057700	-0,001788
0,065750	-0,001787
0,073850	-0,001784
0,081900	-0,001781
0,089950	-0,001779
0,098000	-0,001778
0,106050	-0,001778
0,114100	-0,001777
0,122150	-0,001775
0,130200	-0,001773
0,138250	-0,001769
0,146300	-0,001767
0,154350	-0,001766
0,162400	-0,001765
0,170450	-0,001765
0,178500	-0,001763
0,186600	-0,001761
0,194650	-0,001757
0,202700	-0,001754
0,210750	-0,001752
0,218800	-0,001749
0,226850	-0,001747
0,234900	-0,001745
0,242950	-0,001742
0,251000	-0,001739
0,259050	-0,001738
0,267100	-0,001736
0,275150	-0,001733
0,283200	-0,001731
0,291300	-0,001727
0,299350	-0,001723
0,307400	-0,001719
0,315450	-0,001715
0,323500	-0,001711
0,331550	-0,001707
0,339600	-0,001702
0,347650	-0,001697
0,355700	-0,001694
0,363750	-0,001689
0,371800	-0,001684
0,379850	-0,001678
0,387900	-0,001670
0,395950	-0,001663
0,404050	-0,001655
0,412100	-0,001647
0,420150	-0,001639
0,428200	-0,001628
0,436250	-0,001619
0,444300	-0,001608
0,452350	-0,001597
0,460400	-0,001586
0,468450	-0,001574
0,476500	-0,001560
0,484550	-0,001545
0,492600	-0,001529
0,500650	-0,001512
0,508700	-0,001494
0,516800	-0,001472
0,524850	-0,001449
0,532900	-0,001424
0,540950	-0,001395
0,549000	-0,001364
0,557050	-0,001331
0,565100	-0,001295
0,573150	-0,001255
0,581200	-0,001210
0,589250	-0,001159
0,597300	-0,001103
0,605350	-0,001042
0,613400	-0,000976
0,621500	-0,000900
0,629550	-0,000817
0,637600	-0,000726
0,645650	-0,000626
0,653700	-0,000516
0,661750	-0,000397
0,669800	-0,000268
0,677850	-0,000128
0,685900	2,231943E-5
0,693950	0,000181
0,702000	0,000349
0,710050	0,000528
0,718100	0,000717
0,726200	0,000915
0,734250	0,001121
0,742300	0,001335
0,750350	0,001558
0,758400	0,001789
0,766450	0,002026
0,774500	0,002271
0,782550	0,002524
0,790600	0,002781
0,798650	0,003047
0,806700	0,003318
0,814750	0,003594
0,822800	0,003875
0,830850	0,004163
0,838950	0,004456
0,847000	0,004753
0,855050	0,005055
0,863100	0,005360
0,871150	0,005670
0,879200	0,005983
0,887250	0,006300
0,895300	0,006621
0,903350	0,006946
0,911400	0,007272
0,919450	0,007603
0,927500	0,007937
0,935550	0,008274
0,943650	0,008616
0,951700	0,008957
0,959750	0,009302
0,967800	0,009650
0,975850	0,010001
0,983900	0,010352
0,991950	0,010710
1,000000	0,011066
--- Sample: 1.2_LOW_1 - Device: L.07 ---
-0,200000	-0,001971
-0,191950	-0,001968
-0,183900	-0,001963
-0,175850	-0,001958
-0,167800	-0,001954
-0,159750	-0,001952
-0,151700	-0,001949
-0,143600	-0,001946
-0,135550	-0,001943
-0,127500	-0,001941
-0,119450	-0,001937
-0,111400	-0,001934
-0,103350	-0,001931
-0,095300	-0,001929
-0,087250	-0,001926
-0,079200	-0,001922
-0,071150	-0,001918
-0,063100	-0,001913
-0,055050	-0,001908
-0,047000	-0,001903
-0,038950	-0,001899
-0,030850	-0,001897
-0,022800	-0,001893
-0,014750	-0,001888
-0,006700	-0,001885
0,001350	-0,001881
0,009400	-0,001878
0,017450	-0,001875
0,025500	-0,001872
0,033550	-0,001868
0,041600	-0,001863
0,049650	-0,001859
0,057700	-0,001856
0,065750	-0,001852
0,073850	-0,001847
0,081900	-0,001843
0,089950	-0,001839
0,098000	-0,001835
0,106050	-0,001831
0,114100	-0,001825
0,122150	-0,001821
0,130200	-0,001816
0,138250	-0,001810
0,146300	-0,001802
0,154350	-0,001797
0,162400	-0,001793
0,170450	-0,001788
0,178500	-0,001783
0,186600	-0,001780
0,194650	-0,001774
0,202700	-0,001766
0,210750	-0,001760
0,218800	-0,001755
0,226850	-0,001749
0,234900	-0,001743
0,242950	-0,001737
0,251000	-0,001731
0,259050	-0,001723
0,267100	-0,001715
0,275150	-0,001709
0,283200	-0,001705
0,291300	-0,001698
0,299350	-0,001691
0,307400	-0,001684
0,315450	-0,001678
0,323500	-0,001668
0,331550	-0,001661
0,339600	-0,001654
0,347650	-0,001647
0,355700	-0,001638
0,363750	-0,001628
0,371800	-0,001617
0,379850	-0,001605
0,387900	-0,001593
0,395950	-0,001581
0,404050	-0,001569
0,412100	-0,001557
0,420150	-0,001548
0,428200	-0,001536
0,436250	-0,001525
0,444300	-0,001513
0,452350	-0,001497
0,460400	-0,001482
0,468450	-0,001462
0,476500	-0,001444
0,484550	-0,001421
0,492600	-0,001403
0,500650	-0,001384
0,508700	-0,001359
0,516800	-0,001336
0,524850	-0,001309
0,532900	-0,001280
0,540950	-0,001249
0,549000	-0,001216
0,557050	-0,001177
0,565100	-0,001136
0,573150	-0,001093
0,581200	-0,001043
0,589250	-0,000986
0,597300	-0,000929
0,605350	-0,000862
0,613400	-0,000791
0,621500	-0,000707
0,629550	-0,000617
0,637600	-0,000518
0,645650	-0,000421
0,653700	-0,000306
0,661750	-0,000179
0,669800	-4,543214E-5
0,677850	9,620378E-5
0,685900	-4,208384E-5
0,693950	0,000126
0,702000	0,000304
0,710050	0,000491
0,718100	0,000688
0,726200	0,000895
0,734250	0,001107
0,742300	0,001328
0,750350	0,001557
0,758400	0,001793
0,766450	0,002034
0,774500	0,002283
0,782550	0,002539
0,790600	0,002798
0,798650	0,003064
0,806700	0,003336
0,814750	0,003614
0,822800	0,003894
0,830850	0,004180
0,838950	0,004472
0,847000	0,004768
0,855050	0,005066
0,863100	0,005367
0,871150	0,005673
0,879200	0,005982
0,887250	0,006293
0,895300	0,006607
0,903350	0,006926
0,911400	0,007244
0,919450	0,007568
0,927500	0,007891
0,935550	0,008220
0,943650	0,008552
0,951700	0,008880
0,959750	0,009212
0,967800	0,009549
0,975850	0,009888
0,983900	0,010219
0,991950	0,010544
1,000000	0,010882
--- Sample: 1.2_LOW_1 - Device: L.08 ---
-0,200000	-0,001881
-0,191950	-0,001881
-0,183900	-0,001877
-0,175850	-0,001877
-0,167800	-0,001876
-0,159750	-0,001876
-0,151700	-0,001877
-0,143600	-0,001876
-0,135550	-0,001874
-0,127500	-0,001869
-0,119450	-0,001869
-0,111400	-0,001870
-0,103350	-0,001869
-0,095300	-0,001868
-0,087250	-0,001868
-0,079200	-0,001868
-0,071150	-0,001868
-0,063100	-0,001867
-0,055050	-0,001867
-0,047000	-0,001865
-0,038950	-0,001860
-0,030850	-0,001861
-0,022800	-0,001861
-0,014750	-0,001858
-0,006700	-0,001858
0,001350	-0,001856
0,009400	-0,001856
0,017450	-0,001855
0,025500	-0,001854
0,033550	-0,001851
0,041600	-0,001850
0,049650	-0,001849
0,057700	-0,001849
0,065750	-0,001850
0,073850	-0,001851
0,081900	-0,001849
0,089950	-0,001846
0,098000	-0,001843
0,106050	-0,001842
0,114100	-0,001841
0,122150	-0,001838
0,130200	-0,001837
0,138250	-0,001836
0,146300	-0,001835
0,154350	-0,001833
0,162400	-0,001833
0,170450	-0,001833
0,178500	-0,001831
0,186600	-0,001830
0,194650	-0,001829
0,202700	-0,001828
0,210750	-0,001826
0,218800	-0,001822
0,226850	-0,001818
0,234900	-0,001817
0,242950	-0,001815
0,251000	-0,001813
0,259050	-0,001812
0,267100	-0,001811
0,275150	-0,001810
0,283200	-0,001809
0,291300	-0,001805
0,299350	-0,001801
0,307400	-0,001798
0,315450	-0,001797
0,323500	-0,001796
0,331550	-0,001794
0,339600	-0,001791
0,347650	-0,001787
0,355700	-0,001783
0,363750	-0,001781
0,371800	-0,001777
0,379850	-0,001773
0,387900	-0,001769
0,395950	-0,001764
0,404050	-0,001759
0,412100	-0,001755
0,420150	-0,001748
0,428200	-0,001741
0,436250	-0,001734
0,444300	-0,001729
0,452350	-0,001725
0,460400	-0,001719
0,468450	-0,001711
0,476500	-0,001700
0,484550	-0,001689
0,492600	-0,001678
0,500650	-0,001667
0,508700	-0,001654
0,516800	-0,001641
0,524850	-0,001626
0,532900	-0,001607
0,540950	-0,001586
0,549000	-0,001565
0,557050	-0,001539
0,565100	-0,001509
0,573150	-0,001474
0,581200	-0,001435
0,589250	-0,001390
0,597300	-0,001341
0,605350	-0,001283
0,613400	-0,001217
0,621500	-0,001143
0,629550	-0,001058
0,637600	-0,000963
0,645650	-0,000857
0,653700	-0,000738
0,661750	-0,000606
0,669800	-0,000459
0,677850	-0,000300
0,685900	-0,000128
0,693950	5,842718E-5
0,702000	0,000258
0,710050	0,000471
0,718100	0,000695
0,726200	0,000932
0,734250	0,001180
0,742300	0,001438
0,750350	0,001707
0,758400	0,001986
0,766450	0,002272
0,774500	0,002569
0,782550	0,002873
0,790600	0,003184
0,798650	0,003503
0,806700	0,003829
0,814750	0,004161
0,822800	0,004498
0,830850	0,004842
0,838950	0,005192
0,847000	0,005547
0,855050	0,005906
0,863100	0,006268
0,871150	0,006636
0,879200	0,007008
0,887250	0,007382
0,895300	0,007762
0,903350	0,008145
0,911400	0,008528
0,919450	0,008918
0,927500	0,009310
0,935550	0,009705
0,943650	0,010104
0,951700	0,010506
0,959750	0,010908
0,967800	0,011314
0,975850	0,011721
0,983900	0,012129
0,991950	0,012541
1,000000	0,012954
--- Sample: 1.2_LOW_1 - Device: L.09 ---
-0,200000	-0,001890
-0,191950	-0,001890
-0,183900	-0,001888
-0,175850	-0,001887
-0,167800	-0,001886
-0,159750	-0,001885
-0,151700	-0,001884
-0,143600	-0,001883
-0,135550	-0,001884
-0,127500	-0,001884
-0,119450	-0,001883
-0,111400	-0,001881
-0,103350	-0,001881
-0,095300	-0,001879
-0,087250	-0,001878
-0,079200	-0,001877
-0,071150	-0,001877
-0,063100	-0,001876
-0,055050	-0,001873
-0,047000	-0,001871
-0,038950	-0,001871
-0,030850	-0,001871
-0,022800	-0,001870
-0,014750	-0,001869
-0,006700	-0,001867
0,001350	-0,001867
0,009400	-0,001866
0,017450	-0,001865
0,025500	-0,001863
0,033550	-0,001863
0,041600	-0,001862
0,049650	-0,001861
0,057700	-0,001860
0,065750	-0,001859
0,073850	-0,001857
0,081900	-0,001853
0,089950	-0,001852
0,098000	-0,001850
0,106050	-0,001850
0,114100	-0,001848
0,122150	-0,001847
0,130200	-0,001845
0,138250	-0,001843
0,146300	-0,001842
0,154350	-0,001841
0,162400	-0,001840
0,170450	-0,001840
0,178500	-0,001839
0,186600	-0,001836
0,194650	-0,001833
0,202700	-0,001830
0,210750	-0,001828
0,218800	-0,001827
0,226850	-0,001824
0,234900	-0,001821
0,242950	-0,001820
0,251000	-0,001817
0,259050	-0,001816
0,267100	-0,001814
0,275150	-0,001812
0,283200	-0,001809
0,291300	-0,001805
0,299350	-0,001804
0,307400	-0,001802
0,315450	-0,001799
0,323500	-0,001797
0,331550	-0,001795
0,339600	-0,001791
0,347650	-0,001787
0,355700	-0,001783
0,363750	-0,001778
0,371800	-0,001775
0,379850	-0,001772
0,387900	-0,001769
0,395950	-0,001765
0,404050	-0,001760
0,412100	-0,001755
0,420150	-0,001751
0,428200	-0,001745
0,436250	-0,001742
0,444300	-0,001735
0,452350	-0,001729
0,460400	-0,001723
0,468450	-0,001715
0,476500	-0,001707
0,484550	-0,001699
0,492600	-0,001691
0,500650	-0,001680
0,508700	-0,001669
0,516800	-0,001657
0,524850	-0,001644
0,532900	-0,001628
0,540950	-0,001612
0,549000	-0,001593
0,557050	-0,001571
0,565100	-0,001545
0,573150	-0,001516
0,581200	-0,001482
0,589250	-0,001446
0,597300	-0,001405
0,605350	-0,001356
0,613400	-0,001298
0,621500	-0,001230
0,629550	-0,001153
0,637600	-0,001065
0,645650	-0,000964
0,653700	-0,000850
0,661750	-0,000723
0,669800	-0,000583
0,677850	-0,000426
0,685900	-0,000256
0,693950	-7,302591E-5
0,702000	0,000126
0,710050	0,000339
0,718100	0,000566
0,726200	0,000806
0,734250	0,001057
0,742300	0,001319
0,750350	0,001592
0,758400	0,001875
0,766450	0,002166
0,774500	0,002468
0,782550	0,002778
0,790600	0,003094
0,798650	0,003419
0,806700	0,003750
0,814750	0,004088
0,822800	0,004431
0,830850	0,004780
0,838950	0,005136
0,847000	0,005496
0,855050	0,005861
0,863100	0,006228
0,871150	0,006600
0,879200	0,006977
0,887250	0,007356
0,895300	0,007739
0,903350	0,008126
0,911400	0,008514
0,919450	0,008907
0,927500	0,009303
0,935550	0,009702
0,943650	0,010104
0,951700	0,010508
0,959750	0,010912
0,967800	0,011320
0,975850	0,011730
0,983900	0,012140
0,991950	0,012553
1,000000	0,012969
--- Sample: 1.2_LOW_1 - Device: L.10 ---
-0,200000	-0,001365
-0,191950	-0,001363
-0,183900	-0,001360
-0,175850	-0,001359
-0,167800	-0,001357
-0,159750	-0,001355
-0,151700	-0,001351
-0,143600	-0,001348
-0,135550	-0,001346
-0,127500	-0,001344
-0,119450	-0,001343
-0,111400	-0,001341
-0,103350	-0,001339
-0,095300	-0,001337
-0,087250	-0,001334
-0,079200	-0,001331
-0,071150	-0,001330
-0,063100	-0,001330
-0,055050	-0,001330
-0,047000	-0,001328
-0,038950	-0,001325
-0,030850	-0,001322
-0,022800	-0,001320
-0,014750	-0,001319
-0,006700	-0,001318
0,001350	-0,001316
0,009400	-0,001313
0,017450	-0,001312
0,025500	-0,001309
0,033550	-0,001307
0,041600	-0,001305
0,049650	-0,001303
0,057700	-0,001302
0,065750	-0,001299
0,073850	-0,001296
0,081900	-0,001293
0,089950	-0,001290
0,098000	-0,001288
0,106050	-0,001287
0,114100	-0,001285
0,122150	-0,001283
0,130200	-0,001280
0,138250	-0,001277
0,146300	-0,001274
0,154350	-0,001271
0,162400	-0,001269
0,170450	-0,001266
0,178500	-0,001264
0,186600	-0,001260
0,194650	-0,001256
0,202700	-0,001251
0,210750	-0,001248
0,218800	-0,001245
0,226850	-0,001244
0,234900	-0,001241
0,242950	-0,001239
0,251000	-0,001235
0,259050	-0,001232
0,267100	-0,001228
0,275150	-0,001225
0,283200	-0,001221
0,291300	-0,001217
0,299350	-0,001213
0,307400	-0,001208
0,315450	-0,001202
0,323500	-0,001197
0,331550	-0,001194
0,339600	-0,001189
0,347650	-0,001185
0,355700	-0,001180
0,363750	-0,001175
0,371800	-0,001170
0,379850	-0,001166
0,387900	-0,001160
0,395950	-0,001154
0,404050	-0,001147
0,412100	-0,001142
0,420150	-0,001136
0,428200	-0,001129
0,436250	-0,001123
0,444300	-0,001118
0,452350	-0,001108
0,460400	-0,001099
0,468450	-0,001091
0,476500	-0,001081
0,484550	-0,001073
0,492600	-0,001064
0,500650	-0,001053
0,508700	-0,001045
0,516800	-0,001033
0,524850	-0,001018
0,532900	-0,001006
0,540950	-0,000991
0,549000	-0,000977
0,557050	-0,000960
0,565100	-0,000942
0,573150	-0,000922
0,581200	-0,000900
0,589250	-0,000878
0,597300	-0,000849
0,605350	-0,000813
0,613400	-0,000776
0,621500	-0,000733
0,629550	-0,000681
0,637600	-0,000623
0,645650	-0,000557
0,653700	-0,000474
0,661750	-0,000385
0,669800	-0,000279
0,677850	-0,000160
0,685900	-2,143692E-5
0,693950	0,000189
0,702000	0,000327
0,710050	0,001003
0,718100	0,000864
0,726200	0,001057
0,734250	0,001286
0,742300	0,001519
0,750350	0,001774
0,758400	0,002035
0,766450	0,002347
0,774500	0,002603
0,782550	0,002957
0,790600	0,003258
0,798650	0,003582
0,806700	0,003902
0,814750	0,004239
0,822800	0,004585
0,830850	0,004932
0,838950	0,005296
0,847000	0,005661
0,855050	0,006027
0,863100	0,006403
0,871150	0,006786
0,879200	0,007171
0,887250	0,007566
0,895300	0,007962
0,903350	0,008371
0,911400	0,008777
0,919450	0,009183
0,927500	0,009594
0,935550	0,009999
0,943650	0,010409
0,951700	0,010831
0,959750	0,011252
0,967800	0,011680
0,975850	0,012113
0,983900	0,012536
0,991950	0,012962
1,000000	0,013401
--- Sample: 1.2_LOW_1 - Device: L.11 ---
-0,200000	-0,000925
-0,191950	-0,000924
-0,183900	-0,000923
-0,175850	-0,000923
-0,167800	-0,000922
-0,159750	-0,000921
-0,151700	-0,000921
-0,143600	-0,000919
-0,135550	-0,000919
-0,127500	-0,000919
-0,119450	-0,000918
-0,111400	-0,000916
-0,103350	-0,000914
-0,095300	-0,000912
-0,087250	-0,000911
-0,079200	-0,000912
-0,071150	-0,000912
-0,063100	-0,000912
-0,055050	-0,000911
-0,047000	-0,000910
-0,038950	-0,000909
-0,030850	-0,000909
-0,022800	-0,000907
-0,014750	-0,000905
-0,006700	-0,000904
0,001350	-0,000903
0,009400	-0,000902
0,017450	-0,000902
0,025500	-0,000902
0,033550	-0,000901
0,041600	-0,000900
0,049650	-0,000900
0,057700	-0,000899
0,065750	-0,000897
0,073850	-0,000896
0,081900	-0,000894
0,089950	-0,000893
0,098000	-0,000892
0,106050	-0,000892
0,114100	-0,000891
0,122150	-0,000890
0,130200	-0,000888
0,138250	-0,000887
0,146300	-0,000885
0,154350	-0,000884
0,162400	-0,000883
0,170450	-0,000881
0,178500	-0,000880
0,186600	-0,000879
0,194650	-0,000877
0,202700	-0,000876
0,210750	-0,000875
0,218800	-0,000873
0,226850	-0,000872
0,234900	-0,000870
0,242950	-0,000868
0,251000	-0,000867
0,259050	-0,000865
0,267100	-0,000863
0,275150	-0,000861
0,283200	-0,000859
0,291300	-0,000858
0,299350	-0,000855
0,307400	-0,000854
0,315450	-0,000853
0,323500	-0,000851
0,331550	-0,000849
0,339600	-0,000848
0,347650	-0,000845
0,355700	-0,000842
0,363750	-0,000840
0,371800	-0,000837
0,379850	-0,000835
0,387900	-0,000833
0,395950	-0,000830
0,404050	-0,000827
0,412100	-0,000823
0,420150	-0,000820
0,428200	-0,000818
0,436250	-0,000814
0,444300	-0,000811
0,452350	-0,000806
0,460400	-0,000803
0,468450	-0,000799
0,476500	-0,000794
0,484550	-0,000789
0,492600	-0,000783
0,500650	-0,000777
0,508700	-0,000771
0,516800	-0,000764
0,524850	-0,000757
0,532900	-0,000749
0,540950	-0,000740
0,549000	-0,000731
0,557050	-0,000720
0,565100	-0,000708
0,573150	-0,000694
0,581200	-0,000679
0,589250	-0,000661
0,597300	-0,000640
0,605350	-0,000617
0,613400	-0,000590
0,621500	-0,000558
0,629550	-0,000522
0,637600	-0,000478
0,645650	-0,000426
0,653700	-0,000364
0,661750	-0,000292
0,669800	-0,000207
0,677850	-0,000110
0,685900	1,972614E-6
0,693950	0,000129
0,702000	0,000273
0,710050	0,000433
0,718100	0,000611
0,726200	0,000808
0,734250	0,001020
0,742300	0,001247
0,750350	0,001490
0,758400	0,001747
0,766450	0,002017
0,774500	0,002301
0,782550	0,002596
0,790600	0,002901
0,798650	0,003217
0,806700	0,003542
0,814750	0,003876
0,822800	0,004217
0,830850	0,004566
0,838950	0,004924
0,847000	0,005287
0,855050	0,005656
0,863100	0,006028
0,871150	0,006408
0,879200	0,006792
0,887250	0,007178
0,895300	0,007571
0,903350	0,007967
0,911400	0,008365
0,919450	0,008768
0,927500	0,009175
0,935550	0,009584
0,943650	0,009999
0,951700	0,010413
0,959750	0,010832
0,967800	0,011252
0,975850	0,011674
0,983900	0,012096
0,991950	0,012522
1,000000	0,012950
--- Sample: 1.2_LOW_1 - Device: L.12 ---
-0,200000	-0,000861
-0,191950	-0,000861
-0,183900	-0,000860
-0,175850	-0,000859
-0,167800	-0,000858
-0,159750	-0,000857
-0,151700	-0,000856
-0,143600	-0,000855
-0,135550	-0,000855
-0,127500	-0,000855
-0,119450	-0,000855
-0,111400	-0,000854
-0,103350	-0,000853
-0,095300	-0,000852
-0,087250	-0,000851
-0,079200	-0,000850
-0,071150	-0,000850
-0,063100	-0,000849
-0,055050	-0,000848
-0,047000	-0,000847
-0,038950	-0,000846
-0,030850	-0,000846
-0,022800	-0,000845
-0,014750	-0,000844
-0,006700	-0,000843
0,001350	-0,000842
0,009400	-0,000841
0,017450	-0,000839
0,025500	-0,000838
0,033550	-0,000837
0,041600	-0,000836
0,049650	-0,000835
0,057700	-0,000834
0,065750	-0,000833
0,073850	-0,000833
0,081900	-0,000832
0,089950	-0,000832
0,098000	-0,000831
0,106050	-0,000829
0,114100	-0,000829
0,122150	-0,000827
0,130200	-0,000826
0,138250	-0,000825
0,146300	-0,000823
0,154350	-0,000820
0,162400	-0,000819
0,170450	-0,000817
0,178500	-0,000818
0,186600	-0,000817
0,194650	-0,000815
0,202700	-0,000814
0,210750	-0,000812
0,218800	-0,000811
0,226850	-0,000811
0,234900	-0,000809
0,242950	-0,000808
0,251000	-0,000806
0,259050	-0,000805
0,267100	-0,000804
0,275150	-0,000803
0,283200	-0,000801
0,291300	-0,000798
0,299350	-0,000796
0,307400	-0,000793
0,315450	-0,000791
0,323500	-0,000790
0,331550	-0,000789
0,339600	-0,000787
0,347650	-0,000786
0,355700	-0,000783
0,363750	-0,000781
0,371800	-0,000778
0,379850	-0,000775
0,387900	-0,000773
0,395950	-0,000770
0,404050	-0,000768
0,412100	-0,000766
0,420150	-0,000763
0,428200	-0,000760
0,436250	-0,000757
0,444300	-0,000753
0,452350	-0,000749
0,460400	-0,000745
0,468450	-0,000740
0,476500	-0,000736
0,484550	-0,000731
0,492600	-0,000726
0,500650	-0,000721
0,508700	-0,000715
0,516800	-0,000709
0,524850	-0,000702
0,532900	-0,000695
0,540950	-0,000688
0,549000	-0,000679
0,557050	-0,000668
0,565100	-0,000657
0,573150	-0,000644
0,581200	-0,000629
0,589250	-0,000612
0,597300	-0,000593
0,605350	-0,000571
0,613400	-0,000546
0,621500	-0,000516
0,629550	-0,000481
0,637600	-0,000440
0,645650	-0,000391
0,653700	-0,000333
0,661750	-0,000267
0,669800	-0,000189
0,677850	-9,895214E-5
0,685900	5,820045E-6
0,693950	0,000126
0,702000	0,000261
0,710050	0,000411
0,718100	0,000579
0,726200	0,000763
0,734250	0,000962
0,742300	0,001175
0,750350	0,001404
0,758400	0,001646
0,766450	0,001900
0,774500	0,002167
0,782550	0,002446
0,790600	0,002733
0,798650	0,003032
0,806700	0,003339
0,814750	0,003654
0,822800	0,003976
0,830850	0,004306
0,838950	0,004644
0,847000	0,004987
0,855050	0,005336
0,863100	0,005688
0,871150	0,006046
0,879200	0,006410
0,887250	0,006775
0,895300	0,007146
0,903350	0,007521
0,911400	0,007897
0,919450	0,008278
0,927500	0,008663
0,935550	0,009051
0,943650	0,009443
0,951700	0,009834
0,959750	0,010229
0,967800	0,010629
0,975850	0,011028
0,983900	0,011428
0,991950	0,011830
1,000000	0,012235
--- Sample: 1.2_LOW_1 - Device: R.01 ---
-0,200000	-0,001724
-0,191950	-0,001720
-0,183900	-0,001718
-0,175850	-0,001715
-0,167800	-0,001712
-0,159750	-0,001708
-0,151700	-0,001704
-0,143600	-0,001701
-0,135550	-0,001697
-0,127500	-0,001692
-0,119450	-0,001688
-0,111400	-0,001682
-0,103350	-0,001678
-0,095300	-0,001674
-0,087250	-0,001671
-0,079200	-0,001666
-0,071150	-0,001661
-0,063100	-0,001656
-0,055050	-0,001651
-0,047000	-0,001646
-0,038950	-0,001641
-0,030850	-0,001635
-0,022800	-0,001630
-0,014750	-0,001624
-0,006700	-0,001618
0,001350	-0,001612
0,009400	-0,001605
0,017450	-0,001598
0,025500	-0,001592
0,033550	-0,001586
0,041600	-0,001578
0,049650	-0,001571
0,057700	-0,001564
0,065750	-0,001558
0,073850	-0,001550
0,081900	-0,001544
0,089950	-0,001537
0,098000	-0,001528
0,106050	-0,001518
0,114100	-0,001510
0,122150	-0,001502
0,130200	-0,001495
0,138250	-0,001488
0,146300	-0,001480
0,154350	-0,001470
0,162400	-0,001459
0,170450	-0,001450
0,178500	-0,001441
0,186600	-0,001432
0,194650	-0,001423
0,202700	-0,001414
0,210750	-0,001403
0,218800	-0,001392
0,226850	-0,001381
0,234900	-0,001372
0,242950	-0,001361
0,251000	-0,001351
0,259050	-0,001340
0,267100	-0,001328
0,275150	-0,001315
0,283200	-0,001304
0,291300	-0,001293
0,299350	-0,001282
0,307400	-0,001270
0,315450	-0,001258
0,323500	-0,001245
0,331550	-0,001232
0,339600	-0,001220
0,347650	-0,001207
0,355700	-0,001193
0,363750	-0,001179
0,371800	-0,001165
0,379850	-0,001150
0,387900	-0,001136
0,395950	-0,001121
0,404050	-0,001105
0,412100	-0,001089
0,420150	-0,001074
0,428200	-0,001057
0,436250	-0,001040
0,444300	-0,001023
0,452350	-0,001005
0,460400	-0,000987
0,468450	-0,000967
0,476500	-0,000947
0,484550	-0,000927
0,492600	-0,000904
0,500650	-0,000881
0,508700	-0,000857
0,516800	-0,000832
0,524850	-0,000804
0,532900	-0,000776
0,540950	-0,000746
0,549000	-0,000714
0,557050	-0,000679
0,565100	-0,000643
0,573150	-0,000603
0,581200	-0,000562
0,589250	-0,000516
0,597300	-0,000468
0,605350	-0,000416
0,613400	-0,000362
0,621500	-0,000303
0,629550	-0,000240
0,637600	-0,000173
0,645650	-0,000103
0,653700	-2,809936E-5
0,661750	5,102032E-5
0,669800	0,000134
0,677850	0,000221
0,685900	0,000312
0,693950	0,000407
0,702000	0,000505
0,710050	0,000608
0,718100	0,000715
0,726200	0,000825
0,734250	0,000939
0,742300	0,001055
0,750350	0,001176
0,758400	0,001299
0,766450	0,001425
0,774500	0,001555
0,782550	0,001687
0,790600	0,001822
0,798650	0,001960
0,806700	0,002100
0,814750	0,002244
0,822800	0,002389
0,830850	0,002537
0,838950	0,002687
0,847000	0,002840
0,855050	0,002994
0,863100	0,003150
0,871150	0,003309
0,879200	0,003469
0,887250	0,003631
0,895300	0,003795
0,903350	0,003961
0,911400	0,004128
0,919450	0,004297
0,927500	0,004468
0,935550	0,004640
0,943650	0,004814
0,951700	0,004988
0,959750	0,005165
0,967800	0,005343
0,975850	0,005523
0,983900	0,005703
0,991950	0,005884
1,000000	0,006067
--- Sample: 1.2_LOW_1 - Device: R.02 ---
-0,200000	-0,001795
-0,191950	-0,001793
-0,183900	-0,001792
-0,175850	-0,001792
-0,167800	-0,001788
-0,159750	-0,001785
-0,151700	-0,001782
-0,143600	-0,001779
-0,135550	-0,001774
-0,127500	-0,001770
-0,119450	-0,001767
-0,111400	-0,001765
-0,103350	-0,001762
-0,095300	-0,001759
-0,087250	-0,001757
-0,079200	-0,001754
-0,071150	-0,001751
-0,063100	-0,001746
-0,055050	-0,001739
-0,047000	-0,001734
-0,038950	-0,001729
-0,030850	-0,001724
-0,022800	-0,001721
-0,014750	-0,001718
-0,006700	-0,001714
0,001350	-0,001710
0,009400	-0,001704
0,017450	-0,001698
0,025500	-0,001691
0,033550	-0,001686
0,041600	-0,001681
0,049650	-0,001677
0,057700	-0,001672
0,065750	-0,001668
0,073850	-0,001660
[truncated: 1,474 more rows]
