# Supplementary material for: Increasing polymer molecular weight enables low-donor-content, efficient and scalable semi-transparent organic solar cells
Source: J Mater Chem A Mater. 2026 Jan 27;14(22):13688–706. doi: 10.1039/d5ta07234d (PMC12937936; doi:10.1039/d5ta07234d)
Supplement: TA-014-D5TA07234D-s001 [file TA-014-D5TA07234D-s001.zip › Datasets for Figures and tables/Figure_4/1.2_LOW/1.2_LOW_2.xls]

## Sheet: Hoja1
MM.231005.CELL_01.CONC_V	Voc (V)	Jsc (mA/cm^2)	FF %	Efficiency %	Rs (Ohm)	Rsh (Ohm)	Cell area (m^2)	Light power (W/m^2)	AVT (%)	APT (%)	Thickness (nm)
L.01	0,69	-23,10	52,12	8,35	64,16	3867	0,000008	1000,00	23.8172	31.1104	221.567
L.02	0,69	-23,23	55,81	9,00	55,37	2612	0,000008	1000,00	27.7591	35.7459	216.063
L.03	0,69	-23,24	58,29	9,40	49,38	3292	0,000008	1000,00	32.2497	40.8602	184.158
L.04	0,69	-23,42	62,65	10,18	46,13	5421	0,000008	1000,00	35.8922	44.8543	161.407
L.05	0,69	-23,26	64,03	10,33	42,93	4485	0,000008	1000,00	39.334	48.5636	158.17
L.06	0,69	-22,98	59,57	9,39	46,83	2374	0,000008	1000,00	42.8492	52.2522	141.417
L.07	0,68	-22,14	52,92	7,94	49,96	1259	0,000008	1000,00	47.2536	56.8166	127.123
L.08	0,06	-14,70	25,85	0,22	23,49	49	0,000008	1000,00	53.5541	63.1688	113.7
L.09	0,68	-15,17	53,13	5,46	64,72	2776	0,000008	1000,00	62.6917	71.9854	101.803
L.10	0,56	-5,52	47,00	1,44	331,31	5718	0,000008	1000,00	71.2531	79.7045	58.2867
L.11	0,52	-4,81	42,86	1,07	396,26	5175	0,000008	1000,00	74.2279	82.1785	50.1733
L.12	0,50	-4,72	41,73	0,99	424,71	4170	0,000008	1000,00	74.1471	82.0483	-
R.01	0,67	-22,80	54,55	8,33	64,66	5528	0,000008	1000,00	23.8172	31.1104	221.567
R.02	0,67	-22,40	57,88	8,68	57,59	3506	0,000008	1000,00	27.7591	35.7459	216.063
R.03	0,68	-22,90	59,75	9,27	50,09	3461	0,000008	1000,00	32.2497	40.8602	184.158
R.04	0,68	-23,00	61,10	9,53	47,27	2976	0,000008	1000,00	35.8922	44.8543	161.407
R.05	0,68	-23,68	62,22	9,99	45,05	4400	0,000008	1000,00	39.334	48.5636	158.17
R.06	0,69	-23,68	64,05	10,40	41,48	2782	0,000008	1000,00	42.8492	52.2522	141.417
R.07	0,68	-22,49	56,97	8,68	47,54	2584	0,000008	1000,00	47.2536	56.8166	127.123
R.08	0,68	-21,28	55,42	7,99	51,45	1795	0,000008	1000,00	53.5541	63.1688	113.7
R.09	0,64	-14,90	46,28	4,40	92,22	2245	0,000008	1000,00	62.6917	71.9854	101.803
R.10	0,51	-5,25	40,73	1,09	408,56	3096	0,000008	1000,00	71.2531	79.7045	58.2867
R.11	0,23	-4,54	28,25	0,29	403,27	768	0,000008	1000,00	74.2279	82.1785	50.1733
R.12	0,44	-4,68	37,58	0,78	470,38	2775	0,000008	1000,00	74.1471	82.0483	-
