# Supplementary material for: Increasing polymer molecular weight enables low-donor-content, efficient and scalable semi-transparent organic solar cells
Source: J Mater Chem A Mater. 2026 Jan 27;14(22):13688–706. doi: 10.1039/d5ta07234d (PMC12937936; doi:10.1039/d5ta07234d)
Supplement: TA-014-D5TA07234D-s001 [file TA-014-D5TA07234D-s001.zip › Datasets for Figures and tables/Figure_4/1.2_LOW/1.2_LOW_2_IV_curves.txt]

IV Curves for sample: 1.2_LOW_2
--- Sample: 1.2_LOW_2 - Device: L.01 ---
-0,200000	-0,001900
-0,191950	-0,001897
-0,183900	-0,001892
-0,175850	-0,001888
-0,167800	-0,001891
-0,159750	-0,001889
-0,151700	-0,001887
-0,143600	-0,001884
-0,135550	-0,001883
-0,127500	-0,001882
-0,119450	-0,001880
-0,111400	-0,001877
-0,103350	-0,001874
-0,095300	-0,001875
-0,087250	-0,001874
-0,079200	-0,001872
-0,071150	-0,001869
-0,063100	-0,001866
-0,055050	-0,001862
-0,047000	-0,001857
-0,038950	-0,001856
-0,030850	-0,001855
-0,022800	-0,001853
-0,014750	-0,001850
-0,006700	-0,001850
0,001350	-0,001848
0,009400	-0,001845
0,017450	-0,001843
0,025500	-0,001838
0,033550	-0,001836
0,041600	-0,001834
0,049650	-0,001829
0,057700	-0,001826
0,065750	-0,001824
0,073850	-0,001822
0,081900	-0,001819
0,089950	-0,001815
0,098000	-0,001810
0,106050	-0,001809
0,114100	-0,001805
0,122150	-0,001801
0,130200	-0,001797
0,138250	-0,001793
0,146300	-0,001789
0,154350	-0,001784
0,162400	-0,001778
0,170450	-0,001777
0,178500	-0,001773
0,186600	-0,001768
0,194650	-0,001762
0,202700	-0,001756
0,210750	-0,001749
0,218800	-0,001743
0,226850	-0,001739
0,234900	-0,001736
0,242950	-0,001729
0,251000	-0,001719
0,259050	-0,001712
0,267100	-0,001706
0,275150	-0,001699
0,283200	-0,001692
0,291300	-0,001682
0,299350	-0,001674
0,307400	-0,001668
0,315450	-0,001658
0,323500	-0,001647
0,331550	-0,001638
0,339600	-0,001630
0,347650	-0,001620
0,355700	-0,001609
0,363750	-0,001596
0,371800	-0,001585
0,379850	-0,001575
0,387900	-0,001562
0,395950	-0,001551
0,404050	-0,001538
0,412100	-0,001524
0,420150	-0,001509
0,428200	-0,001495
0,436250	-0,001480
0,444300	-0,001464
0,452350	-0,001447
0,460400	-0,001430
0,468450	-0,001413
0,476500	-0,001395
0,484550	-0,001376
0,492600	-0,001354
0,500650	-0,001335
0,508700	-0,001314
0,516800	-0,001290
0,524850	-0,001265
0,532900	-0,001240
0,540950	-0,001213
0,549000	-0,001185
0,557050	-0,001154
0,565100	-0,001120
0,573150	-0,001086
0,581200	-0,001048
0,589250	-0,001007
0,597300	-0,000962
0,605350	-0,000913
0,613400	-0,000859
0,621500	-0,000802
0,629550	-0,000739
0,637600	-0,000668
0,645650	-0,000592
0,653700	-0,000510
0,661750	-0,000420
0,669800	-0,000323
0,677850	-0,000217
0,685900	-0,000103
0,693950	1,786126E-5
0,702000	0,000147
0,710050	0,000284
0,718100	0,000428
0,726200	0,000581
0,734250	0,000740
0,742300	0,000906
0,750350	0,001080
0,758400	0,001259
0,766450	0,001444
0,774500	0,001636
0,782550	0,001834
0,790600	0,002036
0,798650	0,002245
0,806700	0,002458
0,814750	0,002677
0,822800	0,002899
0,830850	0,003126
0,838950	0,003359
0,847000	0,003595
0,855050	0,003834
0,863100	0,004077
0,871150	0,004324
0,879200	0,004574
0,887250	0,004826
0,895300	0,005084
0,903350	0,005343
0,911400	0,005605
0,919450	0,005871
0,927500	0,006139
0,935550	0,006409
0,943650	0,006684
0,951700	0,006959
0,959750	0,007237
0,967800	0,007518
0,975850	0,007800
0,983900	0,008084
0,991950	0,008371
1,000000	0,008660
--- Sample: 1.2_LOW_2 - Device: L.02 ---
-0,200000	-0,001900
-0,191950	-0,001897
-0,183900	-0,001896
-0,175850	-0,001895
-0,167800	-0,001893
-0,159750	-0,001892
-0,151700	-0,001890
-0,143600	-0,001891
-0,135550	-0,001892
-0,127500	-0,001890
-0,119450	-0,001887
-0,111400	-0,001884
-0,103350	-0,001882
-0,095300	-0,001881
-0,087250	-0,001880
-0,079200	-0,001879
-0,071150	-0,001878
-0,063100	-0,001877
-0,055050	-0,001875
-0,047000	-0,001874
-0,038950	-0,001872
-0,030850	-0,001869
-0,022800	-0,001869
-0,014750	-0,001868
-0,006700	-0,001863
0,001350	-0,001859
0,009400	-0,001858
0,017450	-0,001859
0,025500	-0,001857
0,033550	-0,001852
0,041600	-0,001848
0,049650	-0,001845
0,057700	-0,001845
0,065750	-0,001844
0,073850	-0,001841
0,081900	-0,001839
0,089950	-0,001836
0,098000	-0,001834
0,106050	-0,001831
0,114100	-0,001828
0,122150	-0,001825
0,130200	-0,001822
0,138250	-0,001819
0,146300	-0,001816
0,154350	-0,001813
0,162400	-0,001812
0,170450	-0,001807
0,178500	-0,001802
0,186600	-0,001799
0,194650	-0,001793
0,202700	-0,001790
0,210750	-0,001788
0,218800	-0,001784
0,226850	-0,001780
0,234900	-0,001774
0,242950	-0,001768
0,251000	-0,001761
0,259050	-0,001758
0,267100	-0,001754
0,275150	-0,001750
0,283200	-0,001743
0,291300	-0,001735
0,299350	-0,001728
0,307400	-0,001722
0,315450	-0,001713
0,323500	-0,001708
0,331550	-0,001700
0,339600	-0,001693
0,347650	-0,001685
0,355700	-0,001676
0,363750	-0,001667
0,371800	-0,001657
0,379850	-0,001645
0,387900	-0,001637
0,395950	-0,001626
0,404050	-0,001614
0,412100	-0,001602
0,420150	-0,001590
0,428200	-0,001578
0,436250	-0,001566
0,444300	-0,001552
0,452350	-0,001536
0,460400	-0,001521
0,468450	-0,001505
0,476500	-0,001490
0,484550	-0,001474
0,492600	-0,001455
0,500650	-0,001436
0,508700	-0,001415
0,516800	-0,001390
0,524850	-0,001367
0,532900	-0,001343
0,540950	-0,001315
0,549000	-0,001288
0,557050	-0,001259
0,565100	-0,001226
0,573150	-0,001190
0,581200	-0,001150
0,589250	-0,001106
0,597300	-0,001061
0,605350	-0,001010
0,613400	-0,000952
0,621500	-0,000889
0,629550	-0,000820
0,637600	-0,000743
0,645650	-0,000659
0,653700	-0,000567
0,661750	-0,000465
0,669800	-0,000354
0,677850	-0,000234
0,685900	-0,000104
0,693950	3,658561E-5
0,702000	0,000187
0,710050	0,000346
0,718100	0,000515
0,726200	0,000694
0,734250	0,000882
0,742300	0,001080
0,750350	0,001284
0,758400	0,001498
0,766450	0,001717
0,774500	0,001945
0,782550	0,002180
0,790600	0,002421
0,798650	0,002669
0,806700	0,002925
0,814750	0,003184
0,822800	0,003449
0,830850	0,003721
0,838950	0,003999
0,847000	0,004280
0,855050	0,004566
0,863100	0,004855
0,871150	0,005149
0,879200	0,005447
0,887250	0,005748
0,895300	0,006054
0,903350	0,006363
0,911400	0,006674
0,919450	0,006991
0,927500	0,007310
0,935550	0,007632
0,943650	0,007959
0,951700	0,008286
0,959750	0,008616
0,967800	0,008950
0,975850	0,009285
0,983900	0,009623
0,991950	0,009963
1,000000	0,010305
--- Sample: 1.2_LOW_2 - Device: L.03 ---
-0,200000	-0,001895
-0,191950	-0,001893
-0,183900	-0,001892
-0,175850	-0,001892
-0,167800	-0,001891
-0,159750	-0,001890
-0,151700	-0,001889
-0,143600	-0,001886
-0,135550	-0,001884
-0,127500	-0,001882
-0,119450	-0,001883
-0,111400	-0,001885
-0,103350	-0,001881
-0,095300	-0,001878
-0,087250	-0,001876
-0,079200	-0,001875
-0,071150	-0,001875
-0,063100	-0,001871
-0,055050	-0,001862
-0,047000	-0,001862
-0,038950	-0,001867
-0,030850	-0,001868
-0,022800	-0,001867
-0,014750	-0,001864
-0,006700	-0,001861
0,001350	-0,001859
0,009400	-0,001856
0,017450	-0,001854
0,025500	-0,001855
0,033550	-0,001856
0,041600	-0,001854
0,049650	-0,001852
0,057700	-0,001849
0,065750	-0,001847
0,073850	-0,001843
0,081900	-0,001842
0,089950	-0,001842
0,098000	-0,001837
0,106050	-0,001833
0,114100	-0,001832
0,122150	-0,001833
0,130200	-0,001832
0,138250	-0,001829
0,146300	-0,001826
0,154350	-0,001822
0,162400	-0,001820
0,170450	-0,001817
0,178500	-0,001813
0,186600	-0,001810
0,194650	-0,001809
0,202700	-0,001807
0,210750	-0,001805
0,218800	-0,001801
0,226850	-0,001794
0,234900	-0,001792
0,242950	-0,001788
0,251000	-0,001784
0,259050	-0,001782
0,267100	-0,001778
0,275150	-0,001773
0,283200	-0,001770
0,291300	-0,001766
0,299350	-0,001759
0,307400	-0,001751
0,315450	-0,001746
0,323500	-0,001743
0,331550	-0,001740
0,339600	-0,001716
0,347650	-0,001707
0,355700	-0,001698
0,363750	-0,001692
0,371800	-0,001684
0,379850	-0,001676
0,387900	-0,001664
0,395950	-0,001657
0,404050	-0,001648
0,412100	-0,001637
0,420150	-0,001627
0,428200	-0,001613
0,436250	-0,001602
0,444300	-0,001593
0,452350	-0,001582
0,460400	-0,001570
0,468450	-0,001556
0,476500	-0,001541
0,484550	-0,001522
0,492600	-0,001514
0,500650	-0,001494
0,508700	-0,001474
0,516800	-0,001454
0,524850	-0,001433
0,532900	-0,001409
0,540950	-0,001383
0,549000	-0,001355
0,557050	-0,001330
0,565100	-0,001299
0,573150	-0,001262
0,581200	-0,001221
0,589250	-0,001180
0,597300	-0,001133
0,605350	-0,001080
0,613400	-0,001025
0,621500	-0,000960
0,629550	-0,000888
0,637600	-0,000806
0,645650	-0,000718
0,653700	-0,000621
0,661750	-0,000512
0,669800	-0,000395
0,677850	-0,000263
0,685900	-0,000120
0,693950	3,844715E-5
0,702000	0,000207
0,710050	0,000386
0,718100	0,000577
0,726200	0,000784
0,734250	0,000997
0,742300	0,001224
0,750350	0,001458
0,758400	0,001703
0,766450	0,001958
0,774500	0,002221
0,782550	0,002494
0,790600	0,002768
0,798650	0,003057
0,806700	0,003354
0,814750	0,003651
0,822800	0,003958
0,830850	0,004274
0,838950	0,004597
0,847000	0,004923
0,855050	0,005253
0,863100	0,005589
0,871150	0,005932
0,879200	0,006274
0,887250	0,006621
0,895300	0,006976
0,903350	0,007333
0,911400	0,007691
0,919450	0,008058
0,927500	0,008427
0,935550	0,008799
0,943650	0,009177
0,951700	0,009554
0,959750	0,009936
0,967800	0,010320
0,975850	0,010711
0,983900	0,011099
0,991950	0,011491
1,000000	0,011887
--- Sample: 1.2_LOW_2 - Device: L.04 ---
-0,200000	-0,001902
-0,191950	-0,001902
-0,183900	-0,001902
-0,175850	-0,001901
-0,167800	-0,001900
-0,159750	-0,001898
-0,151700	-0,001895
-0,143600	-0,001892
-0,135550	-0,001892
-0,127500	-0,001890
-0,119450	-0,001887
-0,111400	-0,001885
-0,103350	-0,001886
-0,095300	-0,001886
-0,087250	-0,001886
-0,079200	-0,001886
-0,071150	-0,001879
-0,063100	-0,001879
-0,055050	-0,001880
-0,047000	-0,001879
-0,038950	-0,001877
-0,030850	-0,001874
-0,022800	-0,001872
-0,014750	-0,001873
-0,006700	-0,001874
0,001350	-0,001874
0,009400	-0,001872
0,017450	-0,001870
0,025500	-0,001866
0,033550	-0,001868
0,041600	-0,001865
0,049650	-0,001861
0,057700	-0,001860
0,065750	-0,001860
0,073850	-0,001858
0,081900	-0,001856
0,089950	-0,001855
0,098000	-0,001852
0,106050	-0,001848
0,114100	-0,001849
0,122150	-0,001846
0,130200	-0,001842
0,138250	-0,001841
0,146300	-0,001842
0,154350	-0,001841
0,162400	-0,001840
0,170450	-0,001836
0,178500	-0,001830
0,186600	-0,001830
0,194650	-0,001829
0,202700	-0,001827
0,210750	-0,001825
0,218800	-0,001821
0,226850	-0,001817
0,234900	-0,001814
0,242950	-0,001812
0,251000	-0,001810
0,259050	-0,001804
0,267100	-0,001800
0,275150	-0,001797
0,283200	-0,001795
0,291300	-0,001792
0,299350	-0,001787
0,307400	-0,001782
0,315450	-0,001777
0,323500	-0,001773
0,331550	-0,001770
0,339600	-0,001767
0,347650	-0,001762
0,355700	-0,001757
0,363750	-0,001750
0,371800	-0,001745
0,379850	-0,001741
0,387900	-0,001737
0,395950	-0,001729
0,404050	-0,001722
0,412100	-0,001714
0,420150	-0,001706
0,428200	-0,001700
0,436250	-0,001691
0,444300	-0,001681
0,452350	-0,001671
0,460400	-0,001660
0,468450	-0,001649
0,476500	-0,001640
0,484550	-0,001630
0,492600	-0,001616
0,500650	-0,001600
0,508700	-0,001582
0,516800	-0,001565
0,524850	-0,001548
0,532900	-0,001528
0,540950	-0,001506
0,549000	-0,001481
0,557050	-0,001453
0,565100	-0,001423
0,573150	-0,001389
0,581200	-0,001352
0,589250	-0,001311
0,597300	-0,001265
0,605350	-0,001212
0,613400	-0,001154
0,621500	-0,001089
0,629550	-0,001016
0,637600	-0,000931
0,645650	-0,000839
0,653700	-0,000735
0,661750	-0,000619
0,669800	-0,000492
0,677850	-0,000351
0,685900	-0,000198
0,693950	-3,034022E-5
0,702000	0,000150
0,710050	0,000345
0,718100	0,000552
0,726200	0,000775
0,734250	0,001008
0,742300	0,001253
0,750350	0,001509
0,758400	0,001776
0,766450	0,002052
0,774500	0,002338
0,782550	0,002636
0,790600	0,002940
0,798650	0,003253
0,806700	0,003576
0,814750	0,003903
0,822800	0,004239
0,830850	0,004580
0,838950	0,004930
0,847000	0,005285
0,855050	0,005645
0,863100	0,006009
0,871150	0,006381
0,879200	0,006755
0,887250	0,007133
0,895300	0,007520
0,903350	0,007909
0,911400	0,008300
0,919450	0,008697
0,927500	0,009096
0,935550	0,009499
0,943650	0,009906
0,951700	0,010315
0,959750	0,010735
0,967800	0,011149
0,975850	0,011566
0,983900	0,011985
0,991950	0,012407
1,000000	0,012832
--- Sample: 1.2_LOW_2 - Device: L.05 ---
-0,200000	-0,001891
-0,191950	-0,001889
-0,183900	-0,001889
-0,175850	-0,001889
-0,167800	-0,001888
-0,159750	-0,001887
-0,151700	-0,001886
-0,143600	-0,001885
-0,135550	-0,001884
-0,127500	-0,001882
-0,119450	-0,001881
-0,111400	-0,001878
-0,103350	-0,001875
-0,095300	-0,001876
-0,087250	-0,001876
-0,079200	-0,001876
-0,071150	-0,001871
-0,063100	-0,001866
-0,055050	-0,001867
-0,047000	-0,001868
-0,038950	-0,001868
-0,030850	-0,001868
-0,022800	-0,001867
-0,014750	-0,001865
-0,006700	-0,001863
0,001350	-0,001861
0,009400	-0,001859
0,017450	-0,001858
0,025500	-0,001858
0,033550	-0,001854
0,041600	-0,001854
0,049650	-0,001854
0,057700	-0,001853
0,065750	-0,001850
0,073850	-0,001845
0,081900	-0,001846
0,089950	-0,001846
0,098000	-0,001843
0,106050	-0,001840
0,114100	-0,001839
0,122150	-0,001838
0,130200	-0,001836
0,138250	-0,001833
0,146300	-0,001829
0,154350	-0,001827
0,162400	-0,001828
0,170450	-0,001826
0,178500	-0,001823
0,186600	-0,001820
0,194650	-0,001818
0,202700	-0,001815
0,210750	-0,001812
0,218800	-0,001810
0,226850	-0,001809
0,234900	-0,001805
0,242950	-0,001802
0,251000	-0,001801
0,259050	-0,001797
0,267100	-0,001792
0,275150	-0,001787
0,283200	-0,001787
0,291300	-0,001786
0,299350	-0,001781
0,307400	-0,001777
0,315450	-0,001773
0,323500	-0,001769
0,331550	-0,001765
0,339600	-0,001759
0,347650	-0,001754
0,355700	-0,001753
0,363750	-0,001751
0,371800	-0,001744
0,379850	-0,001738
0,387900	-0,001734
0,395950	-0,001728
0,404050	-0,001721
0,412100	-0,001714
0,420150	-0,001706
0,428200	-0,001704
0,436250	-0,001698
0,444300	-0,001689
0,452350	-0,001680
0,460400	-0,001671
0,468450	-0,001662
0,476500	-0,001651
0,484550	-0,001637
0,492600	-0,001623
0,500650	-0,001612
0,508700	-0,001599
0,516800	-0,001584
0,524850	-0,001568
0,532900	-0,001549
0,540950	-0,001528
0,549000	-0,001506
0,557050	-0,001481
0,565100	-0,001453
0,573150	-0,001421
0,581200	-0,001384
0,589250	-0,001345
0,597300	-0,001301
0,605350	-0,001250
0,613400	-0,001192
0,621500	-0,001124
0,629550	-0,001047
0,637600	-0,000960
0,645650	-0,000865
0,653700	-0,000760
0,661750	-0,000640
0,669800	-0,000506
0,677850	-0,000355
0,685900	-0,000193
0,693950	-1,932687E-5
0,702000	0,000172
0,710050	0,000396
0,718100	0,000634
0,726200	0,000867
0,734250	0,001141
0,742300	0,001405
0,750350	0,001680
0,758400	0,001956
0,766450	0,002234
0,774500	0,002546
0,782550	0,002871
0,790600	0,003189
0,798650	0,003499
0,806700	0,003837
0,814750	0,004168
0,822800	0,004518
0,830850	0,004880
0,838950	0,005255
0,847000	0,005621
0,855050	0,006003
0,863100	0,006375
0,871150	0,006764
0,879200	0,007149
0,887250	0,007553
0,895300	0,007957
0,903350	0,008358
0,911400	0,008761
0,919450	0,009177
0,927500	0,009592
0,935550	0,010015
0,943650	0,010443
0,951700	0,010881
0,959750	0,011310
0,967800	0,011741
0,975850	0,012180
0,983900	0,012617
0,991950	0,013057
1,000000	0,013501
--- Sample: 1.2_LOW_2 - Device: L.06 ---
-0,200000	-0,001910
-0,191950	-0,001909
-0,183900	-0,001906
-0,175850	-0,001904
-0,167800	-0,001902
-0,159750	-0,001900
-0,151700	-0,001895
-0,143600	-0,001892
-0,135550	-0,001888
-0,127500	-0,001882
-0,119450	-0,001882
-0,111400	-0,001883
-0,103350	-0,001881
-0,095300	-0,001877
-0,087250	-0,001872
-0,079200	-0,001870
-0,071150	-0,001868
-0,063100	-0,001866
-0,055050	-0,001862
-0,047000	-0,001857
-0,038950	-0,001853
-0,030850	-0,001850
-0,022800	-0,001848
-0,014750	-0,001847
-0,006700	-0,001843
0,001350	-0,001838
0,009400	-0,001836
0,017450	-0,001834
0,025500	-0,001832
0,033550	-0,001828
0,041600	-0,001825
0,049650	-0,001821
0,057700	-0,001816
0,065750	-0,001812
0,073850	-0,001809
0,081900	-0,001806
0,089950	-0,001802
0,098000	-0,001799
0,106050	-0,001797
0,114100	-0,001794
0,122150	-0,001790
0,130200	-0,001786
0,138250	-0,001784
0,146300	-0,001778
0,154350	-0,001772
0,162400	-0,001770
0,170450	-0,001767
0,178500	-0,001764
0,186600	-0,001758
0,194650	-0,001750
0,202700	-0,001747
0,210750	-0,001744
0,218800	-0,001739
0,226850	-0,001734
0,234900	-0,001730
0,242950	-0,001725
0,251000	-0,001721
0,259050	-0,001716
0,267100	-0,001711
0,275150	-0,001707
0,283200	-0,001702
0,291300	-0,001696
0,299350	-0,001690
0,307400	-0,001684
0,315450	-0,001680
0,323500	-0,001674
0,331550	-0,001666
0,339600	-0,001662
0,347650	-0,001656
0,355700	-0,001647
0,363750	-0,001640
0,371800	-0,001633
0,379850	-0,001627
0,387900	-0,001622
0,395950	-0,001612
0,404050	-0,001602
0,412100	-0,001598
0,420150	-0,001589
0,428200	-0,001580
0,436250	-0,001570
0,444300	-0,001563
0,452350	-0,001556
0,460400	-0,001546
0,468450	-0,001533
0,476500	-0,001517
0,484550	-0,001506
0,492600	-0,001488
0,500650	-0,001476
0,508700	-0,001466
0,516800	-0,001446
0,524850	-0,001430
0,532900	-0,001406
0,540950	-0,001385
0,549000	-0,001368
0,557050	-0,001324
0,565100	-0,001300
0,573150	-0,001268
0,581200	-0,001233
0,589250	-0,001196
0,597300	-0,001151
0,605350	-0,001106
0,613400	-0,001049
0,621500	-0,000990
0,629550	-0,000901
0,637600	-0,000829
0,645650	-0,000737
0,653700	-0,000554
0,661750	-0,000484
0,669800	-0,000358
0,677850	-0,000218
0,685900	-6,141543E-5
0,693950	0,000129
0,702000	0,000324
0,710050	0,000539
0,718100	0,000759
0,726200	0,000991
0,734250	0,001228
0,742300	0,001488
0,750350	0,001764
0,758400	0,002055
0,766450	0,002363
0,774500	0,002675
0,782550	0,002999
0,790600	0,003338
0,798650	0,003696
0,806700	0,004048
0,814750	0,004403
0,822800	0,004772
0,830850	0,005149
0,838950	0,005535
0,847000	0,005931
0,855050	0,006319
0,863100	0,006714
0,871150	0,007117
0,879200	0,007530
0,887250	0,007945
0,895300	0,008372
0,903350	0,008799
0,911400	0,009221
0,919450	0,009658
0,927500	0,010179
0,935550	0,010655
0,943650	0,011047
0,951700	0,011485
0,959750	0,011934
0,967800	0,012376
0,975850	0,012820
0,983900	0,013276
0,991950	0,013739
1,000000	0,014201
--- Sample: 1.2_LOW_2 - Device: L.07 ---
-0,200000	-0,001897
-0,191950	-0,001891
-0,183900	-0,001887
-0,175850	-0,001882
-0,167800	-0,001875
-0,159750	-0,001870
-0,151700	-0,001867
-0,143600	-0,001863
-0,135550	-0,001857
-0,127500	-0,001849
-0,119450	-0,001842
-0,111400	-0,001838
-0,103350	-0,001834
-0,095300	-0,001827
-0,087250	-0,001823
-0,079200	-0,001820
-0,071150	-0,001816
-0,063100	-0,001812
-0,055050	-0,001804
-0,047000	-0,001799
-0,038950	-0,001795
-0,030850	-0,001789
-0,022800	-0,001786
-0,014750	-0,001783
-0,006700	-0,001778
0,001350	-0,001771
0,009400	-0,001762
0,017450	-0,001759
0,025500	-0,001756
0,033550	-0,001749
0,041600	-0,001743
0,049650	-0,001738
0,057700	-0,001734
0,065750	-0,001730
0,073850	-0,001726
0,081900	-0,001718
0,089950	-0,001710
0,098000	-0,001705
0,106050	-0,001700
0,114100	-0,001695
0,122150	-0,001691
0,130200	-0,001683
0,138250	-0,001676
0,146300	-0,001667
0,154350	-0,001664
0,162400	-0,001658
0,170450	-0,001650
0,178500	-0,001644
0,186600	-0,001637
0,194650	-0,001632
0,202700	-0,001625
0,210750	-0,001619
0,218800	-0,001611
0,226850	-0,001603
0,234900	-0,001598
0,242950	-0,001594
0,251000	-0,001588
0,259050	-0,001578
0,267100	-0,001570
0,275150	-0,001565
0,283200	-0,001554
0,291300	-0,001546
0,299350	-0,001540
0,307400	-0,001528
0,315450	-0,001519
0,323500	-0,001511
0,331550	-0,001503
0,339600	-0,001494
0,347650	-0,001483
0,355700	-0,001473
0,363750	-0,001467
0,371800	-0,001457
0,379850	-0,001449
0,387900	-0,001441
0,395950	-0,001435
0,404050	-0,001423
0,412100	-0,001415
0,420150	-0,001402
0,428200	-0,001388
0,436250	-0,001374
0,444300	-0,001365
0,452350	-0,001353
0,460400	-0,001340
0,468450	-0,001325
0,476500	-0,001314
0,484550	-0,001299
0,492600	-0,001283
0,500650	-0,001269
0,508700	-0,001246
0,516800	-0,001226
0,524850	-0,001206
0,532900	-0,001185
0,540950	-0,001161
0,549000	-0,001137
0,557050	-0,001112
0,565100	-0,001076
0,573150	-0,001040
0,581200	-0,001007
0,589250	-0,000957
0,597300	-0,000922
0,605350	-0,000872
0,613400	-0,000817
0,621500	-0,000751
0,629550	-0,000686
0,637600	-0,000602
0,645650	-0,000514
0,653700	-0,000414
0,661750	-0,000301
0,669800	-0,000179
0,677850	6,002557E-5
0,685900	0,000140
0,693950	0,000332
0,702000	0,000499
0,710050	0,000730
0,718100	0,000966
0,726200	0,001191
0,734250	0,001443
0,742300	0,001720
0,750350	0,002025
0,758400	0,002320
0,766450	0,002640
0,774500	0,002978
0,782550	0,003300
0,790600	0,003633
0,798650	0,003996
0,806700	0,004361
0,814750	0,004743
0,822800	0,005118
0,830850	0,005511
0,838950	0,005903
0,847000	0,006297
0,855050	0,006713
0,863100	0,007161
0,871150	0,007557
0,879200	0,008023
0,887250	0,008486
0,895300	0,008832
0,903350	0,009254
0,911400	0,009692
0,919450	0,010128
0,927500	0,010602
0,935550	0,011102
0,943650	0,011533
0,951700	0,011974
0,959750	0,012445
0,967800	0,012890
0,975850	0,013377
0,983900	0,013847
0,991950	0,014290
1,000000	0,014782
--- Sample: 1.2_LOW_2 - Device: L.09 ---
-0,200000	-0,001285
-0,191950	-0,001291
-0,183900	-0,001265
-0,175850	-0,001264
-0,167800	-0,001262
-0,159750	-0,001260
-0,151700	-0,001259
-0,143600	-0,001257
-0,135550	-0,001255
-0,127500	-0,001252
-0,119450	-0,001248
-0,111400	-0,001248
-0,103350	-0,001246
-0,095300	-0,001242
-0,087250	-0,001240
-0,079200	-0,001239
-0,071150	-0,001236
-0,063100	-0,001234
-0,055050	-0,001230
-0,047000	-0,001227
-0,038950	-0,001224
-0,030850	-0,001221
-0,022800	-0,001220
-0,014750	-0,001218
-0,006700	-0,001216
0,001350	-0,001214
0,009400	-0,001211
0,017450	-0,001207
0,025500	-0,001205
0,033550	-0,001203
0,041600	-0,001200
0,049650	-0,001198
0,057700	-0,001196
0,065750	-0,001193
0,073850	-0,001190
0,081900	-0,001186
0,089950	-0,001185
0,098000	-0,001181
0,106050	-0,001178
0,114100	-0,001176
0,122150	-0,001174
0,130200	-0,001172
0,138250	-0,001168
0,146300	-0,001163
0,154350	-0,001161
0,162400	-0,001158
0,170450	-0,001154
0,178500	-0,001151
0,186600	-0,001148
0,194650	-0,001145
0,202700	-0,001139
0,210750	-0,001134
0,218800	-0,001131
0,226850	-0,001129
0,234900	-0,001124
0,242950	-0,001120
0,251000	-0,001117
0,259050	-0,001113
0,267100	-0,001109
0,275150	-0,001105
0,283200	-0,001100
0,291300	-0,001096
0,299350	-0,001089
0,307400	-0,001084
0,315450	-0,001079
0,323500	-0,001034
0,331550	-0,001027
0,339600	-0,001020
0,347650	-0,001016
0,355700	-0,001012
0,363750	-0,001005
0,371800	-0,000991
0,379850	-0,000990
0,387900	-0,000985
0,395950	-0,000978
0,404050	-0,000970
0,412100	-0,000965
0,420150	-0,000966
0,428200	-0,000963
0,436250	-0,000950
0,444300	-0,000971
0,452350	-0,000931
0,460400	-0,000925
0,468450	-0,000915
0,476500	-0,000904
0,484550	-0,000898
0,492600	-0,000887
0,500650	-0,000860
0,508700	-0,000857
0,516800	-0,000836
0,524850	-0,000822
0,532900	-0,000804
0,540950	-0,000788
0,549000	-0,000767
0,557050	-0,000753
0,565100	-0,000731
0,573150	-0,000715
0,581200	-0,000696
0,589250	-0,000664
0,597300	-0,000629
0,605350	-0,000602
0,613400	-0,000569
0,621500	-0,000525
0,629550	-0,000481
0,637600	-0,000429
0,645650	-0,000372
0,653700	-0,000286
0,661750	-0,000209
0,669800	-0,000128
0,677850	2,146503E-5
0,685900	0,000137
0,693950	0,000276
0,702000	0,000435
0,710050	0,000611
0,718100	0,000799
0,726200	0,001013
0,734250	0,001284
0,742300	0,001538
0,750350	0,001805
0,758400	0,002093
0,766450	0,002394
0,774500	0,002705
0,782550	0,003041
0,790600	0,003399
0,798650	0,003769
0,806700	0,004150
0,814750	0,004517
0,822800	0,004919
0,830850	0,005312
0,838950	0,005759
0,847000	0,006140
0,855050	0,006508
0,863100	0,006933
0,871150	0,007370
0,879200	0,007830
0,887250	0,008281
0,895300	0,008738
0,903350	0,009161
0,911400	0,009621
0,919450	0,010079
0,927500	0,010594
0,935550	0,011062
0,943650	0,011512
0,951700	0,011966
0,959750	0,012459
0,967800	0,012962
0,975850	0,013443
0,983900	0,013944
0,991950	0,014433
1,000000	0,014942
--- Sample: 1.2_LOW_2 - Device: R.01 ---
-0,200000	-0,001871
-0,191950	-0,001870
-0,183900	-0,001869
-0,175850	-0,001867
-0,167800	-0,001863
-0,159750	-0,001864
-0,151700	-0,001863
-0,143600	-0,001861
-0,135550	-0,001859
-0,127500	-0,001857
-0,119450	-0,001854
-0,111400	-0,001850
-0,103350	-0,001846
-0,095300	-0,001848
-0,087250	-0,001849
-0,079200	-0,001846
-0,071150	-0,001844
-0,063100	-0,001843
-0,055050	-0,001842
-0,047000	-0,001842
-0,038950	-0,001839
-0,030850	-0,001833
-0,022800	-0,001831
-0,014750	-0,001829
-0,006700	-0,001826
0,001350	-0,001824
0,009400	-0,001825
0,017450	-0,001823
0,025500	-0,001820
0,033550	-0,001814
0,041600	-0,001811
0,049650	-0,001808
0,057700	-0,001805
0,065750	-0,001805
0,073850	-0,001805
0,081900	-0,001803
0,089950	-0,001796
0,098000	-0,001788
0,106050	-0,001786
0,114100	-0,001786
0,122150	-0,001782
0,130200	-0,001780
0,138250	-0,001778
0,146300	-0,001774
0,154350	-0,001770
0,162400	-0,001766
0,170450	-0,001760
0,178500	-0,001755
0,186600	-0,001748
0,194650	-0,001744
0,202700	-0,001743
0,210750	-0,001740
0,218800	-0,001736
0,226850	-0,001729
0,234900	-0,001720
0,242950	-0,001716
0,251000	-0,001709
0,259050	-0,001702
0,267100	-0,001696
0,275150	-0,001692
0,283200	-0,001685
0,291300	-0,001678
0,299350	-0,001670
0,307400	-0,001661
0,315450	-0,001655
0,323500	-0,001647
0,331550	-0,001637
0,339600	-0,001628
0,347650	-0,001617
0,355700	-0,001607
0,363750	-0,001596
0,371800	-0,001586
0,379850	-0,001576
0,387900	-0,001565
0,395950	-0,001551
0,404050	-0,001539
0,412100	-0,001525
0,420150	-0,001510
0,428200	-0,001494
0,436250	-0,001479
0,444300	-0,001466
0,452350	-0,001448
0,460400	-0,001429
0,468450	-0,001412
0,476500	-0,001394
0,484550	-0,001375
0,492600	-0,001353
0,500650	-0,001327
0,508700	-0,001302
0,516800	-0,001275
0,524850	-0,001244
0,532900	-0,001214
0,540950	-0,001183
0,549000	-0,001146
0,557050	-0,001107
0,565100	-0,001060
0,573150	-0,001015
0,581200	-0,000965
0,589250	-0,000912
0,597300	-0,000853
0,605350	-0,000790
0,613400	-0,000718
0,621500	-0,000638
0,629550	-0,000554
0,637600	-0,000464
0,645650	-0,000358
0,653700	-0,000254
0,661750	-0,000144
0,669800	-2,624228E-5
0,677850	0,000106
0,685900	0,000242
0,693950	0,000386
0,702000	0,000537
0,710050	0,000697
0,718100	0,000864
0,726200	0,001040
0,734250	0,001224
0,742300	0,001410
0,750350	0,001608
0,758400	0,001805
0,766450	0,002010
0,774500	0,002225
0,782550	0,002441
0,790600	0,002664
0,798650	0,002889
0,806700	0,003119
0,814750	0,003358
0,822800	0,003600
0,830850	0,003845
0,838950	0,004098
0,847000	0,004354
0,855050	0,004612
0,863100	0,004871
0,871150	0,005135
0,879200	0,005404
0,887250	0,005677
0,895300	0,005949
0,903350	0,006222
0,911400	0,006501
0,919450	0,006782
0,927500	0,007070
0,935550	0,007360
0,943650	0,007650
0,951700	0,007952
0,959750	0,008248
0,967800	0,008548
0,975850	0,008850
0,983900	0,009159
0,991950	0,009442
1,000000	0,009750
--- Sample: 1.2_LOW_2 - Device: R.02 ---
-0,200000	-0,001844
-0,191950	-0,001842
-0,183900	-0,001841
-0,175850	-0,001840
-0,167800	-0,001837
-0,159750	-0,001835
-0,151700	-0,001831
-0,143600	-0,001830
-0,135550	-0,001829
-0,127500	-0,001825
-0,119450	-0,001823
-0,111400	-0,001822
-0,103350	-0,001820
-0,095300	-0,001818
-0,087250	-0,001815
-0,079200	-0,001815
-0,071150	-0,001814
-0,063100	-0,001811
-0,055050	-0,001808
-0,047000	-0,001807
-0,038950	-0,001807
-0,030850	-0,001806
-0,022800	-0,001802
-0,014750	-0,001799
-0,006700	-0,001797
0,001350	-0,001792
0,009400	-0,001792
0,017450	-0,001793
0,025500	-0,001791
0,033550	-0,001788
0,041600	-0,001783
0,049650	-0,001778
0,057700	-0,001778
0,065750	-0,001775
0,073850	-0,001773
0,081900	-0,001770
0,089950	-0,001767
0,098000	-0,001763
0,106050	-0,001759
0,114100	-0,001757
0,122150	-0,001754
0,130200	-0,001751
0,138250	-0,001747
0,146300	-0,001744
0,154350	-0,001741
0,162400	-0,001739
0,170450	-0,001738
0,178500	-0,001733
0,186600	-0,001727
0,194650	-0,001723
0,202700	-0,001718
0,210750	-0,001712
0,218800	-0,001711
0,226850	-0,001709
0,234900	-0,001703
0,242950	-0,001696
0,251000	-0,001690
0,259050	-0,001687
0,267100	-0,001681
0,275150	-0,001676
0,283200	-0,001671
0,291300	-0,001667
0,299350	-0,001663
0,307400	-0,001656
0,315450	-0,001647
0,323500	-0,001641
0,331550	-0,001634
0,339600	-0,001625
0,347650	-0,001620
0,355700	-0,001615
0,363750	-0,001607
0,371800	-0,001598
0,379850	-0,001587
0,387900	-0,001578
0,395950	-0,001572
0,404050	-0,001560
0,412100	-0,001548
0,420150	-0,001538
0,428200	-0,001529
0,436250	-0,001517
0,444300	-0,001504
0,452350	-0,001485
0,460400	-0,001469
0,468450	-0,001454
0,476500	-0,001437
0,484550	-0,001420
0,492600	-0,001400
0,500650	-0,001378
0,508700	-0,001366
0,516800	-0,001339
0,524850	-0,001313
0,532900	-0,001286
0,540950	-0,001254
0,549000	-0,001220
0,557050	-0,001182
0,565100	-0,001141
0,573150	-0,001096
0,581200	-0,001044
0,589250	-0,000991
0,597300	-0,000931
0,605350	-0,000865
0,613400	-0,000791
0,621500	-0,000713
0,629550	-0,000624
0,637600	-0,000528
0,645650	-0,000424
0,653700	-0,000311
0,661750	-0,000174
0,669800	-4,420602E-5
0,677850	9,663137E-5
0,685900	0,000252
0,693950	0,000411
0,702000	0,000581
0,710050	0,000762
0,718100	0,000951
0,726200	0,001151
0,734250	0,001360
0,742300	0,001605
0,750350	0,001814
0,758400	0,002022
0,766450	0,002260
0,774500	0,002503
0,782550	0,002819
0,790600	0,003080
0,798650	0,003360
0,806700	0,003652
0,814750	0,003922
0,822800	0,004181
0,830850	0,004454
0,838950	0,004710
0,847000	0,005040
0,855050	0,005313
0,863100	0,005616
0,871150	0,005921
0,879200	0,006229
0,887250	0,006550
0,895300	0,006868
0,903350	0,007188
0,911400	0,007512
0,919450	0,007841
0,927500	0,008176
0,935550	0,008525
0,943650	0,008888
0,951700	0,009212
0,959750	0,009562
0,967800	0,009921
0,975850	0,010262
0,983900	0,010662
0,991950	0,011026
1,000000	0,011387
--- Sample: 1.2_LOW_2 - Device: R.03 ---
-0,200000	-0,001867
-0,191950	-0,001864
-0,183900	-0,001859
-0,175850	-0,001856
-0,167800	-0,001858
-0,159750	-0,001859
-0,151700	-0,001859
-0,143600	-0,001856
-0,135550	-0,001852
-0,127500	-0,001851
-0,119450	-0,001849
-0,111400	-0,001847
-0,103350	-0,001845
-0,095300	-0,001846
-0,087250	-0,001845
-0,079200	-0,001844
-0,071150	-0,001841
-0,063100	-0,001837
-0,055050	-0,001839
-0,047000	-0,001838
-0,038950	-0,001838
-0,030850	-0,001836
-0,022800	-0,001833
-0,014750	-0,001830
-0,006700	-0,001830
0,001350	-0,001832
0,009400	-0,001829
0,017450	-0,001826
0,025500	-0,001823
0,033550	-0,001823
0,041600	-0,001822
0,049650	-0,001821
0,057700	-0,001818
0,065750	-0,001813
0,073850	-0,001812
0,081900	-0,001809
0,089950	-0,001805
0,098000	-0,001804
0,106050	-0,001805
0,114100	-0,001803
0,122150	-0,001803
0,130200	-0,001800
0,138250	-0,001795
0,146300	-0,001792
0,154350	-0,001791
0,162400	-0,001788
0,170450	-0,001786
0,178500	-0,001783
0,186600	-0,001778
0,194650	-0,001775
0,202700	-0,001773
0,210750	-0,001770
0,218800	-0,001766
0,226850	-0,001763
0,234900	-0,001761
0,242950	-0,001759
0,251000	-0,001754
0,259050	-0,001751
0,267100	-0,001749
0,275150	-0,001744
0,283200	-0,001736
0,291300	-0,001729
0,299350	-0,001723
0,307400	-0,001718
0,315450	-0,001713
0,323500	-0,001707
0,331550	-0,001699
0,339600	-0,001695
0,347650	-0,001691
0,355700	-0,001685
0,363750	-0,001678
0,371800	-0,001673
0,379850	-0,001666
0,387900	-0,001659
0,395950	-0,001652
0,404050	-0,001640
0,412100	-0,001629
0,420150	-0,001618
0,428200	-0,001608
0,436250	-0,001596
0,444300	-0,001585
0,452350	-0,001575
0,460400	-0,001561
0,468450	-0,001547
0,476500	-0,001529
0,484550	-0,001512
0,492600	-0,001494
0,500650	-0,001476
0,508700	-0,001456
0,516800	-0,001436
0,524850	-0,001408
0,532900	-0,001381
0,540950	-0,001352
0,549000	-0,001319
0,557050	-0,001284
0,565100	-0,001243
0,573150	-0,001198
0,581200	-0,001147
0,589250	-0,001094
0,597300	-0,001034
0,605350	-0,000970
0,613400	-0,000897
0,621500	-0,000813
0,629550	-0,000722
0,637600	-0,000620
0,645650	-0,000509
0,653700	-0,000389
0,661750	-0,000256
0,669800	-0,000113
0,677850	4,348556E-5
0,685900	0,000208
0,693950	0,000386
0,702000	0,000575
0,710050	0,000777
0,718100	0,000988
0,726200	0,001210
0,734250	0,001441
0,742300	0,001681
0,750350	0,001930
0,758400	0,002191
0,766450	0,002459
0,774500	0,002737
0,782550	0,003025
0,790600	0,003314
0,798650	0,003610
0,806700	0,003916
0,814750	0,004225
0,822800	0,004545
0,830850	0,004870
0,838950	0,005202
0,847000	0,005540
0,855050	0,005885
0,863100	0,006254
0,871150	0,006597
0,879200	0,006953
0,887250	0,007301
0,895300	0,007657
0,903350	0,008016
0,911400	0,008379
0,919450	0,008758
0,927500	0,009136
0,935550	0,009516
0,943650	0,009893
0,951700	0,010271
0,959750	0,010665
0,967800	0,011053
0,975850	0,011443
0,983900	0,011835
0,991950	0,012225
1,000000	0,012620
--- Sample: 1.2_LOW_2 - Device: R.04 ---
-0,200000	-0,001903
-0,191950	-0,001899
-0,183900	-0,001895
-0,175850	-0,001894
-0,167800	-0,001892
-0,159750	-0,001889
-0,151700	-0,001886
-0,143600	-0,001884
-0,135550	-0,001883
-0,127500	-0,001881
-0,119450	-0,001879
-0,111400	-0,001875
-0,103350	-0,001873
-0,095300	-0,001871
-0,087250	-0,001870
-0,079200	-0,001868
-0,071150	-0,001864
-0,063100	-0,001860
-0,055050	-0,001858
-0,047000	-0,001857
-0,038950	-0,001857
-0,030850	-0,001853
-0,022800	-0,001848
-0,014750	-0,001846
-0,006700	-0,001844
0,001350	-0,001840
0,009400	-0,001837
0,017450	-0,001836
0,025500	-0,001834
0,033550	-0,001831
0,041600	-0,001826
0,049650	-0,001822
0,057700	-0,001823
0,065750	-0,001821
0,073850	-0,001816
0,081900	-0,001812
0,089950	-0,001808
0,098000	-0,001807
0,106050	-0,001805
0,114100	-0,001802
0,122150	-0,001798
0,130200	-0,001795
0,138250	-0,001791
0,146300	-0,001787
0,154350	-0,001785
0,162400	-0,001783
0,170450	-0,001779
0,178500	-0,001774
0,186600	-0,001770
0,194650	-0,001766
0,202700	-0,001762
0,210750	-0,001759
0,218800	-0,001756
0,226850	-0,001754
0,234900	-0,001750
0,242950	-0,001745
0,251000	-0,001741
0,259050	-0,001737
0,267100	-0,001731
0,275150	-0,001724
0,283200	-0,001720
0,291300	-0,001716
0,299350	-0,001712
0,307400	-0,001706
0,315450	-0,001699
0,323500	-0,001694
0,331550	-0,001691
0,339600	-0,001683
0,347650	-0,001675
0,355700	-0,001671
0,363750	-0,001664
0,371800	-0,001659
0,379850	-0,001654
0,387900	-0,001646
0,395950	-0,001639
0,404050	-0,001630
0,412100	-0,001621
0,420150	-0,001611
0,428200	-0,001604
0,436250	-0,001593
0,444300	-0,001583
0,452350	-0,001572
0,460400	-0,001559
0,468450	-0,001544
0,476500	-0,001528
0,484550	-0,001514
0,492600	-0,001500
0,500650	-0,001483
0,508700	-0,001464
0,516800	-0,001442
0,524850	-0,001421
0,532900	-0,001397
0,540950	-0,001374
0,549000	-0,001388
0,557050	-0,001354
0,565100	-0,001316
0,573150	-0,001273
0,581200	-0,001228
0,589250	-0,001176
0,597300	-0,001118
0,605350	-0,001053
0,613400	-0,000979
0,621500	-0,000894
0,629550	-0,000802
0,637600	-0,000700
0,645650	-0,000586
0,653700	-0,000459
0,661750	-0,000321
0,669800	-0,000171
0,677850	-7,172801E-6
0,685900	0,000169
0,693950	0,000359
0,702000	0,000563
0,710050	0,000778
0,718100	0,001005
0,726200	0,001242
0,734250	0,001495
0,742300	0,001761
0,750350	0,002062
0,758400	0,002374
0,766450	0,002661
0,774500	0,002963
0,782550	0,003263
0,790600	0,003585
0,798650	0,003906
0,806700	0,004233
0,814750	0,004575
0,822800	0,004921
0,830850	0,005253
0,838950	0,005615
0,847000	0,005973
0,855050	0,006332
0,863100	0,006706
0,871150	0,007083
0,879200	0,007480
0,887250	0,007869
0,895300	0,008248
0,903350	0,008631
0,911400	0,009027
0,919450	0,009429
0,927500	0,009822
0,935550	0,010238
0,943650	0,010623
0,951700	0,011027
0,959750	0,011441
0,967800	0,011864
0,975850	0,012279
0,983900	0,012719
0,991950	0,013156
1,000000	0,013584
--- Sample: 1.2_LOW_2 - Device: R.05 ---
-0,200000	-0,001934
-0,191950	-0,001935
-0,183900	-0,001934
-0,175850	-0,001932
-0,167800	-0,001929
-0,159750	-0,001928
-0,151700	-0,001926
-0,143600	-0,001925
-0,135550	-0,001924
-0,127500	-0,001923
-0,119450	-0,001922
-0,111400	-0,001919
-0,103350	-0,001916
-0,095300	-0,001916
-0,087250	-0,001914
-0,079200	-0,001914
-0,071150	-0,001912
-0,063100	-0,001910
-0,055050	-0,001908
-0,047000	-0,001905
-0,038950	-0,001904
-0,030850	-0,001904
-0,022800	-0,001903
-0,014750	-0,001900
-0,006700	-0,001898
0,001350	-0,001895
0,009400	-0,001895
0,017450	-0,001896
0,025500	-0,001892
0,033550	-0,001889
0,041600	-0,001886
0,049650	-0,001885
0,057700	-0,001882
0,065750	-0,001879
0,073850	-0,001877
0,081900	-0,001876
0,089950	-0,001874
0,098000	-0,001872
0,106050	-0,001871
0,114100	-0,001867
0,122150	-0,001864
0,130200	-0,001861
0,138250	-0,001859
0,146300	-0,001855
0,154350	-0,001848
0,162400	-0,001844
0,170450	-0,001843
0,178500	-0,001841
0,186600	-0,001840
0,194650	-0,001838
0,202700	-0,001835
0,210750	-0,001829
0,218800	-0,001830
0,226850	-0,001827
0,234900	-0,001822
0,242950	-0,001817
0,251000	-0,001814
0,259050	-0,001811
0,267100	-0,001807
0,275150	-0,001805
0,283200	-0,001799
0,291300	-0,001796
0,299350	-0,001792
0,307400	-0,001788
0,315450	-0,001784
0,323500	-0,001779
0,331550	-0,001774
0,339600	-0,001768
0,347650	-0,001763
0,355700	-0,001758
0,363750	-0,001751
0,371800	-0,001751
0,379850	-0,001743
0,387900	-0,001735
0,395950	-0,001728
0,404050	-0,001723
0,412100	-0,001715
0,420150	-0,001707
0,428200	-0,001698
0,436250	-0,001687
0,444300	-0,001678
0,452350	-0,001667
0,460400	-0,001657
0,468450	-0,001643
0,476500	-0,001633
0,484550	-0,001617
0,492600	-0,001602
0,500650	-0,001583
0,508700	-0,001566
0,516800	-0,001546
0,524850	-0,001518
0,532900	-0,001494
0,540950	-0,001451
0,549000	-0,001424
0,557050	-0,001400
0,565100	-0,001363
0,573150	-0,001322
0,581200	-0,001274
0,589250	-0,001204
0,597300	-0,001147
0,605350	-0,001079
0,613400	-0,001006
0,621500	-0,000955
0,629550	-0,000854
0,637600	-0,000749
0,645650	-0,000633
0,653700	-0,000507
0,661750	-0,000370
0,669800	-0,000215
0,677850	-4,021505E-5
0,685900	0,000141
0,693950	0,000344
0,702000	0,000554
0,710050	0,000777
0,718100	0,001015
0,726200	0,001270
0,734250	0,001531
0,742300	0,001804
0,750350	0,002085
0,758400	0,002390
0,766450	0,002706
0,774500	0,003016
0,782550	0,003334
0,790600	0,003662
0,798650	0,003998
0,806700	0,004352
0,814750	0,004703
0,822800	0,005059
0,830850	0,005424
0,838950	0,005795
0,847000	0,006166
0,855050	0,006546
0,863100	0,006928
0,871150	0,007319
0,879200	0,007713
0,887250	0,008113
0,895300	0,008516
0,903350	0,008925
0,911400	0,009335
0,919450	0,009750
0,927500	0,010176
0,935550	0,010606
0,943650	0,011003
0,951700	0,011431
0,959750	0,011863
0,967800	0,012295
0,975850	0,012732
0,983900	0,013170
0,991950	0,013605
1,000000	0,014047
--- Sample: 1.2_LOW_2 - Device: R.06 ---
-0,200000	-0,001933
-0,191950	-0,001931
-0,183900	-0,001933
-0,175850	-0,001933
-0,167800	-0,001931
-0,159750	-0,001928
-0,151700	-0,001925
-0,143600	-0,001924
-0,135550	-0,001923
-0,127500	-0,001921
-0,119450	-0,001919
-0,111400	-0,001918
-0,103350	-0,001917
-0,095300	-0,001914
-0,087250	-0,001912
-0,079200	-0,001911
-0,071150	-0,001910
-0,063100	-0,001909
-0,055050	-0,001909
-0,047000	-0,001908
-0,038950	-0,001906
-0,030850	-0,001905
-0,022800	-0,001905
-0,014750	-0,001902
-0,006700	-0,001898
0,001350	-0,001894
0,009400	-0,001893
0,017450	-0,001892
0,025500	-0,001891
0,033550	-0,001889
0,041600	-0,001888
0,049650	-0,001887
0,057700	-0,001886
0,065750	-0,001883
0,073850	-0,001881
[truncated: 568 more rows]
