# Supplementary material for: Increasing polymer molecular weight enables low-donor-content, efficient and scalable semi-transparent organic solar cells
Source: J Mater Chem A Mater. 2026 Jan 27;14(22):13688–706. doi: 10.1039/d5ta07234d (PMC12937936; doi:10.1039/d5ta07234d)
Supplement: TA-014-D5TA07234D-s001 [file TA-014-D5TA07234D-s001.zip › Datasets for Figures and tables/Figure_4/1.2_LOW/1.2_LOW_3.xls]

## Sheet: Hoja1
MM.231025.CELL_01.CONCENTRATION_VI	Voc (V)	Jsc (mA/cm^2)	FF %	Efficiency %	Rs (Ohm)	Rsh (Ohm)	Cell area (m^2)	Light power (W/m^2)	AVT (%)	APT (%)	Thickness (nm)
L.01	1,00	-0,00	56,07	8,47	141613307,40	50779619	0,000008	1000,00	24.43	20.9155	263.667
L.02	1,00	-0,00	54,64	8,46	26581068,72	41579789	0,000008	1000,00	32.7386	28.0989	231.667
L.03	0,69	-15,91	64,74	7,15	49,12	6048	0,000008	1000,00	36.2171	31.1588	214
L.04	0,69	-15,93	64,28	7,11	49,11	5609	0,000008	1000,00	40.5133	35.0326	184
L.05	0,69	-22,40	62,87	9,66	50,72	3549	0,000008	1000,00	44.4089	38.7648	164
L.06	0,69	-22,40	62,56	9,61	50,16	2937	0,000008	1000,00	50.5215	44.4603	142.778
L.07	1,00	-0,00	71,55	7,01	27661458,03	29166444	0,000008	1000,00	55.9599	49.8499	118.667
L.08	1,00	-0,00	70,10	6,99	810389,92	51367626	0,000008	1000,00	62.7287	56.525	95
L.09	0,68	-11,31	61,49	4,72	74,03	7099	0,000008	1000,00	71.1195	65.1182	66.3333
L.10	0,68	-11,31	61,02	4,68	72,91	9186	0,000008	1000,00	78.0849	72.6255	45
L.11	0,59	-5,02	49,42	1,46	283,09	6336	0,000008	1000,00	79.5898	74.4435	40
L.12	0,59	-5,01	49,61	1,47	278,85	7439	0,000008	1000,00	83	75	38
R.01	1,00	-0,00	70,32	6,90	31088499,26	41094943	0,000008	1000,00	24.43	20.9155	263.667
R.02	1,00	-0,00	69,29	6,88	51502462,51	56913646	0,000008	1000,00	32.7386	28.0989	231.667
R.03	0,68	-22,15	61,45	9,23	51,16	11512	0,000008	1000,00	36.2171	31.1588	214
R.04	0,68	-22,12	61,34	9,20	51,02	3733	0,000008	1000,00	40.5133	35.0326	184
R.05	1,00	-0,00	51,22	8,13	22947429,50	36869905	0,000008	1000,00	44.4089	38.7648	164
R.06	1,00	-0,00	47,35	8,13	34735585,67	32085914	0,000008	1000,00	50.5215	44.4603	142.778
R.07	0,68	-15,74	64,23	6,85	53,78	6454	0,000008	1000,00	55.9599	49.8499	118.667
R.08	0,68	-15,73	63,81	6,80	52,91	5596	0,000008	1000,00	62.7287	56.525	95
R.09	0,67	-10,80	59,34	4,29	78,97	4982	0,000008	1000,00	71.1195	65.1182	66.3333
R.10	0,67	-10,79	59,55	4,30	78,41	7865	0,000008	1000,00	78.0849	72.6255	45
R.11	0,57	-4,54	48,69	1,25	346,28	9939	0,000008	1000,00	79.5898	74.4435	40
R.12	0,57	-4,54	48,46	1,24	341,59	9585	0,000008	1000,00	83	75	38
