# Supplementary material for: Increasing polymer molecular weight enables low-donor-content, efficient and scalable semi-transparent organic solar cells
Source: J Mater Chem A Mater. 2026 Jan 27;14(22):13688–706. doi: 10.1039/d5ta07234d (PMC12937936; doi:10.1039/d5ta07234d)
Supplement: TA-014-D5TA07234D-s001 [file TA-014-D5TA07234D-s001.zip › Datasets for Figures and tables/Figure_4/1.2_LOW/1.2_LOW_3_IV_curves.txt]

IV Curves for sample: 1.2_LOW_3
--- Sample: 1.2_LOW_3 - Device: L.03 ---
-0,200000	-0,001299
-0,191950	-0,001299
-0,183900	-0,001298
-0,175850	-0,001297
-0,167800	-0,001294
-0,159750	-0,001294
-0,151700	-0,001293
-0,143600	-0,001291
-0,135550	-0,001291
-0,127500	-0,001291
-0,119450	-0,001290
-0,111400	-0,001289
-0,103350	-0,001288
-0,095300	-0,001288
-0,087250	-0,001286
-0,079200	-0,001284
-0,071150	-0,001284
-0,063100	-0,001282
-0,055050	-0,001282
-0,047000	-0,001281
-0,038950	-0,001278
-0,030850	-0,001277
-0,022800	-0,001277
-0,014750	-0,001275
-0,006700	-0,001274
0,001350	-0,001273
0,009400	-0,001271
0,017450	-0,001270
0,025500	-0,001267
0,033550	-0,001266
0,041600	-0,001267
0,049650	-0,001266
0,057700	-0,001266
0,065750	-0,001265
0,073850	-0,001264
0,081900	-0,001262
0,089950	-0,001260
0,098000	-0,001258
0,106050	-0,001258
0,114100	-0,001257
0,122150	-0,001254
0,130200	-0,001252
0,138250	-0,001252
0,146300	-0,001251
0,154350	-0,001250
0,162400	-0,001247
0,170450	-0,001245
0,178500	-0,001244
0,186600	-0,001241
0,194650	-0,001239
0,202700	-0,001238
0,210750	-0,001237
0,218800	-0,001235
0,226850	-0,001233
0,234900	-0,001232
0,242950	-0,001231
0,251000	-0,001228
0,259050	-0,001225
0,267100	-0,001223
0,275150	-0,001220
0,283200	-0,001218
0,291300	-0,001216
0,299350	-0,001215
0,307400	-0,001213
0,315450	-0,001209
0,323500	-0,001205
0,331550	-0,001203
0,339600	-0,001201
0,347650	-0,001198
0,355700	-0,001194
0,363750	-0,001190
0,371800	-0,001188
0,379850	-0,001185
0,387900	-0,001182
0,395950	-0,001178
0,404050	-0,001175
0,412100	-0,001171
0,420150	-0,001167
0,428200	-0,001162
0,436250	-0,001157
0,444300	-0,001153
0,452350	-0,001147
0,460400	-0,001144
0,468450	-0,001139
0,476500	-0,001134
0,484550	-0,001127
0,492600	-0,001120
0,500650	-0,001114
0,508700	-0,001107
0,516800	-0,001098
0,524850	-0,001089
0,532900	-0,001051
0,540950	-0,001040
0,549000	-0,001023
0,557050	-0,001011
0,565100	-0,001008
0,573150	-0,000991
0,581200	-0,000963
0,589250	-0,000947
0,597300	-0,000920
0,605350	-0,000897
0,613400	-0,000856
0,621500	-0,000841
0,629550	-0,000775
0,637600	-0,000720
0,645650	-0,000662
0,653700	-0,000588
0,661750	-0,000506
0,669800	-0,000415
0,677850	-0,000300
0,685900	-0,000171
0,693950	-4,313220E-5
0,702000	0,000165
0,710050	0,000343
0,718100	0,000535
0,726200	0,000751
0,734250	0,000975
0,742300	0,001222
0,750350	0,001476
0,758400	0,001740
0,766450	0,002016
0,774500	0,002317
0,782550	0,002625
0,790600	0,002946
0,798650	0,003270
0,806700	0,003609
0,814750	0,003955
0,822800	0,004309
0,830850	0,004669
0,838950	0,005040
0,847000	0,005414
0,855050	0,005794
0,863100	0,006180
0,871150	0,006572
0,879200	0,006967
0,887250	0,007365
0,895300	0,007769
0,903350	0,008178
0,911400	0,008588
0,919450	0,009008
0,927500	0,009429
0,935550	0,009849
0,943650	0,010278
0,951700	0,010707
0,959750	0,011137
0,967800	0,011573
0,975850	0,012009
0,983900	0,012447
0,991950	0,012885
1,000000	0,013326
--- Sample: 1.2_LOW_3 - Device: L.04 ---
-0,200000	-0,001302
-0,191950	-0,001301
-0,183900	-0,001300
-0,175850	-0,001298
-0,167800	-0,001296
-0,159750	-0,001296
-0,151700	-0,001295
-0,143600	-0,001294
-0,135550	-0,001292
-0,127500	-0,001291
-0,119450	-0,001293
-0,111400	-0,001291
-0,103350	-0,001289
-0,095300	-0,001286
-0,087250	-0,001285
-0,079200	-0,001284
-0,071150	-0,001282
-0,063100	-0,001280
-0,055050	-0,001279
-0,047000	-0,001281
-0,038950	-0,001279
-0,030850	-0,001275
-0,022800	-0,001274
-0,014750	-0,001275
-0,006700	-0,001275
0,001350	-0,001274
0,009400	-0,001273
0,017450	-0,001270
0,025500	-0,001268
0,033550	-0,001265
0,041600	-0,001265
0,049650	-0,001266
0,057700	-0,001264
0,065750	-0,001262
0,073850	-0,001259
0,081900	-0,001259
0,089950	-0,001257
0,098000	-0,001255
0,106050	-0,001254
0,114100	-0,001253
0,122150	-0,001252
0,130200	-0,001250
0,138250	-0,001248
0,146300	-0,001246
0,154350	-0,001245
0,162400	-0,001243
0,170450	-0,001241
0,178500	-0,001239
0,186600	-0,001237
0,194650	-0,001236
0,202700	-0,001234
0,210750	-0,001233
0,218800	-0,001231
0,226850	-0,001228
0,234900	-0,001224
0,242950	-0,001222
0,251000	-0,001222
0,259050	-0,001219
0,267100	-0,001215
0,275150	-0,001210
0,283200	-0,001208
0,291300	-0,001206
0,299350	-0,001203
0,307400	-0,001200
0,315450	-0,001197
0,323500	-0,001195
0,331550	-0,001192
0,339600	-0,001188
0,347650	-0,001184
0,355700	-0,001180
0,363750	-0,001179
0,371800	-0,001175
0,379850	-0,001170
0,387900	-0,001167
0,395950	-0,001164
0,404050	-0,001161
0,412100	-0,001157
0,420150	-0,001150
0,428200	-0,001146
0,436250	-0,001141
0,444300	-0,001134
0,452350	-0,001128
0,460400	-0,001124
0,468450	-0,001119
0,476500	-0,001113
0,484550	-0,001105
0,492600	-0,001096
0,500650	-0,001090
0,508700	-0,001080
0,516800	-0,001070
0,524850	-0,001062
0,532900	-0,001054
0,540950	-0,001046
0,549000	-0,001034
0,557050	-0,001020
0,565100	-0,001003
0,573150	-0,000982
0,581200	-0,000959
0,589250	-0,000940
0,597300	-0,000910
0,605350	-0,000880
0,613400	-0,000843
0,621500	-0,000805
0,629550	-0,000756
0,637600	-0,000698
0,645650	-0,000633
0,653700	-0,000553
0,661750	-0,000468
0,669800	-0,000341
0,677850	-0,000242
0,685900	-0,000111
0,693950	5,060109E-5
0,702000	0,000219
0,710050	0,000409
0,718100	0,000600
0,726200	0,000815
0,734250	0,001052
0,742300	0,001295
0,750350	0,001553
0,758400	0,001834
0,766450	0,002121
0,774500	0,002417
0,782550	0,002728
0,790600	0,003050
0,798650	0,003377
0,806700	0,003716
0,814750	0,004068
0,822800	0,004425
0,830850	0,004785
0,838950	0,005155
0,847000	0,005538
0,855050	0,005916
0,863100	0,006302
0,871150	0,006690
0,879200	0,007092
0,887250	0,007499
0,895300	0,007906
0,903350	0,008317
0,911400	0,008725
0,919450	0,009147
0,927500	0,009558
0,935550	0,009986
0,943650	0,010419
0,951700	0,010851
0,959750	0,011280
0,967800	0,011716
0,975850	0,012149
0,983900	0,012573
0,991950	0,013002
1,000000	0,013464
--- Sample: 1.2_LOW_3 - Device: L.05 ---
-0,200000	-0,001824
-0,191950	-0,001822
-0,183900	-0,001817
-0,175850	-0,001816
-0,167800	-0,001816
-0,159750	-0,001817
-0,151700	-0,001817
-0,143600	-0,001814
-0,135550	-0,001812
-0,127500	-0,001814
-0,119450	-0,001811
-0,111400	-0,001809
-0,103350	-0,001809
-0,095300	-0,001810
-0,087250	-0,001809
-0,079200	-0,001806
-0,071150	-0,001802
-0,063100	-0,001801
-0,055050	-0,001802
-0,047000	-0,001802
-0,038950	-0,001802
-0,030850	-0,001801
-0,022800	-0,001799
-0,014750	-0,001794
-0,006700	-0,001792
0,001350	-0,001792
0,009400	-0,001788
0,017450	-0,001786
0,025500	-0,001787
0,033550	-0,001788
0,041600	-0,001789
0,049650	-0,001788
0,057700	-0,001784
0,065750	-0,001780
0,073850	-0,001782
0,081900	-0,001779
0,089950	-0,001776
0,098000	-0,001775
0,106050	-0,001774
0,114100	-0,001773
0,122150	-0,001771
0,130200	-0,001769
0,138250	-0,001766
0,146300	-0,001765
0,154350	-0,001764
0,162400	-0,001762
0,170450	-0,001759
0,178500	-0,001756
0,186600	-0,001754
0,194650	-0,001752
0,202700	-0,001750
0,210750	-0,001749
0,218800	-0,001744
0,226850	-0,001742
0,234900	-0,001741
0,242950	-0,001738
0,251000	-0,001735
0,259050	-0,001731
0,267100	-0,001729
0,275150	-0,001728
0,283200	-0,001725
0,291300	-0,001719
0,299350	-0,001714
0,307400	-0,001713
0,315450	-0,001709
0,323500	-0,001704
0,331550	-0,001698
0,339600	-0,001692
0,347650	-0,001689
0,355700	-0,001686
0,363750	-0,001680
0,371800	-0,001675
0,379850	-0,001669
0,387900	-0,001664
0,395950	-0,001657
0,404050	-0,001649
0,412100	-0,001642
0,420150	-0,001635
0,428200	-0,001628
0,436250	-0,001622
0,444300	-0,001614
0,452350	-0,001604
0,460400	-0,001593
0,468450	-0,001579
0,476500	-0,001570
0,484550	-0,001557
0,492600	-0,001541
0,500650	-0,001525
0,508700	-0,001509
0,516800	-0,001492
0,524850	-0,001472
0,532900	-0,001450
0,540950	-0,001423
0,549000	-0,001396
0,557050	-0,001366
0,565100	-0,001332
0,573150	-0,001296
0,581200	-0,001255
0,589250	-0,001209
0,597300	-0,001157
0,605350	-0,001097
0,613400	-0,001032
0,621500	-0,000961
0,629550	-0,000881
0,637600	-0,000792
0,645650	-0,000693
0,653700	-0,000584
0,661750	-0,000464
0,669800	-0,000334
0,677850	-0,000192
0,685900	-3,928278E-5
0,693950	0,000125
0,702000	0,000300
0,710050	0,000485
0,718100	0,000681
0,726200	0,000888
0,734250	0,001104
0,742300	0,001328
0,750350	0,001561
0,758400	0,001803
0,766450	0,002051
0,774500	0,002308
0,782550	0,002572
0,790600	0,002842
0,798650	0,003118
0,806700	0,003401
0,814750	0,003689
0,822800	0,003981
0,830850	0,004279
0,838950	0,004583
0,847000	0,004890
0,855050	0,005202
0,863100	0,005516
0,871150	0,005835
0,879200	0,006158
0,887250	0,006482
0,895300	0,006811
0,903350	0,007143
0,911400	0,007476
0,919450	0,007813
0,927500	0,008154
0,935550	0,008497
0,943650	0,008843
0,951700	0,009189
0,959750	0,009539
0,967800	0,009891
0,975850	0,010244
0,983900	0,010602
0,991950	0,010958
1,000000	0,011318
--- Sample: 1.2_LOW_3 - Device: L.06 ---
-0,200000	-0,001822
-0,191950	-0,001822
-0,183900	-0,001820
-0,175850	-0,001818
-0,167800	-0,001817
-0,159750	-0,001817
-0,151700	-0,001816
-0,143600	-0,001812
-0,135550	-0,001812
-0,127500	-0,001811
-0,119450	-0,001808
-0,111400	-0,001808
-0,103350	-0,001809
-0,095300	-0,001808
-0,087250	-0,001808
-0,079200	-0,001807
-0,071150	-0,001805
-0,063100	-0,001803
-0,055050	-0,001800
-0,047000	-0,001797
-0,038950	-0,001797
-0,030850	-0,001799
-0,022800	-0,001799
-0,014750	-0,001799
-0,006700	-0,001796
0,001350	-0,001792
0,009400	-0,001791
0,017450	-0,001788
0,025500	-0,001785
0,033550	-0,001789
0,041600	-0,001789
0,049650	-0,001787
0,057700	-0,001785
0,065750	-0,001782
0,073850	-0,001781
0,081900	-0,001779
0,089950	-0,001777
0,098000	-0,001776
0,106050	-0,001775
0,114100	-0,001772
0,122150	-0,001771
0,130200	-0,001770
0,138250	-0,001765
0,146300	-0,001766
0,154350	-0,001764
0,162400	-0,001759
0,170450	-0,001756
0,178500	-0,001754
0,186600	-0,001752
0,194650	-0,001750
0,202700	-0,001747
0,210750	-0,001744
0,218800	-0,001744
0,226850	-0,001741
0,234900	-0,001738
0,242950	-0,001737
0,251000	-0,001736
0,259050	-0,001732
0,267100	-0,001728
0,275150	-0,001724
0,283200	-0,001720
0,291300	-0,001718
0,299350	-0,001714
0,307400	-0,001710
0,315450	-0,001707
0,323500	-0,001703
0,331550	-0,001697
0,339600	-0,001691
0,347650	-0,001688
0,355700	-0,001683
0,363750	-0,001678
0,371800	-0,001673
0,379850	-0,001668
0,387900	-0,001662
0,395950	-0,001656
0,404050	-0,001647
0,412100	-0,001640
0,420150	-0,001634
0,428200	-0,001625
0,436250	-0,001616
0,444300	-0,001608
0,452350	-0,001600
0,460400	-0,001589
0,468450	-0,001576
0,476500	-0,001561
0,484550	-0,001549
0,492600	-0,001534
0,500650	-0,001516
0,508700	-0,001502
0,516800	-0,001486
0,524850	-0,001465
0,532900	-0,001441
0,540950	-0,001413
0,549000	-0,001384
0,557050	-0,001356
0,565100	-0,001321
0,573150	-0,001283
0,581200	-0,001242
0,589250	-0,001195
0,597300	-0,001141
0,605350	-0,001080
0,613400	-0,001014
0,621500	-0,000941
0,629550	-0,000858
0,637600	-0,000766
0,645650	-0,000666
0,653700	-0,000554
0,661750	-0,000431
0,669800	-0,000298
0,677850	-0,000156
0,685900	-2,593743E-7
0,693950	0,000166
0,702000	0,000342
0,710050	0,000530
0,718100	0,000728
0,726200	0,000937
0,734250	0,001154
0,742300	0,001379
0,750350	0,001614
0,758400	0,001858
0,766450	0,002108
0,774500	0,002366
0,782550	0,002631
0,790600	0,002901
0,798650	0,003179
0,806700	0,003462
0,814750	0,003751
0,822800	0,004044
0,830850	0,004343
0,838950	0,004648
0,847000	0,004956
0,855050	0,005268
0,863100	0,005582
0,871150	0,005902
0,879200	0,006225
0,887250	0,006550
0,895300	0,006880
0,903350	0,007212
0,911400	0,007546
0,919450	0,007884
0,927500	0,008225
0,935550	0,008568
0,943650	0,008915
0,951700	0,009261
0,959750	0,009611
0,967800	0,009963
0,975850	0,010317
0,983900	0,010675
0,991950	0,011032
1,000000	0,011391
--- Sample: 1.2_LOW_3 - Device: L.09 ---
-0,200000	-0,000929
-0,191950	-0,000928
-0,183900	-0,000928
-0,175850	-0,000927
-0,167800	-0,000926
-0,159750	-0,000924
-0,151700	-0,000925
-0,143600	-0,000923
-0,135550	-0,000922
-0,127500	-0,000921
-0,119450	-0,000920
-0,111400	-0,000919
-0,103350	-0,000917
-0,095300	-0,000916
-0,087250	-0,000916
-0,079200	-0,000915
-0,071150	-0,000913
-0,063100	-0,000911
-0,055050	-0,000911
-0,047000	-0,000911
-0,038950	-0,000910
-0,030850	-0,000906
-0,022800	-0,000903
-0,014750	-0,000904
-0,006700	-0,000905
0,001350	-0,000905
0,009400	-0,000904
0,017450	-0,000902
0,025500	-0,000900
0,033550	-0,000898
0,041600	-0,000898
0,049650	-0,000898
0,057700	-0,000895
0,065750	-0,000894
0,073850	-0,000893
0,081900	-0,000892
0,089950	-0,000891
0,098000	-0,000889
0,106050	-0,000887
0,114100	-0,000887
0,122150	-0,000885
0,130200	-0,000883
0,138250	-0,000881
0,146300	-0,000879
0,154350	-0,000878
0,162400	-0,000877
0,170450	-0,000876
0,178500	-0,000874
0,186600	-0,000872
0,194650	-0,000870
0,202700	-0,000867
0,210750	-0,000865
0,218800	-0,000865
0,226850	-0,000864
0,234900	-0,000861
0,242950	-0,000858
0,251000	-0,000856
0,259050	-0,000853
0,267100	-0,000852
0,275150	-0,000851
0,283200	-0,000849
0,291300	-0,000846
0,299350	-0,000842
0,307400	-0,000839
0,315450	-0,000837
0,323500	-0,000835
0,331550	-0,000831
0,339600	-0,000828
0,347650	-0,000826
0,355700	-0,000823
0,363750	-0,000820
0,371800	-0,000817
0,379850	-0,000813
0,387900	-0,000810
0,395950	-0,000807
0,404050	-0,000802
0,412100	-0,000798
0,420150	-0,000794
0,428200	-0,000791
0,436250	-0,000787
0,444300	-0,000782
0,452350	-0,000776
0,460400	-0,000771
0,468450	-0,000767
0,476500	-0,000762
0,484550	-0,000756
0,492600	-0,000748
0,500650	-0,000740
0,508700	-0,000733
0,516800	-0,000726
0,524850	-0,000717
0,532900	-0,000707
0,540950	-0,000697
0,549000	-0,000686
0,557050	-0,000674
0,565100	-0,000660
0,573150	-0,000645
0,581200	-0,000626
0,589250	-0,000608
0,597300	-0,000586
0,605350	-0,000559
0,613400	-0,000529
0,621500	-0,000494
0,629550	-0,000455
0,637600	-0,000408
0,645650	-0,000353
0,653700	-0,000289
0,661750	-0,000215
0,669800	-0,000128
0,677850	-2,778884E-5
0,685900	8,661144E-5
0,693950	0,000218
0,702000	0,000366
0,710050	0,000533
0,718100	0,000717
0,726200	0,000920
0,734250	0,001141
0,742300	0,001378
0,750350	0,001632
0,758400	0,001904
0,766450	0,002189
0,774500	0,002491
0,782550	0,002806
0,790600	0,003133
0,798650	0,003472
0,806700	0,003823
0,814750	0,004184
0,822800	0,004556
0,830850	0,004935
0,838950	0,005324
0,847000	0,005719
0,855050	0,006122
0,863100	0,006529
0,871150	0,006944
0,879200	0,007365
0,887250	0,007790
0,895300	0,008221
0,903350	0,008657
0,911400	0,009095
0,919450	0,009540
0,927500	0,009988
0,935550	0,010440
0,943650	0,010901
0,951700	0,011354
0,959750	0,011816
0,967800	0,012281
0,975850	0,012749
0,983900	0,013220
0,991950	0,013693
1,000000	0,014167
--- Sample: 1.2_LOW_3 - Device: L.10 ---
-0,200000	-0,000930
-0,191950	-0,000929
-0,183900	-0,000928
-0,175850	-0,000926
-0,167800	-0,000926
-0,159750	-0,000925
-0,151700	-0,000924
-0,143600	-0,000922
-0,135550	-0,000922
-0,127500	-0,000921
-0,119450	-0,000920
-0,111400	-0,000919
-0,103350	-0,000917
-0,095300	-0,000916
-0,087250	-0,000915
-0,079200	-0,000915
-0,071150	-0,000914
-0,063100	-0,000913
-0,055050	-0,000912
-0,047000	-0,000911
-0,038950	-0,000911
-0,030850	-0,000908
-0,022800	-0,000906
-0,014750	-0,000905
-0,006700	-0,000905
0,001350	-0,000904
0,009400	-0,000903
0,017450	-0,000902
0,025500	-0,000900
0,033550	-0,000899
0,041600	-0,000898
0,049650	-0,000895
0,057700	-0,000894
0,065750	-0,000894
0,073850	-0,000893
0,081900	-0,000892
0,089950	-0,000889
0,098000	-0,000886
0,106050	-0,000886
0,114100	-0,000884
0,122150	-0,000882
0,130200	-0,000881
0,138250	-0,000880
0,146300	-0,000879
0,154350	-0,000877
0,162400	-0,000874
0,170450	-0,000872
0,178500	-0,000872
0,186600	-0,000869
0,194650	-0,000867
0,202700	-0,000865
0,210750	-0,000864
0,218800	-0,000862
0,226850	-0,000860
0,234900	-0,000858
0,242950	-0,000857
0,251000	-0,000854
0,259050	-0,000851
0,267100	-0,000849
0,275150	-0,000848
0,283200	-0,000846
0,291300	-0,000843
0,299350	-0,000839
0,307400	-0,000837
0,315450	-0,000835
0,323500	-0,000832
0,331550	-0,000829
0,339600	-0,000828
0,347650	-0,000825
0,355700	-0,000821
0,363750	-0,000817
0,371800	-0,000814
0,379850	-0,000811
0,387900	-0,000808
0,395950	-0,000803
0,404050	-0,000800
0,412100	-0,000796
0,420150	-0,000792
0,428200	-0,000787
0,436250	-0,000782
0,444300	-0,000778
0,452350	-0,000773
0,460400	-0,000767
0,468450	-0,000762
0,476500	-0,000757
0,484550	-0,000751
0,492600	-0,000743
0,500650	-0,000736
0,508700	-0,000729
0,516800	-0,000721
0,524850	-0,000712
0,532900	-0,000702
0,540950	-0,000691
0,549000	-0,000680
0,557050	-0,000668
0,565100	-0,000653
0,573150	-0,000638
0,581200	-0,000620
0,589250	-0,000600
0,597300	-0,000577
0,605350	-0,000551
0,613400	-0,000520
0,621500	-0,000484
0,629550	-0,000444
0,637600	-0,000397
0,645650	-0,000340
0,653700	-0,000274
0,661750	-0,000198
0,669800	-0,000110
0,677850	-8,395766E-6
0,685900	0,000108
0,693950	0,000242
0,702000	0,000391
0,710050	0,000559
0,718100	0,000745
0,726200	0,000950
0,734250	0,001172
0,742300	0,001411
0,750350	0,001668
0,758400	0,001941
0,766450	0,002227
0,774500	0,002530
0,782550	0,002846
0,790600	0,003174
0,798650	0,003514
0,806700	0,003865
0,814750	0,004226
0,822800	0,004596
0,830850	0,004975
0,838950	0,005365
0,847000	0,005761
0,855050	0,006164
0,863100	0,006571
0,871150	0,006986
0,879200	0,007408
0,887250	0,007832
0,895300	0,008264
0,903350	0,008700
0,911400	0,009138
0,919450	0,009582
0,927500	0,010031
0,935550	0,010483
0,943650	0,010944
0,951700	0,011401
0,959750	0,011863
0,967800	0,012328
0,975850	0,012795
0,983900	0,013263
0,991950	0,013736
1,000000	0,014210
--- Sample: 1.2_LOW_3 - Device: L.11 ---
-0,200000	-0,000427
-0,191950	-0,000425
-0,183900	-0,000424
-0,175850	-0,000423
-0,167800	-0,000423
-0,159750	-0,000421
-0,151700	-0,000420
-0,143600	-0,000419
-0,135550	-0,000419
-0,127500	-0,000417
-0,119450	-0,000416
-0,111400	-0,000414
-0,103350	-0,000413
-0,095300	-0,000413
-0,087250	-0,000411
-0,079200	-0,000411
-0,071150	-0,000410
-0,063100	-0,000409
-0,055050	-0,000408
-0,047000	-0,000407
-0,038950	-0,000406
-0,030850	-0,000405
-0,022800	-0,000405
-0,014750	-0,000404
-0,006700	-0,000403
0,001350	-0,000401
0,009400	-0,000400
0,017450	-0,000399
0,025500	-0,000398
0,033550	-0,000397
0,041600	-0,000396
0,049650	-0,000395
0,057700	-0,000394
0,065750	-0,000393
0,073850	-0,000392
0,081900	-0,000391
0,089950	-0,000389
0,098000	-0,000388
0,106050	-0,000387
0,114100	-0,000385
0,122150	-0,000384
0,130200	-0,000384
0,138250	-0,000383
0,146300	-0,000381
0,154350	-0,000379
0,162400	-0,000377
0,170450	-0,000376
0,178500	-0,000374
0,186600	-0,000372
0,194650	-0,000371
0,202700	-0,000370
0,210750	-0,000368
0,218800	-0,000366
0,226850	-0,000364
0,234900	-0,000362
0,242950	-0,000359
0,251000	-0,000357
0,259050	-0,000355
0,267100	-0,000353
0,275150	-0,000350
0,283200	-0,000348
0,291300	-0,000345
0,299350	-0,000342
0,307400	-0,000339
0,315450	-0,000336
0,323500	-0,000332
0,331550	-0,000329
0,339600	-0,000326
0,347650	-0,000322
0,355700	-0,000318
0,363750	-0,000313
0,371800	-0,000309
0,379850	-0,000305
0,387900	-0,000300
0,395950	-0,000295
0,404050	-0,000289
0,412100	-0,000284
0,420150	-0,000278
0,428200	-0,000271
0,436250	-0,000265
0,444300	-0,000257
0,452350	-0,000250
0,460400	-0,000241
0,468450	-0,000232
0,476500	-0,000223
0,484550	-0,000213
0,492600	-0,000203
0,500650	-0,000191
0,508700	-0,000179
0,516800	-0,000167
0,524850	-0,000154
0,532900	-0,000139
0,540950	-0,000123
0,549000	-0,000106
0,557050	-8,653360E-5
0,565100	-6,617053E-5
0,573150	-4,420526E-5
0,581200	-1,971782E-5
0,589250	7,705845E-6
0,597300	3,667973E-5
0,605350	6,936520E-5
0,613400	0,000106
0,621500	0,000148
0,629550	0,000193
0,637600	0,000245
0,645650	0,000303
0,653700	0,000368
0,661750	0,000442
0,669800	0,000525
0,677850	0,000619
0,685900	0,000725
0,693950	0,000843
0,702000	0,000975
0,710050	0,001121
0,718100	0,001282
0,726200	0,001458
0,734250	0,001650
0,742300	0,001856
0,750350	0,002077
0,758400	0,002314
0,766450	0,002562
0,774500	0,002826
0,782550	0,003102
0,790600	0,003389
0,798650	0,003688
0,806700	0,003998
0,814750	0,004317
0,822800	0,004644
0,830850	0,004981
0,838950	0,005327
0,847000	0,005679
0,855050	0,006039
0,863100	0,006404
0,871150	0,006776
0,879200	0,007153
0,887250	0,007534
0,895300	0,007922
0,903350	0,008315
0,911400	0,008709
0,919450	0,009110
0,927500	0,009515
0,935550	0,009923
0,943650	0,010336
0,951700	0,010750
0,959750	0,011168
0,967800	0,011588
0,975850	0,012011
0,983900	0,012434
0,991950	0,012861
1,000000	0,013292
--- Sample: 1.2_LOW_3 - Device: L.12 ---
-0,200000	-0,000426
-0,191950	-0,000425
-0,183900	-0,000424
-0,175850	-0,000423
-0,167800	-0,000422
-0,159750	-0,000421
-0,151700	-0,000420
-0,143600	-0,000419
-0,135550	-0,000418
-0,127500	-0,000416
-0,119450	-0,000415
-0,111400	-0,000414
-0,103350	-0,000414
-0,095300	-0,000412
-0,087250	-0,000411
-0,079200	-0,000410
-0,071150	-0,000410
-0,063100	-0,000409
-0,055050	-0,000408
-0,047000	-0,000406
-0,038950	-0,000405
-0,030850	-0,000405
-0,022800	-0,000404
-0,014750	-0,000403
-0,006700	-0,000403
0,001350	-0,000401
0,009400	-0,000400
0,017450	-0,000399
0,025500	-0,000398
0,033550	-0,000398
0,041600	-0,000396
0,049650	-0,000395
0,057700	-0,000394
0,065750	-0,000393
0,073850	-0,000392
0,081900	-0,000391
0,089950	-0,000390
0,098000	-0,000389
0,106050	-0,000387
0,114100	-0,000386
0,122150	-0,000385
0,130200	-0,000384
0,138250	-0,000383
0,146300	-0,000381
0,154350	-0,000380
0,162400	-0,000379
0,170450	-0,000377
0,178500	-0,000375
0,186600	-0,000374
0,194650	-0,000372
0,202700	-0,000371
0,210750	-0,000368
0,218800	-0,000366
0,226850	-0,000365
0,234900	-0,000363
0,242950	-0,000361
0,251000	-0,000358
0,259050	-0,000356
0,267100	-0,000354
0,275150	-0,000351
0,283200	-0,000349
0,291300	-0,000346
0,299350	-0,000343
0,307400	-0,000340
0,315450	-0,000337
0,323500	-0,000334
0,331550	-0,000331
0,339600	-0,000327
0,347650	-0,000323
0,355700	-0,000319
0,363750	-0,000315
0,371800	-0,000311
0,379850	-0,000306
0,387900	-0,000301
0,395950	-0,000296
0,404050	-0,000290
0,412100	-0,000284
0,420150	-0,000278
0,428200	-0,000272
0,436250	-0,000266
0,444300	-0,000258
0,452350	-0,000250
0,460400	-0,000242
0,468450	-0,000233
0,476500	-0,000224
0,484550	-0,000214
0,492600	-0,000203
0,500650	-0,000192
0,508700	-0,000180
0,516800	-0,000167
0,524850	-0,000153
0,532900	-0,000138
0,540950	-0,000122
0,549000	-0,000104
0,557050	-8,525219E-5
0,565100	-6,493038E-5
0,573150	-4,226214E-5
0,581200	-1,729706E-5
0,589250	1,012737E-5
0,597300	4,001450E-5
0,605350	7,299902E-5
0,613400	0,000110
0,621500	0,000153
0,629550	0,000199
0,637600	0,000251
0,645650	0,000310
0,653700	0,000376
0,661750	0,000451
0,669800	0,000536
0,677850	0,000631
0,685900	0,000738
0,693950	0,000858
0,702000	0,000992
0,710050	0,001140
0,718100	0,001303
0,726200	0,001481
0,734250	0,001675
0,742300	0,001883
0,750350	0,002107
0,758400	0,002344
0,766450	0,002595
0,774500	0,002860
0,782550	0,003138
0,790600	0,003427
0,798650	0,003728
0,806700	0,004040
0,814750	0,004361
0,822800	0,004690
0,830850	0,005029
0,838950	0,005377
0,847000	0,005732
0,855050	0,006093
0,863100	0,006460
0,871150	0,006833
0,879200	0,007213
0,887250	0,007596
0,895300	0,007985
0,903350	0,008380
0,911400	0,008777
0,919450	0,009178
0,927500	0,009585
0,935550	0,009994
0,943650	0,010409
0,951700	0,010825
0,959750	0,011244
0,967800	0,011666
0,975850	0,012090
0,983900	0,012516
0,991950	0,012945
1,000000	0,013377
--- Sample: 1.2_LOW_3 - Device: R.03 ---
-0,200000	-0,001804
-0,191950	-0,001802
-0,183900	-0,001802
-0,175850	-0,001801
-0,167800	-0,001800
-0,159750	-0,001799
-0,151700	-0,001798
-0,143600	-0,001798
-0,135550	-0,001797
-0,127500	-0,001796
-0,119450	-0,001793
-0,111400	-0,001789
-0,103350	-0,001789
-0,095300	-0,001790
-0,087250	-0,001789
-0,079200	-0,001787
-0,071150	-0,001786
-0,063100	-0,001784
-0,055050	-0,001783
-0,047000	-0,001783
-0,038950	-0,001783
-0,030850	-0,001781
-0,022800	-0,001777
-0,014750	-0,001772
-0,006700	-0,001772
0,001350	-0,001772
0,009400	-0,001771
0,017450	-0,001770
0,025500	-0,001768
0,033550	-0,001766
0,041600	-0,001765
0,049650	-0,001763
0,057700	-0,001761
0,065750	-0,001759
0,073850	-0,001756
0,081900	-0,001752
0,089950	-0,001749
0,098000	-0,001750
0,106050	-0,001750
0,114100	-0,001748
0,122150	-0,001746
0,130200	-0,001743
0,138250	-0,001739
0,146300	-0,001737
0,154350	-0,001738
0,162400	-0,001735
0,170450	-0,001731
0,178500	-0,001728
0,186600	-0,001726
0,194650	-0,001724
0,202700	-0,001722
0,210750	-0,001719
0,218800	-0,001716
0,226850	-0,001713
0,234900	-0,001712
0,242950	-0,001710
0,251000	-0,001705
0,259050	-0,001702
0,267100	-0,001697
0,275150	-0,001693
0,283200	-0,001689
0,291300	-0,001685
0,299350	-0,001682
0,307400	-0,001679
0,315450	-0,001675
0,323500	-0,001670
0,331550	-0,001665
0,339600	-0,001661
0,347650	-0,001658
0,355700	-0,001652
0,363750	-0,001646
0,371800	-0,001639
0,379850	-0,001631
0,387900	-0,001625
0,395950	-0,001621
0,404050	-0,001613
0,412100	-0,001604
0,420150	-0,001595
0,428200	-0,001587
0,436250	-0,001579
0,444300	-0,001570
0,452350	-0,001558
0,460400	-0,001545
0,468450	-0,001533
0,476500	-0,001519
0,484550	-0,001504
0,492600	-0,001488
0,500650	-0,001471
0,508700	-0,001451
0,516800	-0,001428
0,524850	-0,001405
0,532900	-0,001380
0,540950	-0,001351
0,549000	-0,001320
0,557050	-0,001284
0,565100	-0,001246
0,573150	-0,001204
0,581200	-0,001156
0,589250	-0,001102
0,597300	-0,001041
0,605350	-0,000973
0,613400	-0,000899
0,621500	-0,000817
0,629550	-0,000727
0,637600	-0,000627
0,645650	-0,000517
0,653700	-0,000397
0,661750	-0,000267
0,669800	-0,000126
0,677850	2,553511E-5
0,685900	0,000188
0,693950	0,000361
0,702000	0,000543
0,710050	0,000735
0,718100	0,000937
0,726200	0,001150
0,734250	0,001370
0,742300	0,001598
0,750350	0,001834
0,758400	0,002079
0,766450	0,002329
0,774500	0,002587
0,782550	0,002852
0,790600	0,003121
0,798650	0,003398
0,806700	0,003679
0,814750	0,003966
0,822800	0,004257
0,830850	0,004553
0,838950	0,004855
0,847000	0,005160
0,855050	0,005469
0,863100	0,005780
0,871150	0,006096
0,879200	0,006416
0,887250	0,006737
0,895300	0,007063
0,903350	0,007391
0,911400	0,007721
0,919450	0,008055
0,927500	0,008391
0,935550	0,008730
0,943650	0,009073
0,951700	0,009415
0,959750	0,009760
0,967800	0,010108
0,975850	0,010457
0,983900	0,010810
0,991950	0,011163
1,000000	0,011517
--- Sample: 1.2_LOW_3 - Device: R.04 ---
-0,200000	-0,001803
-0,191950	-0,001803
-0,183900	-0,001801
-0,175850	-0,001799
-0,167800	-0,001800
-0,159750	-0,001800
-0,151700	-0,001800
-0,143600	-0,001799
-0,135550	-0,001795
-0,127500	-0,001792
-0,119450	-0,001792
-0,111400	-0,001789
-0,103350	-0,001787
-0,095300	-0,001786
-0,087250	-0,001785
-0,079200	-0,001785
-0,071150	-0,001784
-0,063100	-0,001781
-0,055050	-0,001780
-0,047000	-0,001779
-0,038950	-0,001776
-0,030850	-0,001775
-0,022800	-0,001777
-0,014750	-0,001775
-0,006700	-0,001772
0,001350	-0,001769
0,009400	-0,001769
0,017450	-0,001766
0,025500	-0,001764
0,033550	-0,001763
0,041600	-0,001763
0,049650	-0,001762
0,057700	-0,001761
0,065750	-0,001757
0,073850	-0,001755
0,081900	-0,001756
0,089950	-0,001753
0,098000	-0,001749
0,106050	-0,001748
0,114100	-0,001746
0,122150	-0,001744
0,130200	-0,001742
0,138250	-0,001740
0,146300	-0,001739
0,154350	-0,001735
0,162400	-0,001729
0,170450	-0,001728
0,178500	-0,001729
0,186600	-0,001728
0,194650	-0,001724
0,202700	-0,001718
0,210750	-0,001717
0,218800	-0,001714
0,226850	-0,001711
0,234900	-0,001709
0,242950	-0,001707
0,251000	-0,001703
0,259050	-0,001697
0,267100	-0,001692
0,275150	-0,001691
0,283200	-0,001690
0,291300	-0,001687
0,299350	-0,001682
0,307400	-0,001677
0,315450	-0,001672
0,323500	-0,001667
0,331550	-0,001662
0,339600	-0,001657
0,347650	-0,001653
0,355700	-0,001647
0,363750	-0,001642
0,371800	-0,001638
0,379850	-0,001632
0,387900	-0,001626
0,395950	-0,001618
0,404050	-0,001609
0,412100	-0,001602
0,420150	-0,001592
0,428200	-0,001582
0,436250	-0,001572
0,444300	-0,001564
0,452350	-0,001555
0,460400	-0,001543
0,468450	-0,001528
0,476500	-0,001513
0,484550	-0,001499
0,492600	-0,001483
0,500650	-0,001465
0,508700	-0,001445
0,516800	-0,001424
0,524850	-0,001399
0,532900	-0,001374
0,540950	-0,001347
0,549000	-0,001316
0,557050	-0,001279
0,565100	-0,001238
0,573150	-0,001195
0,581200	-0,001147
0,589250	-0,001093
0,597300	-0,001032
0,605350	-0,000966
0,613400	-0,000890
0,621500	-0,000806
0,629550	-0,000715
0,637600	-0,000615
0,645650	-0,000505
0,653700	-0,000384
0,661750	-0,000252
0,669800	-0,000111
0,677850	4,132412E-5
0,685900	0,000205
0,693950	0,000378
0,702000	0,000561
0,710050	0,000754
0,718100	0,000956
0,726200	0,001169
0,734250	0,001389
0,742300	0,001617
0,750350	0,001854
0,758400	0,002098
0,766450	0,002349
0,774500	0,002607
0,782550	0,002872
0,790600	0,003141
0,798650	0,003417
0,806700	0,003699
0,814750	0,003986
0,822800	0,004276
0,830850	0,004573
0,838950	0,004875
0,847000	0,005179
0,855050	0,005489
0,863100	0,005800
0,871150	0,006116
0,879200	0,006435
0,887250	0,006756
0,895300	0,007081
0,903350	0,007410
0,911400	0,007739
0,919450	0,008073
0,927500	0,008409
0,935550	0,008748
0,943650	0,009090
0,951700	0,009432
0,959750	0,009777
0,967800	0,010124
0,975850	0,010473
0,983900	0,010826
0,991950	0,011178
1,000000	0,011532
--- Sample: 1.2_LOW_3 - Device: R.07 ---
-0,200000	-0,001287
-0,191950	-0,001286
-0,183900	-0,001284
-0,175850	-0,001285
-0,167800	-0,001284
-0,159750	-0,001283
-0,151700	-0,001281
-0,143600	-0,001277
-0,135550	-0,001278
-0,127500	-0,001278
-0,119450	-0,001276
-0,111400	-0,001274
-0,103350	-0,001273
-0,095300	-0,001273
-0,087250	-0,001271
-0,079200	-0,001270
-0,071150	-0,001269
-0,063100	-0,001268
-0,055050	-0,001267
-0,047000	-0,001265
-0,038950	-0,001265
-0,030850	-0,001264
-0,022800	-0,001262
-0,014750	-0,001261
-0,006700	-0,001260
0,001350	-0,001259
0,009400	-0,001258
0,017450	-0,001256
0,025500	-0,001255
0,033550	-0,001255
0,041600	-0,001254
0,049650	-0,001252
0,057700	-0,001249
0,065750	-0,001250
0,073850	-0,001248
0,081900	-0,001245
0,089950	-0,001243
0,098000	-0,001243
0,106050	-0,001243
0,114100	-0,001240
0,122150	-0,001237
0,130200	-0,001234
0,138250	-0,001233
0,146300	-0,001233
0,154350	-0,001231
0,162400	-0,001229
0,170450	-0,001227
0,178500	-0,001225
0,186600	-0,001223
0,194650	-0,001220
0,202700	-0,001219
0,210750	-0,001217
0,218800	-0,001214
0,226850	-0,001212
0,234900	-0,001210
0,242950	-0,001209
0,251000	-0,001207
0,259050	-0,001204
0,267100	-0,001202
0,275150	-0,001200
0,283200	-0,001197
0,291300	-0,001194
0,299350	-0,001191
0,307400	-0,001188
0,315450	-0,001185
0,323500	-0,001182
0,331550	-0,001180
0,339600	-0,001177
0,347650	-0,001174
0,355700	-0,001169
0,363750	-0,001166
0,371800	-0,001163
0,379850	-0,001159
0,387900	-0,001155
0,395950	-0,001151
0,404050	-0,001148
0,412100	-0,001142
0,420150	-0,001136
0,428200	-0,001132
0,436250	-0,001128
0,444300	-0,001123
0,452350	-0,001117
0,460400	-0,001109
0,468450	-0,001104
0,476500	-0,001096
0,484550	-0,001088
0,492600	-0,001079
0,500650	-0,001071
0,508700	-0,001062
0,516800	-0,001052
0,524850	-0,001039
0,532900	-0,001027
0,540950	-0,001013
0,549000	-0,000994
0,557050	-0,000977
0,565100	-0,000957
0,573150	-0,000933
0,581200	-0,000906
0,589250	-0,000874
0,597300	-0,000840
0,605350	-0,000798
0,613400	-0,000747
0,621500	-0,000692
0,629550	-0,000629
0,637600	-0,000554
0,645650	-0,000469
0,653700	-0,000371
0,661750	-0,000259
0,669800	-0,000124
0,677850	1,053641E-5
0,685900	0,000169
0,693950	0,000340
0,702000	0,000528
0,710050	0,000733
0,718100	0,000957
0,726200	0,001192
0,734250	0,001445
0,742300	0,001707
0,750350	0,001984
0,758400	0,002274
0,766450	0,002574
0,774500	0,002889
0,782550	0,003210
0,790600	0,003544
0,798650	0,003881
0,806700	0,004230
0,814750	0,004587
0,822800	0,004948
0,830850	0,005318
0,838950	0,005697
0,847000	0,006079
0,855050	0,006467
0,863100	0,006859
0,871150	0,007257
0,879200	0,007660
0,887250	0,008064
0,895300	0,008497
0,903350	0,008909
0,911400	0,009323
0,919450	0,009742
0,927500	0,010165
0,935550	0,010593
0,943650	0,011023
0,951700	0,011453
0,959750	0,011889
0,967800	0,012329
0,975850	0,012769
0,983900	0,013208
0,991950	0,013652
1,000000	0,014099
--- Sample: 1.2_LOW_3 - Device: R.08 ---
-0,200000	-0,001286
-0,191950	-0,001285
-0,183900	-0,001285
-0,175850	-0,001284
-0,167800	-0,001282
-0,159750	-0,001279
-0,151700	-0,001280
-0,143600	-0,001279
-0,135550	-0,001278
-0,127500	-0,001278
-0,119450	-0,001277
-0,111400	-0,001276
-0,103350	-0,001275
-0,095300	-0,001272
-0,087250	-0,001272
-0,079200	-0,001273
-0,071150	-0,001271
-0,063100	-0,001268
-0,055050	-0,001267
-0,047000	-0,001266
-0,038950	-0,001266
-0,030850	-0,001264
-0,022800	-0,001263
-0,014750	-0,001262
-0,006700	-0,001261
0,001350	-0,001258
0,009400	-0,001257
0,017450	-0,001258
0,025500	-0,001257
0,033550	-0,001256
0,041600	-0,001252
0,049650	-0,001249
0,057700	-0,001249
0,065750	-0,001246
0,073850	-0,001244
0,081900	-0,001244
0,089950	-0,001244
0,098000	-0,001242
0,106050	-0,001240
0,114100	-0,001237
0,122150	-0,001238
0,130200	-0,001235
0,138250	-0,001232
0,146300	-0,001230
0,154350	-0,001230
0,162400	-0,001228
0,170450	-0,001226
0,178500	-0,001222
0,186600	-0,001222
0,194650	-0,001221
0,202700	-0,001218
0,210750	-0,001215
0,218800	-0,001213
0,226850	-0,001212
0,234900	-0,001209
0,242950	-0,001205
0,251000	-0,001203
0,259050	-0,001202
0,267100	-0,001200
0,275150	-0,001198
0,283200	-0,001196
0,291300	-0,001192
0,299350	-0,001190
0,307400	-0,001187
0,315450	-0,001183
0,323500	-0,001180
0,331550	-0,001176
0,339600	-0,001171
0,347650	-0,001167
0,355700	-0,001165
0,363750	-0,001164
0,371800	-0,001161
0,379850	-0,001158
0,387900	-0,001148
0,395950	-0,001146
0,404050	-0,001143
0,412100	-0,001138
0,420150	-0,001134
0,428200	-0,001129
0,436250	-0,001123
0,444300	-0,001118
0,452350	-0,001112
0,460400	-0,001106
0,468450	-0,001099
0,476500	-0,001092
0,484550	-0,001083
0,492600	-0,001075
0,500650	-0,001067
0,508700	-0,001057
0,516800	-0,001046
0,524850	-0,001033
0,532900	-0,001020
0,540950	-0,001006
0,549000	-0,000988
0,557050	-0,000970
0,565100	-0,000948
0,573150	-0,000924
0,581200	-0,000897
0,589250	-0,000866
0,597300	-0,000830
0,605350	-0,000787
0,613400	-0,000738
0,621500	-0,000683
0,629550	-0,000619
0,637600	-0,000544
0,645650	-0,000457
0,653700	-0,000357
0,661750	-0,000244
0,669800	-0,000117
0,677850	2,692488E-5
0,685900	0,000186
0,693950	0,000362
0,702000	0,000552
0,710050	0,000758
0,718100	0,000981
0,726200	0,001220
0,734250	0,001471
0,742300	0,001736
0,750350	0,002015
0,758400	0,002306
0,766450	0,002607
0,774500	0,002920
0,782550	0,003243
0,790600	0,003574
0,798650	0,003915
0,806700	0,004265
0,814750	0,004622
0,822800	0,004985
0,830850	0,005356
0,838950	0,005735
0,847000	0,006118
0,855050	0,006506
0,863100	0,006898
0,871150	0,007296
0,879200	0,007699
0,887250	0,008104
0,895300	0,008515
0,903350	0,008930
0,911400	0,009346
0,919450	0,009768
0,927500	0,010193
0,935550	0,010624
0,943650	0,011055
0,951700	0,011486
0,959750	0,011922
0,967800	0,012359
0,975850	0,012800
0,983900	0,013240
0,991950	0,013685
1,000000	0,014131
--- Sample: 1.2_LOW_3 - Device: R.09 ---
-0,200000	-0,000894
-0,191950	-0,000892
-0,183900	-0,000890
-0,175850	-0,000889
-0,167800	-0,000888
-0,159750	-0,000887
-0,151700	-0,000886
-0,143600	-0,000885
-0,135550	-0,000883
-0,127500	-0,000882
-0,119450	-0,000880
-0,111400	-0,000880
-0,103350	-0,000880
-0,095300	-0,000878
-0,087250	-0,000876
-0,079200	-0,000874
-0,071150	-0,000874
-0,063100	-0,000873
-0,055050	-0,000872
-0,047000	-0,000870
-0,038950	-0,000869
-0,030850	-0,000868
-0,022800	-0,000867
-0,014750	-0,000865
-0,006700	-0,000865
0,001350	-0,000864
0,009400	-0,000862
0,017450	-0,000859
0,025500	-0,000858
0,033550	-0,000857
0,041600	-0,000856
0,049650	-0,000855
0,057700	-0,000854
0,065750	-0,000853
0,073850	-0,000852
0,081900	-0,000850
0,089950	-0,000848
0,098000	-0,000846
0,106050	-0,000845
0,114100	-0,000844
0,122150	-0,000842
0,130200	-0,000840
0,138250	-0,000838
0,146300	-0,000836
0,154350	-0,000835
0,162400	-0,000833
0,170450	-0,000832
0,178500	-0,000829
0,186600	-0,000827
0,194650	-0,000825
0,202700	-0,000823
0,210750	-0,000820
0,218800	-0,000818
0,226850	-0,000817
0,234900	-0,000816
0,242950	-0,000813
0,251000	-0,000810
0,259050	-0,000807
0,267100	-0,000805
0,275150	-0,000802
0,283200	-0,000799
0,291300	-0,000796
0,299350	-0,000795
0,307400	-0,000792
0,315450	-0,000789
0,323500	-0,000785
0,331550	-0,000782
0,339600	-0,000778
0,347650	-0,000775
0,355700	-0,000771
0,363750	-0,000769
0,371800	-0,000766
0,379850	-0,000761
0,387900	-0,000756
0,395950	-0,000753
0,404050	-0,000750
0,412100	-0,000746
0,420150	-0,000742
0,428200	-0,000737
0,436250	-0,000731
0,444300	-0,000726
0,452350	-0,000721
0,460400	-0,000717
0,468450	-0,000710
0,476500	-0,000704
0,484550	-0,000697
0,492600	-0,000690
0,500650	-0,000682
0,508700	-0,000674
0,516800	-0,000664
0,524850	-0,000654
0,532900	-0,000644
0,540950	-0,000632
0,549000	-0,000619
0,557050	-0,000606
0,565100	-0,000590
0,573150	-0,000572
0,581200	-0,000553
0,589250	-0,000530
0,597300	-0,000503
0,605350	-0,000475
0,613400	-0,000441
0,621500	-0,000401
0,629550	-0,000354
0,637600	-0,000300
0,645650	-0,000239
0,653700	-0,000167
0,661750	-8,475895E-5
0,669800	8,621147E-6
0,677850	0,000116
0,685900	0,000239
0,693950	0,000377
0,702000	0,000530
0,710050	0,000701
0,718100	0,000890
0,726200	0,001103
0,734250	0,001318
0,742300	0,001552
0,750350	0,001802
0,758400	0,002068
0,766450	0,002344
0,774500	0,002636
0,782550	0,002942
0,790600	0,003256
0,798650	0,003581
0,806700	0,003918
0,814750	0,004268
0,822800	0,004620
0,830850	0,004984
0,838950	0,005356
0,847000	0,005733
0,855050	0,006118
0,863100	0,006509
0,871150	0,006903
0,879200	0,007305
0,887250	0,007711
0,895300	0,008124
0,903350	0,008540
0,911400	0,008957
0,919450	0,009380
0,927500	0,009806
0,935550	0,010237
0,943650	0,010680
0,951700	0,011115
0,959750	0,011557
0,967800	0,012000
0,975850	0,012446
0,983900	0,012892
0,991950	0,013346
1,000000	0,013799
--- Sample: 1.2_LOW_3 - Device: R.10 ---
-0,200000	-0,000892
-0,191950	-0,000891
-0,183900	-0,000890
-0,175850	-0,000888
-0,167800	-0,000887
-0,159750	-0,000886
-0,151700	-0,000885
-0,143600	-0,000885
-0,135550	-0,000883
-0,127500	-0,000881
-0,119450	-0,000880
-0,111400	-0,000879
-0,103350	-0,000878
-0,095300	-0,000876
-0,087250	-0,000875
-0,079200	-0,000874
-0,071150	-0,000872
-0,063100	-0,000870
-0,055050	-0,000870
-0,047000	-0,000871
-0,038950	-0,000869
-0,030850	-0,000868
-0,022800	-0,000866
-0,014750	-0,000864
-0,006700	-0,000864
0,001350	-0,000863
0,009400	-0,000861
0,017450	-0,000860
0,025500	-0,000859
0,033550	-0,000858
0,041600	-0,000857
0,049650	-0,000855
0,057700	-0,000854
0,065750	-0,000851
0,073850	-0,000848
[truncated: 115 more rows]
