# Supplementary material for: Increasing polymer molecular weight enables low-donor-content, efficient and scalable semi-transparent organic solar cells
Source: J Mater Chem A Mater. 2026 Jan 27;14(22):13688–706. doi: 10.1039/d5ta07234d (PMC12937936; doi:10.1039/d5ta07234d)
Supplement: TA-014-D5TA07234D-s001 [file TA-014-D5TA07234D-s001.zip › Datasets for Figures and tables/Figure_4/1.2_LOW/1.2_LOW_4.xls]

## Sheet: Hoja1
MMR.240412.CELL_02.	Voc (V)	Jsc (mA/cm^2)	FF %	Efficiency %	Rs (Ohm)	Rsh (Ohm)	Cell area (m^2)	Light power (W/m^2)	AVT (%)	APT (%)	AVT_T (%)	APT_T (%)
L.01	0,68	-8,84	38,73	2,32	249,49	1708	0,000008	1000,00	11.7501	11.0659	5.21353	5.49967
L.02	0,68	-11,07	38,35	2,88	200,99	1232	0,000008	1000,00	14.9147	13.7659	6.35301	6.4474
L.03	0,45	-11,87	28,14	1,51	273,22	569	0,000008	1000,00	19.3309	17.4934	8.07489	7.94272
L.04	0,69	-17,65	40,32	4,88	129,19	1050	0,000008	1000,00	24.8069	22.2303	9.67772	9.53547
L.05	0,69	-20,47	44,80	6,29	105,02	1773	0,000008	1000,00	31.99	28.4679	11.9629	11.4842
L.06	0,69	-20,20	55,40	7,77	76,67	5014	0,000008	1000,00	42.3576	38.0017	15.6659	14.8429
L.07	0,69	-19,43	61,22	8,26	64,38	4735	0,000008	1000,00	53.8897	49.2828	22.59	21.4605
L.08	0,69	-15,63	62,08	6,73	67,30	6325	0,000008	1000,00	64.7919	60.2449	22.5799	21.7311
L.09	0,44	-5,74	39,44	1,01	407,81	2813	0,000008	1000,00	75.5833	71.6881	28.5047	27.5949
L.10	0,02	-1,03	29,05	0,01	203,56	213	0,000008	1000,00	82.7218	80.0113	31.3898	30.7411
L.11	0,00	-0,27	100,00	0,00	43,84	44	0,000008	1000,00	85.1557	83.0504	32.7463	32.2434
L.12	0,00	-0,12	100,00	0,00	233,93	234	0,000008	1000,00	85.5727	83.4825	38.0729	37.4046
R.01	0,65	-11,29	36,10	2,66	237,42	1112	0,000008	1000,00	11.7501	11.0659	5.21353	5.49967
R.02	0,65	-14,43	36,42	3,44	192,23	973	0,000008	1000,00	14.9147	13.7659	6.35301	6.4474
R.03	0,66	-16,59	36,87	4,05	167,15	875	0,000008	1000,00	19.3309	17.4934	8.07489	7.94272
R.04	0,67	-20,35	39,45	5,38	129,74	961	0,000008	1000,00	24.8069	22.2303	9.67772	9.53547
R.05	0,67	-21,38	47,63	6,82	101,42	2123	0,000008	1000,00	31.99	28.4679	11.9629	11.4842
R.06	0,68	-20,92	56,53	8,02	76,17	3885	0,000008	1000,00	42.3576	38.0017	15.6659	14.8429
R.07	0,69	-19,45	60,38	8,06	63,33	4949	0,000008	1000,00	53.8897	49.2828	22.59	21.4605
R.08	0,69	-15,59	60,10	6,43	67,42	6897	0,000008	1000,00	64.7919	60.2449	22.5799	21.7311
R.09	0,36	-5,03	36,35	0,67	439,31	2093	0,000008	1000,00	75.5833	71.6881	28.5047	27.5949
R.10	0,02	-0,99	27,87	0,00	203,72	211	0,000008	1000,00	82.7218	80.0113	31.3898	30.7411
R.11	0,00	-0,04	100,00	0,00	194,08	194	0,000008	1000,00	85.1557	83.0504	32.7463	32.2434
R.12	0,00	-0,01	100,00	0,00	112,92	113	0,000008	1000,00	85.5727	83.4825	38.0729	37.4046
