# Supplementary material for: Increasing polymer molecular weight enables low-donor-content, efficient and scalable semi-transparent organic solar cells
Source: J Mater Chem A Mater. 2026 Jan 27;14(22):13688–706. doi: 10.1039/d5ta07234d (PMC12937936; doi:10.1039/d5ta07234d)
Supplement: TA-014-D5TA07234D-s001 [file TA-014-D5TA07234D-s001.zip › Datasets for Figures and tables/Figure_4/1.2_LOW/1.2_LOW_4_IV_curves.txt]

IV Curves for sample: 1.2_LOW_4
--- Sample: 1.2_LOW_4 - Device: L.01 ---
-0,200000	-0,000825
-0,191950	-0,000820
-0,183900	-0,000816
-0,175850	-0,000811
-0,167800	-0,000807
-0,159750	-0,000802
-0,151700	-0,000797
-0,143600	-0,000792
-0,135550	-0,000787
-0,127500	-0,000782
-0,119450	-0,000777
-0,111400	-0,000772
-0,103350	-0,000768
-0,095300	-0,000764
-0,087250	-0,000759
-0,079200	-0,000754
-0,071150	-0,000749
-0,063100	-0,000745
-0,055050	-0,000740
-0,047000	-0,000735
-0,038950	-0,000731
-0,030850	-0,000726
-0,022800	-0,000721
-0,014750	-0,000716
-0,006700	-0,000711
0,001350	-0,000707
0,009400	-0,000702
0,017450	-0,000697
0,025500	-0,000692
0,033550	-0,000687
0,041600	-0,000682
0,049650	-0,000677
0,057700	-0,000672
0,065750	-0,000668
0,073850	-0,000663
0,081900	-0,000658
0,089950	-0,000653
0,098000	-0,000648
0,106050	-0,000643
0,114100	-0,000638
0,122150	-0,000633
0,130200	-0,000628
0,138250	-0,000623
0,146300	-0,000618
0,154350	-0,000613
0,162400	-0,000608
0,170450	-0,000603
0,178500	-0,000598
0,186600	-0,000593
0,194650	-0,000588
0,202700	-0,000583
0,210750	-0,000578
0,218800	-0,000573
0,226850	-0,000567
0,234900	-0,000562
0,242950	-0,000557
0,251000	-0,000552
0,259050	-0,000547
0,267100	-0,000542
0,275150	-0,000536
0,283200	-0,000531
0,291300	-0,000526
0,299350	-0,000521
0,307400	-0,000515
0,315450	-0,000509
0,323500	-0,000504
0,331550	-0,000498
0,339600	-0,000492
0,347650	-0,000487
0,355700	-0,000481
0,363750	-0,000476
0,371800	-0,000471
0,379850	-0,000465
0,387900	-0,000459
0,395950	-0,000453
0,404050	-0,000447
0,412100	-0,000441
0,420150	-0,000435
0,428200	-0,000429
0,436250	-0,000423
0,444300	-0,000416
0,452350	-0,000410
0,460400	-0,000403
0,468450	-0,000396
0,476500	-0,000389
0,484550	-0,000382
0,492600	-0,000374
0,500650	-0,000367
0,508700	-0,000359
0,516800	-0,000350
0,524850	-0,000341
0,532900	-0,000332
0,540950	-0,000323
0,549000	-0,000312
0,557050	-0,000302
0,565100	-0,000290
0,573150	-0,000277
0,581200	-0,000263
0,589250	-0,000248
0,597300	-0,000232
0,605350	-0,000215
0,613400	-0,000196
0,621500	-0,000176
0,629550	-0,000154
0,637600	-0,000131
0,645650	-0,000106
0,653700	-7,935034E-5
0,661750	-5,104797E-5
0,669800	-2,122846E-5
0,677850	1,032256E-5
0,685900	4,338272E-5
0,693950	7,784624E-5
0,702000	0,000114
0,710050	0,000151
0,718100	0,000189
0,726200	0,000229
0,734250	0,000270
0,742300	0,000312
0,750350	0,000355
0,758400	0,000399
0,766450	0,000444
0,774500	0,000489
0,782550	0,000536
0,790600	0,000583
0,798650	0,000631
0,806700	0,000680
0,814750	0,000730
0,822800	0,000780
0,830850	0,000830
0,838950	0,000882
0,847000	0,000934
0,855050	0,000987
0,863100	0,001040
0,871150	0,001094
0,879200	0,001148
0,887250	0,001202
0,895300	0,001257
0,903350	0,001312
0,911400	0,001368
0,919450	0,001424
0,927500	0,001481
0,935550	0,001537
0,943650	0,001595
0,951700	0,001652
0,959750	0,001710
0,967800	0,001768
0,975850	0,001827
0,983900	0,001886
0,991950	0,001946
1,000000	0,002006
--- Sample: 1.2_LOW_4 - Device: L.02 ---
-0,200000	-0,001038
-0,191950	-0,001032
-0,183900	-0,001026
-0,175850	-0,001020
-0,167800	-0,001014
-0,159750	-0,001008
-0,151700	-0,001002
-0,143600	-0,000996
-0,135550	-0,000990
-0,127500	-0,000983
-0,119450	-0,000977
-0,111400	-0,000971
-0,103350	-0,000965
-0,095300	-0,000959
-0,087250	-0,000953
-0,079200	-0,000947
-0,071150	-0,000941
-0,063100	-0,000935
-0,055050	-0,000929
-0,047000	-0,000923
-0,038950	-0,000916
-0,030850	-0,000910
-0,022800	-0,000904
-0,014750	-0,000898
-0,006700	-0,000892
0,001350	-0,000885
0,009400	-0,000878
0,017450	-0,000872
0,025500	-0,000866
0,033550	-0,000861
0,041600	-0,000855
0,049650	-0,000849
0,057700	-0,000843
0,065750	-0,000836
0,073850	-0,000830
0,081900	-0,000823
0,089950	-0,000817
0,098000	-0,000810
0,106050	-0,000804
0,114100	-0,000798
0,122150	-0,000792
0,130200	-0,000785
0,138250	-0,000779
0,146300	-0,000773
0,154350	-0,000767
0,162400	-0,000761
0,170450	-0,000754
0,178500	-0,000748
0,186600	-0,000741
0,194650	-0,000734
0,202700	-0,000728
0,210750	-0,000721
0,218800	-0,000715
0,226850	-0,000709
0,234900	-0,000702
0,242950	-0,000695
0,251000	-0,000688
0,259050	-0,000682
0,267100	-0,000675
0,275150	-0,000668
0,283200	-0,000662
0,291300	-0,000655
0,299350	-0,000648
0,307400	-0,000642
0,315450	-0,000635
0,323500	-0,000628
0,331550	-0,000622
0,339600	-0,000614
0,347650	-0,000606
0,355700	-0,000599
0,363750	-0,000592
0,371800	-0,000585
0,379850	-0,000578
0,387900	-0,000571
0,395950	-0,000564
0,404050	-0,000556
0,412100	-0,000548
0,420150	-0,000541
0,428200	-0,000533
0,436250	-0,000525
0,444300	-0,000517
0,452350	-0,000509
0,460400	-0,000500
0,468450	-0,000491
0,476500	-0,000482
0,484550	-0,000473
0,492600	-0,000464
0,500650	-0,000454
0,508700	-0,000444
0,516800	-0,000434
0,524850	-0,000422
0,532900	-0,000411
0,540950	-0,000398
0,549000	-0,000385
0,557050	-0,000371
0,565100	-0,000356
0,573150	-0,000340
0,581200	-0,000323
0,589250	-0,000304
0,597300	-0,000283
0,605350	-0,000262
0,613400	-0,000238
0,621500	-0,000213
0,629550	-0,000186
0,637600	-0,000157
0,645650	-0,000125
0,653700	-9,247666E-5
0,661750	-5,724456E-5
0,669800	-2,016714E-5
0,677850	1,891730E-5
0,685900	5,994278E-5
0,693950	0,000103
0,702000	0,000147
0,710050	0,000193
0,718100	0,000241
0,726200	0,000291
0,734250	0,000341
0,742300	0,000393
0,750350	0,000447
0,758400	0,000501
0,766450	0,000557
0,774500	0,000613
0,782550	0,000671
0,790600	0,000730
0,798650	0,000790
0,806700	0,000851
0,814750	0,000912
0,822800	0,000975
0,830850	0,001038
0,838950	0,001103
0,847000	0,001168
0,855050	0,001233
0,863100	0,001299
0,871150	0,001366
0,879200	0,001433
0,887250	0,001501
0,895300	0,001570
0,903350	0,001639
0,911400	0,001708
0,919450	0,001778
0,927500	0,001849
0,935550	0,001920
0,943650	0,001992
0,951700	0,002064
0,959750	0,002137
0,967800	0,002210
0,975850	0,002284
0,983900	0,002358
0,991950	0,002432
1,000000	0,002508
--- Sample: 1.2_LOW_4 - Device: L.04 ---
-0,200000	-0,001596
-0,191950	-0,001589
-0,183900	-0,001583
-0,175850	-0,001575
-0,167800	-0,001567
-0,159750	-0,001560
-0,151700	-0,001553
-0,143600	-0,001547
-0,135550	-0,001540
-0,127500	-0,001534
-0,119450	-0,001527
-0,111400	-0,001520
-0,103350	-0,001513
-0,095300	-0,001505
-0,087250	-0,001497
-0,079200	-0,001490
-0,071150	-0,001482
-0,063100	-0,001474
-0,055050	-0,001467
-0,047000	-0,001459
-0,038950	-0,001451
-0,030850	-0,001443
-0,022800	-0,001435
-0,014750	-0,001427
-0,006700	-0,001420
0,001350	-0,001412
0,009400	-0,001405
0,017450	-0,001396
0,025500	-0,001388
0,033550	-0,001380
0,041600	-0,001372
0,049650	-0,001363
0,057700	-0,001355
0,065750	-0,001346
0,073850	-0,001338
0,081900	-0,001329
0,089950	-0,001321
0,098000	-0,001313
0,106050	-0,001304
0,114100	-0,001295
0,122150	-0,001287
0,130200	-0,001278
0,138250	-0,001269
0,146300	-0,001261
0,154350	-0,001252
0,162400	-0,001243
0,170450	-0,001234
0,178500	-0,001225
0,186600	-0,001215
0,194650	-0,001206
0,202700	-0,001197
0,210750	-0,001188
0,218800	-0,001179
0,226850	-0,001169
0,234900	-0,001159
0,242950	-0,001149
0,251000	-0,001139
0,259050	-0,001129
0,267100	-0,001120
0,275150	-0,001111
0,283200	-0,001101
0,291300	-0,001091
0,299350	-0,001081
0,307400	-0,001071
0,315450	-0,001060
0,323500	-0,001049
0,331550	-0,001038
0,339600	-0,001028
0,347650	-0,001018
0,355700	-0,001007
0,363750	-0,000996
0,371800	-0,000984
0,379850	-0,000972
0,387900	-0,000961
0,395950	-0,000949
0,404050	-0,000937
0,412100	-0,000925
0,420150	-0,000913
0,428200	-0,000901
0,436250	-0,000888
0,444300	-0,000875
0,452350	-0,000861
0,460400	-0,000847
0,468450	-0,000833
0,476500	-0,000819
0,484550	-0,000804
0,492600	-0,000789
0,500650	-0,000772
0,508700	-0,000755
0,516800	-0,000738
0,524850	-0,000719
0,532900	-0,000699
0,540950	-0,000679
0,549000	-0,000658
0,557050	-0,000635
0,565100	-0,000611
0,573150	-0,000585
0,581200	-0,000557
0,589250	-0,000528
0,597300	-0,000496
0,605350	-0,000462
0,613400	-0,000426
0,621500	-0,000388
0,629550	-0,000346
0,637600	-0,000301
0,645650	-0,000255
0,653700	-0,000205
0,661750	-0,000153
0,669800	-9,743185E-5
0,677850	-3,928735E-5
0,685900	2,160932E-5
0,693950	8,548269E-5
0,702000	0,000152
0,710050	0,000220
0,718100	0,000291
0,726200	0,000365
0,734250	0,000440
0,742300	0,000518
0,750350	0,000598
0,758400	0,000680
0,766450	0,000763
0,774500	0,000849
0,782550	0,000936
0,790600	0,001024
0,798650	0,001115
0,806700	0,001207
0,814750	0,001300
0,822800	0,001395
0,830850	0,001491
0,838950	0,001589
0,847000	0,001688
0,855050	0,001788
0,863100	0,001889
0,871150	0,001992
0,879200	0,002095
0,887250	0,002199
0,895300	0,002305
0,903350	0,002412
0,911400	0,002519
0,919450	0,002627
0,927500	0,002736
0,935550	0,002847
0,943650	0,002958
0,951700	0,003070
0,959750	0,003184
0,967800	0,003298
0,975850	0,003413
0,983900	0,003528
0,991950	0,003645
1,000000	0,003762
--- Sample: 1.2_LOW_4 - Device: L.05 ---
-0,200000	-0,001736
-0,191950	-0,001733
-0,183900	-0,001730
-0,175850	-0,001727
-0,167800	-0,001722
-0,159750	-0,001719
-0,151700	-0,001716
-0,143600	-0,001713
-0,135550	-0,001710
-0,127500	-0,001707
-0,119450	-0,001701
-0,111400	-0,001698
-0,103350	-0,001695
-0,095300	-0,001692
-0,087250	-0,001689
-0,079200	-0,001684
-0,071150	-0,001680
-0,063100	-0,001676
-0,055050	-0,001671
-0,047000	-0,001667
-0,038950	-0,001662
-0,030850	-0,001657
-0,022800	-0,001652
-0,014750	-0,001647
-0,006700	-0,001642
0,001350	-0,001638
0,009400	-0,001633
0,017450	-0,001629
0,025500	-0,001624
0,033550	-0,001618
0,041600	-0,001613
0,049650	-0,001607
0,057700	-0,001601
0,065750	-0,001596
0,073850	-0,001589
0,081900	-0,001583
0,089950	-0,001575
0,098000	-0,001569
0,106050	-0,001563
0,114100	-0,001556
0,122150	-0,001549
0,130200	-0,001542
0,138250	-0,001535
0,146300	-0,001527
0,154350	-0,001520
0,162400	-0,001513
0,170450	-0,001506
0,178500	-0,001499
0,186600	-0,001491
0,194650	-0,001482
0,202700	-0,001474
0,210750	-0,001465
0,218800	-0,001456
0,226850	-0,001446
0,234900	-0,001437
0,242950	-0,001428
0,251000	-0,001419
0,259050	-0,001410
0,267100	-0,001400
0,275150	-0,001390
0,283200	-0,001380
0,291300	-0,001369
0,299350	-0,001358
0,307400	-0,001347
0,315450	-0,001335
0,323500	-0,001324
0,331550	-0,001313
0,339600	-0,001302
0,347650	-0,001291
0,355700	-0,001279
0,363750	-0,001266
0,371800	-0,001253
0,379850	-0,001240
0,387900	-0,001226
0,395950	-0,001212
0,404050	-0,001199
0,412100	-0,001185
0,420150	-0,001170
0,428200	-0,001155
0,436250	-0,001140
0,444300	-0,001125
0,452350	-0,001109
0,460400	-0,001092
0,468450	-0,001074
0,476500	-0,001056
0,484550	-0,001037
0,492600	-0,001018
0,500650	-0,000998
0,508700	-0,000976
0,516800	-0,000954
0,524850	-0,000931
0,532900	-0,000907
0,540950	-0,000882
0,549000	-0,000855
0,557050	-0,000826
0,565100	-0,000796
0,573150	-0,000764
0,581200	-0,000730
0,589250	-0,000693
0,597300	-0,000654
0,605350	-0,000611
0,613400	-0,000566
0,621500	-0,000518
0,629550	-0,000467
0,637600	-0,000413
0,645650	-0,000356
0,653700	-0,000295
0,661750	-0,000230
0,669800	-0,000163
0,677850	-9,121295E-5
0,685900	-1,617448E-5
0,693950	6,223563E-5
0,702000	0,000144
0,710050	0,000228
0,718100	0,000316
0,726200	0,000408
0,734250	0,000502
0,742300	0,000598
0,750350	0,000697
0,758400	0,000799
0,766450	0,000903
0,774500	0,001010
0,782550	0,001120
0,790600	0,001231
0,798650	0,001345
0,806700	0,001460
0,814750	0,001578
0,822800	0,001698
0,830850	0,001820
0,838950	0,001944
0,847000	0,002069
0,855050	0,002196
0,863100	0,002324
0,871150	0,002455
0,879200	0,002587
0,887250	0,002720
0,895300	0,002854
0,903350	0,002991
0,911400	0,003127
0,919450	0,003266
0,927500	0,003407
0,935550	0,003549
0,943650	0,003692
0,951700	0,003835
0,959750	0,003981
0,967800	0,004127
0,975850	0,004275
0,983900	0,004423
0,991950	0,004573
1,000000	0,004724
--- Sample: 1.2_LOW_4 - Device: L.06 ---
-0,200000	-0,001648
-0,191950	-0,001646
-0,183900	-0,001645
-0,175850	-0,001644
-0,167800	-0,001644
-0,159750	-0,001644
-0,151700	-0,001643
-0,143600	-0,001643
-0,135550	-0,001641
-0,127500	-0,001639
-0,119450	-0,001640
-0,111400	-0,001639
-0,103350	-0,001637
-0,095300	-0,001635
-0,087250	-0,001632
-0,079200	-0,001631
-0,071150	-0,001630
-0,063100	-0,001628
-0,055050	-0,001627
-0,047000	-0,001625
-0,038950	-0,001622
-0,030850	-0,001621
-0,022800	-0,001620
-0,014750	-0,001619
-0,006700	-0,001618
0,001350	-0,001616
0,009400	-0,001614
0,017450	-0,001613
0,025500	-0,001610
0,033550	-0,001609
0,041600	-0,001606
0,049650	-0,001603
0,057700	-0,001601
0,065750	-0,001598
0,073850	-0,001596
0,081900	-0,001594
0,089950	-0,001593
0,098000	-0,001591
0,106050	-0,001588
0,114100	-0,001587
0,122150	-0,001584
0,130200	-0,001581
0,138250	-0,001577
0,146300	-0,001574
0,154350	-0,001571
0,162400	-0,001568
0,170450	-0,001565
0,178500	-0,001562
0,186600	-0,001559
0,194650	-0,001555
0,202700	-0,001551
0,210750	-0,001548
0,218800	-0,001545
0,226850	-0,001542
0,234900	-0,001539
0,242950	-0,001535
0,251000	-0,001531
0,259050	-0,001527
0,267100	-0,001523
0,275150	-0,001518
0,283200	-0,001513
0,291300	-0,001509
0,299350	-0,001502
0,307400	-0,001495
0,315450	-0,001489
0,323500	-0,001483
0,331550	-0,001478
0,339600	-0,001473
0,347650	-0,001467
0,355700	-0,001460
0,363750	-0,001452
0,371800	-0,001444
0,379850	-0,001435
0,387900	-0,001426
0,395950	-0,001417
0,404050	-0,001407
0,412100	-0,001394
0,420150	-0,001383
0,428200	-0,001372
0,436250	-0,001361
0,444300	-0,001350
0,452350	-0,001338
0,460400	-0,001325
0,468450	-0,001309
0,476500	-0,001292
0,484550	-0,001277
0,492600	-0,001259
0,500650	-0,001241
0,508700	-0,001221
0,516800	-0,001199
0,524850	-0,001175
0,532900	-0,001150
0,540950	-0,001124
0,549000	-0,001095
0,557050	-0,001064
0,565100	-0,001030
0,573150	-0,000994
0,581200	-0,000956
0,589250	-0,000914
0,597300	-0,000869
0,605350	-0,000819
0,613400	-0,000766
0,621500	-0,000708
0,629550	-0,000645
0,637600	-0,000578
0,645650	-0,000506
0,653700	-0,000430
0,661750	-0,000349
0,669800	-0,000262
0,677850	-0,000170
0,685900	-7,288838E-5
0,693950	2,895501E-5
0,702000	0,000137
0,710050	0,000249
0,718100	0,000367
0,726200	0,000489
0,734250	0,000616
0,742300	0,000746
0,750350	0,000881
0,758400	0,001020
0,766450	0,001163
0,774500	0,001309
0,782550	0,001460
0,790600	0,001613
0,798650	0,001769
0,806700	0,001929
0,814750	0,002092
0,822800	0,002257
0,830850	0,002425
0,838950	0,002597
0,847000	0,002770
0,855050	0,002946
0,863100	0,003124
0,871150	0,003304
0,879200	0,003487
0,887250	0,003670
0,895300	0,003857
0,903350	0,004045
0,911400	0,004234
0,919450	0,004426
0,927500	0,004619
0,935550	0,004814
0,943650	0,005012
0,951700	0,005209
0,959750	0,005409
0,967800	0,005610
0,975850	0,005812
0,983900	0,006014
0,991950	0,006219
1,000000	0,006425
--- Sample: 1.2_LOW_4 - Device: L.07 ---
-0,200000	-0,001586
-0,191950	-0,001584
-0,183900	-0,001583
-0,175850	-0,001581
-0,167800	-0,001581
-0,159750	-0,001581
-0,151700	-0,001581
-0,143600	-0,001580
-0,135550	-0,001580
-0,127500	-0,001578
-0,119450	-0,001576
-0,111400	-0,001574
-0,103350	-0,001574
-0,095300	-0,001572
-0,087250	-0,001571
-0,079200	-0,001569
-0,071150	-0,001568
-0,063100	-0,001566
-0,055050	-0,001564
-0,047000	-0,001563
-0,038950	-0,001562
-0,030850	-0,001561
-0,022800	-0,001560
-0,014750	-0,001558
-0,006700	-0,001556
0,001350	-0,001555
0,009400	-0,001553
0,017450	-0,001552
0,025500	-0,001549
0,033550	-0,001546
0,041600	-0,001544
0,049650	-0,001543
0,057700	-0,001542
0,065750	-0,001539
0,073850	-0,001537
0,081900	-0,001537
0,089950	-0,001535
0,098000	-0,001533
0,106050	-0,001532
0,114100	-0,001531
0,122150	-0,001529
0,130200	-0,001525
0,138250	-0,001522
0,146300	-0,001519
0,154350	-0,001517
0,162400	-0,001515
0,170450	-0,001514
0,178500	-0,001512
0,186600	-0,001510
0,194650	-0,001508
0,202700	-0,001504
0,210750	-0,001502
0,218800	-0,001500
0,226850	-0,001497
0,234900	-0,001494
0,242950	-0,001491
0,251000	-0,001487
0,259050	-0,001484
0,267100	-0,001481
0,275150	-0,001478
0,283200	-0,001475
0,291300	-0,001470
0,299350	-0,001467
0,307400	-0,001463
0,315450	-0,001459
0,323500	-0,001456
0,331550	-0,001451
0,339600	-0,001448
0,347650	-0,001443
0,355700	-0,001438
0,363750	-0,001434
0,371800	-0,001429
0,379850	-0,001424
0,387900	-0,001419
0,395950	-0,001413
0,404050	-0,001407
0,412100	-0,001400
0,420150	-0,001393
0,428200	-0,001386
0,436250	-0,001378
0,444300	-0,001371
0,452350	-0,001363
0,460400	-0,001354
0,468450	-0,001345
0,476500	-0,001334
0,484550	-0,001324
0,492600	-0,001312
0,500650	-0,001299
0,508700	-0,001286
0,516800	-0,001272
0,524850	-0,001257
0,532900	-0,001239
0,540950	-0,001220
0,549000	-0,001199
0,557050	-0,001174
0,565100	-0,001148
0,573150	-0,001119
0,581200	-0,001087
0,589250	-0,001051
0,597300	-0,001011
0,605350	-0,000965
0,613400	-0,000915
0,621500	-0,000859
0,629550	-0,000798
0,637600	-0,000730
0,645650	-0,000656
0,653700	-0,000573
0,661750	-0,000482
0,669800	-0,000385
0,677850	-0,000279
0,685900	-0,000165
0,693950	-4,364418E-5
0,702000	8,407176E-5
0,710050	0,000220
0,718100	0,000364
0,726200	0,000515
0,734250	0,000671
0,742300	0,000833
0,750350	0,001002
0,758400	0,001176
0,766450	0,001355
0,774500	0,001539
0,782550	0,001728
0,790600	0,001920
0,798650	0,002118
0,806700	0,002319
0,814750	0,002524
0,822800	0,002732
0,830850	0,002944
0,838950	0,003160
0,847000	0,003378
0,855050	0,003599
0,863100	0,003821
0,871150	0,004047
0,879200	0,004276
0,887250	0,004505
0,895300	0,004738
0,903350	0,004973
0,911400	0,005208
0,919450	0,005446
0,927500	0,005686
0,935550	0,005928
0,943650	0,006172
0,951700	0,006416
0,959750	0,006662
0,967800	0,006910
0,975850	0,007159
0,983900	0,007408
0,991950	0,007660
1,000000	0,007912
--- Sample: 1.2_LOW_4 - Device: L.08 ---
-0,200000	-0,001284
-0,191950	-0,001283
-0,183900	-0,001283
-0,175850	-0,001282
-0,167800	-0,001281
-0,159750	-0,001279
-0,151700	-0,001277
-0,143600	-0,001275
-0,135550	-0,001274
-0,127500	-0,001272
-0,119450	-0,001270
-0,111400	-0,001268
-0,103350	-0,001266
-0,095300	-0,001266
-0,087250	-0,001266
-0,079200	-0,001266
-0,071150	-0,001266
-0,063100	-0,001264
-0,055050	-0,001262
-0,047000	-0,001262
-0,038950	-0,001259
-0,030850	-0,001256
-0,022800	-0,001254
-0,014750	-0,001253
-0,006700	-0,001252
0,001350	-0,001250
0,009400	-0,001249
0,017450	-0,001248
0,025500	-0,001245
0,033550	-0,001243
0,041600	-0,001242
0,049650	-0,001242
0,057700	-0,001241
0,065750	-0,001239
0,073850	-0,001238
0,081900	-0,001237
0,089950	-0,001235
0,098000	-0,001233
0,106050	-0,001229
0,114100	-0,001228
0,122150	-0,001225
0,130200	-0,001223
0,138250	-0,001222
0,146300	-0,001221
0,154350	-0,001221
0,162400	-0,001219
0,170450	-0,001216
0,178500	-0,001213
0,186600	-0,001211
0,194650	-0,001209
0,202700	-0,001206
0,210750	-0,001204
0,218800	-0,001201
0,226850	-0,001199
0,234900	-0,001196
0,242950	-0,001193
0,251000	-0,001189
0,259050	-0,001187
0,267100	-0,001184
0,275150	-0,001182
0,283200	-0,001180
0,291300	-0,001177
0,299350	-0,001175
0,307400	-0,001171
0,315450	-0,001166
0,323500	-0,001163
0,331550	-0,001160
0,339600	-0,001158
0,347650	-0,001154
0,355700	-0,001151
0,363750	-0,001147
0,371800	-0,001142
0,379850	-0,001137
0,387900	-0,001133
0,395950	-0,001129
0,404050	-0,001124
0,412100	-0,001120
0,420150	-0,001115
0,428200	-0,001109
0,436250	-0,001104
0,444300	-0,001100
0,452350	-0,001094
0,460400	-0,001088
0,468450	-0,001080
0,476500	-0,001072
0,484550	-0,001064
0,492600	-0,001056
0,500650	-0,001048
0,508700	-0,001040
0,516800	-0,001031
0,524850	-0,001021
0,532900	-0,001009
0,540950	-0,000996
0,549000	-0,000981
0,557050	-0,000965
0,565100	-0,000948
0,573150	-0,000928
0,581200	-0,000907
0,589250	-0,000884
0,597300	-0,000857
0,605350	-0,000826
0,613400	-0,000791
0,621500	-0,000750
0,629550	-0,000703
0,637600	-0,000648
0,645650	-0,000587
0,653700	-0,000519
0,661750	-0,000442
0,669800	-0,000356
0,677850	-0,000260
0,685900	-0,000155
0,693950	-3,949099E-5
0,702000	8,356023E-5
0,710050	0,000218
0,718100	0,000360
0,726200	0,000511
0,734250	0,000670
0,742300	0,000836
0,750350	0,001010
0,758400	0,001192
0,766450	0,001378
0,774500	0,001571
0,782550	0,001769
0,790600	0,001972
0,798650	0,002181
0,806700	0,002394
0,814750	0,002611
0,822800	0,002831
0,830850	0,003055
0,838950	0,003284
0,847000	0,003515
0,855050	0,003750
0,863100	0,003986
0,871150	0,004225
0,879200	0,004467
0,887250	0,004711
0,895300	0,004957
0,903350	0,005206
0,911400	0,005455
0,919450	0,005707
0,927500	0,005961
0,935550	0,006217
0,943650	0,006475
0,951700	0,006733
0,959750	0,006993
0,967800	0,007254
0,975850	0,007517
0,983900	0,007780
0,991950	0,008045
1,000000	0,008311
--- Sample: 1.2_LOW_4 - Device: R.01 ---
-0,200000	-0,001074
-0,191950	-0,001068
-0,183900	-0,001061
-0,175850	-0,001054
-0,167800	-0,001048
-0,159750	-0,001041
-0,151700	-0,001034
-0,143600	-0,001028
-0,135550	-0,001021
-0,127500	-0,001013
-0,119450	-0,001006
-0,111400	-0,001000
-0,103350	-0,000993
-0,095300	-0,000986
-0,087250	-0,000980
-0,079200	-0,000973
-0,071150	-0,000966
-0,063100	-0,000959
-0,055050	-0,000952
-0,047000	-0,000946
-0,038950	-0,000939
-0,030850	-0,000932
-0,022800	-0,000925
-0,014750	-0,000918
-0,006700	-0,000910
0,001350	-0,000903
0,009400	-0,000896
0,017450	-0,000889
0,025500	-0,000882
0,033550	-0,000875
0,041600	-0,000869
0,049650	-0,000862
0,057700	-0,000855
0,065750	-0,000848
0,073850	-0,000840
0,081900	-0,000833
0,089950	-0,000826
0,098000	-0,000819
0,106050	-0,000812
0,114100	-0,000805
0,122150	-0,000798
0,130200	-0,000791
0,138250	-0,000783
0,146300	-0,000776
0,154350	-0,000769
0,162400	-0,000761
0,170450	-0,000754
0,178500	-0,000747
0,186600	-0,000739
0,194650	-0,000732
0,202700	-0,000725
0,210750	-0,000718
0,218800	-0,000711
0,226850	-0,000703
0,234900	-0,000695
0,242950	-0,000688
0,251000	-0,000680
0,259050	-0,000673
0,267100	-0,000665
0,275150	-0,000658
0,283200	-0,000650
0,291300	-0,000642
0,299350	-0,000633
0,307400	-0,000626
0,315450	-0,000618
0,323500	-0,000610
0,331550	-0,000602
0,339600	-0,000593
0,347650	-0,000585
0,355700	-0,000576
0,363750	-0,000568
0,371800	-0,000560
0,379850	-0,000551
0,387900	-0,000543
0,395950	-0,000534
0,404050	-0,000525
0,412100	-0,000516
0,420150	-0,000507
0,428200	-0,000498
0,436250	-0,000488
0,444300	-0,000478
0,452350	-0,000467
0,460400	-0,000457
0,468450	-0,000446
0,476500	-0,000436
0,484550	-0,000424
0,492600	-0,000412
0,500650	-0,000400
0,508700	-0,000387
0,516800	-0,000373
0,524850	-0,000359
0,532900	-0,000345
0,540950	-0,000329
0,549000	-0,000312
0,557050	-0,000295
0,565100	-0,000276
0,573150	-0,000256
0,581200	-0,000236
0,589250	-0,000214
0,597300	-0,000190
0,605350	-0,000166
0,613400	-0,000140
0,621500	-0,000112
0,629550	-8,276044E-5
0,637600	-5,254070E-5
0,645650	-2,067962E-5
0,653700	1,259052E-5
0,661750	4,716056E-5
0,669800	8,297904E-5
0,677850	0,000118
0,685900	0,000156
0,693950	0,000197
0,702000	0,000238
0,710050	0,000280
0,718100	0,000323
0,726200	0,000367
0,734250	0,000411
0,742300	0,000457
0,750350	0,000503
0,758400	0,000551
0,766450	0,000598
0,774500	0,000647
0,782550	0,000697
0,790600	0,000747
0,798650	0,000798
0,806700	0,000850
0,814750	0,000903
0,822800	0,000956
0,830850	0,001009
0,838950	0,001067
0,847000	0,001121
0,855050	0,001177
0,863100	0,001233
0,871150	0,001290
0,879200	0,001344
0,887250	0,001400
0,895300	0,001456
0,903350	0,001514
0,911400	0,001571
0,919450	0,001629
0,927500	0,001691
0,935550	0,001751
0,943650	0,001811
0,951700	0,001868
0,959750	0,001928
0,967800	0,001988
0,975850	0,002050
0,983900	0,002110
0,991950	0,002170
1,000000	0,002232
--- Sample: 1.2_LOW_4 - Device: R.05 ---
-0,200000	-0,001774
-0,191950	-0,001773
-0,183900	-0,001772
-0,175850	-0,001769
-0,167800	-0,001764
-0,159750	-0,001762
-0,151700	-0,001760
-0,143600	-0,001758
-0,135550	-0,001757
-0,127500	-0,001754
-0,119450	-0,001752
-0,111400	-0,001750
-0,103350	-0,001747
-0,095300	-0,001744
-0,087250	-0,001742
-0,079200	-0,001738
-0,071150	-0,001736
-0,063100	-0,001734
-0,055050	-0,001731
-0,047000	-0,001727
-0,038950	-0,001724
-0,030850	-0,001721
-0,022800	-0,001719
-0,014750	-0,001717
-0,006700	-0,001713
0,001350	-0,001710
0,009400	-0,001706
0,017450	-0,001702
0,025500	-0,001698
0,033550	-0,001696
0,041600	-0,001693
0,049650	-0,001689
0,057700	-0,001685
0,065750	-0,001681
0,073850	-0,001675
0,081900	-0,001671
0,089950	-0,001667
0,098000	-0,001663
0,106050	-0,001658
0,114100	-0,001653
0,122150	-0,001648
0,130200	-0,001643
0,138250	-0,001638
0,146300	-0,001633
0,154350	-0,001627
0,162400	-0,001620
0,170450	-0,001613
0,178500	-0,001606
0,186600	-0,001600
0,194650	-0,001594
0,202700	-0,001588
0,210750	-0,001581
0,218800	-0,001574
0,226850	-0,001566
0,234900	-0,001556
0,242950	-0,001547
0,251000	-0,001539
0,259050	-0,001531
0,267100	-0,001524
0,275150	-0,001516
0,283200	-0,001507
0,291300	-0,001497
0,299350	-0,001487
0,307400	-0,001476
0,315450	-0,001464
0,323500	-0,001453
0,331550	-0,001441
0,339600	-0,001429
0,347650	-0,001417
0,355700	-0,001404
0,363750	-0,001391
0,371800	-0,001378
0,379850	-0,001363
0,387900	-0,001348
0,395950	-0,001332
0,404050	-0,001316
0,412100	-0,001298
0,420150	-0,001280
0,428200	-0,001263
0,436250	-0,001245
0,444300	-0,001226
0,452350	-0,001206
0,460400	-0,001184
0,468450	-0,001161
0,476500	-0,001137
0,484550	-0,001113
0,492600	-0,001088
0,500650	-0,001062
0,508700	-0,001034
0,516800	-0,001005
0,524850	-0,000975
0,532900	-0,000942
0,540950	-0,000908
0,549000	-0,000873
0,557050	-0,000835
0,565100	-0,000795
0,573150	-0,000752
0,581200	-0,000707
0,589250	-0,000660
0,597300	-0,000610
0,605350	-0,000557
0,613400	-0,000502
0,621500	-0,000442
0,629550	-0,000381
0,637600	-0,000316
0,645650	-0,000248
0,653700	-0,000177
0,661750	-0,000102
0,669800	-2,496097E-5
0,677850	5,599502E-5
0,685900	0,000141
0,693950	0,000228
0,702000	0,000318
0,710050	0,000411
0,718100	0,000507
0,726200	0,000607
0,734250	0,000708
0,742300	0,000813
0,750350	0,000920
0,758400	0,001030
0,766450	0,001141
0,774500	0,001256
0,782550	0,001373
0,790600	0,001492
0,798650	0,001613
0,806700	0,001737
0,814750	0,001862
0,822800	0,001989
0,830850	0,002119
0,838950	0,002251
0,847000	0,002384
0,855050	0,002519
0,863100	0,002655
0,871150	0,002794
0,879200	0,002934
0,887250	0,003075
0,895300	0,003218
0,903350	0,003363
0,911400	0,003508
0,919450	0,003656
0,927500	0,003805
0,935550	0,003955
0,943650	0,004107
0,951700	0,004259
0,959750	0,004413
0,967800	0,004568
0,975850	0,004725
0,983900	0,004882
0,991950	0,005041
1,000000	0,005200
--- Sample: 1.2_LOW_4 - Device: R.06 ---
-0,200000	-0,001714
-0,191950	-0,001712
-0,183900	-0,001710
-0,175850	-0,001710
-0,167800	-0,001708
-0,159750	-0,001707
-0,151700	-0,001706
-0,143600	-0,001704
-0,135550	-0,001703
-0,127500	-0,001701
-0,119450	-0,001699
-0,111400	-0,001698
-0,103350	-0,001697
-0,095300	-0,001695
-0,087250	-0,001693
-0,079200	-0,001691
-0,071150	-0,001690
-0,063100	-0,001689
-0,055050	-0,001687
-0,047000	-0,001686
-0,038950	-0,001684
-0,030850	-0,001682
-0,022800	-0,001680
-0,014750	-0,001679
-0,006700	-0,001677
0,001350	-0,001674
0,009400	-0,001672
0,017450	-0,001671
0,025500	-0,001669
0,033550	-0,001667
0,041600	-0,001664
0,049650	-0,001662
0,057700	-0,001661
0,065750	-0,001659
0,073850	-0,001655
0,081900	-0,001652
0,089950	-0,001650
0,098000	-0,001649
0,106050	-0,001646
0,114100	-0,001644
0,122150	-0,001642
0,130200	-0,001640
0,138250	-0,001638
0,146300	-0,001634
0,154350	-0,001631
0,162400	-0,001627
0,170450	-0,001623
0,178500	-0,001619
0,186600	-0,001616
0,194650	-0,001613
0,202700	-0,001608
0,210750	-0,001606
0,218800	-0,001602
0,226850	-0,001599
0,234900	-0,001596
0,242950	-0,001591
0,251000	-0,001586
0,259050	-0,001582
0,267100	-0,001578
0,275150	-0,001572
0,283200	-0,001567
0,291300	-0,001561
0,299350	-0,001556
0,307400	-0,001551
0,315450	-0,001547
0,323500	-0,001541
0,331550	-0,001533
0,339600	-0,001527
0,347650	-0,001520
0,355700	-0,001513
0,363750	-0,001506
0,371800	-0,001498
0,379850	-0,001490
0,387900	-0,001480
0,395950	-0,001471
0,404050	-0,001460
0,412100	-0,001449
0,420150	-0,001438
0,428200	-0,001427
0,436250	-0,001414
0,444300	-0,001400
0,452350	-0,001386
0,460400	-0,001371
0,468450	-0,001357
0,476500	-0,001340
0,484550	-0,001322
0,492600	-0,001302
0,500650	-0,001279
0,508700	-0,001256
0,516800	-0,001231
0,524850	-0,001205
0,532900	-0,001176
0,540950	-0,001145
0,549000	-0,001112
0,557050	-0,001076
0,565100	-0,001036
0,573150	-0,000994
0,581200	-0,000948
0,589250	-0,000899
0,597300	-0,000846
0,605350	-0,000788
0,613400	-0,000726
0,621500	-0,000659
0,629550	-0,000587
0,637600	-0,000511
0,645650	-0,000429
0,653700	-0,000342
0,661750	-0,000249
0,669800	-0,000152
0,677850	-4,840921E-5
0,685900	5,959194E-5
0,693950	0,000173
0,702000	0,000291
0,710050	0,000414
0,718100	0,000543
0,726200	0,000677
0,734250	0,000814
0,742300	0,000955
0,750350	0,001101
0,758400	0,001251
0,766450	0,001404
0,774500	0,001561
0,782550	0,001722
0,790600	0,001886
0,798650	0,002053
0,806700	0,002223
0,814750	0,002397
0,822800	0,002572
0,830850	0,002751
0,838950	0,002933
0,847000	0,003117
0,855050	0,003303
0,863100	0,003491
0,871150	0,003682
0,879200	0,003875
0,887250	0,004069
0,895300	0,004265
0,903350	0,004464
0,911400	0,004663
0,919450	0,004865
0,927500	0,005069
0,935550	0,005274
0,943650	0,005481
0,951700	0,005688
0,959750	0,005898
0,967800	0,006108
0,975850	0,006321
0,983900	0,006533
0,991950	0,006748
1,000000	0,006963
--- Sample: 1.2_LOW_4 - Device: R.07 ---
-0,200000	-0,001594
-0,191950	-0,001593
-0,183900	-0,001590
-0,175850	-0,001589
-0,167800	-0,001587
-0,159750	-0,001585
-0,151700	-0,001584
-0,143600	-0,001582
-0,135550	-0,001581
-0,127500	-0,001580
-0,119450	-0,001580
-0,111400	-0,001580
-0,103350	-0,001579
-0,095300	-0,001577
-0,087250	-0,001576
-0,079200	-0,001574
-0,071150	-0,001573
-0,063100	-0,001572
-0,055050	-0,001570
-0,047000	-0,001567
-0,038950	-0,001565
-0,030850	-0,001563
-0,022800	-0,001562
-0,014750	-0,001560
-0,006700	-0,001558
0,001350	-0,001556
0,009400	-0,001555
0,017450	-0,001553
0,025500	-0,001552
0,033550	-0,001550
0,041600	-0,001548
0,049650	-0,001547
0,057700	-0,001545
0,065750	-0,001543
0,073850	-0,001541
0,081900	-0,001539
0,089950	-0,001537
0,098000	-0,001535
0,106050	-0,001532
0,114100	-0,001530
0,122150	-0,001527
0,130200	-0,001524
0,138250	-0,001521
0,146300	-0,001520
0,154350	-0,001518
0,162400	-0,001517
0,170450	-0,001516
0,178500	-0,001513
0,186600	-0,001509
0,194650	-0,001506
0,202700	-0,001503
0,210750	-0,001499
0,218800	-0,001496
0,226850	-0,001493
0,234900	-0,001490
0,242950	-0,001486
0,251000	-0,001483
0,259050	-0,001480
0,267100	-0,001478
0,275150	-0,001476
0,283200	-0,001472
0,291300	-0,001468
0,299350	-0,001464
0,307400	-0,001458
0,315450	-0,001453
0,323500	-0,001449
0,331550	-0,001444
0,339600	-0,001440
0,347650	-0,001434
0,355700	-0,001429
0,363750	-0,001424
0,371800	-0,001420
0,379850	-0,001414
0,387900	-0,001409
0,395950	-0,001403
0,404050	-0,001397
0,412100	-0,001390
0,420150	-0,001382
0,428200	-0,001374
0,436250	-0,001366
0,444300	-0,001357
0,452350	-0,001348
0,460400	-0,001338
0,468450	-0,001328
0,476500	-0,001316
0,484550	-0,001303
0,492600	-0,001291
0,500650	-0,001276
0,508700	-0,001261
0,516800	-0,001245
0,524850	-0,001228
0,532900	-0,001209
0,540950	-0,001187
0,549000	-0,001164
0,557050	-0,001137
0,565100	-0,001105
0,573150	-0,001070
0,581200	-0,001032
0,589250	-0,000991
0,597300	-0,000945
0,605350	-0,000894
0,613400	-0,000835
0,621500	-0,000772
0,629550	-0,000703
0,637600	-0,000626
0,645650	-0,000542
0,653700	-0,000449
0,661750	-0,000349
0,669800	-0,000241
0,677850	-0,000125
0,685900	-1,959895E-6
0,693950	0,000129
0,702000	0,000266
0,710050	0,000412
0,718100	0,000565
0,726200	0,000724
0,734250	0,000889
0,742300	0,001060
0,750350	0,001237
0,758400	0,001419
0,766450	0,001605
0,774500	0,001796
0,782550	0,001993
0,790600	0,002192
0,798650	0,002397
0,806700	0,002605
0,814750	0,002817
0,822800	0,003031
0,830850	0,003249
0,838950	0,003471
0,847000	0,003696
0,855050	0,003923
0,863100	0,004151
0,871150	0,004383
0,879200	0,004617
0,887250	0,004853
0,895300	0,005091
0,903350	0,005331
0,911400	0,005572
0,919450	0,005816
0,927500	0,006062
0,935550	0,006309
0,943650	0,006559
0,951700	0,006808
0,959750	0,007060
0,967800	0,007313
0,975850	0,007568
0,983900	0,007822
0,991950	0,008079
1,000000	0,008337
--- Sample: 1.2_LOW_4 - Device: R.08 ---
-0,200000	-0,001279
-0,191950	-0,001278
-0,183900	-0,001277
-0,175850	-0,001276
-0,167800	-0,001275
-0,159750	-0,001275
-0,151700	-0,001274
-0,143600	-0,001274
-0,135550	-0,001272
-0,127500	-0,001271
-0,119450	-0,001270
-0,111400	-0,001269
-0,103350	-0,001267
-0,095300	-0,001264
-0,087250	-0,001261
-0,079200	-0,001258
-0,071150	-0,001257
-0,063100	-0,001257
-0,055050	-0,001256
-0,047000	-0,001256
-0,038950	-0,001254
-0,030850	-0,001251
-0,022800	-0,001250
-0,014750	-0,001249
-0,006700	-0,001248
0,001350	-0,001247
0,009400	-0,001246
0,017450	-0,001244
0,025500	-0,001242
0,033550	-0,001239
0,041600	-0,001237
0,049650	-0,001234
0,057700	-0,001231
0,065750	-0,001229
0,073850	-0,001227
0,081900	-0,001224
0,089950	-0,001224
0,098000	-0,001223
0,106050	-0,001222
0,114100	-0,001219
0,122150	-0,001217
0,130200	-0,001215
0,138250	-0,001213
0,146300	-0,001211
0,154350	-0,001209
0,162400	-0,001206
0,170450	-0,001204
0,178500	-0,001201
0,186600	-0,001199
0,194650	-0,001197
0,202700	-0,001195
0,210750	-0,001193
0,218800	-0,001190
0,226850	-0,001187
0,234900	-0,001185
0,242950	-0,001181
0,251000	-0,001178
0,259050	-0,001175
0,267100	-0,001172
0,275150	-0,001170
0,283200	-0,001166
0,291300	-0,001162
0,299350	-0,001160
0,307400	-0,001157
0,315450	-0,001154
0,323500	-0,001151
0,331550	-0,001146
0,339600	-0,001142
0,347650	-0,001137
0,355700	-0,001133
0,363750	-0,001128
0,371800	-0,001123
0,379850	-0,001118
0,387900	-0,001113
0,395950	-0,001107
0,404050	-0,001102
0,412100	-0,001096
0,420150	-0,001091
0,428200	-0,001086
0,436250	-0,001080
0,444300	-0,001074
0,452350	-0,001066
0,460400	-0,001058
0,468450	-0,001050
0,476500	-0,001042
0,484550	-0,001034
0,492600	-0,001024
0,500650	-0,001013
0,508700	-0,001002
0,516800	-0,000991
0,524850	-0,000978
0,532900	-0,000965
0,540950	-0,000949
0,549000	-0,000932
0,557050	-0,000914
0,565100	-0,000894
0,573150	-0,000870
0,581200	-0,000845
0,589250	-0,000816
0,597300	-0,000783
0,605350	-0,000746
0,613400	-0,000704
0,621500	-0,000657
0,629550	-0,000603
0,637600	-0,000543
0,645650	-0,000474
0,653700	-0,000397
0,661750	-0,000312
0,669800	-0,000217
0,677850	-0,000112
0,685900	2,000787E-6
0,693950	0,000126
0,702000	0,000259
0,710050	0,000402
0,718100	0,000554
0,726200	0,000716
0,734250	0,000886
0,742300	0,001062
0,750350	0,001246
0,758400	0,001437
0,766450	0,001634
0,774500	0,001837
0,782550	0,002046
0,790600	0,002260
0,798650	0,002480
0,806700	0,002704
0,814750	0,002933
0,822800	0,003164
0,830850	0,003400
0,838950	0,003641
0,847000	0,003884
0,855050	0,004130
0,863100	0,004378
0,871150	0,004630
0,879200	0,004885
0,887250	0,005140
0,895300	0,005400
0,903350	0,005661
0,911400	0,005923
0,919450	0,006188
0,927500	0,006455
0,935550	0,006723
0,943650	0,006995
0,951700	0,007266
0,959750	0,007539
0,967800	0,007814
0,975850	0,008090
0,983900	0,008366
0,991950	0,008645
1,000000	0,008925
