# Supplementary material for: Increasing polymer molecular weight enables low-donor-content, efficient and scalable semi-transparent organic solar cells
Source: J Mater Chem A Mater. 2026 Jan 27;14(22):13688–706. doi: 10.1039/d5ta07234d (PMC12937936; doi:10.1039/d5ta07234d)
Supplement: TA-014-D5TA07234D-s001 [file TA-014-D5TA07234D-s001.zip › Datasets for Figures and tables/Figure_5/OPAQUE/116nm/MMR.241023.O5_L10.L.10.txt]

-0,2000000029802322	-0,0163802541792393
-0,1932999938726425	-0,0163814332336187
-0,1865999996662140	-0,0163685716688633
-0,1798499971628189	-0,0163440424948931
-0,1731500029563904	-0,0163257215172052
-0,1664499938488007	-0,0163108296692371
-0,1597499996423721	-0,0162949487566948
-0,1529999971389771	-0,0162864364683628
-0,1463000029325485	-0,0162818059325218
-0,1395999938249588	-0,0162646006792784
-0,1328999996185303	-0,0162508860230446
-0,1261499971151352	-0,0162442978471518
-0,1194500029087067	-0,0162345916032791
-0,1127500012516975	-0,0162303932011127
-0,1060499995946884	-0,0162041299045086
-0,0993499979376793	-0,0161761939525604
-0,0926000028848648	-0,0161548256874084
-0,0859000012278557	-0,0161277633160353
-0,0791999995708466	-0,0160993505269289
-0,0724999979138374	-0,0160781294107437
-0,0657500028610229	-0,0160596743226051
-0,0590500012040138	-0,0160535797476768
-0,0523499995470047	-0,0160416848957539
-0,0456500016152859	-0,0160350725054741
-0,0389499999582767	-0,0160262454301119
-0,0322000011801720	-0,0160070639103651
-0,0254999995231628	-0,0159772597253323
-0,0187999997287989	-0,0159590803086758
-0,0120999999344349	-0,0159149169921875
-0,0053500002250075	-0,0158790815621614
0,0013500000350177	-0,0158622078597546
0,0080500002950430	-0,0158427096903324
0,0147500000894070	-0,0158280637115240
0,0215000007301569	-0,0158294886350632
0,0282000005245209	-0,0158156026154757
0,0348999984562397	-0,0157797466963530
0,0416000001132488	-0,0157514177262783
0,0483000017702579	-0,0157236345112324
0,0550500005483627	-0,0156949646770954
0,0617499984800816	-0,0156711898744106
0,0684499964118004	-0,0156408362090588
0,0751499980688095	-0,0156061556190252
0,0819000005722046	-0,0155805256217718
0,0886000022292137	-0,0155455311760306
0,0952999964356422	-0,0155125753954053
0,1019999980926514	-0,0154883358627558
0,1086999997496605	-0,0154554424807429
0,1154500022530556	-0,0154100414365530
0,1221499964594841	-0,0153482845053077
0,1288499981164932	-0,0153085971251130
0,1355500072240829	-0,0152938365936279
0,1422999948263168	-0,0152730420231819
0,1490000039339066	-0,0152374412864447
0,1556999981403351	-0,0152018880471587
0,1624000072479248	-0,0151515016332269
0,1691499948501587	-0,0150948213413358
0,1758500039577484	-0,0150544764474034
0,1825499981641769	-0,0150066511705518
0,1892500072717667	-0,0149498609825969
0,1959500014781952	-0,0149181876331568
0,2027000039815903	-0,0148821836337447
0,2093999981880188	-0,0148337865248322
0,2161000072956085	-0,0147896595299244
0,2228000015020370	-0,0147282108664513
0,2295500040054321	-0,0146630117669702
0,2362499982118607	-0,0146056860685349
0,2429500073194504	-0,0145493904128671
0,2496500015258789	-0,0144896740093827
0,2563999891281128	-0,0144241526722908
0,2630999982357025	-0,0143488300964236
0,2698000073432922	-0,0142738753929734
0,2764999866485596	-0,0142111321911216
0,2831999957561493	-0,0141404308378696
0,2899500131607056	-0,0140675371512771
0,2966499924659729	-0,0139962164685130
0,3033500015735626	-0,0139047382399440
0,3100500106811523	-0,0138128092512488
0,3167999982833862	-0,0137258181348443
0,3235000073909760	-0,0136224655434489
0,3301999866962433	-0,0135335978120565
0,3368999958038330	-0,0134610896930099
0,3436000049114227	-0,0133835170418024
0,3503499925136566	-0,0132949938997626
0,3570500016212463	-0,0131950024515390
0,3637500107288361	-0,0130926165729761
0,3704499900341034	-0,0129783060401678
0,3772000074386597	-0,0128667233511806
0,3838999867439270	-0,0127531141042709
0,3905999958515167	-0,0126391826197505
0,3973000049591064	-0,0125176878646016
0,4040499925613403	-0,0123840617015958
0,4107500016689301	-0,0122547419741750
0,4174500107765198	-0,0121275475248694
0,4241499900817871	-0,0119991628453135
0,4308499991893768	-0,0118673788383603
0,4375999867916107	-0,0117112593725324
0,4442999958992004	-0,0115542514249682
0,4510000050067902	-0,0113942492753267
0,4577000141143799	-0,0112268030643463
0,4644500017166138	-0,0110671073198318
0,4711500108242035	-0,0109088039025664
0,4778499901294708	-0,0107308002188802
0,4845499992370605	-0,0105494661256671
0,4912999868392944	-0,0103602465242147
0,4979999959468842	-0,0101661877706647
0,5047000050544739	-0,0099583612754941
0,5113999843597412	-0,0097509315237403
0,5181000232696533	-0,0095255933701992
0,5248500108718872	-0,0092973308637738
0,5315499901771545	-0,0090663973242044
0,5382500290870666	-0,0088239405304193
0,5449500083923340	-0,0085774352774024
0,5516999959945679	-0,0083148675039411
0,5583999752998352	-0,0080417282879353
0,5651000142097473	-0,0077563924714923
0,5717999935150146	-0,0074596735648811
0,5784999728202820	-0,0071527278050780
0,5852500200271606	-0,0068385605700314
0,5919499993324280	-0,0065126535482705
0,5986499786376953	-0,0061789653263986
0,6053500175476074	-0,0058329035528004
0,6121000051498413	-0,0054732747375965
0,6187999844551086	-0,0051042889244854
0,6255000233650208	-0,0047251791693270
0,6322000026702881	-0,0043359738774598
0,6389499902725220	-0,0039279353804886
0,6456500291824341	-0,0035145513247699
0,6523500084877014	-0,0030880214180797
0,6590499877929687	-0,0026532409247011
0,6657500267028809	-0,0022105937823653
0,6725000143051147	-0,0017545231385157
0,6791999936103821	-0,0012930295197293
0,6858999729156494	-0,0008196448907256
0,6926000118255615	-0,0003331792249810
0,6993499994277954	0,0001637520763325
0,7060499787330627	0,0006640058127232
0,7127500176429749	0,0011741386260837
0,7194499969482422	0,0016896210145205
0,7261999845504761	0,0022163498215377
0,7329000234603882	0,0027447771281004
0,7396000027656555	0,0032818212639540
0,7462999820709229	0,0038241059519351
0,7530000209808350	0,0043740989640355
0,7597500085830688	0,0049352813512087
0,7664499878883362	0,0054957289248705
0,7731500267982483	0,0060650897212327
0,7798500061035156	0,0066345138475299
0,7865999937057495	0,0072156665846705
0,7932999730110168	0,0077958735637367
0,8000000119209290	0,0083847707137465
