# Supplementary material for: Increasing polymer molecular weight enables low-donor-content, efficient and scalable semi-transparent organic solar cells
Source: J Mater Chem A Mater. 2026 Jan 27;14(22):13688–706. doi: 10.1039/d5ta07234d (PMC12937936; doi:10.1039/d5ta07234d)
Supplement: TA-014-D5TA07234D-s001 [file TA-014-D5TA07234D-s001.zip › Datasets for Figures and tables/Figure_5/OPAQUE/116nm/MMR.241023.O5_L2.L.02.txt]

-0,2000000029802322	-0,0136609142646194
-0,1932999938726425	-0,0136517863720655
-0,1865999996662140	-0,0136499693617225
-0,1798499971628189	-0,0136309210211039
-0,1731500029563904	-0,0136171579360962
-0,1664499938488007	-0,0136102307587862
-0,1597499996423721	-0,0135995978489518
-0,1529999971389771	-0,0135807571932673
-0,1463000029325485	-0,0135747650638223
-0,1395999938249588	-0,0135572599247098
-0,1328999996185303	-0,0135429883375764
-0,1261499971151352	-0,0135330799967051
-0,1194500029087067	-0,0135256294161081
-0,1127500012516975	-0,0135131748393178
-0,1060499995946884	-0,0135048115625978
-0,0993499979376793	-0,0134846260771155
-0,0926000028848648	-0,0134661998599768
-0,0859000012278557	-0,0134615665301681
-0,0791999995708466	-0,0134448502212763
-0,0724999979138374	-0,0134391300380230
-0,0657500028610229	-0,0134314708411694
-0,0590500012040138	-0,0134168304502964
-0,0523499995470047	-0,0134037807583809
-0,0456500016152859	-0,0133947422727942
-0,0389499999582767	-0,0133881643414497
-0,0322000011801720	-0,0133859878405929
-0,0254999995231628	-0,0133807379752398
-0,0187999997287989	-0,0133556658402085
-0,0120999999344349	-0,0133223943412304
-0,0053500002250075	-0,0132952257990837
0,0013500000350177	-0,0132850967347622
0,0080500002950430	-0,0132766915485263
0,0147500000894070	-0,0132632739841938
0,0215000007301569	-0,0132489930838346
0,0282000005245209	-0,0132201956585050
0,0348999984562397	-0,0132059333845973
0,0416000001132488	-0,0131917651742697
0,0483000017702579	-0,0131641719490290
0,0550500005483627	-0,0131442323327065
0,0617499984800816	-0,0131230419501662
0,0684499964118004	-0,0131020750850439
0,0751499980688095	-0,0130896419286728
0,0819000005722046	-0,0130775049328804
0,0886000022292137	-0,0130533678457141
0,0952999964356422	-0,0130159864202142
0,1019999980926514	-0,0129879517480731
0,1086999997496605	-0,0129675129428506
0,1154500022530556	-0,0129363983869553
0,1221499964594841	-0,0129025615751743
0,1288499981164932	-0,0128824273124337
0,1355500072240829	-0,0128716435283422
0,1422999948263168	-0,0128480810672045
0,1490000039339066	-0,0128272837027907
0,1556999981403351	-0,0128020578995347
0,1624000072479248	-0,0127752004191279
0,1691499948501587	-0,0127402013167739
0,1758500039577484	-0,0127073489129543
0,1825499981641769	-0,0126657215878367
0,1892500072717667	-0,0126188490539789
0,1959500014781952	-0,0125811472535133
0,2027000039815903	-0,0125482678413391
0,2093999981880188	-0,0125325070694089
0,2161000072956085	-0,0125118466094136
0,2228000015020370	-0,0124811306595802
0,2295500040054321	-0,0124401375651360
0,2362499982118607	-0,0123785194009542
0,2429500073194504	-0,0123242391273379
0,2496500015258789	-0,0122774075716734
0,2563999891281128	-0,0122287273406982
0,2630999982357025	-0,0121843451634049
0,2698000073432922	-0,0121350297704339
0,2764999866485596	-0,0120845697820187
0,2831999957561493	-0,0120408413931727
0,2899500131607056	-0,0119882868602872
0,2966499924659729	-0,0119289355352521
0,3033500015735626	-0,0118698589503765
0,3100500106811523	-0,0118053695186973
0,3167999982833862	-0,0117455571889877
0,3235000073909760	-0,0116804689168930
0,3301999866962433	-0,0116111030802131
0,3368999958038330	-0,0115301171317697
0,3436000049114227	-0,0114662898704410
0,3503499925136566	-0,0113944485783577
0,3570500016212463	-0,0113279335200787
0,3637500107288361	-0,0112472837790847
0,3704499900341034	-0,0111531829461455
0,3772000074386597	-0,0110673438757658
0,3838999867439270	-0,0109815606847405
0,3905999958515167	-0,0108919013291597
0,3973000049591064	-0,0108042163774371
0,4040499925613403	-0,0107022281736135
0,4107500016689301	-0,0105991149321198
0,4174500107765198	-0,0104885036125779
0,4241499900817871	-0,0103870378807187
0,4308499991893768	-0,0102769443765283
0,4375999867916107	-0,0101622603833675
0,4442999958992004	-0,0100384829565883
0,4510000050067902	-0,0099144056439400
0,4577000141143799	-0,0097886007279158
0,4644500017166138	-0,0096588935703039
0,4711500108242035	-0,0095190955325961
0,4778499901294708	-0,0093783903867006
0,4845499992370605	-0,0092239966616035
0,4912999868392944	-0,0090684555470943
0,4979999959468842	-0,0089046042412519
0,5047000050544739	-0,0087331607937813
0,5113999843597412	-0,0085623962804675
0,5181000232696533	-0,0083920499309897
0,5248500108718872	-0,0082088429480791
0,5315499901771545	-0,0080112982541323
0,5382500290870666	-0,0078084683045745
0,5449500083923340	-0,0076016653329134
0,5516999959945679	-0,0073873312212527
0,5583999752998352	-0,0071623353287578
0,5651000142097473	-0,0069285416975617
0,5717999935150146	-0,0066865677945316
0,5784999728202820	-0,0064278966747224
0,5852500200271606	-0,0061576669104397
0,5919499993324280	-0,0058795604854822
0,5986499786376953	-0,0055954777635634
0,6053500175476074	-0,0053059281781316
0,6121000051498413	-0,0050043547526002
0,6187999844551086	-0,0046901525929570
0,6255000233650208	-0,0043660672381520
0,6322000026702881	-0,0040312609635293
0,6389499902725220	-0,0036809323355556
0,6456500291824341	-0,0033266441896558
0,6523500084877014	-0,0029614884406328
0,6590499877929687	-0,0025882404297590
0,6657500267028809	-0,0022082102950662
0,6725000143051147	-0,0018148721428588
0,6791999936103821	-0,0014124504523352
0,6858999729156494	-0,0010021949419752
0,6926000118255615	-0,0005873800255358
0,6993499994277954	-0,0001591666368768
0,7060499787330627	0,0002717644383665
0,7127500176429749	0,0007141220266931
0,7194499969482422	0,0011654461268336
0,7261999845504761	0,0016247492749244
0,7329000234603882	0,0020848240237683
0,7396000027656555	0,0025524399243295
0,7462999820709229	0,0030249427072704
0,7530000209808350	0,0035021617077291
0,7597500085830688	0,0039904727600515
0,7664499878883362	0,0044789039529860
0,7731500267982483	0,0049765137955546
0,7798500061035156	0,0054762419313192
0,7865999937057495	0,0059856330044568
0,7932999730110168	0,0064945686608553
0,8000000119209290	0,0070101823657751
