# Supplementary material for: Increasing polymer molecular weight enables low-donor-content, efficient and scalable semi-transparent organic solar cells
Source: J Mater Chem A Mater. 2026 Jan 27;14(22):13688–706. doi: 10.1039/d5ta07234d (PMC12937936; doi:10.1039/d5ta07234d)
Supplement: TA-014-D5TA07234D-s001 [file TA-014-D5TA07234D-s001.zip › Datasets for Figures and tables/Figure_5/OPAQUE/116nm/MMR.241023.O5_L5.L.05.txt]

-0,2000000029802322	-0,0070508811622858
-0,1932999938726425	-0,0070464052259922
-0,1865999996662140	-0,0070358831435442
-0,1798499971628189	-0,0070238034240901
-0,1731500029563904	-0,0070178266614676
-0,1664499938488007	-0,0070178774185479
-0,1597499996423721	-0,0070117944851518
-0,1529999971389771	-0,0069993236102164
-0,1463000029325485	-0,0069978428073227
-0,1395999938249588	-0,0070070503279567
-0,1328999996185303	-0,0070050610229373
-0,1261499971151352	-0,0069984295405447
-0,1194500029087067	-0,0069952621124685
-0,1127500012516975	-0,0069897263310850
-0,1060499995946884	-0,0069772242568433
-0,0993499979376793	-0,0069663538597524
-0,0926000028848648	-0,0069611924700439
-0,0859000012278557	-0,0069616525433958
-0,0791999995708466	-0,0069544566795230
-0,0724999979138374	-0,0069409478455782
-0,0657500028610229	-0,0069321994669735
-0,0590500012040138	-0,0069350027479231
-0,0523499995470047	-0,0069395769387484
-0,0456500016152859	-0,0069388495758176
-0,0389499999582767	-0,0069390051066875
-0,0322000011801720	-0,0069291298277676
-0,0254999995231628	-0,0069194328971207
-0,0187999997287989	-0,0069070816971362
-0,0120999999344349	-0,0069049289450049
-0,0053500002250075	-0,0069066565483809
0,0013500000350177	-0,0068983337841928
0,0080500002950430	-0,0068866126239300
0,0147500000894070	-0,0068851830437779
0,0215000007301569	-0,0068833050318062
0,0282000005245209	-0,0068762749433517
0,0348999984562397	-0,0068673416972160
0,0416000001132488	-0,0068521685898304
0,0483000017702579	-0,0068395328707993
0,0550500005483627	-0,0068337782286108
0,0617499984800816	-0,0068280259147286
0,0684499964118004	-0,0068220812827349
0,0751499980688095	-0,0068118623457849
0,0819000005722046	-0,0067963735200465
0,0886000022292137	-0,0067871091887355
0,0952999964356422	-0,0067791254259646
0,1019999980926514	-0,0067679299972951
0,1086999997496605	-0,0067622330971062
0,1154500022530556	-0,0067511219531298
0,1221499964594841	-0,0067426268942654
0,1288499981164932	-0,0067355837672949
0,1355500072240829	-0,0067246826365590
0,1422999948263168	-0,0067110811360180
0,1490000039339066	-0,0066992659121752
0,1556999981403351	-0,0066935690119863
0,1624000072479248	-0,0066888746805489
0,1691499948501587	-0,0066768485121429
0,1758500039577484	-0,0066650682128966
0,1825499981641769	-0,0066489689052105
0,1892500072717667	-0,0066318665631115
0,1959500014781952	-0,0066234013065696
0,2027000039815903	-0,0066172112710774
0,2093999981880188	-0,0065985908731818
0,2161000072956085	-0,0065781641751528
0,2228000015020370	-0,0065583349205554
0,2295500040054321	-0,0065412102267146
0,2362499982118607	-0,0065309577621520
0,2429500073194504	-0,0065214494243264
0,2496500015258789	-0,0065067466348410
0,2563999891281128	-0,0064870058558881
0,2630999982357025	-0,0064632990397513
0,2698000073432922	-0,0064445752650499
0,2764999866485596	-0,0064268349669874
0,2831999957561493	-0,0063996752724051
0,2899500131607056	-0,0063739689067006
0,2966499924659729	-0,0063582458533347
0,3033500015735626	-0,0063413665629923
0,3100500106811523	-0,0063217650167644
0,3167999982833862	-0,0062959282658994
0,3235000073909760	-0,0062689310871065
0,3301999866962433	-0,0062413713894784
0,3368999958038330	-0,0062128924764693
0,3436000049114227	-0,0061879758723080
0,3503499925136566	-0,0061646373942494
0,3570500016212463	-0,0061310040764511
0,3637500107288361	-0,0060915155336261
0,3704499900341034	-0,0060556065291166
0,3772000074386597	-0,0060256496071815
0,3838999867439270	-0,0059963800013065
0,3905999958515167	-0,0059629459865391
0,3973000049591064	-0,0059217209927738
0,4040499925613403	-0,0058777360245585
0,4107500016689301	-0,0058329277671874
0,4174500107765198	-0,0057899546809494
0,4241499900817871	-0,0057453159242868
0,4308499991893768	-0,0056973998434842
0,4375999867916107	-0,0056419372558594
0,4442999958992004	-0,0055960263125598
0,4510000050067902	-0,0055517628788948
0,4577000141143799	-0,0054995953105390
0,4644500017166138	-0,0054430835880339
0,4711500108242035	-0,0053824260830879
0,4778499901294708	-0,0053156139329076
0,4845499992370605	-0,0052503789775074
0,4912999868392944	-0,0051790322177112
0,4979999959468842	-0,0051069241017103
0,5047000050544739	-0,0050337933935225
0,5113999843597412	-0,0049563259817660
0,5181000232696533	-0,0048703150823712
0,5248500108718872	-0,0047822976484895
0,5315499901771545	-0,0046951160766184
0,5382500290870666	-0,0046058008447289
0,5449500083923340	-0,0045090811327100
0,5516999959945679	-0,0044040950015187
0,5583999752998352	-0,0042942860163748
0,5651000142097473	-0,0041807065717876
0,5717999935150146	-0,0040626809932292
0,5784999728202820	-0,0039369426667690
0,5852500200271606	-0,0038020764477551
0,5919499993324280	-0,0036578455474228
0,5986499786376953	-0,0035080597735941
0,6053500175476074	-0,0033490441273898
0,6121000051498413	-0,0031784528400749
0,6187999844551086	-0,0029998198151588
0,6255000233650208	-0,0028141825459898
0,6322000026702881	-0,0026187195908278
0,6389499902725220	-0,0024117375724018
0,6456500291824341	-0,0021941405721009
0,6523500084877014	-0,0019635045900941
0,6590499877929687	-0,0017250623786822
0,6657500267028809	-0,0014776745811105
0,6725000143051147	-0,0012157920282334
0,6791999936103821	-0,0009464548784308
0,6858999729156494	-0,0006644673994742
0,6926000118255615	-0,0003719351661857
0,6993499994277954	-0,0000655172334518
0,7060499787330627	0,0002533758815844
0,7127500176429749	0,0005766337271780
0,7194499969482422	0,0009063049801625
0,7261999845504761	0,0012502702884376
0,7329000234603882	0,0015995707362890
0,7396000027656555	0,0019595206249505
0,7462999820709229	0,0023257958237082
0,7530000209808350	0,0026992119383067
0,7597500085830688	0,0030837408266962
0,7664499878883362	0,0034707633312792
0,7731500267982483	0,0038675351534039
0,7798500061035156	0,0042688092216849
0,7865999937057495	0,0046800109557807
0,7932999730110168	0,0050926413387060
0,8000000119209290	0,0055134859867394
