# Supplementary material for: Increasing polymer molecular weight enables low-donor-content, efficient and scalable semi-transparent organic solar cells
Source: J Mater Chem A Mater. 2026 Jan 27;14(22):13688–706. doi: 10.1039/d5ta07234d (PMC12937936; doi:10.1039/d5ta07234d)
Supplement: TA-014-D5TA07234D-s001 [file TA-014-D5TA07234D-s001.zip › Datasets for Figures and tables/Figure_5/OPAQUE/116nm/MMR.241023.O5_L7.L.07.txt]

-0,2000000029802322	-0,0052393320947886
-0,1932999938726425	-0,0052397726103663
-0,1865999996662140	-0,0052355458028615
-0,1798499971628189	-0,0052307429723442
-0,1731500029563904	-0,0052241464145482
-0,1664499938488007	-0,0052177212201059
-0,1597499996423721	-0,0052153039723635
-0,1529999971389771	-0,0052152606658638
-0,1463000029325485	-0,0052095036953688
-0,1395999938249588	-0,0052007730118930
-0,1328999996185303	-0,0051984218880534
-0,1261499971151352	-0,0052023651078343
-0,1194500029087067	-0,0052014514803886
-0,1127500012516975	-0,0051974523812532
-0,1060499995946884	-0,0051976609975100
-0,0993499979376793	-0,0051895584911108
-0,0926000028848648	-0,0051784836687148
-0,0859000012278557	-0,0051740044727921
-0,0791999995708466	-0,0051725697703660
-0,0724999979138374	-0,0051713194698095
-0,0657500028610229	-0,0051646512001753
-0,0590500012040138	-0,0051587130874395
-0,0523499995470047	-0,0051602018065751
-0,0456500016152859	-0,0051617268472910
-0,0389499999582767	-0,0051573235541582
-0,0322000011801720	-0,0051554478704929
-0,0254999995231628	-0,0051490720361471
-0,0187999997287989	-0,0051408340223134
-0,0120999999344349	-0,0051353210583329
-0,0053500002250075	-0,0051317103207111
0,0013500000350177	-0,0051260418258607
0,0080500002950430	-0,0051164827309549
0,0147500000894070	-0,0051050563342869
0,0215000007301569	-0,0051027648150921
0,0282000005245209	-0,0051034004427493
0,0348999984562397	-0,0051023601554334
0,0416000001132488	-0,0050985896959901
0,0483000017702579	-0,0050890482962132
0,0550500005483627	-0,0050758952274919
0,0617499984800816	-0,0050685466267169
0,0684499964118004	-0,0050643337890506
0,0751499980688095	-0,0050636017695069
0,0819000005722046	-0,0050626527518034
0,0886000022292137	-0,0050519127398729
0,0952999964356422	-0,0050439997576177
0,1019999980926514	-0,0050417971797287
0,1086999997496605	-0,0050399377942085
0,1154500022530556	-0,0050361123867333
0,1221499964594841	-0,0050294250249863
0,1288499981164932	-0,0050161411054432
0,1355500072240829	-0,0050021815113723
0,1422999948263168	-0,0049952785484493
0,1490000039339066	-0,0049876668490469
0,1556999981403351	-0,0049830637872219
0,1624000072479248	-0,0049772714264691
0,1691499948501587	-0,0049683083780110
0,1758500039577484	-0,0049598473124206
0,1825499981641769	-0,0049501736648381
0,1892500072717667	-0,0049440981820226
0,1959500014781952	-0,0049350745975971
0,2027000039815903	-0,0049214591272175
0,2093999981880188	-0,0049085747450590
0,2161000072956085	-0,0048948372714221
0,2228000015020370	-0,0048832288011909
0,2295500040054321	-0,0048684487119317
0,2362499982118607	-0,0048582875169814
0,2429500073194504	-0,0048563401214778
0,2496500015258789	-0,0048523959703743
0,2563999891281128	-0,0048392964527011
0,2630999982357025	-0,0048248548991978
0,2698000073432922	-0,0048090871423483
0,2764999866485596	-0,0047931801527739
0,2831999957561493	-0,0047804187051952
0,2899500131607056	-0,0047641173005104
0,2966499924659729	-0,0047476850450039
0,3033500015735626	-0,0047364411875606
0,3100500106811523	-0,0047147348523140
0,3167999982833862	-0,0046923523768783
0,3235000073909760	-0,0046791350468993
0,3301999866962433	-0,0046680737286806
0,3368999958038330	-0,0046520195901394
0,3436000049114227	-0,0046298308297992
0,3503499925136566	-0,0046061510220170
0,3570500016212463	-0,0045816879719496
0,3637500107288361	-0,0045558372512460
0,3704499900341034	-0,0045294496230781
0,3772000074386597	-0,0045054550282657
0,3838999867439270	-0,0044806622900069
0,3905999958515167	-0,0044500897638500
0,3973000049591064	-0,0044172033667564
0,4040499925613403	-0,0043902811594307
0,4107500016689301	-0,0043667214922607
0,4174500107765198	-0,0043378751724958
0,4241499900817871	-0,0043061473406851
0,4308499991893768	-0,0042741983197629
0,4375999867916107	-0,0042364322580397
0,4442999958992004	-0,0041965851560235
0,4510000050067902	-0,0041597243398428
0,4577000141143799	-0,0041236951947212
0,4644500017166138	-0,0040864078328013
0,4711500108242035	-0,0040421532467008
0,4778499901294708	-0,0039969133213162
0,4845499992370605	-0,0039505506865680
0,4912999868392944	-0,0039013875648379
0,4979999959468842	-0,0038502970710397
0,5047000050544739	-0,0037986612878740
0,5113999843597412	-0,0037427407223731
0,5181000232696533	-0,0036820797249675
0,5248500108718872	-0,0036206650547683
0,5315499901771545	-0,0035586855374277
0,5382500290870666	-0,0034955705050379
0,5449500083923340	-0,0034264391288161
0,5516999959945679	-0,0033516723196954
0,5583999752998352	-0,0032718437723815
0,5651000142097473	-0,0031907137017697
0,5717999935150146	-0,0031007786747068
0,5784999728202820	-0,0030084273312241
0,5852500200271606	-0,0029127388261259
0,5919499993324280	-0,0028124565724283
0,5986499786376953	-0,0027080797590315
0,6053500175476074	-0,0025933140423149
0,6121000051498413	-0,0024682362563908
0,6187999844551086	-0,0023390550632030
0,6255000233650208	-0,0022041103802621
0,6322000026702881	-0,0020602839067578
0,6389499902725220	-0,0019063043873757
0,6456500291824341	-0,0017429650761187
0,6523500084877014	-0,0015678342897445
0,6590499877929687	-0,0013826219365001
0,6657500267028809	-0,0011879883240908
0,6725000143051147	-0,0009881629375741
0,6791999936103821	-0,0007745802286081
0,6858999729156494	-0,0005512795178220
0,6926000118255615	-0,0003168420516886
0,6993499994277954	-0,0000687038264005
0,7060499787330627	0,0001879203482531
0,7127500176429749	0,0004527395067271
0,7194499969482422	0,0007258442346938
0,7261999845504761	0,0010102193336934
0,7329000234603882	0,0013020377373323
0,7396000027656555	0,0016041855560616
0,7462999820709229	0,0019122537923977
0,7530000209808350	0,0022284081205726
0,7597500085830688	0,0025554576423019
0,7664499878883362	0,0028847244102508
0,7731500267982483	0,0032253533136100
0,7798500061035156	0,0035698488354683
0,7865999937057495	0,0039247791282833
0,7932999730110168	0,0042822631075978
0,8000000119209290	0,0046476339921355
