# Supplementary material for: Increasing polymer molecular weight enables low-donor-content, efficient and scalable semi-transparent organic solar cells
Source: J Mater Chem A Mater. 2026 Jan 27;14(22):13688–706. doi: 10.1039/d5ta07234d (PMC12937936; doi:10.1039/d5ta07234d)
Supplement: TA-014-D5TA07234D-s001 [file TA-014-D5TA07234D-s001.zip › Datasets for Figures and tables/Figure_5/OPAQUE/116nm/MMR.241023.O5_R1.R.01.txt]

-0,2000000029802322	-0,0092178117483854
-0,1932999938726425	-0,0092101944610476
-0,1865999996662140	-0,0092010591179132
-0,1798499971628189	-0,0091937640681863
-0,1731500029563904	-0,0091924443840981
-0,1664499938488007	-0,0091863116249442
-0,1597499996423721	-0,0091753490269184
-0,1529999971389771	-0,0091701755300164
-0,1463000029325485	-0,0091663356870413
-0,1395999938249588	-0,0091644972562790
-0,1328999996185303	-0,0091631440445781
-0,1261499971151352	-0,0091586681082845
-0,1194500029087067	-0,0091402288526297
-0,1127500012516975	-0,0091240238398314
-0,1060499995946884	-0,0091142859309912
-0,0993499979376793	-0,0091124735772610
-0,0926000028848648	-0,0091067859902978
-0,0859000012278557	-0,0090995291247964
-0,0791999995708466	-0,0090918978676200
-0,0724999979138374	-0,0090778525918722
-0,0657500028610229	-0,0090648345649242
-0,0590500012040138	-0,0090570375323296
-0,0523499995470047	-0,0090552866458893
-0,0456500016152859	-0,0090490672737360
-0,0389499999582767	-0,0090472102165222
-0,0322000011801720	-0,0090375887230039
-0,0254999995231628	-0,0090249925851822
-0,0187999997287989	-0,0090079819783568
-0,0120999999344349	-0,0089885517954826
-0,0053500002250075	-0,0089802425354719
0,0013500000350177	-0,0089749805629253
0,0080500002950430	-0,0089645041152835
0,0147500000894070	-0,0089585669338703
0,0215000007301569	-0,0089530088007450
0,0282000005245209	-0,0089413886889815
0,0348999984562397	-0,0089281778782606
0,0416000001132488	-0,0089166210964322
0,0483000017702579	-0,0089055718854070
0,0550500005483627	-0,0088874949142337
0,0617499984800816	-0,0088683338835835
0,0684499964118004	-0,0088559817522764
0,0751499980688095	-0,0088521027937531
0,0819000005722046	-0,0088480636477470
0,0886000022292137	-0,0088345725089312
0,0952999964356422	-0,0088119786232710
0,1019999980926514	-0,0087917326018214
0,1086999997496605	-0,0087758852168918
0,1154500022530556	-0,0087624015286565
0,1221499964594841	-0,0087509145960212
0,1288499981164932	-0,0087431920692325
0,1355500072240829	-0,0087323542684317
0,1422999948263168	-0,0087115904316306
0,1490000039339066	-0,0086832428351045
0,1556999981403351	-0,0086574396118522
0,1624000072479248	-0,0086256619542837
0,1691499948501587	-0,0086082993075252
0,1758500039577484	-0,0086032040417194
0,1825499981641769	-0,0085975555703044
0,1892500072717667	-0,0085845617577434
0,1959500014781952	-0,0085606053471565
0,2027000039815903	-0,0085292914882302
0,2093999981880188	-0,0085015669465065
0,2161000072956085	-0,0084722302854061
0,2228000015020370	-0,0084461737424135
0,2295500040054321	-0,0084345759823918
0,2362499982118607	-0,0084191448986530
0,2429500073194504	-0,0083890026435256
0,2496500015258789	-0,0083644185215235
0,2563999891281128	-0,0083350744098425
0,2630999982357025	-0,0083007235080004
0,2698000073432922	-0,0082678962498903
0,2764999866485596	-0,0082401474937797
0,2831999957561493	-0,0082125663757324
0,2899500131607056	-0,0081820609048009
0,2966499924659729	-0,0081442687660456
0,3033500015735626	-0,0081090619787574
0,3100500106811523	-0,0080700442194939
0,3167999982833862	-0,0080297663807869
0,3235000073909760	-0,0079921456053853
0,3301999866962433	-0,0079519599676132
0,3368999958038330	-0,0079124821349978
0,3436000049114227	-0,0078700203448534
0,3503499925136566	-0,0078240418806672
0,3570500016212463	-0,0077774021774530
0,3637500107288361	-0,0077295792289078
0,3704499900341034	-0,0076789106242359
0,3772000074386597	-0,0076259495690465
0,3838999867439270	-0,0075695109553635
0,3905999958515167	-0,0075154439546168
0,3973000049591064	-0,0074691027402878
0,4040499925613403	-0,0074135563336313
0,4107500016689301	-0,0073504648171365
0,4174500107765198	-0,0072859120555222
0,4241499900817871	-0,0072143599390984
0,4308499991893768	-0,0071473731659353
0,4375999867916107	-0,0070801018737257
0,4442999958992004	-0,0070118131116033
0,4510000050067902	-0,0069394642487168
0,4577000141143799	-0,0068613095209002
0,4644500017166138	-0,0067752511240542
0,4711500108242035	-0,0066852741874754
0,4778499901294708	-0,0065994914621115
0,4845499992370605	-0,0065088309347630
0,4912999868392944	-0,0064147734083235
0,4979999959468842	-0,0063154473900795
0,5047000050544739	-0,0062101329676807
0,5113999843597412	-0,0061006625182927
0,5181000232696533	-0,0059886993840337
0,5248500108718872	-0,0058718565851450
0,5315499901771545	-0,0057533145882189
0,5382500290870666	-0,0056286486797035
0,5449500083923340	-0,0054962178692222
0,5516999959945679	-0,0053578130900860
0,5583999752998352	-0,0052136355079710
0,5651000142097473	-0,0050597931258380
0,5717999935150146	-0,0049012838862836
0,5784999728202820	-0,0047336812131107
0,5852500200271606	-0,0045583867467940
0,5919499993324280	-0,0043725385330617
0,5986499786376953	-0,0041783559136093
0,6053500175476074	-0,0039765127003193
0,6121000051498413	-0,0037675525527447
0,6187999844551086	-0,0035516817588359
0,6255000233650208	-0,0033253282308578
0,6322000026702881	-0,0030855468939990
0,6389499902725220	-0,0028346597682685
0,6456500291824341	-0,0025782254524529
0,6523500084877014	-0,0023108955938369
0,6590499877929687	-0,0020351340062916
0,6657500267028809	-0,0017511387122795
0,6725000143051147	-0,0014541961718351
0,6791999936103821	-0,0011471345787868
0,6858999729156494	-0,0008343179360963
0,6926000118255615	-0,0005122210131958
0,6993499994277954	-0,0001804507774068
0,7060499787330627	0,0001558803196531
0,7127500176429749	0,0005010231980123
0,7194499969482422	0,0008519057882950
0,7261999845504761	0,0012178645702079
0,7329000234603882	0,0015855567762628
0,7396000027656555	0,0019606058485806
0,7462999820709229	0,0023396497126669
0,7530000209808350	0,0027253264561296
0,7597500085830688	0,0031201308593154
0,7664499878883362	0,0035152942873538
0,7731500267982483	0,0039188484661281
0,7798500061035156	0,0043265372514725
0,7865999937057495	0,0047431890852749
0,7932999730110168	0,0051602693274617
0,8000000119209290	0,0055831829085946
