# Supplementary material for: Increasing polymer molecular weight enables low-donor-content, efficient and scalable semi-transparent organic solar cells
Source: J Mater Chem A Mater. 2026 Jan 27;14(22):13688–706. doi: 10.1039/d5ta07234d (PMC12937936; doi:10.1039/d5ta07234d)
Supplement: TA-014-D5TA07234D-s001 [file TA-014-D5TA07234D-s001.zip › Datasets for Figures and tables/Figure_5/OPAQUE/116nm/MMR.241023.O5_R3.R.03.txt]

-0,2000000029802322	-0,0028477036394179
-0,1932999938726425	-0,0028432111721486
-0,1865999996662140	-0,0028404167387635
-0,1798499971628189	-0,0028394698165357
-0,1731500029563904	-0,0028414835687727
-0,1664499938488007	-0,0028417266439646
-0,1597499996423721	-0,0028422523755580
-0,1529999971389771	-0,0028412700630724
-0,1463000029325485	-0,0028372288215905
-0,1395999938249588	-0,0028347508050501
-0,1328999996185303	-0,0028338148258626
-0,1261499971151352	-0,0028315305244178
-0,1194500029087067	-0,0028309149201959
-0,1127500012516975	-0,0028301139827818
-0,1060499995946884	-0,0028272457420826
-0,0993499979376793	-0,0028265598230064
-0,0926000028848648	-0,0028259982354939
-0,0859000012278557	-0,0028220196254551
-0,0791999995708466	-0,0028186736162752
-0,0724999979138374	-0,0028175462502986
-0,0657500028610229	-0,0028155064210296
-0,0590500012040138	-0,0028099014889449
-0,0523499995470047	-0,0028041405603290
-0,0456500016152859	-0,0028043885249645
-0,0389499999582767	-0,0028035743162036
-0,0322000011801720	-0,0028017160948366
-0,0254999995231628	-0,0028035317081958
-0,0187999997287989	-0,0028020434547216
-0,0120999999344349	-0,0027979428414255
-0,0053500002250075	-0,0027905425522476
0,0013500000350177	-0,0027844577562064
0,0080500002950430	-0,0027844053693116
0,0147500000894070	-0,0027822954580188
0,0215000007301569	-0,0027776400092989
0,0282000005245209	-0,0027783382683992
0,0348999984562397	-0,0027795818168670
0,0416000001132488	-0,0027777333743870
0,0483000017702579	-0,0027759214863181
0,0550500005483627	-0,0027713591698557
0,0617499984800816	-0,0027673856820911
0,0684499964118004	-0,0027649633120745
0,0751499980688095	-0,0027609986718744
0,0819000005722046	-0,0027578724548221
0,0886000022292137	-0,0027542910538614
0,0952999964356422	-0,0027474311646074
0,1019999980926514	-0,0027447822503746
0,1086999997496605	-0,0027435435913503
0,1154500022530556	-0,0027399135287851
0,1221499964594841	-0,0027391777839512
0,1288499981164932	-0,0027387884911150
0,1355500072240829	-0,0027351127937436
0,1422999948263168	-0,0027282931841910
0,1490000039339066	-0,0027180965989828
0,1556999981403351	-0,0027121796738356
0,1624000072479248	-0,0027069677598774
0,1691499948501587	-0,0027032422367483
0,1758500039577484	-0,0027040939312428
0,1825499981641769	-0,0027021595742553
0,1892500072717667	-0,0026972200721502
0,1959500014781952	-0,0026909096632153
0,2027000039815903	-0,0026872023008764
0,2093999981880188	-0,0026836956385523
0,2161000072956085	-0,0026795743033290
0,2228000015020370	-0,0026710813399404
0,2295500040054321	-0,0026607506442815
0,2362499982118607	-0,0026581143029034
0,2429500073194504	-0,0026510248426348
0,2496500015258789	-0,0026437565684319
0,2563999891281128	-0,0026413304731250
0,2630999982357025	-0,0026388654951006
0,2698000073432922	-0,0026327010709792
0,2764999866485596	-0,0026239000726491
0,2831999957561493	-0,0026155856903642
0,2899500131607056	-0,0026086382567883
0,2966499924659729	-0,0026013348251581
0,3033500015735626	-0,0025930190458894
0,3100500106811523	-0,0025861463509500
0,3167999982833862	-0,0025778769049793
0,3235000073909760	-0,0025654255878180
0,3301999866962433	-0,0025562327355146
0,3368999958038330	-0,0025492168497294
0,3436000049114227	-0,0025417690631002
0,3503499925136566	-0,0025352430529892
0,3570500016212463	-0,0025262576527894
0,3637500107288361	-0,0025159663055092
0,3704499900341034	-0,0025034309364855
0,3772000074386597	-0,0024900035932660
0,3838999867439270	-0,0024793117772788
0,3905999958515167	-0,0024670572020113
0,3973000049591064	-0,0024520868901163
0,4040499925613403	-0,0024356662761420
0,4107500016689301	-0,0024214354343712
0,4174500107765198	-0,0024084674660116
0,4241499900817871	-0,0023948021698743
0,4308499991893768	-0,0023802428040653
0,4375999867916107	-0,0023638207931072
0,4442999958992004	-0,0023476250935346
0,4510000050067902	-0,0023294189013541
0,4577000141143799	-0,0023101009428501
0,4644500017166138	-0,0022913543507457
0,4711500108242035	-0,0022674924694002
0,4778499901294708	-0,0022443688940257
0,4845499992370605	-0,0022276942618191
0,4912999868392944	-0,0022081192582846
0,4979999959468842	-0,0021851807832718
0,5047000050544739	-0,0021623768843710
0,5113999843597412	-0,0021350313909352
0,5181000232696533	-0,0021056425757706
0,5248500108718872	-0,0020752442069352
0,5315499901771545	-0,0020429051946849
0,5382500290870666	-0,0020091964397579
0,5449500083923340	-0,0019745945464820
0,5516999959945679	-0,0019386232597753
0,5583999752998352	-0,0019037208985537
0,5651000142097473	-0,0018668823176995
0,5717999935150146	-0,0018261425429955
0,5784999728202820	-0,0017826297553256
0,5852500200271606	-0,0017367071704939
0,5919499993324280	-0,0016870265826583
0,5986499786376953	-0,0016343638999388
0,6053500175476074	-0,0015777242369950
0,6121000051498413	-0,0015155285364017
0,6187999844551086	-0,0014509449247271
0,6255000233650208	-0,0013803996844217
0,6322000026702881	-0,0013068486005068
0,6389499902725220	-0,0012284578988329
0,6456500291824341	-0,0011440484086052
0,6523500084877014	-0,0010507007827982
0,6590499877929687	-0,0009489569347352
0,6657500267028809	-0,0008411247981712
0,6725000143051147	-0,0007236481760629
0,6791999936103821	-0,0005979554262012
0,6858999729156494	-0,0004657023819163
0,6926000118255615	-0,0003239008656237
0,6993499994277954	-0,0001700543652987
0,7060499787330627	-0,0000106952675196
0,7127500176429749	0,0001614406646695
0,7194499969482422	0,0003411628713366
0,7261999845504761	0,0005314115551300
0,7329000234603882	0,0007287304033525
0,7396000027656555	0,0009358385577798
0,7462999820709229	0,0011514063226059
0,7530000209808350	0,0013744559837505
0,7597500085830688	0,0016080451896414
0,7664499878883362	0,0018466229084879
0,7731500267982483	0,0020945735741407
0,7798500061035156	0,0023487366270274
0,7865999937057495	0,0026125623844564
0,7932999730110168	0,0028806901536882
0,8000000119209290	0,0031560405623168
