# Supplementary material for: Increasing polymer molecular weight enables low-donor-content, efficient and scalable semi-transparent organic solar cells
Source: J Mater Chem A Mater. 2026 Jan 27;14(22):13688–706. doi: 10.1039/d5ta07234d (PMC12937936; doi:10.1039/d5ta07234d)
Supplement: TA-014-D5TA07234D-s001 [file TA-014-D5TA07234D-s001.zip › Datasets for Figures and tables/Figure_5/OPAQUE/116nm/MMR.241023.O5_R4.R.04.txt]

-0,2000000029802322	-0,0021119106095284
-0,1932999938726425	-0,0021122472826391
-0,1865999996662140	-0,0021127741783857
-0,1798499971628189	-0,0021113774273545
-0,1731500029563904	-0,0021065638866276
-0,1664499938488007	-0,0021035636309534
-0,1597499996423721	-0,0021051492076367
-0,1529999971389771	-0,0021061743609607
-0,1463000029325485	-0,0021075441036373
-0,1395999938249588	-0,0021070218645036
-0,1328999996185303	-0,0021057366393507
-0,1261499971151352	-0,0021010600030422
-0,1194500029087067	-0,0020981179550290
-0,1127500012516975	-0,0020970623008907
-0,1060499995946884	-0,0020966310985386
-0,0993499979376793	-0,0020953062921762
-0,0926000028848648	-0,0020948823075742
-0,0859000012278557	-0,0020937568042427
-0,0791999995708466	-0,0020913342013955
-0,0724999979138374	-0,0020884885452688
-0,0657500028610229	-0,0020882943645120
-0,0590500012040138	-0,0020865008700639
-0,0523499995470047	-0,0020851143635809
-0,0456500016152859	-0,0020853900350630
-0,0389499999582767	-0,0020841513760388
-0,0322000011801720	-0,0020820973441005
-0,0254999995231628	-0,0020788477268070
-0,0187999997287989	-0,0020778598263860
-0,0120999999344349	-0,0020785869564861
-0,0053500002250075	-0,0020772416610271
0,0013500000350177	-0,0020756786689162
0,0080500002950430	-0,0020722709596157
0,0147500000894070	-0,0020682706963271
0,0215000007301569	-0,0020657340064645
0,0282000005245209	-0,0020635514520109
0,0348999984562397	-0,0020614939276129
0,0416000001132488	-0,0020615733228624
0,0483000017702579	-0,0020609505008906
0,0550500005483627	-0,0020604389719665
0,0617499984800816	-0,0020607218611985
0,0684499964118004	-0,0020585008896887
0,0751499980688095	-0,0020547816529870
0,0819000005722046	-0,0020537702366710
0,0886000022292137	-0,0020528782624751
0,0952999964356422	-0,0020503248088062
0,1019999980926514	-0,0020463215187192
0,1086999997496605	-0,0020425959955901
0,1154500022530556	-0,0020404716487974
0,1221499964594841	-0,0020372874569148
0,1288499981164932	-0,0020333074498922
0,1355500072240829	-0,0020307446829975
0,1422999948263168	-0,0020297667942941
0,1490000039339066	-0,0020299714524299
0,1556999981403351	-0,0020279493182898
0,1624000072479248	-0,0020248824730515
0,1691499948501587	-0,0020211050286889
0,1758500039577484	-0,0020149177871644
0,1825499981641769	-0,0020092420745641
0,1892500072717667	-0,0020069601014256
0,1959500014781952	-0,0020065603312105
0,2027000039815903	-0,0020044557750225
0,2093999981880188	-0,0020010878797621
0,2161000072956085	-0,0019981390796602
0,2228000015020370	-0,0019950438290834
0,2295500040054321	-0,0019898826722056
0,2362499982118607	-0,0019875734578818
0,2429500073194504	-0,0019847475923598
0,2496500015258789	-0,0019798621069640
0,2563999891281128	-0,0019753370434046
0,2630999982357025	-0,0019715786911547
0,2698000073432922	-0,0019686049781740
0,2764999866485596	-0,0019636952783912
0,2831999957561493	-0,0019583364482969
0,2899500131607056	-0,0019519994966686
0,2966499924659729	-0,0019480421906337
0,3033500015735626	-0,0019437557784840
0,3100500106811523	-0,0019383747130632
0,3167999982833862	-0,0019325111061335
0,3235000073909760	-0,0019271653145552
0,3301999866962433	-0,0019214366329834
0,3368999958038330	-0,0019152647582814
0,3436000049114227	-0,0019083828665316
0,3503499925136566	-0,0019024700159207
0,3570500016212463	-0,0018951537786052
0,3637500107288361	-0,0018869043560699
0,3704499900341034	-0,0018794197821990
0,3772000074386597	-0,0018706432310864
0,3838999867439270	-0,0018616986926645
0,3905999958515167	-0,0018553227419034
0,3973000049591064	-0,0018473089439794
0,4040499925613403	-0,0018392098136246
0,4107500016689301	-0,0018299587536603
0,4174500107765198	-0,0018204974476248
0,4241499900817871	-0,0018119728192687
0,4308499991893768	-0,0018009528284892
0,4375999867916107	-0,0017892785836011
0,4442999958992004	-0,0017776302993298
0,4510000050067902	-0,0017641945742071
0,4577000141143799	-0,0017498597735539
0,4644500017166138	-0,0017368147382513
0,4711500108242035	-0,0017237287247553
0,4778499901294708	-0,0017093727365136
0,4845499992370605	-0,0016934917075559
0,4912999868392944	-0,0016771956579760
0,4979999959468842	-0,0016602713149041
0,5047000050544739	-0,0016421966720372
0,5113999843597412	-0,0016233642818406
0,5181000232696533	-0,0016025712247938
0,5248500108718872	-0,0015830645570531
0,5315499901771545	-0,0015626786043867
0,5382500290870666	-0,0015418372349814
0,5449500083923340	-0,0015197676839307
0,5516999959945679	-0,0014942793641239
0,5583999752998352	-0,0014671479584649
0,5651000142097473	-0,0014392298180610
0,5717999935150146	-0,0014103023568168
0,5784999728202820	-0,0013790895463899
0,5852500200271606	-0,0013456470333040
0,5919499993324280	-0,0013098660856485
0,5986499786376953	-0,0012727230787277
0,6053500175476074	-0,0012329383753240
0,6121000051498413	-0,0011894982308149
0,6187999844551086	-0,0011439784429967
0,6255000233650208	-0,0010941136861220
0,6322000026702881	-0,0010390747338533
0,6389499902725220	-0,0009816186502576
0,6456500291824341	-0,0009184833616018
0,6523500084877014	-0,0008495748625137
0,6590499877929687	-0,0007759762811475
0,6657500267028809	-0,0006969373207539
0,6725000143051147	-0,0006096554570831
0,6791999936103821	-0,0005149589851499
0,6858999729156494	-0,0004136896168347
0,6926000118255615	-0,0003044954210054
0,6993499994277954	-0,0001860346819740
0,7060499787330627	-0,0000611195719102
0,7127500176429749	0,0000718958035577
0,7194499969482422	0,0002164760226151
0,7261999845504761	0,0003690325829666
0,7329000234603882	0,0005290189874358
0,7396000027656555	0,0006978997262195
0,7462999820709229	0,0008744713268243
0,7530000209808350	0,0010603750124574
0,7597500085830688	0,0012553677661344
0,7664499878883362	0,0014555995585397
0,7731500267982483	0,0016647439915687
0,7798500061035156	0,0018799569224939
0,7865999937057495	0,0021044302266091
0,7932999730110168	0,0023333344142884
0,8000000119209290	0,0025698824319988
