# Supplementary material for: Increasing polymer molecular weight enables low-donor-content, efficient and scalable semi-transparent organic solar cells
Source: J Mater Chem A Mater. 2026 Jan 27;14(22):13688–706. doi: 10.1039/d5ta07234d (PMC12937936; doi:10.1039/d5ta07234d)
Supplement: TA-014-D5TA07234D-s001 [file TA-014-D5TA07234D-s001.zip › Datasets for Figures and tables/Figure_5/OPAQUE/116nm/MMR.241023.O5_R5.R.05.txt]

-0,2000000029802322	-0,0036771998275071
-0,1932999938726425	-0,0036731397267431
-0,1865999996662140	-0,0036667080130428
-0,1798499971628189	-0,0036641163751483
-0,1731500029563904	-0,0036650616675615
-0,1664499938488007	-0,0036613238044083
-0,1597499996423721	-0,0036529472563416
-0,1529999971389771	-0,0036508792545646
-0,1463000029325485	-0,0036514543462545
-0,1395999938249588	-0,0036516829859465
-0,1328999996185303	-0,0036510436329991
-0,1261499971151352	-0,0036485015880316
-0,1194500029087067	-0,0036459774710238
-0,1127500012516975	-0,0036399336531758
-0,1060499995946884	-0,0036346476990730
-0,0993499979376793	-0,0036334460601211
-0,0926000028848648	-0,0036271128337830
-0,0859000012278557	-0,0036225961521268
-0,0791999995708466	-0,0036213179118931
-0,0724999979138374	-0,0036186636425555
-0,0657500028610229	-0,0036189570091665
-0,0590500012040138	-0,0036164890043437
-0,0523499995470047	-0,0036095692776144
-0,0456500016152859	-0,0036044972948730
-0,0389499999582767	-0,0035995196085423
-0,0322000011801720	-0,0035988264717162
-0,0254999995231628	-0,0035988269373775
-0,0187999997287989	-0,0035970772150904
-0,0120999999344349	-0,0035910808946937
-0,0053500002250075	-0,0035873220767826
0,0013500000350177	-0,0035838373005390
0,0080500002950430	-0,0035797562450171
0,0147500000894070	-0,0035782204940915
0,0215000007301569	-0,0035736733116210
0,0282000005245209	-0,0035690658260137
0,0348999984562397	-0,0035659405402839
0,0416000001132488	-0,0035622920840979
0,0483000017702579	-0,0035521176178008
0,0550500005483627	-0,0035423033405095
0,0617499984800816	-0,0035431033466011
0,0684499964118004	-0,0035456735640764
0,0751499980688095	-0,0035439336206764
0,0819000005722046	-0,0035400365013629
0,0886000022292137	-0,0035320664756000
0,0952999964356422	-0,0035226335749030
0,1019999980926514	-0,0035147385206074
0,1086999997496605	-0,0035127934534103
0,1154500022530556	-0,0035126784350723
0,1221499964594841	-0,0035107864532620
0,1288499981164932	-0,0035043321549892
0,1355500072240829	-0,0034950219560415
0,1422999948263168	-0,0034916312433779
0,1490000039339066	-0,0034873581025749
0,1556999981403351	-0,0034808111377060
0,1624000072479248	-0,0034736266825348
0,1691499948501587	-0,0034628144931048
0,1758500039577484	-0,0034532770514488
0,1825499981641769	-0,0034466481301934
0,1892500072717667	-0,0034418704453856
0,1959500014781952	-0,0034374881070107
0,2027000039815903	-0,0034312189090997
0,2093999981880188	-0,0034229818265885
0,2161000072956085	-0,0034163030795753
0,2228000015020370	-0,0034089640248567
0,2295500040054321	-0,0034020098391920
0,2362499982118607	-0,0033959976863116
0,2429500073194504	-0,0033893131185323
0,2496500015258789	-0,0033770485315472
0,2563999891281128	-0,0033684610389173
0,2630999982357025	-0,0033606830984354
0,2698000073432922	-0,0033482424914837
0,2764999866485596	-0,0033386696595699
0,2831999957561493	-0,0033324421383440
0,2899500131607056	-0,0033264053054154
0,2966499924659729	-0,0033169789239764
0,3033500015735626	-0,0033054591622204
0,3100500106811523	-0,0032923249527812
0,3167999982833862	-0,0032776256557554
0,3235000073909760	-0,0032646406907588
0,3301999866962433	-0,0032563875429332
0,3368999958038330	-0,0032446142286062
0,3436000049114227	-0,0032305084168911
0,3503499925136566	-0,0032162151765078
0,3570500016212463	-0,0032055890187621
0,3637500107288361	-0,0031957470346242
0,3704499900341034	-0,0031824612524360
0,3772000074386597	-0,0031650718301535
0,3838999867439270	-0,0031481648329645
0,3905999958515167	-0,0031299646943808
0,3973000049591064	-0,0031109950505197
0,4040499925613403	-0,0030933935195208
0,4107500016689301	-0,0030767025891691
0,4174500107765198	-0,0030578086152673
0,4241499900817871	-0,0030346943531185
0,4308499991893768	-0,0030112164095044
0,4375999867916107	-0,0029891028534621
0,4442999958992004	-0,0029693760443479
0,4510000050067902	-0,0029473749455065
0,4577000141143799	-0,0029232413507998
0,4644500017166138	-0,0028942821081728
0,4711500108242035	-0,0028650613967329
0,4778499901294708	-0,0028388362843543
0,4845499992370605	-0,0028096686583012
0,4912999868392944	-0,0027776865754277
0,4979999959468842	-0,0027435303200036
0,5047000050544739	-0,0027100420556962
0,5113999843597412	-0,0026758422609419
0,5181000232696533	-0,0026377793401480
0,5248500108718872	-0,0025982302613556
0,5315499901771545	-0,0025555486790836
0,5382500290870666	-0,0025107150431722
0,5449500083923340	-0,0024622811470181
0,5516999959945679	-0,0024131820537150
0,5583999752998352	-0,0023584640584886
0,5651000142097473	-0,0022991055157036
0,5717999935150146	-0,0022416790015996
0,5784999728202820	-0,0021837286185473
0,5852500200271606	-0,0021199819166213
0,5919499993324280	-0,0020487955771387
0,5986499786376953	-0,0019728674087673
0,6053500175476074	-0,0018920078873634
0,6121000051498413	-0,0018053150270134
0,6187999844551086	-0,0017134528607130
0,6255000233650208	-0,0016159175429493
0,6322000026702881	-0,0015123251359910
0,6389499902725220	-0,0014004301046953
0,6456500291824341	-0,0012800374533981
0,6523500084877014	-0,0011531340423971
0,6590499877929687	-0,0010189964668825
0,6657500267028809	-0,0008778413175605
0,6725000143051147	-0,0007239268161356
0,6791999936103821	-0,0005598612478934
0,6858999729156494	-0,0003866945626214
0,6926000118255615	-0,0002041108818958
0,6993499994277954	-0,0000114610165838
0,7060499787330627	0,0001879382762127
0,7127500176429749	0,0003987129603047
0,7194499969482422	0,0006166513194330
0,7261999845504761	0,0008463659905829
0,7329000234603882	0,0010839879978448
0,7396000027656555	0,0013303688028827
0,7462999820709229	0,0015833028592169
0,7530000209808350	0,0018439979758114
0,7597500085830688	0,0021144335623831
0,7664499878883362	0,0023885450791568
0,7731500267982483	0,0026721439789981
0,7798500061035156	0,0029610726051033
0,7865999937057495	0,0032603910658509
0,7932999730110168	0,0035614685621113
0,8000000119209290	0,0038702855817974
