# Supplementary material for: Increasing polymer molecular weight enables low-donor-content, efficient and scalable semi-transparent organic solar cells
Source: J Mater Chem A Mater. 2026 Jan 27;14(22):13688–706. doi: 10.1039/d5ta07234d (PMC12937936; doi:10.1039/d5ta07234d)
Supplement: TA-014-D5TA07234D-s001 [file TA-014-D5TA07234D-s001.zip › Datasets for Figures and tables/Figure_5/OPAQUE/116nm/MMR.241023.O5_R9.R.09.txt]

-0,2000000029802322	-0,0249297600239515
-0,1932999938726425	-0,0249329861253500
-0,1865999996662140	-0,0249101258814335
-0,1798499971628189	-0,0248951651155949
-0,1731500029563904	-0,0248744003474712
-0,1664499938488007	-0,0248273797333241
-0,1597499996423721	-0,0247932989150286
-0,1529999971389771	-0,0247814860194921
-0,1463000029325485	-0,0247807428240776
-0,1395999938249588	-0,0247821938246489
-0,1328999996185303	-0,0247403550893068
-0,1261499971151352	-0,0247044805437326
-0,1194500029087067	-0,0246757250279188
-0,1127500012516975	-0,0246371626853943
-0,1060499995946884	-0,0246228966861963
-0,0993499979376793	-0,0246128775179386
-0,0926000028848648	-0,0246032197028399
-0,0859000012278557	-0,0245760157704353
-0,0791999995708466	-0,0245377514511347
-0,0724999979138374	-0,0245198439806700
-0,0657500028610229	-0,0244721174240112
-0,0590500012040138	-0,0244014654308558
-0,0523499995470047	-0,0243797805160284
-0,0456500016152859	-0,0243955235928297
-0,0389499999582767	-0,0243876837193966
-0,0322000011801720	-0,0243748836219311
-0,0254999995231628	-0,0243411753326654
-0,0187999997287989	-0,0242906492203474
-0,0120999999344349	-0,0242408104240894
-0,0053500002250075	-0,0241866130381823
0,0013500000350177	-0,0241476818919182
0,0080500002950430	-0,0241268519312143
0,0147500000894070	-0,0240833666175604
0,0215000007301569	-0,0240172930061817
0,0282000005245209	-0,0239784754812717
0,0348999984562397	-0,0239528007805347
0,0416000001132488	-0,0239418037235737
0,0483000017702579	-0,0239107981324196
0,0550500005483627	-0,0238701310008764
0,0617499984800816	-0,0238352622836828
0,0684499964118004	-0,0237748511135578
0,0751499980688095	-0,0236891936510801
0,0819000005722046	-0,0236296150833368
0,0886000022292137	-0,0235787667334080
0,0952999964356422	-0,0235221851617098
0,1019999980926514	-0,0234831254929304
0,1086999997496605	-0,0234475471079350
0,1154500022530556	-0,0234001670032740
0,1221499964594841	-0,0233631357550621
0,1288499981164932	-0,0233029462397099
0,1355500072240829	-0,0232397355139256
0,1422999948263168	-0,0231608562171459
0,1490000039339066	-0,0230740103870630
0,1556999981403351	-0,0230026300996542
0,1624000072479248	-0,0229263417422771
0,1691499948501587	-0,0228319074958563
0,1758500039577484	-0,0227572098374367
0,1825499981641769	-0,0227145478129387
0,1892500072717667	-0,0226509924978018
0,1959500014781952	-0,0225856732577085
0,2027000039815903	-0,0224915109574795
0,2093999981880188	-0,0224031247198582
0,2161000072956085	-0,0223244763910770
0,2228000015020370	-0,0222282018512487
0,2295500040054321	-0,0221348386257887
0,2362499982118607	-0,0220445115119219
0,2429500073194504	-0,0219363812357187
0,2496500015258789	-0,0218112505972385
0,2563999891281128	-0,0216920245438814
0,2630999982357025	-0,0215747971087694
0,2698000073432922	-0,0214635059237480
0,2764999866485596	-0,0213718116283417
0,2831999957561493	-0,0212590619921684
0,2899500131607056	-0,0211272314190865
0,2966499924659729	-0,0209915563464165
0,3033500015735626	-0,0208439696580172
0,3100500106811523	-0,0207057036459446
0,3167999982833862	-0,0205698125064373
0,3235000073909760	-0,0204098206013441
0,3301999866962433	-0,0202465802431107
0,3368999958038330	-0,0200874861329794
0,3436000049114227	-0,0199357382953167
0,3503499925136566	-0,0197659358382225
0,3570500016212463	-0,0196002963930368
0,3637500107288361	-0,0194273162633181
0,3704499900341034	-0,0192410927265882
0,3772000074386597	-0,0190487410873175
0,3838999867439270	-0,0188653841614723
0,3905999958515167	-0,0186688825488091
0,3973000049591064	-0,0184460300952196
0,4040499925613403	-0,0182211231440306
0,4107500016689301	-0,0180101301521063
0,4174500107765198	-0,0178023464977741
0,4241499900817871	-0,0175888091325760
0,4308499991893768	-0,0173366181552410
0,4375999867916107	-0,0170570556074381
0,4442999958992004	-0,0167960915714502
0,4510000050067902	-0,0165343265980482
0,4577000141143799	-0,0162574518471956
0,4644500017166138	-0,0159861650317907
0,4711500108242035	-0,0157084763050079
0,4778499901294708	-0,0154094658792019
0,4845499992370605	-0,0150917097926140
0,4912999868392944	-0,0147710107266903
0,4979999959468842	-0,0144479032605886
0,5047000050544739	-0,0141144450753927
0,5113999843597412	-0,0137740531936288
0,5181000232696533	-0,0134167950600386
0,5248500108718872	-0,0130387097597122
0,5315499901771545	-0,0126480190083385
0,5382500290870666	-0,0122531075030565
0,5449500083923340	-0,0118463989347219
0,5516999959945679	-0,0114335566759109
0,5583999752998352	-0,0110160922631621
0,5651000142097473	-0,0105840871110559
0,5717999935150146	-0,0101354084908962
0,5784999728202820	-0,0096763893961906
0,5852500200271606	-0,0092019336298108
0,5919499993324280	-0,0087131578475237
0,5986499786376953	-0,0082282088696957
0,6053500175476074	-0,0077306954190135
0,6121000051498413	-0,0072092204354703
0,6187999844551086	-0,0066877347417176
0,6255000233650208	-0,0061604147776961
0,6322000026702881	-0,0056201871484518
0,6389499902725220	-0,0050684972666204
0,6456500291824341	-0,0045091644860804
0,6523500084877014	-0,0039348341524601
0,6590499877929687	-0,0033536604605615
0,6657500267028809	-0,0027690180577338
0,6725000143051147	-0,0021696563344449
0,6791999936103821	-0,0015662494115531
0,6858999729156494	-0,0009531195973977
0,6926000118255615	-0,0003410808276385
0,6993499994277954	0,0002847816795111
0,7060499787330627	0,0009135672589764
0,7127500176429749	0,0015537446597591
0,7194499969482422	0,0021974062547088
0,7261999845504761	0,0028505390509963
0,7329000234603882	0,0035049566067755
0,7396000027656555	0,0041628167964518
0,7462999820709229	0,0048244190402329
0,7530000209808350	0,0054896506480873
0,7597500085830688	0,0061677014455199
0,7664499878883362	0,0068431440740824
0,7731500267982483	0,0075267134234309
0,7798500061035156	0,0082126166671515
0,7865999937057495	0,0089105870574713
0,7932999730110168	0,0096063166856766
0,8000000119209290	0,0103084994480014
