# Supplementary material for: Increasing polymer molecular weight enables low-donor-content, efficient and scalable semi-transparent organic solar cells
Source: J Mater Chem A Mater. 2026 Jan 27;14(22):13688–706. doi: 10.1039/d5ta07234d (PMC12937936; doi:10.1039/d5ta07234d)
Supplement: TA-014-D5TA07234D-s001 [file TA-014-D5TA07234D-s001.zip › Datasets for Figures and tables/Figure_5/OPAQUE/150nm/MMR.241023.O6_L10.L.10.txt]

-0,2000000029802322	-0,0000000680770285
-0,1932999938726425	-0,0000000676160141
-0,1865999996662140	-0,0000000671879192
-0,1798499971628189	-0,0000000667522499
-0,1731500029563904	-0,0000000662919959
-0,1664499938488007	-0,0000000658277983
-0,1597499996423721	-0,0000000653477272
-0,1529999971389771	-0,0000000649060397
-0,1463000029325485	-0,0000000644562661
-0,1395999938249588	-0,0000000639885300
-0,1328999996185303	-0,0000000635524984
-0,1261499971151352	-0,0000000630901127
-0,1194500029087067	-0,0000000626543653
-0,1127500012516975	-0,0000000621779606
-0,1060499995946884	-0,0000000615400211
-0,0993499979376793	-0,0000000608741715
-0,0926000028848648	-0,0000000606601915
-0,0859000012278557	-0,0000000602560135
-0,0791999995708466	-0,0000000598001648
-0,0724999979138374	-0,0000000593965055
-0,0657500028610229	-0,0000000588929154
-0,0590500012040138	-0,0000000584254636
-0,0523499995470047	-0,0000000579632058
-0,0456500016152859	-0,0000000574960843
-0,0389499999582767	-0,0000000570407579
-0,0322000011801720	-0,0000000565565479
-0,0254999995231628	-0,0000000560659927
-0,0187999997287989	-0,0000000555694051
-0,0120999999344349	-0,0000000551116948
-0,0053500002250075	-0,0000000546147163
0,0013500000350177	-0,0000000541214789
0,0080500002950430	-0,0000000536800009
0,0147500000894070	-0,0000000532045021
0,0215000007301569	-0,0000000527118473
0,0282000005245209	-0,0000000522361034
0,0348999984562397	-0,0000000517649070
0,0416000001132488	-0,0000000512793683
0,0483000017702579	-0,0000000508026083
0,0550500005483627	-0,0000000502963751
0,0617499984800816	-0,0000000498016419
0,0684499964118004	-0,0000000493074808
0,0751499980688095	-0,0000000487965970
0,0819000005722046	-0,0000000483182916
0,0886000022292137	-0,0000000478530637
0,0952999964356422	-0,0000000473816151
0,1019999980926514	-0,0000000469002082
0,1086999997496605	-0,0000000463991832
0,1154500022530556	-0,0000000458927865
0,1221499964594841	-0,0000000453800730
0,1288499981164932	-0,0000000448749944
0,1355500072240829	-0,0000000443817285
0,1422999948263168	-0,0000000438719461
0,1490000039339066	-0,0000000433682672
0,1556999981403351	-0,0000000428707594
0,1624000072479248	-0,0000000423838102
0,1691499948501587	-0,0000000418723545
0,1758500039577484	-0,0000000413676773
0,1825499981641769	-0,0000000408602041
0,1892500072717667	-0,0000000403552640
0,1959500014781952	-0,0000000398469311
0,2027000039815903	-0,0000000393460695
0,2093999981880188	-0,0000000388344361
0,2161000072956085	-0,0000000383090928
0,2228000015020370	-0,0000000377915299
0,2295500040054321	-0,0000000372873714
0,2362499982118607	-0,0000000367766724
0,2429500073194504	-0,0000000362637991
0,2496500015258789	-0,0000000357505350
0,2563999891281128	-0,0000000352308582
0,2630999982357025	-0,0000000347025662
0,2698000073432922	-0,0000000341850637
0,2764999866485596	-0,0000000336431505
0,2831999957561493	-0,0000000330702079
0,2899500131607056	-0,0000000324165441
0,2966499924659729	-0,0000000317781961
0,3033500015735626	-0,0000000311078274
0,3100500106811523	-0,0000000296276337
0,3167999982833862	-0,0000000286084774
0,3235000073909760	-0,0000000257241517
0,3301999866962433	-0,0000000268845017
0,3368999958038330	-0,0000000274083600
0,3436000049114227	-0,0000000280288059
0,3503499925136566	-0,0000000275247487
0,3570500016212463	-0,0000000263872515
0,3637500107288361	-0,0000000254034553
0,3704499900341034	-0,0000000243129907
0,3772000074386597	-0,0000000233037838
0,3838999867439270	-0,0000000169141874
0,3905999958515167	-0,0000000245764475
0,3973000049591064	-0,0000000240709248
0,4040499925613403	-0,0000000235320101
0,4107500016689301	-0,0000000230053754
0,4174500107765198	-0,0000000224721912
0,4241499900817871	-0,0000000219269136
0,4308499991893768	-0,0000000214141824
0,4375999867916107	-0,0000000208648068
0,4442999958992004	-0,0000000203262651
0,4510000050067902	-0,0000000197889971
0,4577000141143799	-0,0000000192456380
0,4644500017166138	-0,0000000186861495
0,4711500108242035	-0,0000000181418329
0,4778499901294708	-0,0000000176090680
0,4845499992370605	-0,0000000170652150
0,4912999868392944	-0,0000000165052718
0,4979999959468842	-0,0000000159549636
0,5047000050544739	-0,0000000154129562
0,5113999843597412	-0,0000000148629749
0,5181000232696533	-0,0000000143159626
0,5248500108718872	-0,0000000137560248
0,5315499901771545	-0,0000000131956650
0,5382500290870666	-0,0000000126469848
0,5449500083923340	-0,0000000120947066
0,5516999959945679	-0,0000000115363958
0,5583999752998352	-0,0000000109738902
0,5651000142097473	-0,0000000104287317
0,5717999935150146	-0,0000000098734381
0,5784999728202820	-0,0000000093084624
0,5852500200271606	-0,0000000087438243
0,5919499993324280	-0,0000000081947711
0,5986499786376953	-0,0000000076295432
0,6053500175476074	-0,0000000070596706
0,6121000051498413	-0,0000000064980914
0,6187999844551086	-0,0000000059379288
0,6255000233650208	-0,0000000053647473
0,6322000026702881	-0,0000000047994777
0,6389499902725220	-0,0000000042341242
0,6456500291824341	-0,0000000036613979
0,6523500084877014	-0,0000000030935334
0,6590499877929687	-0,0000000025259181
0,6657500267028809	-0,0000000019536524
0,6725000143051147	-0,0000000013599356
0,6791999936103821	-0,0000000008052676
0,6858999729156494	-0,0000000002356835
0,6926000118255615	0,0000000003446828
0,6993499994277954	0,0000000009269444
0,7060499787330627	0,0000000014919865
0,7127500176429749	0,0000000020778097
0,7194499969482422	0,0000000026513156
0,7261999845504761	0,0000000032300989
0,7329000234603882	0,0000000038072505
0,7396000027656555	0,0000000043947512
0,7462999820709229	0,0000000049703450
0,7530000209808350	0,0000000055420939
0,7597500085830688	0,0000000061401901
0,7664499878883362	0,0000000067186412
0,7731500267982483	0,0000000072998962
0,7798500061035156	0,0000000078955233
0,7865999937057495	0,0000000084918614
0,7932999730110168	0,0000000090617229
0,8000000119209290	0,0000000096535366
