# Supplementary material for: Increasing polymer molecular weight enables low-donor-content, efficient and scalable semi-transparent organic solar cells
Source: J Mater Chem A Mater. 2026 Jan 27;14(22):13688–706. doi: 10.1039/d5ta07234d (PMC12937936; doi:10.1039/d5ta07234d)
Supplement: TA-014-D5TA07234D-s001 [file TA-014-D5TA07234D-s001.zip › Datasets for Figures and tables/Figure_5/OPAQUE/150nm/MMR.241023.O6_L2.L.02.txt]

-0,2000000029802322	-0,0132074048742652
-0,1932999938726425	-0,0131985619664192
-0,1865999996662140	-0,0131779052317142
-0,1798499971628189	-0,0131513839587569
-0,1731500029563904	-0,0131131494417787
-0,1664499938488007	-0,0130719374865294
-0,1597499996423721	-0,0130505235865712
-0,1529999971389771	-0,0130252363160253
-0,1463000029325485	-0,0130179999396205
-0,1395999938249588	-0,0130105493590236
-0,1328999996185303	-0,0129968915134668
-0,1261499971151352	-0,0129670212045312
-0,1194500029087067	-0,0129190394654870
-0,1127500012516975	-0,0128736225888133
-0,1060499995946884	-0,0128448484465480
-0,0993499979376793	-0,0128235528245568
-0,0926000028848648	-0,0127948159351945
-0,0859000012278557	-0,0127687603235245
-0,0791999995708466	-0,0127415079623461
-0,0724999979138374	-0,0127011574804783
-0,0657500028610229	-0,0126745970919728
-0,0590500012040138	-0,0126627078279853
-0,0523499995470047	-0,0126403188332915
-0,0456500016152859	-0,0126098860055208
-0,0389499999582767	-0,0125654349103570
-0,0322000011801720	-0,0125261284410954
-0,0254999995231628	-0,0124874319881201
-0,0187999997287989	-0,0124334916472435
-0,0120999999344349	-0,0123885506764054
-0,0053500002250075	-0,0123523762449622
0,0013500000350177	-0,0123100895434618
0,0080500002950430	-0,0122706750407815
0,0147500000894070	-0,0122329704463482
0,0215000007301569	-0,0122021036222577
0,0282000005245209	-0,0121610043570399
0,0348999984562397	-0,0121129574254155
0,0416000001132488	-0,0120741352438927
0,0483000017702579	-0,0120349880307913
0,0550500005483627	-0,0119810290634632
0,0617499984800816	-0,0119215706363320
0,0684499964118004	-0,0118717923760414
0,0751499980688095	-0,0118310712277889
0,0819000005722046	-0,0117967380210757
0,0886000022292137	-0,0117522720247507
0,0952999964356422	-0,0117029892280698
0,1019999980926514	-0,0116555057466030
0,1086999997496605	-0,0116066457703710
0,1154500022530556	-0,0115523263812065
0,1221499964594841	-0,0115009313449264
0,1288499981164932	-0,0114457467570901
0,1355500072240829	-0,0113820126280189
0,1422999948263168	-0,0113240443170071
0,1490000039339066	-0,0112757049500942
0,1556999981403351	-0,0112182516604662
0,1624000072479248	-0,0111566167324781
0,1691499948501587	-0,0111009310930967
0,1758500039577484	-0,0110449176281691
0,1825499981641769	-0,0109912147745490
0,1892500072717667	-0,0109361875802279
0,1959500014781952	-0,0108812982216477
0,2027000039815903	-0,0108145652338862
0,2093999981880188	-0,0107442717999220
0,2161000072956085	-0,0106725329533219
0,2228000015020370	-0,0106060095131397
0,2295500040054321	-0,0105298366397619
0,2362499982118607	-0,0104446932673454
0,2429500073194504	-0,0103764059022069
0,2496500015258789	-0,0103247417137027
0,2563999891281128	-0,0102655133232474
0,2630999982357025	-0,0102038132026792
0,2698000073432922	-0,0101358061656356
0,2764999866485596	-0,0100588770583272
0,2831999957561493	-0,0099716186523437
0,2899500131607056	-0,0098937749862671
0,2966499924659729	-0,0098166782408953
0,3033500015735626	-0,0097404420375824
0,3100500106811523	-0,0096633667126298
0,3167999982833862	-0,0095848040655255
0,3235000073909760	-0,0095072351396084
0,3301999866962433	-0,0094197392463684
0,3368999958038330	-0,0093342699110508
0,3436000049114227	-0,0092558320611715
0,3503499925136566	-0,0091719459742308
0,3570500016212463	-0,0090896617621183
0,3637500107288361	-0,0089974263682961
0,3704499900341034	-0,0088988961651921
0,3772000074386597	-0,0088033080101013
0,3838999867439270	-0,0087042506784201
0,3905999958515167	-0,0085964770987630
0,3973000049591064	-0,0084920646622777
0,4040499925613403	-0,0084017636254430
0,4107500016689301	-0,0083063598722219
0,4174500107765198	-0,0082103163003922
0,4241499900817871	-0,0081066126003861
0,4308499991893768	-0,0079985037446022
0,4375999867916107	-0,0078849345445633
0,4442999958992004	-0,0077632674947381
0,4510000050067902	-0,0076435450464487
0,4577000141143799	-0,0075245462357998
0,4644500017166138	-0,0074045863002539
0,4711500108242035	-0,0072866990230978
0,4778499901294708	-0,0071631451137364
0,4845499992370605	-0,0070330779999495
0,4912999868392944	-0,0068941963836551
0,4979999959468842	-0,0067519787698984
0,5047000050544739	-0,0066127562895417
0,5113999843597412	-0,0064681377261877
0,5181000232696533	-0,0063173091039062
0,5248500108718872	-0,0061534754931927
0,5315499901771545	-0,0059849591925740
0,5382500290870666	-0,0058129555545747
0,5449500083923340	-0,0056375064887106
0,5516999959945679	-0,0054488796740770
0,5583999752998352	-0,0052564302459359
0,5651000142097473	-0,0050606983713806
0,5717999935150146	-0,0048554213717580
0,5784999728202820	-0,0046408358030021
0,5852500200271606	-0,0044195530936122
0,5919499993324280	-0,0041891122236848
0,5986499786376953	-0,0039545423351228
0,6053500175476074	-0,0037125709932297
0,6121000051498413	-0,0034567674156278
0,6187999844551086	-0,0031950105912983
0,6255000233650208	-0,0029286558274180
0,6322000026702881	-0,0026541189290583
0,6389499902725220	-0,0023682466708124
0,6456500291824341	-0,0020761084742844
0,6523500084877014	-0,0017755123553798
0,6590499877929687	-0,0014689759118482
0,6657500267028809	-0,0011522516142577
0,6725000143051147	-0,0008260678150691
0,6791999936103821	-0,0004948210553266
0,6858999729156494	-0,0001581811084179
0,6926000118255615	0,0001844239304774
0,6993499994277954	0,0005357874906622
0,7060499787330627	0,0008902928675525
0,7127500176429749	0,0012556645087898
0,7194499969482422	0,0016225359868258
0,7261999845504761	0,0019975744653493
0,7329000234603882	0,0023734334390610
0,7396000027656555	0,0027571665123105
0,7462999820709229	0,0031447282526642
0,7530000209808350	0,0035363384522498
0,7597500085830688	0,0039354497566819
0,7664499878883362	0,0043343794532120
0,7731500267982483	0,0047409101389349
0,7798500061035156	0,0051494115032256
0,7865999937057495	0,0055657457560301
0,7932999730110168	0,0059819477610290
0,8000000119209290	0,0064036510884762
