# Supplementary material for: Increasing polymer molecular weight enables low-donor-content, efficient and scalable semi-transparent organic solar cells
Source: J Mater Chem A Mater. 2026 Jan 27;14(22):13688–706. doi: 10.1039/d5ta07234d (PMC12937936; doi:10.1039/d5ta07234d)
Supplement: TA-014-D5TA07234D-s001 [file TA-014-D5TA07234D-s001.zip › Datasets for Figures and tables/Figure_5/OPAQUE/150nm/MMR.241023.O6_L5.L.05.txt]

-0,2000000029802322	-0,0067882449366152
-0,1932999938726425	-0,0067678331397474
-0,1865999996662140	-0,0067564472556114
-0,1798499971628189	-0,0067533608525991
-0,1731500029563904	-0,0067479233257473
-0,1664499938488007	-0,0067457566037774
-0,1597499996423721	-0,0067363777197897
-0,1529999971389771	-0,0067254202440381
-0,1463000029325485	-0,0067083770409226
-0,1395999938249588	-0,0066895708441734
-0,1328999996185303	-0,0066765160299838
-0,1261499971151352	-0,0066648111678660
-0,1194500029087067	-0,0066468231379986
-0,1127500012516975	-0,0066257943399251
-0,1060499995946884	-0,0066061969846487
-0,0993499979376793	-0,0065952260047197
-0,0926000028848648	-0,0065907062962651
-0,0859000012278557	-0,0065804221667349
-0,0791999995708466	-0,0065679252147675
-0,0724999979138374	-0,0065494021400809
-0,0657500028610229	-0,0065303384326398
-0,0590500012040138	-0,0065151494927704
-0,0523499995470047	-0,0064962143078446
-0,0456500016152859	-0,0064711873419583
-0,0389499999582767	-0,0064505087211728
-0,0322000011801720	-0,0064327865839005
-0,0254999995231628	-0,0064202635549009
-0,0187999997287989	-0,0064048292115331
-0,0120999999344349	-0,0063874893821776
-0,0053500002250075	-0,0063648531213403
0,0013500000350177	-0,0063438457436860
0,0080500002950430	-0,0063243457116187
0,0147500000894070	-0,0063097137026489
0,0215000007301569	-0,0062907058745623
0,0282000005245209	-0,0062636542133987
0,0348999984562397	-0,0062404745258391
0,0416000001132488	-0,0062241028062999
0,0483000017702579	-0,0062090489082038
0,0550500005483627	-0,0061899735592306
0,0617499984800816	-0,0061672120355070
0,0684499964118004	-0,0061463783495128
0,0751499980688095	-0,0061175515875220
0,0819000005722046	-0,0060892938636243
0,0886000022292137	-0,0060689756646752
0,0952999964356422	-0,0060467752628028
0,1019999980926514	-0,0060175908729434
0,1086999997496605	-0,0059940591454506
0,1154500022530556	-0,0059711728245020
0,1221499964594841	-0,0059470818378031
0,1288499981164932	-0,0059217037633061
0,1355500072240829	-0,0058961850591004
0,1422999948263168	-0,0058687767013907
0,1490000039339066	-0,0058375466614962
0,1556999981403351	-0,0058064530603588
0,1624000072479248	-0,0057806395925581
0,1691499948501587	-0,0057525080628693
0,1758500039577484	-0,0057175979018211
0,1825499981641769	-0,0056887222453952
0,1892500072717667	-0,0056696915999055
0,1959500014781952	-0,0056425412185490
0,2027000039815903	-0,0056134099140763
0,2093999981880188	-0,0055857244879007
0,2161000072956085	-0,0055528939701617
0,2228000015020370	-0,0055156340822577
0,2295500040054321	-0,0054805469699204
0,2362499982118607	-0,0054522738792002
0,2429500073194504	-0,0054186773486435
0,2496500015258789	-0,0053875767625868
0,2563999891281128	-0,0053540179505944
0,2630999982357025	-0,0053164479322731
0,2698000073432922	-0,0052816621027887
0,2764999866485596	-0,0052467905916274
0,2831999957561493	-0,0052120545879006
0,2899500131607056	-0,0051739974878728
0,2966499924659729	-0,0051314700394869
0,3033500015735626	-0,0050918692722917
0,3100500106811523	-0,0050545246340334
0,3167999982833862	-0,0050150356255472
0,3235000073909760	-0,0049760253168643
0,3301999866962433	-0,0049380217678845
0,3368999958038330	-0,0048972018994391
0,3436000049114227	-0,0048547424376011
0,3503499925136566	-0,0048139076679945
0,3570500016212463	-0,0047733956016600
0,3637500107288361	-0,0047328150831163
0,3704499900341034	-0,0046888883225620
0,3772000074386597	-0,0046433839015663
0,3838999867439270	-0,0045960280112922
0,3905999958515167	-0,0045486297458410
0,3973000049591064	-0,0044994885101914
0,4040499925613403	-0,0044516120105982
0,4107500016689301	-0,0044032670557499
0,4174500107765198	-0,0043564275838435
0,4241499900817871	-0,0043068807572126
0,4308499991893768	-0,0042554773390293
0,4375999867916107	-0,0042039561085403
0,4442999958992004	-0,0041497922502458
0,4510000050067902	-0,0040959413163364
0,4577000141143799	-0,0040421253070235
0,4644500017166138	-0,0039855944924057
0,4711500108242035	-0,0039245914667845
0,4778499901294708	-0,0038634527008981
0,4845499992370605	-0,0038017467595637
0,4912999868392944	-0,0037397400010377
0,4979999959468842	-0,0036764978431165
0,5047000050544739	-0,0036091182846576
0,5113999843597412	-0,0035396066959947
0,5181000232696533	-0,0034666482824832
0,5248500108718872	-0,0033903704024851
0,5315499901771545	-0,0033126976341009
0,5382500290870666	-0,0032334984280169
0,5449500083923340	-0,0031501010525972
0,5516999959945679	-0,0030623988714069
0,5583999752998352	-0,0029700871091336
0,5651000142097473	-0,0028742374852300
0,5717999935150146	-0,0027754714246839
0,5784999728202820	-0,0026706063654274
0,5852500200271606	-0,0025612071622163
0,5919499993324280	-0,0024456738028675
0,5986499786376953	-0,0023233238607645
0,6053500175476074	-0,0021946530323476
0,6121000051498413	-0,0020586026366800
0,6187999844551086	-0,0019166255369782
0,6255000233650208	-0,0017692361725494
0,6322000026702881	-0,0016135184559971
0,6389499902725220	-0,0014474428026006
0,6456500291824341	-0,0012781631667167
0,6523500084877014	-0,0011015430791304
0,6590499877929687	-0,0009177520405501
0,6657500267028809	-0,0007237762329169
0,6725000143051147	-0,0005200171726756
0,6791999936103821	-0,0003100779722445
0,6858999729156494	-0,0000933459887165
0,6926000118255615	0,0001313065731665
0,6993499994277954	0,0003635510220192
0,7060499787330627	0,0005996634135954
0,7127500176429749	0,0008440052042715
0,7194499969482422	0,0010943034430966
0,7261999845504761	0,0013531367294490
0,7329000234603882	0,0016148879658431
0,7396000027656555	0,0018834945512936
0,7462999820709229	0,0021565607748926
0,7530000209808350	0,0024348855949938
0,7597500085830688	0,0027208253741264
0,7664499878883362	0,0030080790165812
0,7731500267982483	0,0033020316623151
0,7798500061035156	0,0035990471951663
0,7865999937057495	0,0039033123757690
0,7932999730110168	0,0042087715119123
0,8000000119209290	0,0045195925049484
