# Supplementary material for: Increasing polymer molecular weight enables low-donor-content, efficient and scalable semi-transparent organic solar cells
Source: J Mater Chem A Mater. 2026 Jan 27;14(22):13688–706. doi: 10.1039/d5ta07234d (PMC12937936; doi:10.1039/d5ta07234d)
Supplement: TA-014-D5TA07234D-s001 [file TA-014-D5TA07234D-s001.zip › Datasets for Figures and tables/Figure_5/OPAQUE/150nm/MMR.241023.O6_L7.L.07.txt]

-0,2000000029802322	-0,0050163990817964
-0,1932999938726425	-0,0050134151242673
-0,1865999996662140	-0,0050121732056141
-0,1798499971628189	-0,0050037931650877
-0,1731500029563904	-0,0049934838898480
-0,1664499938488007	-0,0049810581840575
-0,1597499996423721	-0,0049720853567123
-0,1529999971389771	-0,0049638929776847
-0,1463000029325485	-0,0049536195583642
-0,1395999938249588	-0,0049439072608948
-0,1328999996185303	-0,0049421340227127
-0,1261499971151352	-0,0049363616853952
-0,1194500029087067	-0,0049309851601720
-0,1127500012516975	-0,0049208975397050
-0,1060499995946884	-0,0049085239879787
-0,0993499979376793	-0,0048949914053082
-0,0926000028848648	-0,0048809275031090
-0,0859000012278557	-0,0048750909045339
-0,0791999995708466	-0,0048678400926292
-0,0724999979138374	-0,0048536867834628
-0,0657500028610229	-0,0048389718867838
-0,0590500012040138	-0,0048353611491621
-0,0523499995470047	-0,0048315147869289
-0,0456500016152859	-0,0048224790953100
-0,0389499999582767	-0,0048081539571285
-0,0322000011801720	-0,0047962390817702
-0,0254999995231628	-0,0047826324589550
-0,0187999997287989	-0,0047673201188445
-0,0120999999344349	-0,0047547472640872
-0,0053500002250075	-0,0047448943369091
0,0013500000350177	-0,0047329864464700
0,0080500002950430	-0,0047159194946289
0,0147500000894070	-0,0046962830238044
0,0215000007301569	-0,0046855034306645
0,0282000005245209	-0,0046785068698227
0,0348999984562397	-0,0046679326333106
0,0416000001132488	-0,0046549001708627
0,0483000017702579	-0,0046447273343801
0,0550500005483627	-0,0046303221024573
0,0617499984800816	-0,0046144630759954
0,0684499964118004	-0,0046001160517335
0,0751499980688095	-0,0045829177834094
0,0819000005722046	-0,0045622671023011
0,0886000022292137	-0,0045425579883158
0,0952999964356422	-0,0045277974568307
0,1019999980926514	-0,0045170290395617
0,1086999997496605	-0,0045025674626231
0,1154500022530556	-0,0044842273928225
0,1221499964594841	-0,0044650770723820
0,1288499981164932	-0,0044484338723123
0,1355500072240829	-0,0044278716668487
0,1422999948263168	-0,0044082393869758
0,1490000039339066	-0,0043863425962627
0,1556999981403351	-0,0043664495460689
0,1624000072479248	-0,0043446104973555
0,1691499948501587	-0,0043216329067945
0,1758500039577484	-0,0043059438467026
0,1825499981641769	-0,0042899143882096
0,1892500072717667	-0,0042676953598857
0,1959500014781952	-0,0042466106824577
0,2027000039815903	-0,0042248754762113
0,2093999981880188	-0,0042016948573291
0,2161000072956085	-0,0041791610419750
0,2228000015020370	-0,0041549378074706
0,2295500040054321	-0,0041304542683065
0,2362499982118607	-0,0041066119447351
0,2429500073194504	-0,0040796003304422
0,2496500015258789	-0,0040542664937675
0,2563999891281128	-0,0040353941731155
0,2630999982357025	-0,0040135099552572
0,2698000073432922	-0,0039865891449153
0,2764999866485596	-0,0039636464789510
0,2831999957561493	-0,0039376388303936
0,2899500131607056	-0,0039142514578998
0,2966499924659729	-0,0038874216843396
0,3033500015735626	-0,0038567280862480
0,3100500106811523	-0,0038278950378299
0,3167999982833862	-0,0037999246269464
0,3235000073909760	-0,0037704501301050
0,3301999866962433	-0,0037428799550980
0,3368999958038330	-0,0037150455173105
0,3436000049114227	-0,0036861540284008
0,3503499925136566	-0,0036563049070537
0,3570500016212463	-0,0036236769519746
0,3637500107288361	-0,0035907297860831
0,3704499900341034	-0,0035588254686445
0,3772000074386597	-0,0035274894908071
0,3838999867439270	-0,0034933735150844
0,3905999958515167	-0,0034583655651659
0,3973000049591064	-0,0034231967292726
0,4040499925613403	-0,0033895617816597
0,4107500016689301	-0,0033569363877177
0,4174500107765198	-0,0033227154053748
0,4241499900817871	-0,0032870245631784
0,4308499991893768	-0,0032478605862707
0,4375999867916107	-0,0032079634256661
0,4442999958992004	-0,0031685444992036
0,4510000050067902	-0,0031275602523237
0,4577000141143799	-0,0030895855743438
0,4644500017166138	-0,0030519596766680
0,4711500108242035	-0,0030094748362899
0,4778499901294708	-0,0029668149072677
0,4845499992370605	-0,0029223083984107
0,4912999868392944	-0,0028762500733137
0,4979999959468842	-0,0028288923203945
0,5047000050544739	-0,0027797981165349
0,5113999843597412	-0,0027307556010783
0,5181000232696533	-0,0026795733720064
0,5248500108718872	-0,0026260761078447
0,5315499901771545	-0,0025687878951430
0,5382500290870666	-0,0025116985198110
0,5449500083923340	-0,0024509364739060
0,5516999959945679	-0,0023896833881736
0,5583999752998352	-0,0023272114340216
0,5651000142097473	-0,0022595978807658
0,5717999935150146	-0,0021870764903724
0,5784999728202820	-0,0021098316647112
0,5852500200271606	-0,0020297826267779
0,5919499993324280	-0,0019464630167931
0,5986499786376953	-0,0018589100800455
0,6053500175476074	-0,0017651985399425
0,6121000051498413	-0,0016658275853842
0,6187999844551086	-0,0015633538132533
0,6255000233650208	-0,0014542670687661
0,6322000026702881	-0,0013399501331151
0,6389499902725220	-0,0012168111279607
0,6456500291824341	-0,0010867025703192
0,6523500084877014	-0,0009494150872342
0,6590499877929687	-0,0008069659234025
0,6657500267028809	-0,0006574885337614
0,6725000143051147	-0,0004982857499272
0,6791999936103821	-0,0003325409488752
0,6858999729156494	-0,0001612512132851
0,6926000118255615	0,0000173711614480
0,6993499994277954	0,0002070521877613
0,7060499787330627	0,0003995337174274
0,7127500176429749	0,0005992977530695
0,7194499969482422	0,0008042198023759
0,7261999845504761	0,0010179238161072
0,7329000234603882	0,0012362399138510
0,7396000027656555	0,0014605490723625
0,7462999820709229	0,0016897531459108
0,7530000209808350	0,0019244411960244
0,7597500085830688	0,0021663820371032
0,7664499878883362	0,0024103526957333
0,7731500267982483	0,0026608309708536
0,7798500061035156	0,0029147185850888
0,7865999937057495	0,0031756404787302
0,7932999730110168	0,0034381262958050
0,8000000119209290	0,0037060058675706
