# Supplementary material for: Increasing polymer molecular weight enables low-donor-content, efficient and scalable semi-transparent organic solar cells
Source: J Mater Chem A Mater. 2026 Jan 27;14(22):13688–706. doi: 10.1039/d5ta07234d (PMC12937936; doi:10.1039/d5ta07234d)
Supplement: TA-014-D5TA07234D-s001 [file TA-014-D5TA07234D-s001.zip › Datasets for Figures and tables/Figure_5/OPAQUE/150nm/MMR.241023.O6_R1.R.01.txt]

-0,2000000029802322	-0,0089443475008011
-0,1932999938726425	-0,0089352102950215
-0,1865999996662140	-0,0089260423555970
-0,1798499971628189	-0,0089083630591631
-0,1731500029563904	-0,0089033190160990
-0,1664499938488007	-0,0088914977386594
-0,1597499996423721	-0,0088828913867474
-0,1529999971389771	-0,0088759213685989
-0,1463000029325485	-0,0088708484545350
-0,1395999938249588	-0,0088619953021407
-0,1328999996185303	-0,0088532045483589
-0,1261499971151352	-0,0088402135297656
-0,1194500029087067	-0,0088300807401538
-0,1127500012516975	-0,0088173784315586
-0,1060499995946884	-0,0087994048371911
-0,0993499979376793	-0,0087860422208905
-0,0926000028848648	-0,0087754949927330
-0,0859000012278557	-0,0087498072534800
-0,0791999995708466	-0,0087292846292257
-0,0724999979138374	-0,0087248897179961
-0,0657500028610229	-0,0087112169712782
-0,0590500012040138	-0,0086993165314198
-0,0523499995470047	-0,0086848540231586
-0,0456500016152859	-0,0086704595014453
-0,0389499999582767	-0,0086538856849074
-0,0322000011801720	-0,0086340997368097
-0,0254999995231628	-0,0086194658651948
-0,0187999997287989	-0,0086035914719105
-0,0120999999344349	-0,0085713295266032
-0,0053500002250075	-0,0085492618381977
0,0013500000350177	-0,0085416445508599
0,0080500002950430	-0,0085315601900220
0,0147500000894070	-0,0085165305063128
0,0215000007301569	-0,0084961326792836
0,0282000005245209	-0,0084744263440371
0,0348999984562397	-0,0084496699273586
0,0416000001132488	-0,0084271784871817
0,0483000017702579	-0,0084035433828831
0,0550500005483627	-0,0083789695054293
0,0617499984800816	-0,0083568301051855
0,0684499964118004	-0,0083275707438588
0,0751499980688095	-0,0083076581358910
0,0819000005722046	-0,0082915946841240
0,0886000022292137	-0,0082647064700723
0,0952999964356422	-0,0082367733120918
0,1019999980926514	-0,0082077207043767
0,1086999997496605	-0,0081757809966803
0,1154500022530556	-0,0081498008221388
0,1221499964594841	-0,0081243952736259
0,1288499981164932	-0,0080961436033249
0,1355500072240829	-0,0080643594264984
0,1422999948263168	-0,0080318069085479
0,1490000039339066	-0,0080055454745889
0,1556999981403351	-0,0079807462170720
0,1624000072479248	-0,0079556554555893
0,1691499948501587	-0,0079259965568781
0,1758500039577484	-0,0078929997980595
0,1825499981641769	-0,0078501291573048
0,1892500072717667	-0,0078095868229866
0,1959500014781952	-0,0077731227502227
0,2027000039815903	-0,0077303806319833
0,2093999981880188	-0,0076925875619054
0,2161000072956085	-0,0076529807411134
0,2228000015020370	-0,0076186466030777
0,2295500040054321	-0,0075882175005972
0,2362499982118607	-0,0075583783909678
0,2429500073194504	-0,0075179454870522
0,2496500015258789	-0,0074709826149046
0,2563999891281128	-0,0074238507077098
0,2630999982357025	-0,0073751993477345
0,2698000073432922	-0,0073312134481966
0,2764999866485596	-0,0072890226729214
0,2831999957561493	-0,0072397319599986
0,2899500131607056	-0,0071858325973153
0,2966499924659729	-0,0071373153477907
0,3033500015735626	-0,0070943189784884
0,3100500106811523	-0,0070462943986058
0,3167999982833862	-0,0069924467243254
0,3235000073909760	-0,0069368546828628
0,3301999866962433	-0,0068809557706118
0,3368999958038330	-0,0068295313976705
0,3436000049114227	-0,0067762113176286
0,3503499925136566	-0,0067176688462496
0,3570500016212463	-0,0066580818966031
0,3637500107288361	-0,0065935356542468
0,3704499900341034	-0,0065354113467038
0,3772000074386597	-0,0064760888926685
0,3838999867439270	-0,0064131352119148
0,3905999958515167	-0,0063497456721961
0,3973000049591064	-0,0062831658869982
0,4040499925613403	-0,0062134391628206
0,4107500016689301	-0,0061471452936530
0,4174500107765198	-0,0060748336836696
0,4241499900817871	-0,0060001150704920
0,4308499991893768	-0,0059283417649567
0,4375999867916107	-0,0058567184023559
0,4442999958992004	-0,0057836822234094
0,4510000050067902	-0,0057071321643889
0,4577000141143799	-0,0056277648545802
0,4644500017166138	-0,0055408612824976
0,4711500108242035	-0,0054535781964660
0,4778499901294708	-0,0053662336431444
0,4845499992370605	-0,0052825557067990
0,4912999868392944	-0,0051926597952843
0,4979999959468842	-0,0050946669653058
0,5047000050544739	-0,0049932333640754
0,5113999843597412	-0,0048914784565568
0,5181000232696533	-0,0047828033566475
0,5248500108718872	-0,0046704332344234
0,5315499901771545	-0,0045559029094875
0,5382500290870666	-0,0044363695196807
0,5449500083923340	-0,0043118530884385
0,5516999959945679	-0,0041819452308118
0,5583999752998352	-0,0040494906716049
0,5651000142097473	-0,0039071948267519
0,5717999935150146	-0,0037574004381895
0,5784999728202820	-0,0036044251173735
0,5852500200271606	-0,0034482576884329
0,5919499993324280	-0,0032827346585691
0,5986499786376953	-0,0031095659360290
0,6053500175476074	-0,0029288118239492
0,6121000051498413	-0,0027377153746784
0,6187999844551086	-0,0025403690524399
0,6255000233650208	-0,0023363337386400
0,6322000026702881	-0,0021254897583276
0,6389499902725220	-0,0019045178778470
0,6456500291824341	-0,0016742642037570
0,6523500084877014	-0,0014359584311023
0,6590499877929687	-0,0011932129273191
0,6657500267028809	-0,0009423048468307
0,6725000143051147	-0,0006806488381699
0,6791999936103821	-0,0004112140741199
0,6858999729156494	-0,0001364828494843
0,6926000118255615	0,0001448940311093
0,6993499994277954	0,0004368167719804
0,7060499787330627	0,0007324034231715
0,7127500176429749	0,0010354374535382
0,7194499969482422	0,0013418067246675
0,7261999845504761	0,0016576842172071
0,7329000234603882	0,0019767563790083
0,7396000027656555	0,0023030999582261
0,7462999820709229	0,0026334172580391
0,7530000209808350	0,0029675823170692
0,7597500085830688	0,0033108058851212
0,7664499878883362	0,0036545426119119
0,7731500267982483	0,0040052263066173
0,7798500061035156	0,0043581672944129
0,7865999937057495	0,0047185043804348
0,7932999730110168	0,0050794444978237
0,8000000119209290	0,0054460139945149
