# Supplementary material for: Increasing polymer molecular weight enables low-donor-content, efficient and scalable semi-transparent organic solar cells
Source: J Mater Chem A Mater. 2026 Jan 27;14(22):13688–706. doi: 10.1039/d5ta07234d (PMC12937936; doi:10.1039/d5ta07234d)
Supplement: TA-014-D5TA07234D-s001 [file TA-014-D5TA07234D-s001.zip › Datasets for Figures and tables/Figure_5/OPAQUE/150nm/MMR.241023.O6_R3.R.03.txt]

-0,2000000029802322	-0,0029057988431305
-0,1932999938726425	-0,0029017385095358
-0,1865999996662140	-0,0028963165823370
-0,1798499971628189	-0,0028909412212670
-0,1731500029563904	-0,0028858454898000
-0,1664499938488007	-0,0028807527851313
-0,1597499996423721	-0,0028777280822396
-0,1529999971389771	-0,0028757941909134
-0,1463000029325485	-0,0028734675142914
-0,1395999938249588	-0,0028719631955028
-0,1328999996185303	-0,0028686122968793
-0,1261499971151352	-0,0028623933903873
-0,1194500029087067	-0,0028564366512001
-0,1127500012516975	-0,0028538568876684
-0,1060499995946884	-0,0028512156568468
-0,0993499979376793	-0,0028470454271883
-0,0926000028848648	-0,0028394639957696
-0,0859000012278557	-0,0028323864098638
-0,0791999995708466	-0,0028277481906116
-0,0724999979138374	-0,0028254522476345
-0,0657500028610229	-0,0028204258996993
-0,0590500012040138	-0,0028162857051939
-0,0523499995470047	-0,0028094267472625
-0,0456500016152859	-0,0028033962007612
-0,0389499999582767	-0,0027991845272481
-0,0322000011801720	-0,0027919525746256
-0,0254999995231628	-0,0027844840660691
-0,0187999997287989	-0,0027791217435151
-0,0120999999344349	-0,0027750898152590
-0,0053500002250075	-0,0027712460141629
0,0013500000350177	-0,0027660534251481
0,0080500002950430	-0,0027600286994129
0,0147500000894070	-0,0027516484260559
0,0215000007301569	-0,0027405938599259
0,0282000005245209	-0,0027340075466782
0,0348999984562397	-0,0027301432564855
0,0416000001132488	-0,0027240016497672
0,0483000017702579	-0,0027151731774211
0,0550500005483627	-0,0027055996470153
0,0617499984800816	-0,0027014412917197
0,0684499964118004	-0,0026957965455949
0,0751499980688095	-0,0026884931139648
0,0819000005722046	-0,0026811189018190
0,0886000022292137	-0,0026725591160357
0,0952999964356422	-0,0026609345804900
0,1019999980926514	-0,0026502290274948
0,1086999997496605	-0,0026424704119563
0,1154500022530556	-0,0026336598675698
0,1221499964594841	-0,0026283352635801
0,1288499981164932	-0,0026221559382975
0,1355500072240829	-0,0026131148915738
0,1422999948263168	-0,0026017103809863
0,1490000039339066	-0,0025924455840141
0,1556999981403351	-0,0025832094252110
0,1624000072479248	-0,0025697525124997
0,1691499948501587	-0,0025584665127099
0,1758500039577484	-0,0025491518899798
0,1825499981641769	-0,0025387883652002
0,1892500072717667	-0,0025241319090128
0,1959500014781952	-0,0025110638234764
0,2027000039815903	-0,0025022658519447
0,2093999981880188	-0,0024949677754194
0,2161000072956085	-0,0024851835332811
0,2228000015020370	-0,0024731191806495
0,2295500040054321	-0,0024600580800325
0,2362499982118607	-0,0024460598360747
0,2429500073194504	-0,0024308089632541
0,2496500015258789	-0,0024153953418136
0,2563999891281128	-0,0024016250390559
0,2630999982357025	-0,0023890484590083
0,2698000073432922	-0,0023767272941768
0,2764999866485596	-0,0023638447746634
0,2831999957561493	-0,0023499841336161
0,2899500131607056	-0,0023349088151008
0,2966499924659729	-0,0023201615549624
0,3033500015735626	-0,0023080159444362
0,3100500106811523	-0,0022926088422537
0,3167999982833862	-0,0022764946334064
0,3235000073909760	-0,0022601459641010
0,3301999866962433	-0,0022431840188801
0,3368999958038330	-0,0022256760857999
0,3436000049114227	-0,0022078100591898
0,3503499925136566	-0,0021909540519118
0,3570500016212463	-0,0021764750126749
0,3637500107288361	-0,0021611908450723
0,3704499900341034	-0,0021446100436151
0,3772000074386597	-0,0021281079389155
0,3838999867439270	-0,0021098987199366
0,3905999958515167	-0,0020903311669827
0,3973000049591064	-0,0020713552366942
0,4040499925613403	-0,0020502409897745
0,4107500016689301	-0,0020285213831812
0,4174500107765198	-0,0020075840875506
0,4241499900817871	-0,0019862649496645
0,4308499991893768	-0,0019650182221085
0,4375999867916107	-0,0019444858189672
0,4442999958992004	-0,0019240849651396
0,4510000050067902	-0,0019020093604922
0,4577000141143799	-0,0018797200173140
0,4644500017166138	-0,0018569701351225
0,4711500108242035	-0,0018335157074034
0,4778499901294708	-0,0018089710501954
0,4845499992370605	-0,0017830885481089
0,4912999868392944	-0,0017571141943336
0,4979999959468842	-0,0017306327354163
0,5047000050544739	-0,0017030199524015
0,5113999843597412	-0,0016766963526607
0,5181000232696533	-0,0016492113936692
0,5248500108718872	-0,0016204841667786
0,5315499901771545	-0,0015904012834653
0,5382500290870666	-0,0015587019734085
0,5449500083923340	-0,0015264283865690
0,5516999959945679	-0,0014939811080694
0,5583999752998352	-0,0014585251919925
0,5651000142097473	-0,0014211995294318
0,5717999935150146	-0,0013817771105096
0,5784999728202820	-0,0013408362865448
0,5852500200271606	-0,0012983701890334
0,5919499993324280	-0,0012546547222883
0,5986499786376953	-0,0012080851010978
0,6053500175476074	-0,0011575998505577
0,6121000051498413	-0,0011021845275536
0,6187999844551086	-0,0010442978236824
0,6255000233650208	-0,0009827730245888
0,6322000026702881	-0,0009150275145657
0,6389499902725220	-0,0008446837309748
0,6456500291824341	-0,0007698394474573
0,6523500084877014	-0,0006895866827108
0,6590499877929687	-0,0006047425558791
0,6657500267028809	-0,0005143089219928
0,6725000143051147	-0,0004171135369688
0,6791999936103821	-0,0003138676984236
0,6858999729156494	-0,0002054162177956
0,6926000118255615	-0,0000912009054446
0,6993499994277954	0,0000301897925965
0,7060499787330627	0,0001606453733984
0,7127500176429749	0,0002953307412099
0,7194499969482422	0,0004351831739768
0,7261999845504761	0,0005821750964969
0,7329000234603882	0,0007346294005401
0,7396000027656555	0,0008926822338253
0,7462999820709229	0,0010567933786660
0,7530000209808350	0,0012253938475624
0,7597500085830688	0,0014012081082910
0,7664499878883362	0,0015797839732841
0,7731500267982483	0,0017649013316259
0,7798500061035156	0,0019534754101187
0,7865999937057495	0,0021485337056220
0,7932999730110168	0,0023460942320526
0,8000000119209290	0,0025488636456430
