# Supplementary material for: Increasing polymer molecular weight enables low-donor-content, efficient and scalable semi-transparent organic solar cells
Source: J Mater Chem A Mater. 2026 Jan 27;14(22):13688–706. doi: 10.1039/d5ta07234d (PMC12937936; doi:10.1039/d5ta07234d)
Supplement: TA-014-D5TA07234D-s001 [file TA-014-D5TA07234D-s001.zip › Datasets for Figures and tables/Figure_5/OPAQUE/150nm/MMR.241023.O6_R4.R.04.txt]

-0,2000000029802322	-0,0021053249947727
-0,1932999938726425	-0,0021037573460490
-0,1865999996662140	-0,0020996828097850
-0,1798499971628189	-0,0020950434263796
-0,1731500029563904	-0,0020929353777319
-0,1664499938488007	-0,0020918082445860
-0,1597499996423721	-0,0020885223057121
-0,1529999971389771	-0,0020847197156399
-0,1463000029325485	-0,0020817713811994
-0,1395999938249588	-0,0020764577202499
-0,1328999996185303	-0,0020712579134852
-0,1261499971151352	-0,0020700818859041
-0,1194500029087067	-0,0020671978127211
-0,1127500012516975	-0,0020620683208108
-0,1060499995946884	-0,0020590622443706
-0,0993499979376793	-0,0020562082063407
-0,0926000028848648	-0,0020537553355098
-0,0859000012278557	-0,0020515094511211
-0,0791999995708466	-0,0020464670378715
-0,0724999979138374	-0,0020409836433828
-0,0657500028610229	-0,0020362450741231
-0,0590500012040138	-0,0020305763464421
-0,0523499995470047	-0,0020280743483454
-0,0456500016152859	-0,0020253129769117
-0,0389499999582767	-0,0020191166549921
-0,0322000011801720	-0,0020133694633842
-0,0254999995231628	-0,0020087445154786
-0,0187999997287989	-0,0020031917374581
-0,0120999999344349	-0,0020009465515614
-0,0053500002250075	-0,0019955136813223
0,0013500000350177	-0,0019899462349713
0,0080500002950430	-0,0019847750663757
0,0147500000894070	-0,0019783962052315
0,0215000007301569	-0,0019746145699173
0,0282000005245209	-0,0019704147707671
0,0348999984562397	-0,0019635816570371
0,0416000001132488	-0,0019575445912778
0,0483000017702579	-0,0019521707436070
0,0550500005483627	-0,0019481467315927
0,0617499984800816	-0,0019433532143012
0,0684499964118004	-0,0019383378094062
0,0751499980688095	-0,0019329562783241
0,0819000005722046	-0,0019264684524387
0,0886000022292137	-0,0019190845778212
0,0952999964356422	-0,0019129713764414
0,1019999980926514	-0,0019075135933235
0,1086999997496605	-0,0018995536956936
0,1154500022530556	-0,0018912582891062
0,1221499964594841	-0,0018822868587449
0,1288499981164932	-0,0018746695714071
0,1355500072240829	-0,0018690921133384
0,1422999948263168	-0,0018631983548403
0,1490000039339066	-0,0018553840927780
0,1556999981403351	-0,0018468879861757
0,1624000072479248	-0,0018390889745206
0,1691499948501587	-0,0018311567837372
0,1758500039577484	-0,0018214806914330
0,1825499981641769	-0,0018127026269212
0,1892500072717667	-0,0018057689303532
0,1959500014781952	-0,0017979994881898
0,2027000039815903	-0,0017889963928610
0,2093999981880188	-0,0017810090212151
0,2161000072956085	-0,0017725063953549
0,2228000015020370	-0,0017637317068875
0,2295500040054321	-0,0017543868161738
0,2362499982118607	-0,0017462185351178
0,2429500073194504	-0,0017366037936881
0,2496500015258789	-0,0017260059248656
0,2563999891281128	-0,0017155742971227
0,2630999982357025	-0,0017056737560779
0,2698000073432922	-0,0016951833385974
0,2764999866485596	-0,0016844484489411
0,2831999957561493	-0,0016748403431848
0,2899500131607056	-0,0016644808929414
0,2966499924659729	-0,0016536588082090
0,3033500015735626	-0,0016430038958788
0,3100500106811523	-0,0016330369981006
0,3167999982833862	-0,0016221372643486
0,3235000073909760	-0,0016110914293677
0,3301999866962433	-0,0015993509441614
0,3368999958038330	-0,0015883520245552
0,3436000049114227	-0,0015769940800965
0,3503499925136566	-0,0015650322893634
0,3570500016212463	-0,0015529221855104
0,3637500107288361	-0,0015400515403599
0,3704499900341034	-0,0015274384059012
0,3772000074386597	-0,0015150324907154
0,3838999867439270	-0,0015024314634502
0,3905999958515167	-0,0014893986517563
0,3973000049591064	-0,0014747203094885
0,4040499925613403	-0,0014602816663682
0,4107500016689301	-0,0014474823838100
0,4174500107765198	-0,0014339676126838
0,4241499900817871	-0,0014197800774127
0,4308499991893768	-0,0014056368963793
0,4375999867916107	-0,0013907906832173
0,4442999958992004	-0,0013750250218436
0,4510000050067902	-0,0013599355006590
0,4577000141143799	-0,0013442611088976
0,4644500017166138	-0,0013272230280563
0,4711500108242035	-0,0013107648119330
0,4778499901294708	-0,0012952428078279
0,4845499992370605	-0,0012792849447578
0,4912999868392944	-0,0012623876100406
0,4979999959468842	-0,0012440020218492
0,5047000050544739	-0,0012256962945685
0,5113999843597412	-0,0012067182688043
0,5181000232696533	-0,0011866253335029
0,5248500108718872	-0,0011670783860609
0,5315499901771545	-0,0011459338711575
0,5382500290870666	-0,0011229874799028
0,5449500083923340	-0,0011004855623469
0,5516999959945679	-0,0010787252103910
0,5583999752998352	-0,0010561554227024
0,5651000142097473	-0,0010320434812456
0,5717999935150146	-0,0010065309470519
0,5784999728202820	-0,0009777327068150
0,5852500200271606	-0,0009486465714872
0,5919499993324280	-0,0009185660164803
0,5986499786376953	-0,0008868981967680
0,6053500175476074	-0,0008533748914488
0,6121000051498413	-0,0008179189753719
0,6187999844551086	-0,0007795690326020
0,6255000233650208	-0,0007379964226857
0,6322000026702881	-0,0006935305427760
0,6389499902725220	-0,0006464961916208
0,6456500291824341	-0,0005961865535937
0,6523500084877014	-0,0005423310794868
0,6590499877929687	-0,0004839876201004
0,6657500267028809	-0,0004205447621644
0,6725000143051147	-0,0003520342870615
0,6791999936103821	-0,0002805987605825
0,6858999729156494	-0,0002044078719337
0,6926000118255615	-0,0001232657377841
0,6993499994277954	-0,0000360188496416
0,7060499787330627	0,0000561446722713
0,7127500176429749	0,0001553988840897
0,7194499969482422	0,0002575439575594
0,7261999845504761	0,0003659682697617
0,7329000234603882	0,0004786872013938
0,7396000027656555	0,0005972707876936
0,7462999820709229	0,0007201893022284
0,7530000209808350	0,0008477696683258
0,7597500085830688	0,0009812664939091
0,7664499878883362	0,0011186662595719
0,7731500267982483	0,0012597356690094
0,7798500061035156	0,0014052815968171
0,7865999937057495	0,0015558821614832
0,7932999730110168	0,0017090969486162
0,8000000119209290	0,0018669450655580
