# Supplementary material for: Increasing polymer molecular weight enables low-donor-content, efficient and scalable semi-transparent organic solar cells
Source: J Mater Chem A Mater. 2026 Jan 27;14(22):13688–706. doi: 10.1039/d5ta07234d (PMC12937936; doi:10.1039/d5ta07234d)
Supplement: TA-014-D5TA07234D-s001 [file TA-014-D5TA07234D-s001.zip › Datasets for Figures and tables/Figure_5/OPAQUE/150nm/MMR.241023.O6_R5.R.05.txt]

-0,2000000029802322	-0,0036858718376607
-0,1932999938726425	-0,0036783497780561
-0,1865999996662140	-0,0036725196987391
-0,1798499971628189	-0,0036696319002658
-0,1731500029563904	-0,0036661657504737
-0,1664499938488007	-0,0036632041446865
-0,1597499996423721	-0,0036617168225348
-0,1529999971389771	-0,0036579673178494
-0,1463000029325485	-0,0036521391011775
-0,1395999938249588	-0,0036458969116211
-0,1328999996185303	-0,0036422924604267
-0,1261499971151352	-0,0036385813727975
-0,1194500029087067	-0,0036340889055282
-0,1127500012516975	-0,0036284355446696
-0,1060499995946884	-0,0036239207256585
-0,0993499979376793	-0,0036186438519508
-0,0926000028848648	-0,0036098815035075
-0,0859000012278557	-0,0036016837693751
-0,0791999995708466	-0,0035931447055191
-0,0724999979138374	-0,0035850054118782
-0,0657500028610229	-0,0035809515975416
-0,0590500012040138	-0,0035773874260485
-0,0523499995470047	-0,0035724970512092
-0,0456500016152859	-0,0035642308648676
-0,0389499999582767	-0,0035535877104849
-0,0322000011801720	-0,0035464975517243
-0,0254999995231628	-0,0035417613107711
-0,0187999997287989	-0,0035389354452491
-0,0120999999344349	-0,0035348564852029
-0,0053500002250075	-0,0035257558338344
0,0013500000350177	-0,0035164582077414
0,0080500002950430	-0,0035077247302979
0,0147500000894070	-0,0035000923089683
0,0215000007301569	-0,0034953840076923
0,0282000005245209	-0,0034887092188001
0,0348999984562397	-0,0034808935597539
0,0416000001132488	-0,0034720986150205
0,0483000017702579	-0,0034625984262675
0,0550500005483627	-0,0034510276746005
0,0617499984800816	-0,0034404031466693
0,0684499964118004	-0,0034298296086490
0,0751499980688095	-0,0034193603787571
0,0819000005722046	-0,0034117791801691
0,0886000022292137	-0,0034046887885779
0,0952999964356422	-0,0033930176869035
0,1019999980926514	-0,0033786296844482
0,1086999997496605	-0,0033672503195703
0,1154500022530556	-0,0033557624556124
0,1221499964594841	-0,0033429216127843
0,1288499981164932	-0,0033311492297798
0,1355500072240829	-0,0033205470535904
0,1422999948263168	-0,0033100151922554
0,1490000039339066	-0,0032995170913637
0,1556999981403351	-0,0032897153869271
0,1624000072479248	-0,0032789646647871
0,1691499948501587	-0,0032646623440087
0,1758500039577484	-0,0032491285819560
0,1825499981641769	-0,0032351929694414
0,1892500072717667	-0,0032223686575890
0,1959500014781952	-0,0032075569033623
0,2027000039815903	-0,0031905176583678
0,2093999981880188	-0,0031742821447551
0,2161000072956085	-0,0031623253598809
0,2228000015020370	-0,0031512782443315
0,2295500040054321	-0,0031389561481774
0,2362499982118607	-0,0031230761669576
0,2429500073194504	-0,0031028522644192
0,2496500015258789	-0,0030833992641419
0,2563999891281128	-0,0030651534907520
0,2630999982357025	-0,0030482367146760
0,2698000073432922	-0,0030311767477542
0,2764999866485596	-0,0030140429735184
0,2831999957561493	-0,0029955655336380
0,2899500131607056	-0,0029765872750431
0,2966499924659729	-0,0029579082038254
0,3033500015735626	-0,0029383790679276
0,3100500106811523	-0,0029185388702899
0,3167999982833862	-0,0028994225431234
0,3235000073909760	-0,0028810838703066
0,3301999866962433	-0,0028616522904485
0,3368999958038330	-0,0028407543431967
0,3436000049114227	-0,0028172722086310
0,3503499925136566	-0,0027943677268922
0,3570500016212463	-0,0027735498733819
0,3637500107288361	-0,0027521394658834
0,3704499900341034	-0,0027313716709614
0,3772000074386597	-0,0027098085265607
0,3838999867439270	-0,0026850074063987
0,3905999958515167	-0,0026577292010188
0,3973000049591064	-0,0026341618504375
0,4040499925613403	-0,0026078410446644
0,4107500016689301	-0,0025777902919799
0,4174500107765198	-0,0025502440985292
0,4241499900817871	-0,0025271621998399
0,4308499991893768	-0,0025021973997355
0,4375999867916107	-0,0024759899824858
0,4442999958992004	-0,0024476065300405
0,4510000050067902	-0,0024171171244234
0,4577000141143799	-0,0023853855673224
0,4644500017166138	-0,0023532619234174
0,4711500108242035	-0,0023231285158545
0,4778499901294708	-0,0022931874264032
0,4845499992370605	-0,0022586409468204
0,4912999868392944	-0,0022217112127692
0,4979999959468842	-0,0021861791610718
0,5047000050544739	-0,0021528895013034
0,5113999843597412	-0,0021175979636610
0,5181000232696533	-0,0020792798604816
0,5248500108718872	-0,0020406965631992
0,5315499901771545	-0,0020016010385007
0,5382500290870666	-0,0019584703259170
0,5449500083923340	-0,0019124934915453
0,5516999959945679	-0,0018646153621376
0,5583999752998352	-0,0018169822869822
0,5651000142097473	-0,0017662330064923
0,5717999935150146	-0,0017146269092336
0,5784999728202820	-0,0016594680491835
0,5852500200271606	-0,0016009043902159
0,5919499993324280	-0,0015383455902338
0,5986499786376953	-0,0014729226240888
0,6053500175476074	-0,0014045705320314
0,6121000051498413	-0,0013309932546690
0,6187999844551086	-0,0012514414265752
0,6255000233650208	-0,0011678291484714
0,6322000026702881	-0,0010803107870743
0,6389499902725220	-0,0009843815350905
0,6456500291824341	-0,0008869280572981
0,6523500084877014	-0,0007832135306671
0,6590499877929687	-0,0006728428998031
0,6657500267028809	-0,0005566388717853
0,6725000143051147	-0,0004319127183408
0,6791999936103821	-0,0003007174527738
0,6858999729156494	-0,0001643499854254
0,6926000118255615	-0,0000216361731873
0,6993499994277954	0,0001298567221966
0,7060499787330627	0,0002841051900759
0,7127500176429749	0,0004455318849068
0,7194499969482422	0,0006120477337390
0,7261999845504761	0,0007866476662457
0,7329000234603882	0,0009654570021667
0,7396000027656555	0,0011515537044033
0,7462999820709229	0,0013405383797362
0,7530000209808350	0,0015345506835729
0,7597500085830688	0,0017353758448735
0,7664499878883362	0,0019384567858651
0,7731500267982483	0,0021477134432644
0,7798500061035156	0,0023600843269378
0,7865999937057495	0,0025788210332394
0,7932999730110168	0,0027992541436106
0,8000000119209290	0,0030245359521359
