# Supplementary material for: Increasing polymer molecular weight enables low-donor-content, efficient and scalable semi-transparent organic solar cells
Source: J Mater Chem A Mater. 2026 Jan 27;14(22):13688–706. doi: 10.1039/d5ta07234d (PMC12937936; doi:10.1039/d5ta07234d)
Supplement: TA-014-D5TA07234D-s001 [file TA-014-D5TA07234D-s001.zip › Datasets for Figures and tables/Figure_5/OPAQUE/150nm/MMR.241023.O6_R9.R.09.txt]

-0,2000000029802322	-0,0239016693085432
-0,1932999938726425	-0,0238678660243750
-0,1865999996662140	-0,0238482765853405
-0,1798499971628189	-0,0238204319030046
-0,1731500029563904	-0,0237902496010065
-0,1664499938488007	-0,0237511731684208
-0,1597499996423721	-0,0236884169280529
-0,1529999971389771	-0,0236274804919958
-0,1463000029325485	-0,0235621873289347
-0,1395999938249588	-0,0235196370631456
-0,1328999996185303	-0,0234876908361912
-0,1261499971151352	-0,0234446246176958
-0,1194500029087067	-0,0233794078230858
-0,1127500012516975	-0,0233240500092506
-0,1060499995946884	-0,0232472121715546
-0,0993499979376793	-0,0231880880892277
-0,0926000028848648	-0,0231436509639025
-0,0859000012278557	-0,0230931397527456
-0,0791999995708466	-0,0230404902249575
-0,0724999979138374	-0,0229935403913260
-0,0657500028610229	-0,0229156967252493
-0,0590500012040138	-0,0228400621563196
-0,0523499995470047	-0,0227831266820431
-0,0456500016152859	-0,0227175764739513
-0,0389499999582767	-0,0226541981101036
-0,0322000011801720	-0,0225882492959499
-0,0254999995231628	-0,0225223377346992
-0,0187999997287989	-0,0224507637321949
-0,0120999999344349	-0,0223975554108620
-0,0053500002250075	-0,0223180148750544
0,0013500000350177	-0,0222637057304382
0,0080500002950430	-0,0221754517406225
0,0147500000894070	-0,0220812000334263
0,0215000007301569	-0,0220073796808720
0,0282000005245209	-0,0219554118812084
0,0348999984562397	-0,0218910370022058
0,0416000001132488	-0,0217988565564156
0,0483000017702579	-0,0216992255300283
0,0550500005483627	-0,0215688906610012
0,0617499984800816	-0,0214795973151922
0,0684499964118004	-0,0214197393506765
0,0751499980688095	-0,0213477555662394
0,0819000005722046	-0,0212699733674526
0,0886000022292137	-0,0211785137653351
0,0952999964356422	-0,0210479479283094
0,1019999980926514	-0,0209190379828215
0,1086999997496605	-0,0208301506936550
0,1154500022530556	-0,0207450762391090
0,1221499964594841	-0,0206585433334112
0,1288499981164932	-0,0205583702772856
0,1355500072240829	-0,0204451028257608
0,1422999948263168	-0,0203280486166477
0,1490000039339066	-0,0202131159603596
0,1556999981403351	-0,0201086886227131
0,1624000072479248	-0,0199988316744566
0,1691499948501587	-0,0198809206485748
0,1758500039577484	-0,0197641216218472
0,1825499981641769	-0,0196403674781322
0,1892500072717667	-0,0195255875587463
0,1959500014781952	-0,0194058250635862
0,2027000039815903	-0,0192775744944811
0,2093999981880188	-0,0191621650010347
0,2161000072956085	-0,0190341975539923
0,2228000015020370	-0,0189030766487122
0,2295500040054321	-0,0187670309096575
0,2362499982118607	-0,0186283793300390
0,2429500073194504	-0,0184809044003487
0,2496500015258789	-0,0183489881455898
0,2563999891281128	-0,0182256512343884
0,2630999982357025	-0,0180973242968321
0,2698000073432922	-0,0179569330066442
0,2764999866485596	-0,0178146474063396
0,2831999957561493	-0,0176708549261093
0,2899500131607056	-0,0175262801349163
0,2966499924659729	-0,0173765383660793
0,3033500015735626	-0,0172325018793344
0,3100500106811523	-0,0170808676630259
0,3167999982833862	-0,0169221330434084
0,3235000073909760	-0,0167601201683283
0,3301999866962433	-0,0165985394269228
0,3368999958038330	-0,0164278987795115
0,3436000049114227	-0,0162644591182470
0,3503499925136566	-0,0160985328257084
0,3570500016212463	-0,0159179810434580
0,3637500107288361	-0,0157403573393822
0,3704499900341034	-0,0155618796125054
0,3772000074386597	-0,0153795229271054
0,3838999867439270	-0,0151875475421548
0,3905999958515167	-0,0149937430396676
0,3973000049591064	-0,0148093597963452
0,4040499925613403	-0,0146185578778386
0,4107500016689301	-0,0144203510135412
0,4174500107765198	-0,0142123699188232
0,4241499900817871	-0,0139984944835305
0,4308499991893768	-0,0137789109721780
0,4375999867916107	-0,0135524319484830
0,4442999958992004	-0,0133376577869058
0,4510000050067902	-0,0131192021071911
0,4577000141143799	-0,0128845246508718
0,4644500017166138	-0,0126363635063171
0,4711500108242035	-0,0123942811042070
0,4778499901294708	-0,0121519332751632
0,4845499992370605	-0,0118979113176465
0,4912999868392944	-0,0116349821910262
0,4979999959468842	-0,0113574173301458
0,5047000050544739	-0,0110675012692809
0,5113999843597412	-0,0107735404744744
0,5181000232696533	-0,0104802800342441
0,5248500108718872	-0,0101750129833817
0,5315499901771545	-0,0098579861223698
0,5382500290870666	-0,0095326900482178
0,5449500083923340	-0,0091974316164851
0,5516999959945679	-0,0088532911613584
0,5583999752998352	-0,0085023883730173
0,5651000142097473	-0,0081408452242613
0,5717999935150146	-0,0077764792367816
0,5784999728202820	-0,0073992335237563
0,5852500200271606	-0,0070107374340296
0,5919499993324280	-0,0066037513315678
0,5986499786376953	-0,0061940434388816
0,6053500175476074	-0,0057824556715786
0,6121000051498413	-0,0053635886870325
0,6187999844551086	-0,0049340315163136
0,6255000233650208	-0,0044931229203939
0,6322000026702881	-0,0040422626771033
0,6389499902725220	-0,0035767697263509
0,6456500291824341	-0,0031094532459974
0,6523500084877014	-0,0026350782718509
0,6590499877929687	-0,0021561118774116
0,6657500267028809	-0,0016683783615008
0,6725000143051147	-0,0011644674232230
0,6791999936103821	-0,0006579682230949
0,6858999729156494	-0,0001511094305897
0,6926000118255615	0,0003660289221443
0,6993499994277954	0,0008960181148723
0,7060499787330627	0,0014240690506995
0,7127500176429749	0,0019607925787568
0,7194499969482422	0,0025031163822860
0,7261999845504761	0,0030541454907507
0,7329000234603882	0,0036018881946802
0,7396000027656555	0,0041589112952352
0,7462999820709229	0,0047189830802381
0,7530000209808350	0,0052827075123787
0,7597500085830688	0,0058579435572028
0,7664499878883362	0,0064323083497584
0,7731500267982483	0,0070133651606739
0,7798500061035156	0,0075961439870298
0,7865999937057495	0,0081881629303098
0,7932999730110168	0,0087768081575632
0,8000000119209290	0,0093708653002977
