# Supplementary material for: Increasing polymer molecular weight enables low-donor-content, efficient and scalable semi-transparent organic solar cells
Source: J Mater Chem A Mater. 2026 Jan 27;14(22):13688–706. doi: 10.1039/d5ta07234d (PMC12937936; doi:10.1039/d5ta07234d)
Supplement: TA-014-D5TA07234D-s001 [file TA-014-D5TA07234D-s001.zip › Datasets for Figures and tables/Figure_5/OPAQUE/175nm/MMR.241023.O4_L10.L.10.txt]

-0,2000000029802322	-0,0120096728205681
-0,1932999938726425	-0,0119502274319530
-0,1865999996662140	-0,0118954749777913
-0,1798499971628189	-0,0118365418165922
-0,1731500029563904	-0,0117746023461223
-0,1664499938488007	-0,0117068644613028
-0,1597499996423721	-0,0116345975548029
-0,1529999971389771	-0,0115686981007457
-0,1463000029325485	-0,0115023367106915
-0,1395999938249588	-0,0114298369735479
-0,1328999996185303	-0,0113603519275784
-0,1261499971151352	-0,0112984636798501
-0,1194500029087067	-0,0112339640036225
-0,1127500012516975	-0,0111735062673688
-0,1060499995946884	-0,0111070517450571
-0,0993499979376793	-0,0110407210886478
-0,0926000028848648	-0,0109711922705173
-0,0859000012278557	-0,0108963297680020
-0,0791999995708466	-0,0108249299228191
-0,0724999979138374	-0,0107533829286695
-0,0657500028610229	-0,0106811262667179
-0,0590500012040138	-0,0106104146689177
-0,0523499995470047	-0,0105431061238050
-0,0456500016152859	-0,0104710618034005
-0,0389499999582767	-0,0103925084695220
-0,0322000011801720	-0,0103197982534766
-0,0254999995231628	-0,0102435676380992
-0,0187999997287989	-0,0101665863767266
-0,0120999999344349	-0,0100889550521970
-0,0053500002250075	-0,0100124767050147
0,0013500000350177	-0,0099322600290179
0,0080500002950430	-0,0098522817716002
0,0147500000894070	-0,0097742546349764
0,0215000007301569	-0,0096988277509809
0,0282000005245209	-0,0096218362450600
0,0348999984562397	-0,0095423050224781
0,0416000001132488	-0,0094624962657690
0,0483000017702579	-0,0093780914321542
0,0550500005483627	-0,0092956181615591
0,0617499984800816	-0,0092170685529709
0,0684499964118004	-0,0091365687549114
0,0751499980688095	-0,0090537052601576
0,0819000005722046	-0,0089659271761775
0,0886000022292137	-0,0088781761005521
0,0952999964356422	-0,0087936883792281
0,1019999980926514	-0,0087127517908812
0,1086999997496605	-0,0086303576827049
0,1154500022530556	-0,0085488995537162
0,1221499964594841	-0,0084669180214405
0,1288499981164932	-0,0083781294524670
0,1355500072240829	-0,0082908747717738
0,1422999948263168	-0,0081985257565975
0,1490000039339066	-0,0081079704686999
0,1556999981403351	-0,0080198189243674
0,1624000072479248	-0,0079314671456814
0,1691499948501587	-0,0078408895060420
0,1758500039577484	-0,0077512008138001
0,1825499981641769	-0,0076589486561716
0,1892500072717667	-0,0075649376958609
0,1959500014781952	-0,0074738338589668
0,2027000039815903	-0,0073831374756992
0,2093999981880188	-0,0072915744967759
0,2161000072956085	-0,0071974946185946
0,2228000015020370	-0,0071036824956536
0,2295500040054321	-0,0070093008689582
0,2362499982118607	-0,0069111855700612
0,2429500073194504	-0,0068124355748296
0,2496500015258789	-0,0067188940010965
0,2563999891281128	-0,0066250073723495
0,2630999982357025	-0,0065287682227790
0,2698000073432922	-0,0064327986910939
0,2764999866485596	-0,0063353753648698
0,2831999957561493	-0,0062361508607864
0,2899500131607056	-0,0061361654661596
0,2966499924659729	-0,0060376161709428
0,3033500015735626	-0,0059387753717601
0,3100500106811523	-0,0058387494646013
0,3167999982833862	-0,0057388497516513
0,3235000073909760	-0,0056396182626486
0,3301999866962433	-0,0055408473126590
0,3368999958038330	-0,0054406132549047
0,3436000049114227	-0,0053404429927468
0,3503499925136566	-0,0052401470020413
0,3570500016212463	-0,0051391362212598
0,3637500107288361	-0,0050366851501167
0,3704499900341034	-0,0049344417639077
0,3772000074386597	-0,0048315487802029
0,3838999867439270	-0,0047259386628866
0,3905999958515167	-0,0046220673248172
0,3973000049591064	-0,0045208898372948
0,4040499925613403	-0,0044194106012583
0,4107500016689301	-0,0043176710605621
0,4174500107765198	-0,0042147533968091
0,4241499900817871	-0,0041102827526629
0,4308499991893768	-0,0040056016296148
0,4375999867916107	-0,0038995684590191
0,4442999958992004	-0,0037952545098960
0,4510000050067902	-0,0036913075018674
0,4577000141143799	-0,0035855998285115
0,4644500017166138	-0,0034808286000043
0,4711500108242035	-0,0033813859336078
0,4778499901294708	-0,0032732631079853
0,4845499992370605	-0,0031691691838205
0,4912999868392944	-0,0030638470780104
0,4979999959468842	-0,0029582690913230
0,5047000050544739	-0,0028530191630125
0,5113999843597412	-0,0027470467612147
0,5181000232696533	-0,0026414748281240
0,5248500108718872	-0,0025362398009747
0,5315499901771545	-0,0024362551048398
0,5382500290870666	-0,0023311590775847
0,5449500083923340	-0,0022211642935872
0,5516999959945679	-0,0021107520442456
0,5583999752998352	-0,0020045561250299
0,5651000142097473	-0,0018990965327248
0,5717999935150146	-0,0017930483445525
0,5784999728202820	-0,0016855563735589
0,5852500200271606	-0,0015780834946781
0,5919499993324280	-0,0014710874529555
0,5986499786376953	-0,0013646468287334
0,6053500175476074	-0,0012578010791913
0,6121000051498413	-0,0011503377463669
0,6187999844551086	-0,0010439268080518
0,6255000233650208	-0,0009380209958181
0,6322000026702881	-0,0008309136610478
0,6389499902725220	-0,0007225490990095
0,6456500291824341	-0,0006155080627650
0,6523500084877014	-0,0005081262206659
0,6590499877929687	-0,0004015293670818
0,6657500267028809	-0,0002943387953565
0,6725000143051147	-0,0001856055023381
0,6791999936103821	-0,0000782252973295
0,6858999729156494	0,0000278033694485
0,6926000118255615	0,0001309034851147
0,6993499994277954	0,0002426841383567
0,7060499787330627	0,0003517713921610
0,7127500176429749	0,0004600305692293
0,7194499969482422	0,0005697305896319
0,7261999845504761	0,0006784703000449
0,7329000234603882	0,0007860154728405
0,7396000027656555	0,0008941493579186
0,7462999820709229	0,0010023654904217
0,7530000209808350	0,0011103035649285
0,7597500085830688	0,0012194613227621
0,7664499878883362	0,0013273170916364
0,7731500267982483	0,0014358978951350
0,7798500061035156	0,0015443646116182
0,7865999937057495	0,0016542349476367
0,7932999730110168	0,0017623938620090
0,8000000119209290	0,0018713439349085
