# Supplementary material for: Increasing polymer molecular weight enables low-donor-content, efficient and scalable semi-transparent organic solar cells
Source: J Mater Chem A Mater. 2026 Jan 27;14(22):13688–706. doi: 10.1039/d5ta07234d (PMC12937936; doi:10.1039/d5ta07234d)
Supplement: TA-014-D5TA07234D-s001 [file TA-014-D5TA07234D-s001.zip › Datasets for Figures and tables/Figure_5/OPAQUE/175nm/MMR.241023.O4_L2.L.02.txt]

-0,2000000029802322	-0,0122077027335763
-0,1932999938726425	-0,0121843740344048
-0,1865999996662140	-0,0121751818805933
-0,1798499971628189	-0,0121549330651760
-0,1731500029563904	-0,0121418507769704
-0,1664499938488007	-0,0121260378509760
-0,1597499996423721	-0,0121089667081833
-0,1529999971389771	-0,0120956357568502
-0,1463000029325485	-0,0120763331651688
-0,1395999938249588	-0,0120729757472873
-0,1328999996185303	-0,0120675740763545
-0,1261499971151352	-0,0120491990819573
-0,1194500029087067	-0,0120222177356482
-0,1127500012516975	-0,0120054883882403
-0,1060499995946884	-0,0119858775287867
-0,0993499979376793	-0,0119679505005479
-0,0926000028848648	-0,0119407474994659
-0,0859000012278557	-0,0119085423648357
-0,0791999995708466	-0,0118860183283687
-0,0724999979138374	-0,0118769481778145
-0,0657500028610229	-0,0118709048256278
-0,0590500012040138	-0,0118576921522617
-0,0523499995470047	-0,0118362428620458
-0,0456500016152859	-0,0118089783936739
-0,0389499999582767	-0,0117766149342060
-0,0322000011801720	-0,0117558017373085
-0,0254999995231628	-0,0117399953305721
-0,0187999997287989	-0,0117199234664440
-0,0120999999344349	-0,0116967130452394
-0,0053500002250075	-0,0116783129051328
0,0013500000350177	-0,0116528142243624
0,0080500002950430	-0,0116159263998270
0,0147500000894070	-0,0115829836577177
0,0215000007301569	-0,0115496860817075
0,0282000005245209	-0,0115148825570941
0,0348999984562397	-0,0114885512739420
0,0416000001132488	-0,0114599047228694
0,0483000017702579	-0,0114211458712816
0,0550500005483627	-0,0113767255097628
0,0617499984800816	-0,0113315191119909
0,0684499964118004	-0,0112981768324971
0,0751499980688095	-0,0112764155492187
0,0819000005722046	-0,0112450979650021
0,0886000022292137	-0,0112102450802922
0,0952999964356422	-0,0111744422465563
0,1019999980926514	-0,0111387614160776
0,1086999997496605	-0,0111028030514717
0,1154500022530556	-0,0110548026859760
0,1221499964594841	-0,0110131530091166
0,1288499981164932	-0,0109795024618506
0,1355500072240829	-0,0109303351491690
0,1422999948263168	-0,0108751226216555
0,1490000039339066	-0,0108400648459792
0,1556999981403351	-0,0108072664588690
0,1624000072479248	-0,0107659418135881
0,1691499948501587	-0,0107132177799940
0,1758500039577484	-0,0106603913009167
0,1825499981641769	-0,0106162978336215
0,1892500072717667	-0,0105611346662045
0,1959500014781952	-0,0105098625645041
0,2027000039815903	-0,0104653853923082
0,2093999981880188	-0,0104144308716059
0,2161000072956085	-0,0103519177064300
0,2228000015020370	-0,0102828238159418
0,2295500040054321	-0,0102161755785346
0,2362499982118607	-0,0101645858958364
0,2429500073194504	-0,0101133706048131
0,2496500015258789	-0,0100514143705368
0,2563999891281128	-0,0099864508956671
0,2630999982357025	-0,0099198352545500
0,2698000073432922	-0,0098584303632379
0,2764999866485596	-0,0097924983128905
0,2831999957561493	-0,0097292093560100
0,2899500131607056	-0,0096625536680222
0,2966499924659729	-0,0095921475440264
0,3033500015735626	-0,0095229642465711
0,3100500106811523	-0,0094514461234212
0,3167999982833862	-0,0093796551227570
0,3235000073909760	-0,0093059055507183
0,3301999866962433	-0,0092293713241816
0,3368999958038330	-0,0091478200629354
0,3436000049114227	-0,0090664373710752
0,3503499925136566	-0,0089871762320399
0,3570500016212463	-0,0089079691097140
0,3637500107288361	-0,0088190734386444
0,3704499900341034	-0,0087324297055602
0,3772000074386597	-0,0086472518742085
0,3838999867439270	-0,0085661904886365
0,3905999958515167	-0,0084784924983978
0,3973000049591064	-0,0083835320547223
0,4040499925613403	-0,0082913096994162
0,4107500016689301	-0,0081915911287069
0,4174500107765198	-0,0080884983763099
0,4241499900817871	-0,0079861143603921
0,4308499991893768	-0,0078821778297424
0,4375999867916107	-0,0077741765417159
0,4442999958992004	-0,0076679945923388
0,4510000050067902	-0,0075637381523848
0,4577000141143799	-0,0074541983194649
0,4644500017166138	-0,0073324795812368
0,4711500108242035	-0,0072068828158081
0,4778499901294708	-0,0070824101567268
0,4845499992370605	-0,0069541442207992
0,4912999868392944	-0,0068209054879844
0,4979999959468842	-0,0066830953583121
0,5047000050544739	-0,0065413597039878
0,5113999843597412	-0,0063939378596842
0,5181000232696533	-0,0062382430769503
0,5248500108718872	-0,0060737296007574
0,5315499901771545	-0,0059130764566362
0,5382500290870666	-0,0057484069839120
0,5449500083923340	-0,0055773262865841
0,5516999959945679	-0,0053913220763206
0,5583999752998352	-0,0051981806755066
0,5651000142097473	-0,0050007523968816
0,5717999935150146	-0,0047956979833543
0,5784999728202820	-0,0045826407149434
0,5852500200271606	-0,0043588592670858
0,5919499993324280	-0,0041309641674161
0,5986499786376953	-0,0038971411995590
0,6053500175476074	-0,0036518957931548
0,6121000051498413	-0,0033959955908358
0,6187999844551086	-0,0031332313083112
0,6255000233650208	-0,0028601407539099
0,6322000026702881	-0,0025770289357752
0,6389499902725220	-0,0022832106333226
0,6456500291824341	-0,0019856393337250
0,6523500084877014	-0,0016775161493570
0,6590499877929687	-0,0013659276301041
0,6657500267028809	-0,0010447711683810
0,6725000143051147	-0,0007096295012161
0,6791999936103821	-0,0003683463728521
0,6858999729156494	-0,0000219557805394
0,6926000118255615	0,0003317276714370
0,6993499994277954	0,0006949976668693
0,7060499787330627	0,0010612830519676
0,7127500176429749	0,0014352200087160
0,7194499969482422	0,0018134547863156
0,7261999845504761	0,0022015236318111
0,7329000234603882	0,0025915594305843
0,7396000027656555	0,0029882180970162
0,7462999820709229	0,0033886551391333
0,7530000209808350	0,0037943306379020
0,7597500085830688	0,0042090993374586
0,7664499878883362	0,0046231611631811
0,7731500267982483	0,0050448956899345
0,7798500061035156	0,0054689729586244
0,7865999937057495	0,0059015429578722
0,7932999730110168	0,0063338116742671
0,8000000119209290	0,0067719919607043
