# Supplementary material for: Increasing polymer molecular weight enables low-donor-content, efficient and scalable semi-transparent organic solar cells
Source: J Mater Chem A Mater. 2026 Jan 27;14(22):13688–706. doi: 10.1039/d5ta07234d (PMC12937936; doi:10.1039/d5ta07234d)
Supplement: TA-014-D5TA07234D-s001 [file TA-014-D5TA07234D-s001.zip › Datasets for Figures and tables/Figure_5/OPAQUE/175nm/MMR.241023.O4_L5.L.05.txt]

-0,2000000029802322	-0,0071665691211820
-0,1932999938726425	-0,0071536707691848
-0,1865999996662140	-0,0071426504291594
-0,1798499971628189	-0,0071336729452014
-0,1731500029563904	-0,0071296691894531
-0,1664499938488007	-0,0071193263866007
-0,1597499996423721	-0,0071043474599719
-0,1529999971389771	-0,0070947972126305
-0,1463000029325485	-0,0070838443934917
-0,1395999938249588	-0,0070711392909288
-0,1328999996185303	-0,0070634013973176
-0,1261499971151352	-0,0070580211468041
-0,1194500029087067	-0,0070528797805309
-0,1127500012516975	-0,0070447572506964
-0,1060499995946884	-0,0070330509915948
-0,0993499979376793	-0,0070173130370677
-0,0926000028848648	-0,0070041343569756
-0,0859000012278557	-0,0069888499565423
-0,0791999995708466	-0,0069675426930189
-0,0724999979138374	-0,0069465273991227
-0,0657500028610229	-0,0069269328378141
-0,0590500012040138	-0,0069192284718156
-0,0523499995470047	-0,0069144042208791
-0,0456500016152859	-0,0069007640704513
-0,0389499999582767	-0,0068848840892315
-0,0322000011801720	-0,0068649481981993
-0,0254999995231628	-0,0068438295274973
-0,0187999997287989	-0,0068268603645265
-0,0120999999344349	-0,0068084974773228
-0,0053500002250075	-0,0067889033816755
0,0013500000350177	-0,0067534414120018
0,0080500002950430	-0,0067356820218265
0,0147500000894070	-0,0067314449697733
0,0215000007301569	-0,0067206686362624
0,0282000005245209	-0,0067065423354506
0,0348999984562397	-0,0066917319782078
0,0416000001132488	-0,0066745756193995
0,0483000017702579	-0,0066455104388297
0,0550500005483627	-0,0066131795756519
0,0617499984800816	-0,0065894732251763
0,0684499964118004	-0,0065682055428624
0,0751499980688095	-0,0065433983691037
0,0819000005722046	-0,0065217497758567
0,0886000022292137	-0,0065014925785363
0,0952999964356422	-0,0064815054647624
0,1019999980926514	-0,0064643304795027
0,1086999997496605	-0,0064423703588545
0,1154500022530556	-0,0064184535294771
0,1221499964594841	-0,0063922074623406
0,1288499981164932	-0,0063654542900622
0,1355500072240829	-0,0063394624739885
0,1422999948263168	-0,0063153901137412
0,1490000039339066	-0,0062835598364472
0,1556999981403351	-0,0062488121911883
0,1624000072479248	-0,0062212878838181
0,1691499948501587	-0,0061983014456928
0,1758500039577484	-0,0061756721697748
0,1825499981641769	-0,0061482894234359
0,1892500072717667	-0,0061105848290026
0,1959500014781952	-0,0060773091390729
0,2027000039815903	-0,0060408860445023
0,2093999981880188	-0,0060094604268670
0,2161000072956085	-0,0059801512397826
0,2228000015020370	-0,0059472448192537
0,2295500040054321	-0,0059044570662081
0,2362499982118607	-0,0058662984520197
0,2429500073194504	-0,0058363042771816
0,2496500015258789	-0,0058084921911359
0,2563999891281128	-0,0057762037031353
0,2630999982357025	-0,0057417461648583
0,2698000073432922	-0,0057077989913523
0,2764999866485596	-0,0056705004535615
0,2831999957561493	-0,0056307930499315
0,2899500131607056	-0,0055935797281563
0,2966499924659729	-0,0055530793033540
0,3033500015735626	-0,0055077238939703
0,3100500106811523	-0,0054630888625979
0,3167999982833862	-0,0054257540032268
0,3235000073909760	-0,0053906091488898
0,3301999866962433	-0,0053521282970905
0,3368999958038330	-0,0053098830394447
0,3436000049114227	-0,0052674561738968
0,3503499925136566	-0,0052221603691578
0,3570500016212463	-0,0051745781674981
0,3637500107288361	-0,0051289591938257
0,3704499900341034	-0,0050826496444643
0,3772000074386597	-0,0050332257524133
0,3838999867439270	-0,0049807457253337
0,3905999958515167	-0,0049302680417895
0,3973000049591064	-0,0048848763108253
0,4040499925613403	-0,0048385504633188
0,4107500016689301	-0,0047874362207949
0,4174500107765198	-0,0047359773889184
0,4241499900817871	-0,0046826442703605
0,4308499991893768	-0,0046206535771489
0,4375999867916107	-0,0045624678023160
0,4442999958992004	-0,0045036221854389
0,4510000050067902	-0,0044391397386789
0,4577000141143799	-0,0043773148208857
0,4644500017166138	-0,0043176794424653
0,4711500108242035	-0,0042600845918059
0,4778499901294708	-0,0041960533708334
0,4845499992370605	-0,0041293376125395
0,4912999868392944	-0,0040616858750582
0,4979999959468842	-0,0039904117584229
0,5047000050544739	-0,0039174952544272
0,5113999843597412	-0,0038451715372503
0,5181000232696533	-0,0037650549784303
0,5248500108718872	-0,0036836557555944
0,5315499901771545	-0,0035986460279673
0,5382500290870666	-0,0035059871152043
0,5449500083923340	-0,0034169505815953
0,5516999959945679	-0,0033251016866416
0,5583999752998352	-0,0032255924306810
0,5651000142097473	-0,0031228347215801
0,5717999935150146	-0,0030165093485266
0,5784999728202820	-0,0029016167391092
0,5852500200271606	-0,0027799364179373
0,5919499993324280	-0,0026518707163632
0,5986499786376953	-0,0025191064924002
0,6053500175476074	-0,0023793536238372
0,6121000051498413	-0,0022295392118394
0,6187999844551086	-0,0020750209223479
0,6255000233650208	-0,0019177620997652
0,6322000026702881	-0,0017495441716164
0,6389499902725220	-0,0015707280253991
0,6456500291824341	-0,0013854257995263
0,6523500084877014	-0,0011912891641259
0,6590499877929687	-0,0009879000717774
0,6657500267028809	-0,0007769083022140
0,6725000143051147	-0,0005580889410339
0,6791999936103821	-0,0003310331376269
0,6858999729156494	-0,0000975148141151
0,6926000118255615	0,0001469157286920
0,6993499994277954	0,0003982802154496
0,7060499787330627	0,0006556492880918
0,7127500176429749	0,0009218563791364
0,7194499969482422	0,0011925451690331
0,7261999845504761	0,0014728552196175
0,7329000234603882	0,0017564545851201
0,7396000027656555	0,0020470744930208
0,7462999820709229	0,0023428082931787
0,7530000209808350	0,0026436997577548
0,7597500085830688	0,0029548767488450
0,7664499878883362	0,0032645179890096
0,7731500267982483	0,0035847346298397
0,7798500061035156	0,0039079426787794
0,7865999937057495	0,0042375773191452
0,7932999730110168	0,0045673460699618
0,8000000119209290	0,0049034678377211
