# Supplementary material for: Increasing polymer molecular weight enables low-donor-content, efficient and scalable semi-transparent organic solar cells
Source: J Mater Chem A Mater. 2026 Jan 27;14(22):13688–706. doi: 10.1039/d5ta07234d (PMC12937936; doi:10.1039/d5ta07234d)
Supplement: TA-014-D5TA07234D-s001 [file TA-014-D5TA07234D-s001.zip › Datasets for Figures and tables/Figure_5/OPAQUE/175nm/MMR.241023.O4_L7.L.07.txt]

-0,2000000029802322	-0,0049066469073296
-0,1932999938726425	-0,0048861606046557
-0,1865999996662140	-0,0048633506521583
-0,1798499971628189	-0,0048418613150716
-0,1731500029563904	-0,0048223873600364
-0,1664499938488007	-0,0048004565760493
-0,1597499996423721	-0,0047785639762878
-0,1529999971389771	-0,0047555011697114
-0,1463000029325485	-0,0047378879971802
-0,1395999938249588	-0,0047215032391250
-0,1328999996185303	-0,0047021834179759
-0,1261499971151352	-0,0046829469501972
-0,1194500029087067	-0,0046604354865849
-0,1127500012516975	-0,0046370020136237
-0,1060499995946884	-0,0046194219030440
-0,0993499979376793	-0,0046015828847885
-0,0926000028848648	-0,0045774951577187
-0,0859000012278557	-0,0045544472523034
-0,0791999995708466	-0,0045312768779695
-0,0724999979138374	-0,0045065260492265
-0,0657500028610229	-0,0044828625395894
-0,0590500012040138	-0,0044611310586333
-0,0523499995470047	-0,0044387034140527
-0,0456500016152859	-0,0044147511944175
-0,0389499999582767	-0,0043899891898036
-0,0322000011801720	-0,0043634627945721
-0,0254999995231628	-0,0043362937867641
-0,0187999997287989	-0,0043121539056301
-0,0120999999344349	-0,0042878608219326
-0,0053500002250075	-0,0042612212710083
0,0013500000350177	-0,0042349970899522
0,0080500002950430	-0,0042130090296268
0,0147500000894070	-0,0041844579391181
0,0215000007301569	-0,0041540344245732
0,0282000005245209	-0,0041282153688371
0,0348999984562397	-0,0041015814058483
0,0416000001132488	-0,0040742852725089
0,0483000017702579	-0,0040467134676874
0,0550500005483627	-0,0040164338424802
0,0617499984800816	-0,0039900634437799
0,0684499964118004	-0,0039644450880587
0,0751499980688095	-0,0039349421858788
0,0819000005722046	-0,0039053941145539
0,0886000022292137	-0,0038749943487346
0,0952999964356422	-0,0038443631492555
0,1019999980926514	-0,0038172225467861
0,1086999997496605	-0,0037886274512857
0,1154500022530556	-0,0037586838006973
0,1221499964594841	-0,0037253049667925
0,1288499981164932	-0,0036932253278792
0,1355500072240829	-0,0036641166079789
0,1422999948263168	-0,0036333750467747
0,1490000039339066	-0,0036042090505362
0,1556999981403351	-0,0035763171035796
0,1624000072479248	-0,0035418989136815
0,1691499948501587	-0,0035061251837760
0,1758500039577484	-0,0034765391610563
0,1825499981641769	-0,0034419836010784
0,1892500072717667	-0,0034047754015774
0,1959500014781952	-0,0033730976283550
0,2027000039815903	-0,0033421893604100
0,2093999981880188	-0,0033110727090389
0,2161000072956085	-0,0032775658182800
0,2228000015020370	-0,0032402116339654
0,2295500040054321	-0,0032036041375250
0,2362499982118607	-0,0031665570568293
0,2429500073194504	-0,0031309847254306
0,2496500015258789	-0,0030979225412011
0,2563999891281128	-0,0030553105752915
0,2630999982357025	-0,0030215755105019
0,2698000073432922	-0,0029868478886783
0,2764999866485596	-0,0029490564484149
0,2831999957561493	-0,0029159854166210
0,2899500131607056	-0,0028791858348995
0,2966499924659729	-0,0028407813515514
0,3033500015735626	-0,0027976862620562
0,3100500106811523	-0,0027546288911253
0,3167999982833862	-0,0027142288163304
0,3235000073909760	-0,0026794632431120
0,3301999866962433	-0,0026416298933327
0,3368999958038330	-0,0026014102622867
0,3436000049114227	-0,0025628078728914
0,3503499925136566	-0,0025216371286660
0,3570500016212463	-0,0024809499736875
0,3637500107288361	-0,0024392532650381
0,3704499900341034	-0,0024021589197218
0,3772000074386597	-0,0023551865015179
0,3838999867439270	-0,0023124553263187
0,3905999958515167	-0,0022693087812513
0,3973000049591064	-0,0022250295151025
0,4040499925613403	-0,0021748344879597
0,4107500016689301	-0,0021296311169863
0,4174500107765198	-0,0020873814355582
0,4241499900817871	-0,0020463829860091
0,4308499991893768	-0,0020006888080388
0,4375999867916107	-0,0019567415583879
0,4442999958992004	-0,0019016740843654
0,4510000050067902	-0,0018506274791434
0,4577000141143799	-0,0017942843260244
0,4644500017166138	-0,0017491854960099
0,4711500108242035	-0,0016881860792637
0,4778499901294708	-0,0016365494811907
0,4845499992370605	-0,0015905477339402
0,4912999868392944	-0,0015423711156473
0,4979999959468842	-0,0014799976488575
0,5047000050544739	-0,0014250288950279
0,5113999843597412	-0,0013691043714061
0,5181000232696533	-0,0013040847843513
0,5248500108718872	-0,0012491533998400
0,5315499901771545	-0,0011872255709022
0,5382500290870666	-0,0011279487516731
0,5449500083923340	-0,0010642483830452
0,5516999959945679	-0,0009942753240466
0,5583999752998352	-0,0009268187568523
0,5651000142097473	-0,0008619918371551
0,5717999935150146	-0,0007923158118501
0,5784999728202820	-0,0007173789199442
0,5852500200271606	-0,0006459479918703
0,5919499993324280	-0,0005760387866758
0,5986499786376953	-0,0004884278168902
0,6053500175476074	-0,0004183822602499
0,6121000051498413	-0,0003344506258145
0,6187999844551086	-0,0002492158964742
0,6255000233650208	-0,0001705936010694
0,6322000026702881	-0,0000841389337438
0,6389499902725220	0,0000002440833100
0,6456500291824341	0,0000860409782035
0,6523500084877014	0,0001986244315049
0,6590499877929687	0,0002728820836637
0,6657500267028809	0,0004147416620981
0,6725000143051147	0,0005231752293184
0,6791999936103821	0,0006083603366278
0,6858999729156494	0,0007018813630566
0,6926000118255615	0,0008132062503137
0,6993499994277954	0,0009169906261377
0,7060499787330627	0,0010230387561023
0,7127500176429749	0,0011357009643689
0,7194499969482422	0,0012332744663581
0,7261999845504761	0,0013422616757452
0,7329000234603882	0,0014453371986747
0,7396000027656555	0,0015584208304062
0,7462999820709229	0,0016780539881438
0,7530000209808350	0,0018086466006935
0,7597500085830688	0,0019399372395128
0,7664499878883362	0,0020769736729562
0,7731500267982483	0,0021834999788553
0,7798500061035156	0,0023022284731269
0,7865999937057495	0,0024218610487878
0,7932999730110168	0,0025408721994609
0,8000000119209290	0,0026504194829613
