# Supplementary material for: Increasing polymer molecular weight enables low-donor-content, efficient and scalable semi-transparent organic solar cells
Source: J Mater Chem A Mater. 2026 Jan 27;14(22):13688–706. doi: 10.1039/d5ta07234d (PMC12937936; doi:10.1039/d5ta07234d)
Supplement: TA-014-D5TA07234D-s001 [file TA-014-D5TA07234D-s001.zip › Datasets for Figures and tables/Figure_5/OPAQUE/175nm/MMR.241023.O4_R1.R.01.txt]

-0,2000000029802322	-0,0072203874588013
-0,1932999938726425	-0,0072071873582900
-0,1865999996662140	-0,0071902624331415
-0,1798499971628189	-0,0071761733852327
-0,1731500029563904	-0,0071597592905164
-0,1664499938488007	-0,0071538379415870
-0,1597499996423721	-0,0071494686417282
-0,1529999971389771	-0,0071386666968465
-0,1463000029325485	-0,0071198944933712
-0,1395999938249588	-0,0071045821532607
-0,1328999996185303	-0,0070955818518996
-0,1261499971151352	-0,0070794974453747
-0,1194500029087067	-0,0070694801397622
-0,1127500012516975	-0,0070622428320348
-0,1060499995946884	-0,0070521952584386
-0,0993499979376793	-0,0070433607324958
-0,0926000028848648	-0,0070352442562580
-0,0859000012278557	-0,0070218848995864
-0,0791999995708466	-0,0070055196993053
-0,0724999979138374	-0,0069870692677796
-0,0657500028610229	-0,0069760251790285
-0,0590500012040138	-0,0069621358998120
-0,0523499995470047	-0,0069419601932168
-0,0456500016152859	-0,0069235255941749
-0,0389499999582767	-0,0069163553416729
-0,0322000011801720	-0,0069057000800967
-0,0254999995231628	-0,0068881018087268
-0,0187999997287989	-0,0068704867735505
-0,0120999999344349	-0,0068501317873597
-0,0053500002250075	-0,0068273334763944
0,0013500000350177	-0,0068135578185320
0,0080500002950430	-0,0067998608574271
0,0147500000894070	-0,0067780786193907
0,0215000007301569	-0,0067558898590505
0,0282000005245209	-0,0067461300641298
0,0348999984562397	-0,0067380266264081
0,0416000001132488	-0,0067220176570117
0,0483000017702579	-0,0066985925659537
0,0550500005483627	-0,0066766324453056
0,0617499984800816	-0,0066513321362436
0,0684499964118004	-0,0066223563626409
0,0751499980688095	-0,0066044265404344
0,0819000005722046	-0,0065869679674506
0,0886000022292137	-0,0065633263438940
0,0952999964356422	-0,0065385825000703
0,1019999980926514	-0,0065116365440190
0,1086999997496605	-0,0064912321977317
0,1154500022530556	-0,0064689875580370
0,1221499964594841	-0,0064472779631615
0,1288499981164932	-0,0064253867603838
0,1355500072240829	-0,0063950056210160
0,1422999948263168	-0,0063628517091274
0,1490000039339066	-0,0063396464101970
0,1556999981403351	-0,0063143586739898
0,1624000072479248	-0,0062826089560986
0,1691499948501587	-0,0062559857033193
0,1758500039577484	-0,0062341350130737
0,1825499981641769	-0,0062102302908897
0,1892500072717667	-0,0061866468749940
0,1959500014781952	-0,0061569190584123
0,2027000039815903	-0,0061222934164107
0,2093999981880188	-0,0060844547115266
0,2161000072956085	-0,0060438574291766
0,2228000015020370	-0,0060111894272268
0,2295500040054321	-0,0059816516004503
0,2362499982118607	-0,0059491479769349
0,2429500073194504	-0,0059131868183613
0,2496500015258789	-0,0058721001259983
0,2563999891281128	-0,0058342320844531
0,2630999982357025	-0,0057993573136628
0,2698000073432922	-0,0057676495052874
0,2764999866485596	-0,0057369959540665
0,2831999957561493	-0,0057041994296014
0,2899500131607056	-0,0056641413830221
0,2966499924659729	-0,0056236642412841
0,3033500015735626	-0,0055817947722971
0,3100500106811523	-0,0055384566076100
0,3167999982833862	-0,0054995315149426
0,3235000073909760	-0,0054585766047239
0,3301999866962433	-0,0054192100651562
0,3368999958038330	-0,0053773568943143
0,3436000049114227	-0,0053335390985012
0,3503499925136566	-0,0052893161773682
0,3570500016212463	-0,0052411272190511
0,3637500107288361	-0,0051940372213721
0,3704499900341034	-0,0051439157687128
0,3772000074386597	-0,0050949519500136
0,3838999867439270	-0,0050469301640987
0,3905999958515167	-0,0049971006810665
0,3973000049591064	-0,0049450099468231
0,4040499925613403	-0,0048910584300756
0,4107500016689301	-0,0048366812989116
0,4174500107765198	-0,0047786235809326
0,4241499900817871	-0,0047181150875986
0,4308499991893768	-0,0046625635586679
0,4375999867916107	-0,0046073347330093
0,4442999958992004	-0,0045509054325521
0,4510000050067902	-0,0044909999705851
0,4577000141143799	-0,0044252877123654
0,4644500017166138	-0,0043551623821259
0,4711500108242035	-0,0042915726080537
0,4778499901294708	-0,0042279479093850
0,4845499992370605	-0,0041606319136918
0,4912999868392944	-0,0040901652537286
0,4979999959468842	-0,0040167057886720
0,5047000050544739	-0,0039360802620649
0,5113999843597412	-0,0038553816266358
0,5181000232696533	-0,0037736764643341
0,5248500108718872	-0,0036903384607285
0,5315499901771545	-0,0036021589767188
0,5382500290870666	-0,0035089987795800
0,5449500083923340	-0,0034116492606699
0,5516999959945679	-0,0033113791141659
0,5583999752998352	-0,0032062209211290
0,5651000142097473	-0,0030982242897153
0,5717999935150146	-0,0029840888455510
0,5784999728202820	-0,0028619728982449
0,5852500200271606	-0,0027367926668376
0,5919499993324280	-0,0026056428905576
0,5986499786376953	-0,0024685484822839
0,6053500175476074	-0,0023248780053109
0,6121000051498413	-0,0021689280401915
0,6187999844551086	-0,0020090523175895
0,6255000233650208	-0,0018461106810719
0,6322000026702881	-0,0016735261306167
0,6389499902725220	-0,0014902121620253
0,6456500291824341	-0,0013021251652390
0,6523500084877014	-0,0011042732512578
0,6590499877929687	-0,0009001424768940
0,6657500267028809	-0,0006879609427415
0,6725000143051147	-0,0004667066677939
0,6791999936103821	-0,0002372276794631
0,6858999729156494	-0,0000000102284030
0,6926000118255615	0,0002412855683360
0,6993499994277954	0,0004943315288983
0,7060499787330627	0,0007515158504248
0,7127500176429749	0,0010164038976654
0,7194499969482422	0,0012855917448178
0,7261999845504761	0,0015640727942809
0,7329000234603882	0,0018456688849255
0,7396000027656555	0,0021338555961847
0,7462999820709229	0,0024264415260404
0,7530000209808350	0,0027245883829892
0,7597500085830688	0,0030311662703753
0,7664499878883362	0,0033387511502951
0,7731500267982483	0,0036531556397676
0,7798500061035156	0,0039700530469418
0,7865999937057495	0,0042947153560817
0,7932999730110168	0,0046202433295548
0,8000000119209290	0,0049514276906848
