# Supplementary material for: Increasing polymer molecular weight enables low-donor-content, efficient and scalable semi-transparent organic solar cells
Source: J Mater Chem A Mater. 2026 Jan 27;14(22):13688–706. doi: 10.1039/d5ta07234d (PMC12937936; doi:10.1039/d5ta07234d)
Supplement: TA-014-D5TA07234D-s001 [file TA-014-D5TA07234D-s001.zip › Datasets for Figures and tables/Figure_5/OPAQUE/175nm/MMR.241023.O4_R3.R.03.txt]

-0,2000000029802322	-0,0027457231190056
-0,1932999938726425	-0,0027421370614320
-0,1865999996662140	-0,0027377430815250
-0,1798499971628189	-0,0027337775100023
-0,1731500029563904	-0,0027314948383719
-0,1664499938488007	-0,0027288936544210
-0,1597499996423721	-0,0027254170272499
-0,1529999971389771	-0,0027213760185987
-0,1463000029325485	-0,0027161154430360
-0,1395999938249588	-0,0027116830460727
-0,1328999996185303	-0,0027086632326245
-0,1261499971151352	-0,0027028596960008
-0,1194500029087067	-0,0026970775797963
-0,1127500012516975	-0,0026943744160235
-0,1060499995946884	-0,0026908994186670
-0,0993499979376793	-0,0026870884466916
-0,0926000028848648	-0,0026832181029022
-0,0859000012278557	-0,0026766110677272
-0,0791999995708466	-0,0026713591068983
-0,0724999979138374	-0,0026672645471990
-0,0657500028610229	-0,0026634230744094
-0,0590500012040138	-0,0026601620484143
-0,0523499995470047	-0,0026531801559031
-0,0456500016152859	-0,0026448902208358
-0,0389499999582767	-0,0026390159036964
-0,0322000011801720	-0,0026346393860877
-0,0254999995231628	-0,0026295236311853
-0,0187999997287989	-0,0026229228824377
-0,0120999999344349	-0,0026131526101381
-0,0053500002250075	-0,0026069132145494
0,0013500000350177	-0,0026021683588624
0,0080500002950430	-0,0025950439739972
0,0147500000894070	-0,0025888781528920
0,0215000007301569	-0,0025836152490228
0,0282000005245209	-0,0025778657291085
0,0348999984562397	-0,0025726964231580
0,0416000001132488	-0,0025654197670519
0,0483000017702579	-0,0025560974609107
0,0550500005483627	-0,0025470978580415
0,0617499984800816	-0,0025396300479770
0,0684499964118004	-0,0025338497944176
0,0751499980688095	-0,0025283242575824
0,0819000005722046	-0,0025187567807734
0,0886000022292137	-0,0025078754406422
0,0952999964356422	-0,0024992921389639
0,1019999980926514	-0,0024938490241766
0,1086999997496605	-0,0024891155771911
0,1154500022530556	-0,0024787874426693
0,1221499964594841	-0,0024708828423172
0,1288499981164932	-0,0024601873010397
0,1355500072240829	-0,0024476021062583
0,1422999948263168	-0,0024381291586906
0,1490000039339066	-0,0024284615647048
0,1556999981403351	-0,0024194165598601
0,1624000072479248	-0,0024110735394061
0,1691499948501587	-0,0024011358618736
0,1758500039577484	-0,0023901241365820
0,1825499981641769	-0,0023801361676306
0,1892500072717667	-0,0023698008153588
0,1959500014781952	-0,0023565867450088
0,2027000039815903	-0,0023451803717762
0,2093999981880188	-0,0023356047458947
0,2161000072956085	-0,0023228260688484
0,2228000015020370	-0,0023082005791366
0,2295500040054321	-0,0022948693949729
0,2362499982118607	-0,0022840274032205
0,2429500073194504	-0,0022728671319783
0,2496500015258789	-0,0022605785634369
0,2563999891281128	-0,0022480881307274
0,2630999982357025	-0,0022353972308338
0,2698000073432922	-0,0022216795478016
0,2764999866485596	-0,0022091951686889
0,2831999957561493	-0,0021954774856567
0,2899500131607056	-0,0021813120692968
0,2966499924659729	-0,0021661806385964
0,3033500015735626	-0,0021503684110940
0,3100500106811523	-0,0021350884344429
0,3167999982833862	-0,0021225088275969
0,3235000073909760	-0,0021083536557853
0,3301999866962433	-0,0020943046547472
0,3368999958038330	-0,0020793713629246
0,3436000049114227	-0,0020620313007385
0,3503499925136566	-0,0020451301243156
0,3570500016212463	-0,0020281590986997
0,3637500107288361	-0,0020114018116146
0,3704499900341034	-0,0019941993523389
0,3772000074386597	-0,0019776974804699
0,3838999867439270	-0,0019619085360318
0,3905999958515167	-0,0019462091149762
0,3973000049591064	-0,0019287781324238
0,4040499925613403	-0,0019085578387603
0,4107500016689301	-0,0018892496591434
0,4174500107765198	-0,0018720533698797
0,4241499900817871	-0,0018527035135776
0,4308499991893768	-0,0018322491087019
0,4375999867916107	-0,0018122995970771
0,4442999958992004	-0,0017924949061126
0,4510000050067902	-0,0017730742692947
0,4577000141143799	-0,0017517122905701
0,4644500017166138	-0,0017290944233537
0,4711500108242035	-0,0017055505886674
0,4778499901294708	-0,0016812175745144
0,4845499992370605	-0,0016578437061980
0,4912999868392944	-0,0016349318902940
0,4979999959468842	-0,0016117449849844
0,5047000050544739	-0,0015872106887400
0,5113999843597412	-0,0015616870950907
0,5181000232696533	-0,0015343142440543
0,5248500108718872	-0,0015070020454004
0,5315499901771545	-0,0014792346628383
0,5382500290870666	-0,0014498033560812
0,5449500083923340	-0,0014198450371623
0,5516999959945679	-0,0013882055645809
0,5583999752998352	-0,0013541500084102
0,5651000142097473	-0,0013177953660488
0,5717999935150146	-0,0012801870470867
0,5784999728202820	-0,0012420640559867
0,5852500200271606	-0,0012025329051539
0,5919499993324280	-0,0011596336262301
0,5986499786376953	-0,0011132847284898
0,6053500175476074	-0,0010651883203536
0,6121000051498413	-0,0010132880415767
0,6187999844551086	-0,0009591093403287
0,6255000233650208	-0,0009004371240735
0,6322000026702881	-0,0008378272177652
0,6389499902725220	-0,0007704903837293
0,6456500291824341	-0,0006990331457928
0,6523500084877014	-0,0006217772024684
0,6590499877929687	-0,0005399766378105
0,6657500267028809	-0,0004526232951321
0,6725000143051147	-0,0003589490952436
0,6791999936103821	-0,0002595304977149
0,6858999729156494	-0,0001547079009470
0,6926000118255615	-0,0000433381646872
0,6993499994277954	0,0000744244025555
0,7060499787330627	0,0001989227312151
0,7127500176429749	0,0003295244823676
0,7194499969482422	0,0004653468786273
0,7261999845504761	0,0006084451451898
0,7329000234603882	0,0007557896897197
0,7396000027656555	0,0009094509296119
0,7462999820709229	0,0010693977819756
0,7530000209808350	0,0012331920443103
0,7597500085830688	0,0014037579530850
0,7664499878883362	0,0015775081701577
0,7731500267982483	0,0017572230426595
0,7798500061035156	0,0019406204810366
0,7865999937057495	0,0021303342655301
0,7932999730110168	0,0023224090691656
0,8000000119209290	0,0025195379275829
