# Supplementary material for: Increasing polymer molecular weight enables low-donor-content, efficient and scalable semi-transparent organic solar cells
Source: J Mater Chem A Mater. 2026 Jan 27;14(22):13688–706. doi: 10.1039/d5ta07234d (PMC12937936; doi:10.1039/d5ta07234d)
Supplement: TA-014-D5TA07234D-s001 [file TA-014-D5TA07234D-s001.zip › Datasets for Figures and tables/Figure_5/OPAQUE/175nm/MMR.241023.O4_R4.R.04.txt]

-0,2000000029802322	-0,0019574519246817
-0,1932999938726425	-0,0019554386381060
-0,1865999996662140	-0,0019523685332388
-0,1798499971628189	-0,0019467187812552
-0,1731500029563904	-0,0019433207344264
-0,1664499938488007	-0,0019390592351556
-0,1597499996423721	-0,0019310903735459
-0,1529999971389771	-0,0019269583281130
-0,1463000029325485	-0,0019268577452749
-0,1395999938249588	-0,0019256257219240
-0,1328999996185303	-0,0019239324610680
-0,1261499971151352	-0,0019207486184314
-0,1194500029087067	-0,0019162765238434
-0,1127500012516975	-0,0019120163051412
-0,1060499995946884	-0,0019073839066550
-0,0993499979376793	-0,0019048782996833
-0,0926000028848648	-0,0019011129625142
-0,0859000012278557	-0,0018957365537062
-0,0791999995708466	-0,0018902746960521
-0,0724999979138374	-0,0018863113364205
-0,0657500028610229	-0,0018836475210264
-0,0590500012040138	-0,0018811867339537
-0,0523499995470047	-0,0018786849686876
-0,0456500016152859	-0,0018735438352451
-0,0389499999582767	-0,0018680481007323
-0,0322000011801720	-0,0018629138357937
-0,0254999995231628	-0,0018589906394482
-0,0187999997287989	-0,0018541238969192
-0,0120999999344349	-0,0018469128990546
-0,0053500002250075	-0,0018413000507280
0,0013500000350177	-0,0018382265698165
0,0080500002950430	-0,0018334479536861
0,0147500000894070	-0,0018287929706275
0,0215000007301569	-0,0018246803665534
0,0282000005245209	-0,0018190237460658
0,0348999984562397	-0,0018125430215150
0,0416000001132488	-0,0018067775527015
0,0483000017702579	-0,0018006232567132
0,0550500005483627	-0,0017921758117154
0,0617499984800816	-0,0017847905401140
0,0684499964118004	-0,0017820021603256
0,0751499980688095	-0,0017794398590922
0,0819000005722046	-0,0017741282936186
0,0886000022292137	-0,0017690334934741
0,0952999964356422	-0,0017633392708376
0,1019999980926514	-0,0017552152276039
0,1086999997496605	-0,0017471369355917
0,1154500022530556	-0,0017397627234459
0,1221499964594841	-0,0017334483563900
0,1288499981164932	-0,0017255606362596
0,1355500072240829	-0,0017181428847834
0,1422999948263168	-0,0017120356205851
0,1490000039339066	-0,0017068374436349
0,1556999981403351	-0,0017003496177495
0,1624000072479248	-0,0016928681870922
0,1691499948501587	-0,0016847477527335
0,1758500039577484	-0,0016758972778916
0,1825499981641769	-0,0016679256223142
0,1892500072717667	-0,0016599360387772
0,1959500014781952	-0,0016515180468559
0,2027000039815903	-0,0016443383647129
0,2093999981880188	-0,0016362434253097
0,2161000072956085	-0,0016260521952063
0,2228000015020370	-0,0016179832164198
0,2295500040054321	-0,0016110577853397
0,2362499982118607	-0,0016029354883358
0,2429500073194504	-0,0015949829248711
0,2496500015258789	-0,0015860886778682
0,2563999891281128	-0,0015754271298647
0,2630999982357025	-0,0015658193733543
0,2698000073432922	-0,0015570824034512
0,2764999866485596	-0,0015468075871468
0,2831999957561493	-0,0015360665274784
0,2899500131607056	-0,0015270051080734
0,2966499924659729	-0,0015191325219348
0,3033500015735626	-0,0015102152246982
0,3100500106811523	-0,0014996477402747
0,3167999982833862	-0,0014889575541019
0,3235000073909760	-0,0014782604994252
0,3301999866962433	-0,0014669344527647
0,3368999958038330	-0,0014559836126864
0,3436000049114227	-0,0014462922699749
0,3503499925136566	-0,0014351431746036
0,3570500016212463	-0,0014212914975360
0,3637500107288361	-0,0014088447205722
0,3704499900341034	-0,0013991604791954
0,3772000074386597	-0,0013890123227611
0,3838999867439270	-0,0013776335399598
0,3905999958515167	-0,0013657737290487
0,3973000049591064	-0,0013534151948988
0,4040499925613403	-0,0013398798182607
0,4107500016689301	-0,0013257040409371
0,4174500107765198	-0,0013126954436302
0,4241499900817871	-0,0012991185067222
0,4308499991893768	-0,0012853773077950
0,4375999867916107	-0,0012720669619739
0,4442999958992004	-0,0012597066815943
0,4510000050067902	-0,0012465629260987
0,4577000141143799	-0,0012324365088716
0,4644500017166138	-0,0012174148578197
0,4711500108242035	-0,0012035161489621
0,4778499901294708	-0,0011877298820764
0,4845499992370605	-0,0011710955295712
0,4912999868392944	-0,0011550540803000
0,4979999959468842	-0,0011388027342036
0,5047000050544739	-0,0011215546401218
0,5113999843597412	-0,0011039712699130
0,5181000232696533	-0,0010867803357542
0,5248500108718872	-0,0010697364341468
0,5315499901771545	-0,0010513202287257
0,5382500290870666	-0,0010312835220248
0,5449500083923340	-0,0010105620604008
0,5516999959945679	-0,0009878696873784
0,5583999752998352	-0,0009658855269663
0,5651000142097473	-0,0009431848302484
0,5717999935150146	-0,0009193244623020
0,5784999728202820	-0,0008933087810874
0,5852500200271606	-0,0008666735375300
0,5919499993324280	-0,0008392504532821
0,5986499786376953	-0,0008102196152322
0,6053500175476074	-0,0007784642511979
0,6121000051498413	-0,0007447028183378
0,6187999844551086	-0,0007083537057042
0,6255000233650208	-0,0006693773320876
0,6322000026702881	-0,0006275805644691
0,6389499902725220	-0,0005826993146911
0,6456500291824341	-0,0005356186302379
0,6523500084877014	-0,0004840800247621
0,6590499877929687	-0,0004281911533326
0,6657500267028809	-0,0003683747490868
0,6725000143051147	-0,0003039499570150
0,6791999936103821	-0,0002351519215154
0,6858999729156494	-0,0001619093964109
0,6926000118255615	-0,0000834587190184
0,6993499994277954	0,0000023641230200
0,7060499787330627	0,0000922556937439
0,7127500176429749	0,0001876826427178
0,7194499969482422	0,0002872060285881
0,7261999845504761	0,0003928879450541
0,7329000234603882	0,0005027272854932
0,7396000027656555	0,0006182337529026
0,7462999820709229	0,0007377972360700
0,7530000209808350	0,0008621162269264
0,7597500085830688	0,0009924229234457
0,7664499878883362	0,0011265935609117
0,7731500267982483	0,0012651234865189
0,7798500061035156	0,0014071197947487
0,7865999937057495	0,0015548433875665
0,7932999730110168	0,0017047459259629
0,8000000119209290	0,0018589282408357
