# Supplementary material for: Increasing polymer molecular weight enables low-donor-content, efficient and scalable semi-transparent organic solar cells
Source: J Mater Chem A Mater. 2026 Jan 27;14(22):13688–706. doi: 10.1039/d5ta07234d (PMC12937936; doi:10.1039/d5ta07234d)
Supplement: TA-014-D5TA07234D-s001 [file TA-014-D5TA07234D-s001.zip › Datasets for Figures and tables/Figure_5/OPAQUE/175nm/MMR.241023.O4_R5.R.05.txt]

-0,2000000029802322	-0,0037134736776352
-0,1932999938726425	-0,0036993224639446
-0,1865999996662140	-0,0036908120382577
-0,1798499971628189	-0,0036883195862174
-0,1731500029563904	-0,0036893277429044
-0,1664499938488007	-0,0036878285463899
-0,1597499996423721	-0,0036821528337896
-0,1529999971389771	-0,0036761765368283
-0,1463000029325485	-0,0036687348037958
-0,1395999938249588	-0,0036620625760406
-0,1328999996185303	-0,0036576366983354
-0,1261499971151352	-0,0036487411707640
-0,1194500029087067	-0,0036368411965668
-0,1127500012516975	-0,0036292364820838
-0,1060499995946884	-0,0036219265311956
-0,0993499979376793	-0,0036146156489849
-0,0926000028848648	-0,0036093175876886
-0,0859000012278557	-0,0036034747026861
-0,0791999995708466	-0,0035951896570623
-0,0724999979138374	-0,0035864314995706
-0,0657500028610229	-0,0035756709985435
-0,0590500012040138	-0,0035657596308738
-0,0523499995470047	-0,0035552408080548
-0,0456500016152859	-0,0035438472405076
-0,0389499999582767	-0,0035349484533072
-0,0322000011801720	-0,0035261339507997
-0,0254999995231628	-0,0035157834645361
-0,0187999997287989	-0,0035046385601163
-0,0120999999344349	-0,0034940985497087
-0,0053500002250075	-0,0034865131601691
0,0013500000350177	-0,0034811566583812
0,0080500002950430	-0,0034716140944511
0,0147500000894070	-0,0034618393983692
0,0215000007301569	-0,0034503135830164
0,0282000005245209	-0,0034406867343932
0,0348999984562397	-0,0034304503351450
0,0416000001132488	-0,0034185615368187
0,0483000017702579	-0,0034049374517053
0,0550500005483627	-0,0033893347717822
0,0617499984800816	-0,0033780911471695
0,0684499964118004	-0,0033671287819743
0,0751499980688095	-0,0033570306841284
0,0819000005722046	-0,0033458042889833
0,0886000022292137	-0,0033324062824249
0,0952999964356422	-0,0033178394660354
0,1019999980926514	-0,0033061907161027
0,1086999997496605	-0,0032938856165856
0,1154500022530556	-0,0032799898181111
0,1221499964594841	-0,0032631810754538
0,1288499981164932	-0,0032469790894538
0,1355500072240829	-0,0032347226515412
0,1422999948263168	-0,0032172787468880
0,1490000039339066	-0,0032005060929805
0,1556999981403351	-0,0031878047157079
0,1624000072479248	-0,0031744518782943
0,1691499948501587	-0,0031628520227969
0,1758500039577484	-0,0031508428510278
0,1825499981641769	-0,0031358159612864
0,1892500072717667	-0,0031181762460619
0,1959500014781952	-0,0031009186059237
0,2027000039815903	-0,0030824493151158
0,2093999981880188	-0,0030651518609375
0,2161000072956085	-0,0030470511410385
0,2228000015020370	-0,0030300910584629
0,2295500040054321	-0,0030150103848428
0,2362499982118607	-0,0029996044468135
0,2429500073194504	-0,0029832790605724
0,2496500015258789	-0,0029657441191375
0,2563999891281128	-0,0029464541003108
0,2630999982357025	-0,0029269468504936
0,2698000073432922	-0,0029086533468217
0,2764999866485596	-0,0028892210684717
0,2831999957561493	-0,0028709867037833
0,2899500131607056	-0,0028503297362477
0,2966499924659729	-0,0028276934754103
0,3033500015735626	-0,0028067450039089
0,3100500106811523	-0,0027870407793671
0,3167999982833862	-0,0027669037226588
0,3235000073909760	-0,0027489771600813
0,3301999866962433	-0,0027300613000989
0,3368999958038330	-0,0027082117740065
0,3436000049114227	-0,0026863988023251
0,3503499925136566	-0,0026643185410649
0,3570500016212463	-0,0026404638774693
0,3637500107288361	-0,0026170497294515
0,3704499900341034	-0,0025928243994713
0,3772000074386597	-0,0025696787051857
0,3838999867439270	-0,0025466997176409
0,3905999958515167	-0,0025222022086382
0,3973000049591064	-0,0024991419631988
0,4040499925613403	-0,0024776100181043
0,4107500016689301	-0,0024547686334699
0,4174500107765198	-0,0024284510873258
0,4241499900817871	-0,0024022711440921
0,4308499991893768	-0,0023744029458612
0,4375999867916107	-0,0023467307910323
0,4442999958992004	-0,0023175422102213
0,4510000050067902	-0,0022881419863552
0,4577000141143799	-0,0022591829765588
0,4644500017166138	-0,0022292416542768
0,4711500108242035	-0,0021982328034937
0,4778499901294708	-0,0021687031257898
0,4845499992370605	-0,0021392789203674
0,4912999868392944	-0,0021066679619253
0,4979999959468842	-0,0020730432588607
0,5047000050544739	-0,0020374923478812
0,5113999843597412	-0,0020026329439133
0,5181000232696533	-0,0019665642175823
0,5248500108718872	-0,0019293781369925
0,5315499901771545	-0,0018899887800217
0,5382500290870666	-0,0018479257123545
0,5449500083923340	-0,0018042274750769
0,5516999959945679	-0,0017605085158721
0,5583999752998352	-0,0017154500819743
0,5651000142097473	-0,0016670874319971
0,5717999935150146	-0,0016168258152902
0,5784999728202820	-0,0015636230818927
0,5852500200271606	-0,0015072418609634
0,5919499993324280	-0,0014480510726571
0,5986499786376953	-0,0013844165951014
0,6053500175476074	-0,0013160363305360
0,6121000051498413	-0,0012445393949747
0,6187999844551086	-0,0011689467355609
0,6255000233650208	-0,0010895960731432
0,6322000026702881	-0,0010046664392576
0,6389499902725220	-0,0009126986842602
0,6456500291824341	-0,0008157276315615
0,6523500084877014	-0,0007121487869881
0,6590499877929687	-0,0006034488324076
0,6657500267028809	-0,0004880638152827
0,6725000143051147	-0,0003641174989752
0,6791999936103821	-0,0002346048568143
0,6858999729156494	-0,0000989465188468
0,6926000118255615	0,0000414876412833
0,6993499994277954	0,0001950257283170
0,7060499787330627	0,0003506294451654
0,7127500176429749	0,0005140411085449
0,7194499969482422	0,0006821334827691
0,7261999845504761	0,0008591451914981
0,7329000234603882	0,0010402196785435
0,7396000027656555	0,0012288800207898
0,7462999820709229	0,0014213296817616
0,7530000209808350	0,0016189861344174
0,7597500085830688	0,0018246100516990
0,7664499878883362	0,0020321696065366
0,7731500267982483	0,0022457602899522
0,7798500061035156	0,0024637600872666
0,7865999937057495	0,0026884570252150
0,7932999730110168	0,0029142857529223
0,8000000119209290	0,0031458761077374
