# Supplementary material for: Increasing polymer molecular weight enables low-donor-content, efficient and scalable semi-transparent organic solar cells
Source: J Mater Chem A Mater. 2026 Jan 27;14(22):13688–706. doi: 10.1039/d5ta07234d (PMC12937936; doi:10.1039/d5ta07234d)
Supplement: TA-014-D5TA07234D-s001 [file TA-014-D5TA07234D-s001.zip › Datasets for Figures and tables/Figure_5/OPAQUE/175nm/MMR.241023.O4_R9.R.09.txt]

-0,2000000029802322	-0,0244340971112251
-0,1932999938726425	-0,0243506878614426
-0,1865999996662140	-0,0242884512990713
-0,1798499971628189	-0,0242407657206059
-0,1731500029563904	-0,0241716355085373
-0,1664499938488007	-0,0241161230951548
-0,1597499996423721	-0,0240465253591537
-0,1529999971389771	-0,0239542126655579
-0,1463000029325485	-0,0238726809620857
-0,1395999938249588	-0,0237897690385580
-0,1328999996185303	-0,0236879847943783
-0,1261499971151352	-0,0236079096794128
-0,1194500029087067	-0,0235469974577427
-0,1127500012516975	-0,0234861131757498
-0,1060499995946884	-0,0234253238886595
-0,0993499979376793	-0,0233559105545282
-0,0926000028848648	-0,0232701245695353
-0,0859000012278557	-0,0231706332415342
-0,0791999995708466	-0,0230669267475605
-0,0724999979138374	-0,0229945145547390
-0,0657500028610229	-0,0229117926210165
-0,0590500012040138	-0,0228083916008472
-0,0523499995470047	-0,0226788315922022
-0,0456500016152859	-0,0225746706128120
-0,0389499999582767	-0,0224990062415600
-0,0322000011801720	-0,0224381871521473
-0,0254999995231628	-0,0223485380411148
-0,0187999997287989	-0,0222420934587717
-0,0120999999344349	-0,0221299473196268
-0,0053500002250075	-0,0220203921198845
0,0013500000350177	-0,0219204761087894
0,0080500002950430	-0,0218432750552893
0,0147500000894070	-0,0217568352818489
0,0215000007301569	-0,0216579828411341
0,0282000005245209	-0,0215459633618593
0,0348999984562397	-0,0214397553354502
0,0416000001132488	-0,0213453527539968
0,0483000017702579	-0,0212513245642185
0,0550500005483627	-0,0211535468697548
0,0617499984800816	-0,0210487749427557
0,0684499964118004	-0,0209306329488754
0,0751499980688095	-0,0208301860839128
0,0819000005722046	-0,0207220967859030
0,0886000022292137	-0,0205875709652901
0,0952999964356422	-0,0204704049974680
0,1019999980926514	-0,0203756280243397
0,1086999997496605	-0,0202722456306219
0,1154500022530556	-0,0201461911201477
0,1221499964594841	-0,0200193468481302
0,1288499981164932	-0,0199074335396290
0,1355500072240829	-0,0197836309671402
0,1422999948263168	-0,0196453034877777
0,1490000039339066	-0,0195311382412910
0,1556999981403351	-0,0194140654057264
0,1624000072479248	-0,0192876476794481
0,1691499948501587	-0,0191745329648256
0,1758500039577484	-0,0190546661615372
0,1825499981641769	-0,0189302545040846
0,1892500072717667	-0,0188006833195686
0,1959500014781952	-0,0186785086989403
0,2027000039815903	-0,0185531098395586
0,2093999981880188	-0,0184265524148941
0,2161000072956085	-0,0182814933359623
0,2228000015020370	-0,0181403495371342
0,2295500040054321	-0,0180084109306335
0,2362499982118607	-0,0178666580468416
0,2429500073194504	-0,0177152603864670
0,2496500015258789	-0,0175696220248938
0,2563999891281128	-0,0174523275345564
0,2630999982357025	-0,0173225365579128
0,2698000073432922	-0,0171940978616476
0,2764999866485596	-0,0170545317232609
0,2831999957561493	-0,0169090777635574
0,2899500131607056	-0,0167496986687183
0,2966499924659729	-0,0165886692702770
0,3033500015735626	-0,0164214819669724
0,3100500106811523	-0,0162764899432659
0,3167999982833862	-0,0161192808300257
0,3235000073909760	-0,0159618332982063
0,3301999866962433	-0,0158014334738255
0,3368999958038330	-0,0156498551368713
0,3436000049114227	-0,0154813053086400
0,3503499925136566	-0,0153182074427605
0,3570500016212463	-0,0151597289368510
0,3637500107288361	-0,0149928862228990
0,3704499900341034	-0,0148151330649853
0,3772000074386597	-0,0146328331902623
0,3838999867439270	-0,0144381010904908
0,3905999958515167	-0,0142607036978006
0,3973000049591064	-0,0140713304281235
0,4040499925613403	-0,0138691049069166
0,4107500016689301	-0,0136728016659617
0,4174500107765198	-0,0134796500205994
0,4241499900817871	-0,0132854795083404
0,4308499991893768	-0,0130808856338263
0,4375999867916107	-0,0128636015579104
0,4442999958992004	-0,0126460473984480
0,4510000050067902	-0,0124170091003180
0,4577000141143799	-0,0121894888579845
0,4644500017166138	-0,0119569348171353
0,4711500108242035	-0,0117060532793403
0,4778499901294708	-0,0114476783201098
0,4845499992370605	-0,0112029807642102
0,4912999868392944	-0,0109559670090675
0,4979999959468842	-0,0106959510594606
0,5047000050544739	-0,0104264141991735
0,5113999843597412	-0,0101544288918376
0,5181000232696533	-0,0098599502816796
0,5248500108718872	-0,0095551628619432
0,5315499901771545	-0,0092497542500496
0,5382500290870666	-0,0089295478537679
0,5449500083923340	-0,0085999360308051
0,5516999959945679	-0,0082635786384344
0,5583999752998352	-0,0079227481037378
0,5651000142097473	-0,0075757643207908
0,5717999935150146	-0,0072162640281022
0,5784999728202820	-0,0068477401509881
0,5852500200271606	-0,0064657046459615
0,5919499993324280	-0,0060658408328891
0,5986499786376953	-0,0056609697639942
0,6053500175476074	-0,0052527361549437
0,6121000051498413	-0,0048213242553174
0,6187999844551086	-0,0043862555176020
0,6255000233650208	-0,0039557605050504
0,6322000026702881	-0,0035158554092050
0,6389499902725220	-0,0030601546168327
0,6456500291824341	-0,0025973278097808
0,6523500084877014	-0,0021231262944639
0,6590499877929687	-0,0016413624398410
0,6657500267028809	-0,0011510779149830
0,6725000143051147	-0,0006518993759528
0,6791999936103821	-0,0001476113684475
0,6858999729156494	0,0003651010629255
0,6926000118255615	0,0008835655171424
0,6993499994277954	0,0014077875530347
0,7060499787330627	0,0019342773593962
0,7127500176429749	0,0024698940105736
0,7194499969482422	0,0030104645993561
0,7261999845504761	0,0035628371406347
0,7329000234603882	0,0041157593950629
0,7396000027656555	0,0046749035827816
0,7462999820709229	0,0052351029589772
0,7530000209808350	0,0058016069233418
0,7597500085830688	0,0063774227164686
0,7664499878883362	0,0069502312690020
0,7731500267982483	0,0075315386056900
0,7798500061035156	0,0081144655123353
0,7865999937057495	0,0087072486057878
0,7932999730110168	0,0092975366860628
0,8000000119209290	0,0098952110856771
