# Supplementary material for: Increasing polymer molecular weight enables low-donor-content, efficient and scalable semi-transparent organic solar cells
Source: J Mater Chem A Mater. 2026 Jan 27;14(22):13688–706. doi: 10.1039/d5ta07234d (PMC12937936; doi:10.1039/d5ta07234d)
Supplement: TA-014-D5TA07234D-s001 [file TA-014-D5TA07234D-s001.zip › Datasets for Figures and tables/Figure_5/OPAQUE/194nm/MMR.241023.O3_L10.L.10.txt]

-0,2000000029802322	-0,0169395580887794
-0,1932999938726425	-0,0169174075126648
-0,1865999996662140	-0,0169043056666851
-0,1798499971628189	-0,0168846212327480
-0,1731500029563904	-0,0168568361550570
-0,1664499938488007	-0,0168186035007238
-0,1597499996423721	-0,0167598985135555
-0,1529999971389771	-0,0167145188897848
-0,1463000029325485	-0,0166842043399811
-0,1395999938249588	-0,0166483074426651
-0,1328999996185303	-0,0166084524244070
-0,1261499971151352	-0,0165605936199427
-0,1194500029087067	-0,0165064577013254
-0,1127500012516975	-0,0164647866040468
-0,1060499995946884	-0,0164339262992144
-0,0993499979376793	-0,0164016094058752
-0,0926000028848648	-0,0163678769022226
-0,0859000012278557	-0,0163356028497219
-0,0791999995708466	-0,0162905678153038
-0,0724999979138374	-0,0162422247231007
-0,0657500028610229	-0,0161969978362322
-0,0590500012040138	-0,0161500945687294
-0,0523499995470047	-0,0161068402230740
-0,0456500016152859	-0,0160587634891272
-0,0389499999582767	-0,0160061642527580
-0,0322000011801720	-0,0159554369747639
-0,0254999995231628	-0,0159186683595181
-0,0187999997287989	-0,0158645547926426
-0,0120999999344349	-0,0158123560249805
-0,0053500002250075	-0,0157484151422977
0,0013500000350177	-0,0156959574669600
0,0080500002950430	-0,0156499277800322
0,0147500000894070	-0,0155940968543291
0,0215000007301569	-0,0155335506424308
0,0282000005245209	-0,0154771292582154
0,0348999984562397	-0,0154149979352951
0,0416000001132488	-0,0153478831052780
0,0483000017702579	-0,0152728529646993
0,0550500005483627	-0,0152214374393225
0,0617499984800816	-0,0151680624112487
0,0684499964118004	-0,0151163414120674
0,0751499980688095	-0,0150671005249023
0,0819000005722046	-0,0150105161592364
0,0886000022292137	-0,0149377454072237
0,0952999964356422	-0,0148693751543760
0,1019999980926514	-0,0147955548018217
0,1086999997496605	-0,0147248413413763
0,1154500022530556	-0,0146653791889548
0,1221499964594841	-0,0146015612408519
0,1288499981164932	-0,0145306270569563
0,1355500072240829	-0,0144571084529161
0,1422999948263168	-0,0143789062276483
0,1490000039339066	-0,0142858792096376
0,1556999981403351	-0,0141960550099611
0,1624000072479248	-0,0141324745491147
0,1691499948501587	-0,0140722421929240
0,1758500039577484	-0,0139941778033972
0,1825499981641769	-0,0139056267216802
0,1892500072717667	-0,0138170272111893
0,1959500014781952	-0,0137373181059957
0,2027000039815903	-0,0136497458443046
0,2093999981880188	-0,0135648287832737
0,2161000072956085	-0,0134848738089204
0,2228000015020370	-0,0134025570005178
0,2295500040054321	-0,0133149167522788
0,2362499982118607	-0,0132294036448002
0,2429500073194504	-0,0131477769464254
0,2496500015258789	-0,0130668161436915
0,2563999891281128	-0,0129706962034106
0,2630999982357025	-0,0128765124827623
0,2698000073432922	-0,0127901872619987
0,2764999866485596	-0,0126917622983456
0,2831999957561493	-0,0125929759815335
0,2899500131607056	-0,0124908806756139
0,2966499924659729	-0,0123821357265115
0,3033500015735626	-0,0122637012973428
0,3100500106811523	-0,0121585978195071
0,3167999982833862	-0,0120661370456219
0,3235000073909760	-0,0119682522490621
0,3301999866962433	-0,0118603734299541
0,3368999958038330	-0,0117522682994604
0,3436000049114227	-0,0116395354270935
0,3503499925136566	-0,0115267755463719
0,3570500016212463	-0,0114138247445226
0,3637500107288361	-0,0112912803888321
0,3704499900341034	-0,0111690573394299
0,3772000074386597	-0,0110507588833570
0,3838999867439270	-0,0109256943687797
0,3905999958515167	-0,0107978731393814
0,3973000049591064	-0,0106775322929025
0,4040499925613403	-0,0105632198974490
0,4107500016689301	-0,0104349981993437
0,4174500107765198	-0,0102980267256498
0,4241499900817871	-0,0101652387529612
0,4308499991893768	-0,0100313331931829
0,4375999867916107	-0,0099019808694720
0,4442999958992004	-0,0097569422796369
0,4510000050067902	-0,0096124792471528
0,4577000141143799	-0,0094654057174921
0,4644500017166138	-0,0093115670606494
0,4711500108242035	-0,0091451583430171
0,4778499901294708	-0,0089866667985916
0,4845499992370605	-0,0088153127580881
0,4912999868392944	-0,0086469445377588
0,4979999959468842	-0,0084695899859071
0,5047000050544739	-0,0082848053425550
0,5113999843597412	-0,0080970972776413
0,5181000232696533	-0,0079072592779994
0,5248500108718872	-0,0077112093567848
0,5315499901771545	-0,0075057814829051
0,5382500290870666	-0,0072930916212499
0,5449500083923340	-0,0070747588761151
0,5516999959945679	-0,0068498728796840
0,5583999752998352	-0,0066191041842103
0,5651000142097473	-0,0063773500733078
0,5717999935150146	-0,0061270128935575
0,5784999728202820	-0,0058665298856795
0,5852500200271606	-0,0055953096598387
0,5919499993324280	-0,0053182914853096
0,5986499786376953	-0,0050304033793509
0,6053500175476074	-0,0047307801432908
0,6121000051498413	-0,0044160624966025
0,6187999844551086	-0,0041018486954272
0,6255000233650208	-0,0037786902394146
0,6322000026702881	-0,0034473962150514
0,6389499902725220	-0,0030979195144027
0,6456500291824341	-0,0027427186723799
0,6523500084877014	-0,0023733773268759
0,6590499877929687	-0,0019994613248855
0,6657500267028809	-0,0016199692618102
0,6725000143051147	-0,0012258560163900
0,6791999936103821	-0,0008241420728154
0,6858999729156494	-0,0004156113718636
0,6926000118255615	-0,0000000412957455
0,6993499994277954	0,0004296484112274
0,7060499787330627	0,0008625907357782
0,7127500176429749	0,0013042928185314
0,7194499969482422	0,0017505987780169
0,7261999845504761	0,0022048177197576
0,7329000234603882	0,0026622880250216
0,7396000027656555	0,0031285434961319
0,7462999820709229	0,0035976970102638
0,7530000209808350	0,0040737050585449
0,7597500085830688	0,0045605283230543
0,7664499878883362	0,0050457669422030
0,7731500267982483	0,0055403979495168
0,7798500061035156	0,0060386871919036
0,7865999937057495	0,0065458407625556
0,7932999730110168	0,0070517794229090
0,8000000119209290	0,0075650787912309
