# Supplementary material for: Increasing polymer molecular weight enables low-donor-content, efficient and scalable semi-transparent organic solar cells
Source: J Mater Chem A Mater. 2026 Jan 27;14(22):13688–706. doi: 10.1039/d5ta07234d (PMC12937936; doi:10.1039/d5ta07234d)
Supplement: TA-014-D5TA07234D-s001 [file TA-014-D5TA07234D-s001.zip › Datasets for Figures and tables/Figure_5/OPAQUE/194nm/MMR.241023.O3_L2.L.02.txt]

-0,2000000029802322	-0,0120688807219267
-0,1932999938726425	-0,0120492912828922
-0,1865999996662140	-0,0120289530605078
-0,1798499971628189	-0,0119905322790146
-0,1731500029563904	-0,0119583755731583
-0,1664499938488007	-0,0119385942816734
-0,1597499996423721	-0,0119047267362475
-0,1529999971389771	-0,0118771540001035
-0,1463000029325485	-0,0118604423478246
-0,1395999938249588	-0,0118384556844831
-0,1328999996185303	-0,0118156727403402
-0,1261499971151352	-0,0117925694212317
-0,1194500029087067	-0,0117685645818710
-0,1127500012516975	-0,0117356190457940
-0,1060499995946884	-0,0116958580911160
-0,0993499979376793	-0,0116543760523200
-0,0926000028848648	-0,0116254016757011
-0,0859000012278557	-0,0115824528038502
-0,0791999995708466	-0,0115532595664263
-0,0724999979138374	-0,0115368133410811
-0,0657500028610229	-0,0115106673911214
-0,0590500012040138	-0,0114738326519728
-0,0523499995470047	-0,0114435469731688
-0,0456500016152859	-0,0114167863503098
-0,0389499999582767	-0,0113817965611815
-0,0322000011801720	-0,0113339442759752
-0,0254999995231628	-0,0112965991720557
-0,0187999997287989	-0,0112692937254906
-0,0120999999344349	-0,0112247774377465
-0,0053500002250075	-0,0111799659207463
0,0013500000350177	-0,0111406473442912
0,0080500002950430	-0,0111036542803049
0,0147500000894070	-0,0110762128606439
0,0215000007301569	-0,0110434433445334
0,0282000005245209	-0,0110097965225577
0,0348999984562397	-0,0109613863751292
0,0416000001132488	-0,0109185166656971
0,0483000017702579	-0,0108790732920170
0,0550500005483627	-0,0108297439292073
0,0617499984800816	-0,0107757719233632
0,0684499964118004	-0,0107260197401047
0,0751499980688095	-0,0106865325942636
0,0819000005722046	-0,0106457555666566
0,0886000022292137	-0,0106065161526203
0,0952999964356422	-0,0105635961517692
0,1019999980926514	-0,0105128670111299
0,1086999997496605	-0,0104670282453299
0,1154500022530556	-0,0104301590472460
0,1221499964594841	-0,0103823114186525
0,1288499981164932	-0,0103233763948083
0,1355500072240829	-0,0102657414972782
0,1422999948263168	-0,0102123264223337
0,1490000039339066	-0,0101583264768124
0,1556999981403351	-0,0101122418418527
0,1624000072479248	-0,0100682443007827
0,1691499948501587	-0,0100067425519228
0,1758500039577484	-0,0099345436319709
0,1825499981641769	-0,0098699769005179
0,1892500072717667	-0,0098023517057300
0,1959500014781952	-0,0097448052838445
0,2027000039815903	-0,0096938470378518
0,2093999981880188	-0,0096462331712246
0,2161000072956085	-0,0095915989950299
0,2228000015020370	-0,0095275165513158
0,2295500040054321	-0,0094614820554852
0,2362499982118607	-0,0093911467120051
0,2429500073194504	-0,0093306517228484
0,2496500015258789	-0,0092813102528453
0,2563999891281128	-0,0092214001342654
0,2630999982357025	-0,0091480417177081
0,2698000073432922	-0,0090757329016924
0,2764999866485596	-0,0090078022330999
0,2831999957561493	-0,0089431582018733
0,2899500131607056	-0,0088742300868034
0,2966499924659729	-0,0087985768914223
0,3033500015735626	-0,0087265782058239
0,3100500106811523	-0,0086553879082203
0,3167999982833862	-0,0085809091106057
0,3235000073909760	-0,0085023893043399
0,3301999866962433	-0,0084224622696638
0,3368999958038330	-0,0083426451310515
0,3436000049114227	-0,0082736909389496
0,3503499925136566	-0,0082003297284245
0,3570500016212463	-0,0081249363720417
0,3637500107288361	-0,0080424491316080
0,3704499900341034	-0,0079558147117496
0,3772000074386597	-0,0078695267438889
0,3838999867439270	-0,0077850627712905
0,3905999958515167	-0,0077551160939038
0,3973000049591064	-0,0076338020153344
0,4040499925613403	-0,0075471964664757
0,4107500016689301	-0,0074294512160122
0,4174500107765198	-0,0073377150110900
0,4241499900817871	-0,0072483411058784
0,4308499991893768	-0,0071567781269550
0,4375999867916107	-0,0070622367784381
0,4442999958992004	-0,0069624553434551
0,4510000050067902	-0,0068568107672036
0,4577000141143799	-0,0067466688342392
0,4644500017166138	-0,0066356062889099
0,4711500108242035	-0,0065285777673125
0,4778499901294708	-0,0064132520928979
0,4845499992370605	-0,0062935920432210
0,4912999868392944	-0,0061697647906840
0,4979999959468842	-0,0060526821762323
0,5047000050544739	-0,0059330770745873
0,5113999843597412	-0,0058073936961591
0,5181000232696533	-0,0056747486814857
0,5248500108718872	-0,0055346386507154
0,5315499901771545	-0,0053885984234512
0,5382500290870666	-0,0052433595992625
0,5449500083923340	-0,0050894492305815
0,5516999959945679	-0,0049250950105488
0,5583999752998352	-0,0047588828019798
0,5651000142097473	-0,0045858048833907
0,5717999935150146	-0,0044088768772781
0,5784999728202820	-0,0042250193655491
0,5852500200271606	-0,0040334262885153
0,5919499993324280	-0,0038328822702169
0,5986499786376953	-0,0036225437652320
0,6053500175476074	-0,0034088753163815
0,6121000051498413	-0,0031849571969360
0,6187999844551086	-0,0029520755633712
0,6255000233650208	-0,0027175070717931
0,6322000026702881	-0,0024737238418311
0,6389499902725220	-0,0022198455408216
0,6456500291824341	-0,0019576966296881
0,6523500084877014	-0,0016858762828633
0,6590499877929687	-0,0014076832449064
0,6657500267028809	-0,0011234953999519
0,6725000143051147	-0,0008318528998643
0,6791999936103821	-0,0005321698845364
0,6858999729156494	-0,0002248645614600
0,6926000118255615	0,0000866318296175
0,6993499994277954	0,0004076600016560
0,7060499787330627	0,0007340303272940
0,7127500176429749	0,0010666478192434
0,7194499969482422	0,0014035837957636
0,7261999845504761	0,0017494929488748
0,7329000234603882	0,0020980227272958
0,7396000027656555	0,0024536210112274
0,7462999820709229	0,0028123660013080
0,7530000209808350	0,0031763622537255
0,7597500085830688	0,0035468647256494
0,7664499878883362	0,0039184098131955
0,7731500267982483	0,0043003652244806
0,7798500061035156	0,0046796505339444
0,7865999937057495	0,0050703934393823
0,7932999730110168	0,0054611782543361
0,8000000119209290	0,0058542797341943
