# Supplementary material for: Increasing polymer molecular weight enables low-donor-content, efficient and scalable semi-transparent organic solar cells
Source: J Mater Chem A Mater. 2026 Jan 27;14(22):13688–706. doi: 10.1039/d5ta07234d (PMC12937936; doi:10.1039/d5ta07234d)
Supplement: TA-014-D5TA07234D-s001 [file TA-014-D5TA07234D-s001.zip › Datasets for Figures and tables/Figure_5/OPAQUE/194nm/MMR.241023.O3_L5.L.05.txt]

-0,2000000029802322	-0,0069760931655765
-0,1932999938726425	-0,0069608339108527
-0,1865999996662140	-0,0069666751660407
-0,1798499971628189	-0,0069670099765062
-0,1731500029563904	-0,0069617461413145
-0,1664499938488007	-0,0069552874192595
-0,1597499996423721	-0,0069463877007365
-0,1529999971389771	-0,0069330087862909
-0,1463000029325485	-0,0069212652742863
-0,1395999938249588	-0,0069123338907957
-0,1328999996185303	-0,0069016180932522
-0,1261499971151352	-0,0068917605094612
-0,1194500029087067	-0,0068886992521584
-0,1127500012516975	-0,0068838670849800
-0,1060499995946884	-0,0068787629716098
-0,0993499979376793	-0,0068701640702784
-0,0926000028848648	-0,0068612974137068
-0,0859000012278557	-0,0068511310964823
-0,0791999995708466	-0,0068359803408384
-0,0724999979138374	-0,0068227695301175
-0,0657500028610229	-0,0068134316243231
-0,0590500012040138	-0,0068013458512723
-0,0523499995470047	-0,0067860712297261
-0,0456500016152859	-0,0067735705524683
-0,0389499999582767	-0,0067665325477719
-0,0322000011801720	-0,0067603443749249
-0,0254999995231628	-0,0067515783011913
-0,0187999997287989	-0,0067373723722994
-0,0120999999344349	-0,0067233927547932
-0,0053500002250075	-0,0067035481333733
0,0013500000350177	-0,0066903452388942
0,0080500002950430	-0,0066831121221185
0,0147500000894070	-0,0066714272834361
0,0215000007301569	-0,0066572269424796
0,0282000005245209	-0,0066416640765965
0,0348999984562397	-0,0066297641023993
0,0416000001132488	-0,0066166063770652
0,0483000017702579	-0,0066001843661070
0,0550500005483627	-0,0065856557339430
0,0617499984800816	-0,0065727038308978
0,0684499964118004	-0,0065508494153619
0,0751499980688095	-0,0065360674634576
0,0819000005722046	-0,0065251751802862
0,0886000022292137	-0,0065063857473433
0,0952999964356422	-0,0064874761737883
0,1019999980926514	-0,0064696329645813
0,1086999997496605	-0,0064502628520131
0,1154500022530556	-0,0064304834231734
0,1221499964594841	-0,0064114234410226
0,1288499981164932	-0,0063883285038173
0,1355500072240829	-0,0063641145825386
0,1422999948263168	-0,0063435300253332
0,1490000039339066	-0,0063272030092776
0,1556999981403351	-0,0062981932424009
0,1624000072479248	-0,0062668919563293
0,1691499948501587	-0,0062454361468554
0,1758500039577484	-0,0062294509261847
0,1825499981641769	-0,0062093180604279
0,1892500072717667	-0,0061846943572164
0,1959500014781952	-0,0061577265150845
0,2027000039815903	-0,0061231506988406
0,2093999981880188	-0,0060903183184564
0,2161000072956085	-0,0060660359449685
0,2228000015020370	-0,0060429875738919
0,2295500040054321	-0,0060152416117489
0,2362499982118607	-0,0059836017899215
0,2429500073194504	-0,0059526446275413
0,2496500015258789	-0,0059191309846938
0,2563999891281128	-0,0058898366987705
0,2630999982357025	-0,0058588925749063
0,2698000073432922	-0,0058266636915505
0,2764999866485596	-0,0057891081087291
0,2831999957561493	-0,0057556373067200
0,2899500131607056	-0,0057200654409826
0,2966499924659729	-0,0056819352321327
0,3033500015735626	-0,0056423936039209
0,3100500106811523	-0,0056020980700850
0,3167999982833862	-0,0055643576197326
0,3235000073909760	-0,0055252634920180
0,3301999866962433	-0,0054875854402781
0,3368999958038330	-0,0054481090046465
0,3436000049114227	-0,0054052886553109
0,3503499925136566	-0,0053624478168786
0,3570500016212463	-0,0053171352483332
0,3637500107288361	-0,0052631194703281
0,3704499900341034	-0,0052142427302897
0,3772000074386597	-0,0051724351942539
0,3838999867439270	-0,0051274448633194
0,3905999958515167	-0,0050816889852285
0,3973000049591064	-0,0050385775975883
0,4040499925613403	-0,0049900761805475
0,4107500016689301	-0,0049336547963321
0,4174500107765198	-0,0048797493800521
0,4241499900817871	-0,0048258677124977
0,4308499991893768	-0,0047704167664051
0,4375999867916107	-0,0047135706990957
0,4442999958992004	-0,0046579772606492
0,4510000050067902	-0,0046007609926164
0,4577000141143799	-0,0045378222130239
0,4644500017166138	-0,0044764722697437
0,4711500108242035	-0,0044148499146104
0,4778499901294708	-0,0043482235632837
0,4845499992370605	-0,0042815241031349
0,4912999868392944	-0,0042174248956144
0,4979999959468842	-0,0041453693993390
0,5047000050544739	-0,0040624015964568
0,5113999843597412	-0,0039846915751696
0,5181000232696533	-0,0039101452566683
0,5248500108718872	-0,0038312745746225
0,5315499901771545	-0,0037504618521780
0,5382500290870666	-0,0036650297697634
0,5449500083923340	-0,0035743757616729
0,5516999959945679	-0,0034749195910990
0,5583999752998352	-0,0033742499072105
0,5651000142097473	-0,0032667417544872
0,5717999935150146	-0,0031623237300664
0,5784999728202820	-0,0030490944627672
0,5852500200271606	-0,0029297026339918
0,5919499993324280	-0,0028035459108651
0,5986499786376953	-0,0026738168671727
0,6053500175476074	-0,0025375676341355
0,6121000051498413	-0,0023915972560644
0,6187999844551086	-0,0022347089834511
0,6255000233650208	-0,0020743156783283
0,6322000026702881	-0,0019068779656664
0,6389499902725220	-0,0017281306209043
0,6456500291824341	-0,0015414090594277
0,6523500084877014	-0,0013477231841534
0,6590499877929687	-0,0011510748881847
0,6657500267028809	-0,0009435368701816
0,6725000143051147	-0,0007230754708871
0,6791999936103821	-0,0004931220901199
0,6858999729156494	-0,0002528009936213
0,6926000118255615	-0,0000358839133696
0,6993499994277954	0,0002146514598280
0,7060499787330627	0,0004709993372671
0,7127500176429749	0,0007399626774713
0,7194499969482422	0,0010137034114450
0,7261999845504761	0,0012967315269634
0,7329000234603882	0,0015852710930631
0,7396000027656555	0,0018764258129522
0,7462999820709229	0,0021720051299781
0,7530000209808350	0,0024765511043370
0,7597500085830688	0,0027941665612161
0,7664499878883362	0,0031083042267710
0,7731500267982483	0,0034348797053099
0,7798500061035156	0,0037555189337581
0,7865999937057495	0,0040914947167039
0,7932999730110168	0,0044343089684844
0,8000000119209290	0,0047756768763065
