# Supplementary material for: Increasing polymer molecular weight enables low-donor-content, efficient and scalable semi-transparent organic solar cells
Source: J Mater Chem A Mater. 2026 Jan 27;14(22):13688–706. doi: 10.1039/d5ta07234d (PMC12937936; doi:10.1039/d5ta07234d)
Supplement: TA-014-D5TA07234D-s001 [file TA-014-D5TA07234D-s001.zip › Datasets for Figures and tables/Figure_5/OPAQUE/194nm/MMR.241023.O3_L7.L.07.txt]

-0,2000000029802322	-0,0048471670597792
-0,1932999938726425	-0,0048402594402432
-0,1865999996662140	-0,0048382021486759
-0,1798499971628189	-0,0048349802382290
-0,1731500029563904	-0,0048296106979251
-0,1664499938488007	-0,0048206211067736
-0,1597499996423721	-0,0048145242035389
-0,1529999971389771	-0,0048105916939676
-0,1463000029325485	-0,0048037013038993
-0,1395999938249588	-0,0047941063530743
-0,1328999996185303	-0,0047858515754342
-0,1261499971151352	-0,0047784680500627
-0,1194500029087067	-0,0047746906057000
-0,1127500012516975	-0,0047642816789448
-0,1060499995946884	-0,0047596162185073
-0,0993499979376793	-0,0047498373314738
-0,0926000028848648	-0,0047405413351953
-0,0859000012278557	-0,0047339871525764
-0,0791999995708466	-0,0047299079596996
-0,0724999979138374	-0,0047222124412656
-0,0657500028610229	-0,0047134845517576
-0,0590500012040138	-0,0047102449461818
-0,0523499995470047	-0,0047054626047611
-0,0456500016152859	-0,0046973046846688
-0,0389499999582767	-0,0046862410381436
-0,0322000011801720	-0,0046793711371720
-0,0254999995231628	-0,0046693328768015
-0,0187999997287989	-0,0046545993536711
-0,0120999999344349	-0,0046419072896242
-0,0053500002250075	-0,0046308874152601
0,0013500000350177	-0,0046171117573977
0,0080500002950430	-0,0046064178459346
0,0147500000894070	-0,0046040168963373
0,0215000007301569	-0,0046013253740966
0,0282000005245209	-0,0045924084261060
0,0348999984562397	-0,0045801452361047
0,0416000001132488	-0,0045689730904996
0,0483000017702579	-0,0045544733293355
0,0550500005483627	-0,0045399921946228
0,0617499984800816	-0,0045262989588082
0,0684499964118004	-0,0045157703571022
0,0751499980688095	-0,0045048263855278
0,0819000005722046	-0,0044873929582536
0,0886000022292137	-0,0044721346348524
0,0952999964356422	-0,0044635799713433
0,1019999980926514	-0,0044547012075782
0,1086999997496605	-0,0044419015757740
0,1154500022530556	-0,0044249678030610
0,1221499964594841	-0,0044092149473727
0,1288499981164932	-0,0043890727683902
0,1355500072240829	-0,0043722665868700
0,1422999948263168	-0,0043609449639916
0,1490000039339066	-0,0043468200601637
0,1556999981403351	-0,0043300981633365
0,1624000072479248	-0,0043099354952574
0,1691499948501587	-0,0042914249934256
0,1758500039577484	-0,0042749731801450
0,1825499981641769	-0,0042565325275064
0,1892500072717667	-0,0042402669787407
0,1959500014781952	-0,0042237741872668
0,2027000039815903	-0,0042013451457024
0,2093999981880188	-0,0041811107657850
0,2161000072956085	-0,0041600698605180
0,2228000015020370	-0,0041406182572246
0,2295500040054321	-0,0041219862177968
0,2362499982118607	-0,0040980670601130
0,2429500073194504	-0,0040765521116555
0,2496500015258789	-0,0040566534735262
0,2563999891281128	-0,0040340200066566
0,2630999982357025	-0,0040071271359921
0,2698000073432922	-0,0039840606041253
0,2764999866485596	-0,0039608716033399
0,2831999957561493	-0,0039367745630443
0,2899500131607056	-0,0039150672964752
0,2966499924659729	-0,0038917118217796
0,3033500015735626	-0,0038627025205642
0,3100500106811523	-0,0038316883146763
0,3167999982833862	-0,0038063970860094
0,3235000073909760	-0,0037794949021190
0,3301999866962433	-0,0037513454444706
0,3368999958038330	-0,0037249475717545
0,3436000049114227	-0,0036991769447923
0,3503499925136566	-0,0036696020979434
0,3570500016212463	-0,0036359431687742
0,3637500107288361	-0,0036051110364497
0,3704499900341034	-0,0035751415416598
0,3772000074386597	-0,0035450179129839
0,3838999867439270	-0,0035153005737811
0,3905999958515167	-0,0034834104590118
0,3973000049591064	-0,0034492046106607
0,4040499925613403	-0,0034135982859880
0,4107500016689301	-0,0033782518003136
0,4174500107765198	-0,0033440720289946
0,4241499900817871	-0,0033120161388069
0,4308499991893768	-0,0032766989897937
0,4375999867916107	-0,0032369617838413
0,4442999958992004	-0,0031974641606212
0,4510000050067902	-0,0031587269622833
0,4577000141143799	-0,0031160146463662
0,4644500017166138	-0,0030735218897462
0,4711500108242035	-0,0030330042354763
0,4778499901294708	-0,0029931813478470
0,4845499992370605	-0,0029503651894629
0,4912999868392944	-0,0029054125770926
0,4979999959468842	-0,0028605149127543
0,5047000050544739	-0,0028122519142926
0,5113999843597412	-0,0027595050632954
0,5181000232696533	-0,0027055703103542
0,5248500108718872	-0,0026520537212491
0,5315499901771545	-0,0025984698440880
0,5382500290870666	-0,0025409550871700
0,5449500083923340	-0,0024827453307807
0,5516999959945679	-0,0024217390455306
0,5583999752998352	-0,0023590081837028
0,5651000142097473	-0,0022916358429939
0,5717999935150146	-0,0022225566208363
0,5784999728202820	-0,0021494589745998
0,5852500200271606	-0,0020701051689684
0,5919499993324280	-0,0019864360801876
0,5986499786376953	-0,0019001605687663
0,6053500175476074	-0,0018097981810570
0,6121000051498413	-0,0017120927805081
0,6187999844551086	-0,0016092661535367
0,6255000233650208	-0,0015005132881925
0,6322000026702881	-0,0013855691067874
0,6389499902725220	-0,0012614966835827
0,6456500291824341	-0,0011321691563353
0,6523500084877014	-0,0009934541303664
0,6590499877929687	-0,0008508532773703
0,6657500267028809	-0,0007000993355177
0,6725000143051147	-0,0005380433285609
0,6791999936103821	-0,0003698127693497
0,6858999729156494	-0,0001947027194547
0,6926000118255615	-0,0000121159555420
0,6993499994277954	0,0001827647356549
0,7060499787330627	0,0003811991191469
0,7127500176429749	0,0005877376534045
0,7194499969482422	0,0008008715813048
0,7261999845504761	0,0010237913811579
0,7329000234603882	0,0012524555204436
0,7396000027656555	0,0014873408945277
0,7462999820709229	0,0017271835822612
0,7530000209808350	0,0019739402923733
0,7597500085830688	0,0022288614418358
0,7664499878883362	0,0024872869253159
0,7731500267982483	0,0027520924340934
0,7798500061035156	0,0030202902853489
0,7865999937057495	0,0032967068254948
0,7932999730110168	0,0035753115080297
0,8000000119209290	0,0038606084417552
