# Supplementary material for: Increasing polymer molecular weight enables low-donor-content, efficient and scalable semi-transparent organic solar cells
Source: J Mater Chem A Mater. 2026 Jan 27;14(22):13688–706. doi: 10.1039/d5ta07234d (PMC12937936; doi:10.1039/d5ta07234d)
Supplement: TA-014-D5TA07234D-s001 [file TA-014-D5TA07234D-s001.zip › Datasets for Figures and tables/Figure_5/OPAQUE/194nm/MMR.241023.O3_R1.R.01.txt]

-0,2000000029802322	-0,0070094168186188
-0,1932999938726425	-0,0069856885820627
-0,1865999996662140	-0,0069605074822903
-0,1798499971628189	-0,0069443504326046
-0,1731500029563904	-0,0069360700435936
-0,1664499938488007	-0,0069208513014019
-0,1597499996423721	-0,0068959170021117
-0,1529999971389771	-0,0068781762383878
-0,1463000029325485	-0,0068569290451705
-0,1395999938249588	-0,0068311048671603
-0,1328999996185303	-0,0068027577362955
-0,1261499971151352	-0,0067758453078568
-0,1194500029087067	-0,0067492257803679
-0,1127500012516975	-0,0067160697653890
-0,1060499995946884	-0,0066922530531883
-0,0993499979376793	-0,0066766226664186
-0,0926000028848648	-0,0066608372144401
-0,0859000012278557	-0,0066405432298779
-0,0791999995708466	-0,0066157709807158
-0,0724999979138374	-0,0065876082517207
-0,0657500028610229	-0,0065593402832747
-0,0590500012040138	-0,0065311538055539
-0,0523499995470047	-0,0065085608512163
-0,0456500016152859	-0,0064838905818760
-0,0389499999582767	-0,0064566377550364
-0,0322000011801720	-0,0064258938655257
-0,0254999995231628	-0,0064004259184003
-0,0187999997287989	-0,0063767298124731
-0,0120999999344349	-0,0063568418845534
-0,0053500002250075	-0,0063319099135697
0,0013500000350177	-0,0063034901395440
0,0080500002950430	-0,0062756617553532
0,0147500000894070	-0,0062440508045256
0,0215000007301569	-0,0062131821177900
0,0282000005245209	-0,0061884643509984
0,0348999984562397	-0,0061570443212986
0,0416000001132488	-0,0061286208219826
0,0483000017702579	-0,0061037321574986
0,0550500005483627	-0,0060795890167356
0,0617499984800816	-0,0060555068776011
0,0684499964118004	-0,0060276282019913
0,0751499980688095	-0,0059976177290082
0,0819000005722046	-0,0059663043357432
0,0886000022292137	-0,0059307254850864
0,0952999964356422	-0,0058977403678000
0,1019999980926514	-0,0058721648529172
0,1086999997496605	-0,0058444603346288
0,1154500022530556	-0,0058124321512878
0,1221499964594841	-0,0057818079367280
0,1288499981164932	-0,0057540386915207
0,1355500072240829	-0,0057245655916631
0,1422999948263168	-0,0056919958442450
0,1490000039339066	-0,0056598805822432
0,1556999981403351	-0,0056286086328328
0,1624000072479248	-0,0055968677625060
0,1691499948501587	-0,0055645443499088
0,1758500039577484	-0,0055360924452543
0,1825499981641769	-0,0055034952238202
0,1892500072717667	-0,0054655224084854
0,1959500014781952	-0,0054327631369233
0,2027000039815903	-0,0054025631397963
0,2093999981880188	-0,0053718611598015
0,2161000072956085	-0,0053425636142492
0,2228000015020370	-0,0053103971295059
0,2295500040054321	-0,0052752615883946
0,2362499982118607	-0,0052342475391924
0,2429500073194504	-0,0051925196312368
0,2496500015258789	-0,0051586814224720
0,2563999891281128	-0,0051258094608784
0,2630999982357025	-0,0050900811329484
0,2698000073432922	-0,0050568706355989
0,2764999866485596	-0,0050220866687596
0,2831999957561493	-0,0049854600802064
0,2899500131607056	-0,0049476507119834
0,2966499924659729	-0,0049157286994159
0,3033500015735626	-0,0048820292577147
0,3100500106811523	-0,0048437379300594
0,3167999982833862	-0,0048016631044447
0,3235000073909760	-0,0047581950202584
0,3301999866962433	-0,0047153765335679
0,3368999958038330	-0,0046721552498639
0,3436000049114227	-0,0046330760233104
0,3503499925136566	-0,0045978794805706
0,3570500016212463	-0,0045626424252987
0,3637500107288361	-0,0045222449116409
0,3704499900341034	-0,0044744671322405
0,3772000074386597	-0,0044268169440329
0,3838999867439270	-0,0043825809843838
0,3905999958515167	-0,0043362346477807
0,3973000049591064	-0,0042896624654531
0,4040499925613403	-0,0042468761093915
0,4107500016689301	-0,0042048059403896
0,4174500107765198	-0,0041589401662350
0,4241499900817871	-0,0041090645827353
0,4308499991893768	-0,0040624048560858
0,4375999867916107	-0,0040167802944779
0,4442999958992004	-0,0039672758430243
0,4510000050067902	-0,0039146342314780
0,4577000141143799	-0,0038611791096628
0,4644500017166138	-0,0038074036128819
0,4711500108242035	-0,0037516595330089
0,4778499901294708	-0,0036944493185729
0,4845499992370605	-0,0036348197609186
0,4912999868392944	-0,0035784260835499
0,4979999959468842	-0,0035187317989767
0,5047000050544739	-0,0034611811861396
0,5113999843597412	-0,0034025162458420
0,5181000232696533	-0,0033393672201782
0,5248500108718872	-0,0032704039476812
0,5315499901771545	-0,0031975812744349
0,5382500290870666	-0,0031231909524649
0,5449500083923340	-0,0030478741973639
0,5516999959945679	-0,0029709285590798
0,5583999752998352	-0,0028895407449454
0,5651000142097473	-0,0028045729268342
0,5717999935150146	-0,0027178374584764
0,5784999728202820	-0,0026261736638844
0,5852500200271606	-0,0025301822461188
0,5919499993324280	-0,0024298857897520
0,5986499786376953	-0,0023253674153239
0,6053500175476074	-0,0022133120801300
0,6121000051498413	-0,0020943656563759
0,6187999844551086	-0,0019711072091013
0,6255000233650208	-0,0018414651276544
0,6322000026702881	-0,0017040544189513
0,6389499902725220	-0,0015583032509312
0,6456500291824341	-0,0014081223635003
0,6523500084877014	-0,0012517445720732
0,6590499877929687	-0,0010888266842812
0,6657500267028809	-0,0009172789286822
0,6725000143051147	-0,0007369330851361
0,6791999936103821	-0,0005495134391822
0,6858999729156494	-0,0003561599005479
0,6926000118255615	-0,0001566628197907
0,6993499994277954	0,0000540029650438
0,7060499787330627	0,0002689370885491
0,7127500176429749	0,0004899878986180
0,7194499969482422	0,0007153882179409
0,7261999845504761	0,0009503792971373
0,7329000234603882	0,0011905787978321
0,7396000027656555	0,0014358772896230
0,7462999820709229	0,0016855370486155
0,7530000209808350	0,0019404977792874
0,7597500085830688	0,0022021064069122
0,7664499878883362	0,0024661384522915
0,7731500267982483	0,0027362350374460
0,7798500061035156	0,0030093633104116
0,7865999937057495	0,0032893987372518
0,7932999730110168	0,0035696555860341
0,8000000119209290	0,0038560994435102
