# Supplementary material for: Increasing polymer molecular weight enables low-donor-content, efficient and scalable semi-transparent organic solar cells
Source: J Mater Chem A Mater. 2026 Jan 27;14(22):13688–706. doi: 10.1039/d5ta07234d (PMC12937936; doi:10.1039/d5ta07234d)
Supplement: TA-014-D5TA07234D-s001 [file TA-014-D5TA07234D-s001.zip › Datasets for Figures and tables/Figure_5/OPAQUE/194nm/MMR.241023.O3_R3.R.03.txt]

-0,2000000029802322	-0,0024512042291462
-0,1932999938726425	-0,0024476256221533
-0,1865999996662140	-0,0024445997551084
-0,1798499971628189	-0,0024404171854258
-0,1731500029563904	-0,0024327149149030
-0,1664499938488007	-0,0024220549967140
-0,1597499996423721	-0,0024126537609845
-0,1529999971389771	-0,0024053950328380
-0,1463000029325485	-0,0023977442178875
-0,1395999938249588	-0,0023917381186038
-0,1328999996185303	-0,0023858202621341
-0,1261499971151352	-0,0023791021667421
-0,1194500029087067	-0,0023707095533609
-0,1127500012516975	-0,0023615595418960
-0,1060499995946884	-0,0023540032561868
-0,0993499979376793	-0,0023480551317334
-0,0926000028848648	-0,0023407957050949
-0,0859000012278557	-0,0023322834167629
-0,0791999995708466	-0,0023218484129757
-0,0724999979138374	-0,0023135470692068
-0,0657500028610229	-0,0023034773766994
-0,0590500012040138	-0,0022923478391021
-0,0523499995470047	-0,0022852735128254
-0,0456500016152859	-0,0022798357531428
-0,0389499999582767	-0,0022737807594240
-0,0322000011801720	-0,0022648475132883
-0,0254999995231628	-0,0022547524422407
-0,0187999997287989	-0,0022434866987169
-0,0120999999344349	-0,0022327983751893
-0,0053500002250075	-0,0022235426586121
0,0013500000350177	-0,0022155754268169
0,0080500002950430	-0,0022075169254094
0,0147500000894070	-0,0021988963708282
0,0215000007301569	-0,0021891368087381
0,0282000005245209	-0,0021789011079818
0,0348999984562397	-0,0021712118759751
0,0416000001132488	-0,0021648926194757
0,0483000017702579	-0,0021571444813162
0,0550500005483627	-0,0021469634957612
0,0617499984800816	-0,0021377189550549
0,0684499964118004	-0,0021279130596668
0,0751499980688095	-0,0021169774699956
0,0819000005722046	-0,0021082574967295
0,0886000022292137	-0,0020997915416956
0,0952999964356422	-0,0020901151001453
0,1019999980926514	-0,0020790456328541
0,1086999997496605	-0,0020679896697402
0,1154500022530556	-0,0020569784101099
0,1221499964594841	-0,0020468693692237
0,1288499981164932	-0,0020361822098494
0,1355500072240829	-0,0020246228668839
0,1422999948263168	-0,0020144705194980
0,1490000039339066	-0,0020028413273394
0,1556999981403351	-0,0019915448501706
0,1624000072479248	-0,0019829617813230
0,1691499948501587	-0,0019729398190975
0,1758500039577484	-0,0019635681528598
0,1825499981641769	-0,0019517329055816
0,1892500072717667	-0,0019388139480725
0,1959500014781952	-0,0019275782397017
0,2027000039815903	-0,0019173369510099
0,2093999981880188	-0,0019065298838541
0,2161000072956085	-0,0018944895127788
0,2228000015020370	-0,0018815745133907
0,2295500040054321	-0,0018693639431149
0,2362499982118607	-0,0018583838827908
0,2429500073194504	-0,0018477572593838
0,2496500015258789	-0,0018363607814535
0,2563999891281128	-0,0018237276235595
0,2630999982357025	-0,0018103249603882
0,2698000073432922	-0,0017975863302127
0,2764999866485596	-0,0017860746011138
0,2831999957561493	-0,0017750548431650
0,2899500131607056	-0,0017626736080274
0,2966499924659729	-0,0017479464877397
0,3033500015735626	-0,0017330572009087
0,3100500106811523	-0,0017211497761309
0,3167999982833862	-0,0017076766816899
0,3235000073909760	-0,0016935133608058
0,3301999866962433	-0,0016799977747723
0,3368999958038330	-0,0016667356248945
0,3436000049114227	-0,0016541710356250
0,3503499925136566	-0,0016406701179221
0,3570500016212463	-0,0016263265861198
0,3637500107288361	-0,0016121359076351
0,3704499900341034	-0,0015964986523613
0,3772000074386597	-0,0015804638387635
0,3838999867439270	-0,0015665891114622
0,3905999958515167	-0,0015580115141347
0,3973000049591064	-0,0015331495087594
0,4040499925613403	-0,0015165990917012
0,4107500016689301	-0,0015029173810035
0,4174500107765198	-0,0014894452178851
0,4241499900817871	-0,0014749775873497
0,4308499991893768	-0,0014595076208934
0,4375999867916107	-0,0014430179726332
0,4442999958992004	-0,0014261100441217
0,4510000050067902	-0,0014080493710935
0,4577000141143799	-0,0013887116219848
0,4644500017166138	-0,0013689887709916
0,4711500108242035	-0,0013501900248230
0,4778499901294708	-0,0013308777706698
0,4845499992370605	-0,0013122753007337
0,4912999868392944	-0,0012943604961038
0,4979999959468842	-0,0012762671103701
0,5047000050544739	-0,0012561044422910
0,5113999843597412	-0,0012357957893983
0,5181000232696533	-0,0012145659420639
0,5248500108718872	-0,0011910207103938
0,5315499901771545	-0,0011674540583044
0,5382500290870666	-0,0011432491010055
0,5449500083923340	-0,0011186541523784
0,5516999959945679	-0,0010932824807242
0,5583999752998352	-0,0010669392067939
0,5651000142097473	-0,0010397018631920
0,5717999935150146	-0,0010101208463311
0,5784999728202820	-0,0009798438986763
0,5852500200271606	-0,0009472595993429
0,5919499993324280	-0,0009128004312515
0,5986499786376953	-0,0008768406114541
0,6053500175476074	-0,0008383782114834
0,6121000051498413	-0,0007972921011969
0,6187999844551086	-0,0007535053300671
0,6255000233650208	-0,0007075792527758
0,6322000026702881	-0,0006589503609575
0,6389499902725220	-0,0006066517089494
0,6456500291824341	-0,0005503130378202
0,6523500084877014	-0,0004903301014565
0,6590499877929687	-0,0004261599096935
0,6657500267028809	-0,0003580289194360
0,6725000143051147	-0,0002849876764230
0,6791999936103821	-0,0002074241638184
0,6858999729156494	-0,0001247498148587
0,6926000118255615	-0,0000380289893656
0,6993499994277954	0,0000549809301447
0,7060499787330627	0,0001524120598333
0,7127500176429749	0,0002542776346672
0,7194499969482422	0,0003604402882047
0,7261999845504761	0,0004724804020952
0,7329000234603882	0,0005870037130080
0,7396000027656555	0,0007072394946590
0,7462999820709229	0,0008311806595884
0,7530000209808350	0,0009587099193595
0,7597500085830688	0,0010924930684268
0,7664499878883362	0,0012294014450163
0,7731500267982483	0,0013695881934837
0,7798500061035156	0,0015135460998863
0,7865999937057495	0,0016618710942566
0,7932999730110168	0,0018111390527338
0,8000000119209290	0,0019654340576380
