# Supplementary material for: Increasing polymer molecular weight enables low-donor-content, efficient and scalable semi-transparent organic solar cells
Source: J Mater Chem A Mater. 2026 Jan 27;14(22):13688–706. doi: 10.1039/d5ta07234d (PMC12937936; doi:10.1039/d5ta07234d)
Supplement: TA-014-D5TA07234D-s001 [file TA-014-D5TA07234D-s001.zip › Datasets for Figures and tables/Figure_5/OPAQUE/194nm/MMR.241023.O3_R4.R.04.txt]

-0,2000000029802322	-0,0018380838446319
-0,1932999938726425	-0,0018335073255002
-0,1865999996662140	-0,0018282640958205
-0,1798499971628189	-0,0018229369306937
-0,1731500029563904	-0,0018185668159276
-0,1664499938488007	-0,0018147758673877
-0,1597499996423721	-0,0018112090183422
-0,1529999971389771	-0,0018078826833516
-0,1463000029325485	-0,0018034589011222
-0,1395999938249588	-0,0017971937777475
-0,1328999996185303	-0,0017924433341250
-0,1261499971151352	-0,0017888705478981
-0,1194500029087067	-0,0017838819185272
-0,1127500012516975	-0,0017780270427465
-0,1060499995946884	-0,0017723041819409
-0,0993499979376793	-0,0017684920458123
-0,0926000028848648	-0,0017648312496021
-0,0859000012278557	-0,0017609547358006
-0,0791999995708466	-0,0017563862493262
-0,0724999979138374	-0,0017504997085780
-0,0657500028610229	-0,0017442731186748
-0,0590500012040138	-0,0017384896054864
-0,0523499995470047	-0,0017333712894469
-0,0456500016152859	-0,0017280493630096
-0,0389499999582767	-0,0017217518761754
-0,0322000011801720	-0,0017155969981104
-0,0254999995231628	-0,0017114478396252
-0,0187999997287989	-0,0017064698040485
-0,0120999999344349	-0,0017005834961310
-0,0053500002250075	-0,0016954987077042
0,0013500000350177	-0,0016890267143026
0,0080500002950430	-0,0016820572782308
0,0147500000894070	-0,0016769259236753
0,0215000007301569	-0,0016716170357540
0,0282000005245209	-0,0016651434125379
0,0348999984562397	-0,0016568517312407
0,0416000001132488	-0,0016500223428011
0,0483000017702579	-0,0016448434907943
0,0550500005483627	-0,0016385593917221
0,0617499984800816	-0,0016321497969329
0,0684499964118004	-0,0016261752462015
0,0751499980688095	-0,0016191195463762
0,0819000005722046	-0,0016116616316140
0,0886000022292137	-0,0016049253754318
0,0952999964356422	-0,0015981987817213
0,1019999980926514	-0,0015901551814750
0,1086999997496605	-0,0015820737462491
0,1154500022530556	-0,0015759135130793
0,1221499964594841	-0,0015696687623858
0,1288499981164932	-0,0015637254109606
0,1355500072240829	-0,0015567118534818
0,1422999948263168	-0,0015489055076614
0,1490000039339066	-0,0015395506052300
0,1556999981403351	-0,0015319669619203
0,1624000072479248	-0,0015254595782608
0,1691499948501587	-0,0015180198242888
0,1758500039577484	-0,0015097100986168
0,1825499981641769	-0,0015014476375654
0,1892500072717667	-0,0014934268547222
0,1959500014781952	-0,0014860010705888
0,2027000039815903	-0,0014770601410419
0,2093999981880188	-0,0014692788245156
0,2161000072956085	-0,0014620895963162
0,2228000015020370	-0,0014525755541399
0,2295500040054321	-0,0014422421809286
0,2362499982118607	-0,0014341548085213
0,2429500073194504	-0,0014262874610722
0,2496500015258789	-0,0014169893693179
0,2563999891281128	-0,0014083280693740
0,2630999982357025	-0,0013995446497574
0,2698000073432922	-0,0013903109356761
0,2764999866485596	-0,0013814318226650
0,2831999957561493	-0,0013724348973483
0,2899500131607056	-0,0013632533373311
0,2966499924659729	-0,0013530557043850
0,3033500015735626	-0,0013438567984849
0,3100500106811523	-0,0013344469480217
0,3167999982833862	-0,0013235983205959
0,3235000073909760	-0,0013117215130478
0,3301999866962433	-0,0013014407595620
0,3368999958038330	-0,0012924693292007
0,3436000049114227	-0,0012833698419854
0,3503499925136566	-0,0012735164491460
0,3570500016212463	-0,0012639125343412
0,3637500107288361	-0,0012544794008136
0,3704499900341034	-0,0012425318127498
0,3772000074386597	-0,0012303212424740
0,3838999867439270	-0,0012194103328511
0,3905999958515167	-0,0012073537800461
0,3973000049591064	-0,0011950340121984
0,4040499925613403	-0,0011836462654173
0,4107500016689301	-0,0011732033453882
0,4174500107765198	-0,0011623211903498
0,4241499900817871	-0,0011510759359226
0,4308499991893768	-0,0011385347461328
0,4375999867916107	-0,0011262935586274
0,4442999958992004	-0,0011133318766952
0,4510000050067902	-0,0010995628545061
0,4577000141143799	-0,0010863534407690
0,4644500017166138	-0,0010724144522101
0,4711500108242035	-0,0010583709226921
0,4778499901294708	-0,0010441141203046
0,4845499992370605	-0,0010301568545401
0,4912999868392944	-0,0010165631538257
0,4979999959468842	-0,0010022007627413
0,5047000050544739	-0,0009879306890070
0,5113999843597412	-0,0009718485525809
0,5181000232696533	-0,0009540101746097
0,5248500108718872	-0,0009368467144668
0,5315499901771545	-0,0009196305763908
0,5382500290870666	-0,0009021126898006
0,5449500083923340	-0,0008847530116327
0,5516999959945679	-0,0008674517157488
0,5583999752998352	-0,0008482850389555
0,5651000142097473	-0,0008274567080662
0,5717999935150146	-0,0008065043948591
0,5784999728202820	-0,0007850494002923
0,5852500200271606	-0,0007615493377671
0,5919499993324280	-0,0007364311022684
0,5986499786376953	-0,0007102034287527
0,6053500175476074	-0,0006831077625975
0,6121000051498413	-0,0006534289568663
0,6187999844551086	-0,0006217276095413
0,6255000233650208	-0,0005883942940272
0,6322000026702881	-0,0005526376771741
0,6389499902725220	-0,0005141113069840
0,6456500291824341	-0,0004728034837171
0,6523500084877014	-0,0004279979912098
0,6590499877929687	-0,0003797438403126
0,6657500267028809	-0,0003281047393102
0,6725000143051147	-0,0002721073688008
0,6791999936103821	-0,0002128466439899
0,6858999729156494	-0,0001492168667028
0,6926000118255615	-0,0000812244979898
0,6993499994277954	-0,0000083731547420
0,7060499787330627	0,0000687194915372
0,7127500176429749	0,0001506197149865
0,7194499969482422	0,0002364032843616
0,7261999845504761	0,0003278260992374
0,7329000234603882	0,0004225223383401
0,7396000027656555	0,0005217081052251
0,7462999820709229	0,0006248619756661
0,7530000209808350	0,0007337037823163
0,7597500085830688	0,0008478913805448
0,7664499878883362	0,0009630849817768
0,7731500267982483	0,0010842253686860
0,7798500061035156	0,0012070222292095
0,7865999937057495	0,0013335593976080
0,7932999730110168	0,0014623485039920
0,8000000119209290	0,0015958176227286
