# Supplementary material for: Increasing polymer molecular weight enables low-donor-content, efficient and scalable semi-transparent organic solar cells
Source: J Mater Chem A Mater. 2026 Jan 27;14(22):13688–706. doi: 10.1039/d5ta07234d (PMC12937936; doi:10.1039/d5ta07234d)
Supplement: TA-014-D5TA07234D-s001 [file TA-014-D5TA07234D-s001.zip › Datasets for Figures and tables/Figure_5/OPAQUE/194nm/MMR.241023.O3_R5.R.05.txt]

-0,2000000029802322	-0,0034186136908829
-0,1932999938726425	-0,0034141931682825
-0,1865999996662140	-0,0034069092944264
-0,1798499971628189	-0,0033997409045696
-0,1731500029563904	-0,0033921592403203
-0,1664499938488007	-0,0033855910878628
-0,1597499996423721	-0,0033779342193156
-0,1529999971389771	-0,0033707176335156
-0,1463000029325485	-0,0033625958021730
-0,1395999938249588	-0,0033574008848518
-0,1328999996185303	-0,0033513451926410
-0,1261499971151352	-0,0033446897286922
-0,1194500029087067	-0,0033359155058861
-0,1127500012516975	-0,0033250791020691
-0,1060499995946884	-0,0033158985897899
-0,0993499979376793	-0,0033083446323872
-0,0926000028848648	-0,0033014966174960
-0,0859000012278557	-0,0032937065698206
-0,0791999995708466	-0,0032823206856847
-0,0724999979138374	-0,0032743685878813
-0,0657500028610229	-0,0032669245265424
-0,0590500012040138	-0,0032586418092251
-0,0523499995470047	-0,0032508722506464
-0,0456500016152859	-0,0032410379499197
-0,0389499999582767	-0,0032272187527269
-0,0322000011801720	-0,0032180489506572
-0,0254999995231628	-0,0032106305006891
-0,0187999997287989	-0,0032020881772041
-0,0120999999344349	-0,0031924734357744
-0,0053500002250075	-0,0031784097664058
0,0013500000350177	-0,0031665731221437
0,0080500002950430	-0,0031557378824800
0,0147500000894070	-0,0031489648390561
0,0215000007301569	-0,0031400059815496
0,0282000005245209	-0,0031289779581130
0,0348999984562397	-0,0031172109302133
0,0416000001132488	-0,0031030948739499
0,0483000017702579	-0,0030910223722458
0,0550500005483627	-0,0030792516190559
0,0617499984800816	-0,0030682620126754
0,0684499964118004	-0,0030576342251152
0,0751499980688095	-0,0030458760447800
0,0819000005722046	-0,0030360484961420
0,0886000022292137	-0,0030230961274356
0,0952999964356422	-0,0030124175827950
0,1019999980926514	-0,0029997399542481
0,1086999997496605	-0,0029848071280867
0,1154500022530556	-0,0029720275197178
0,1221499964594841	-0,0029594455845654
0,1288499981164932	-0,0029425278771669
0,1355500072240829	-0,0029290413949639
0,1422999948263168	-0,0029166815802455
0,1490000039339066	-0,0029030661098659
0,1556999981403351	-0,0028912830166519
0,1624000072479248	-0,0028770854696631
0,1691499948501587	-0,0028612932655960
0,1758500039577484	-0,0028462687041610
0,1825499981641769	-0,0028325845487416
0,1892500072717667	-0,0028181537054479
0,1959500014781952	-0,0028033223934472
0,2027000039815903	-0,0027867569588125
0,2093999981880188	-0,0027696066536009
0,2161000072956085	-0,0027526854537427
0,2228000015020370	-0,0027378546074033
0,2295500040054321	-0,0027243772055954
0,2362499982118607	-0,0027090993244201
0,2429500073194504	-0,0026931941974908
0,2496500015258789	-0,0026744734495878
0,2563999891281128	-0,0026547783054411
0,2630999982357025	-0,0026388675905764
0,2698000073432922	-0,0026223873719573
0,2764999866485596	-0,0026045038830489
0,2831999957561493	-0,0025868816301227
0,2899500131607056	-0,0025690679904073
0,2966499924659729	-0,0025509505067021
0,3033500015735626	-0,0025348314084113
0,3100500106811523	-0,0025162252131850
0,3167999982833862	-0,0024971247185022
0,3235000073909760	-0,0024794216733426
0,3301999866962433	-0,0024583339691162
0,3368999958038330	-0,0024378206580877
0,3436000049114227	-0,0024169629905373
0,3503499925136566	-0,0023956811055541
0,3570500016212463	-0,0023763091303408
0,3637500107288361	-0,0023571518249810
0,3704499900341034	-0,0023359688930213
0,3772000074386597	-0,0023150667548180
0,3838999867439270	-0,0022935294546187
0,3905999958515167	-0,0022733793593943
0,3973000049591064	-0,0022523188963532
0,4040499925613403	-0,0022291501518339
0,4107500016689301	-0,0022054698783904
0,4174500107765198	-0,0021803623531014
0,4241499900817871	-0,0021556937135756
0,4308499991893768	-0,0021335741039366
0,4375999867916107	-0,0021112931426615
0,4442999958992004	-0,0020869332365692
0,4510000050067902	-0,0020627675112337
0,4577000141143799	-0,0020355575252324
0,4644500017166138	-0,0020070495083928
0,4711500108242035	-0,0019804332405329
0,4778499901294708	-0,0019526521209627
0,4845499992370605	-0,0019233099883422
0,4912999868392944	-0,0018944023177028
0,4979999959468842	-0,0018671248108149
0,5047000050544739	-0,0018382840789855
0,5113999843597412	-0,0018083561444655
0,5181000232696533	-0,0017763250507414
0,5248500108718872	-0,0017425268888474
0,5315499901771545	-0,0017090755281970
0,5382500290870666	-0,0016746802721173
0,5449500083923340	-0,0016394808189943
0,5516999959945679	-0,0016005926299840
0,5583999752998352	-0,0015603898791596
0,5651000142097473	-0,0015184428775683
0,5717999935150146	-0,0014762979699299
0,5784999728202820	-0,0014332405989990
0,5852500200271606	-0,0013877378078178
0,5919499993324280	-0,0013389447703958
0,5986499786376953	-0,0012860458809882
0,6053500175476074	-0,0012282996904105
0,6121000051498413	-0,0011677874717861
0,6187999844551086	-0,0011044105049223
0,6255000233650208	-0,0010363390902057
0,6322000026702881	-0,0009672790183686
0,6389499902725220	-0,0008920047548600
0,6456500291824341	-0,0008117094403133
0,6523500084877014	-0,0007256552344188
0,6590499877929687	-0,0006336997030303
0,6657500267028809	-0,0005371776060201
0,6725000143051147	-0,0004335419798736
0,6791999936103821	-0,0003242371312808
0,6858999729156494	-0,0002096245443681
0,6926000118255615	-0,0000895445264177
0,6993499994277954	0,0000382287398679
0,7060499787330627	0,0001715828693705
0,7127500176429749	0,0003114857827313
0,7194499969482422	0,0004570205055643
0,7261999845504761	0,0006099428283051
0,7329000234603882	0,0007660189876333
0,7396000027656555	0,0009300407255068
0,7462999820709229	0,0010988039430231
0,7530000209808350	0,0012709852308035
0,7597500085830688	0,0014509117463604
0,7664499878883362	0,0016331505030394
0,7731500267982483	0,0018229334382340
0,7798500061035156	0,0020149082411081
0,7865999937057495	0,0022130820434541
0,7932999730110168	0,0024147666990757
0,8000000119209290	0,0026204211171716
