# Supplementary material for: Increasing polymer molecular weight enables low-donor-content, efficient and scalable semi-transparent organic solar cells
Source: J Mater Chem A Mater. 2026 Jan 27;14(22):13688–706. doi: 10.1039/d5ta07234d (PMC12937936; doi:10.1039/d5ta07234d)
Supplement: TA-014-D5TA07234D-s001 [file TA-014-D5TA07234D-s001.zip › Datasets for Figures and tables/Figure_5/OPAQUE/194nm/MMR.241023.O3_R9.R.09.txt]

-0,2000000029802322	-0,0225783232599497
-0,1932999938726425	-0,0225025732070208
-0,1865999996662140	-0,0224385652691126
-0,1798499971628189	-0,0223633870482445
-0,1731500029563904	-0,0222954694181681
-0,1664499938488007	-0,0222141500562429
-0,1597499996423721	-0,0221416335552931
-0,1529999971389771	-0,0220983810722828
-0,1463000029325485	-0,0220375284552574
-0,1395999938249588	-0,0219722986221313
-0,1328999996185303	-0,0219067912548780
-0,1261499971151352	-0,0218296088278294
-0,1194500029087067	-0,0217420421540737
-0,1127500012516975	-0,0216518230736256
-0,1060499995946884	-0,0215624328702688
-0,0993499979376793	-0,0214737951755524
-0,0926000028848648	-0,0213767085224390
-0,0859000012278557	-0,0212876815348864
-0,0791999995708466	-0,0212200134992599
-0,0724999979138374	-0,0211581476032734
-0,0657500028610229	-0,0210860203951597
-0,0590500012040138	-0,0210022404789925
-0,0523499995470047	-0,0209177304059267
-0,0456500016152859	-0,0208167154341936
-0,0389499999582767	-0,0207235608249903
-0,0322000011801720	-0,0206457842141390
-0,0254999995231628	-0,0205582343041897
-0,0187999997287989	-0,0204598233103752
-0,0120999999344349	-0,0203607473522425
-0,0053500002250075	-0,0202693603932858
0,0013500000350177	-0,0201974343508482
0,0080500002950430	-0,0201258342713118
0,0147500000894070	-0,0200304854661226
0,0215000007301569	-0,0199359096586704
0,0282000005245209	-0,0198269672691822
0,0348999984562397	-0,0197116602212191
0,0416000001132488	-0,0196082219481468
0,0483000017702579	-0,0195070356130600
0,0550500005483627	-0,0193978268653154
0,0617499984800816	-0,0193031076341867
0,0684499964118004	-0,0192093383520842
0,0751499980688095	-0,0191304348409176
0,0819000005722046	-0,0190199073404074
0,0886000022292137	-0,0189076177775860
0,0952999964356422	-0,0187916792929173
0,1019999980926514	-0,0186814814805984
0,1086999997496605	-0,0185727812349796
0,1154500022530556	-0,0184630453586578
0,1221499964594841	-0,0183512438088655
0,1288499981164932	-0,0182334054261446
0,1355500072240829	-0,0181233063340187
0,1422999948263168	-0,0180179551243782
0,1490000039339066	-0,0179185457527637
0,1556999981403351	-0,0178159810602665
0,1624000072479248	-0,0177008565515280
0,1691499948501587	-0,0175707545131445
0,1758500039577484	-0,0174462571740150
0,1825499981641769	-0,0173196401447058
0,1892500072717667	-0,0172001607716084
0,1959500014781952	-0,0170804448425770
0,2027000039815903	-0,0169577505439520
0,2093999981880188	-0,0168382711708546
0,2161000072956085	-0,0167155880481005
0,2228000015020370	-0,0165805574506521
0,2295500040054321	-0,0164559129625559
0,2362499982118607	-0,0163266696035862
0,2429500073194504	-0,0161877628415823
0,2496500015258789	-0,0160564016550779
0,2563999891281128	-0,0159325022250414
0,2630999982357025	-0,0158018972724676
0,2698000073432922	-0,0156634058803320
0,2764999866485596	-0,0155142229050398
0,2831999957561493	-0,0153703549876809
0,2899500131607056	-0,0152381481602788
0,2966499924659729	-0,0151097504422069
0,3033500015735626	-0,0149799194186926
0,3100500106811523	-0,0148357516154647
0,3167999982833862	-0,0146844601258636
0,3235000073909760	-0,0145234307274222
0,3301999866962433	-0,0143749276176095
0,3368999958038330	-0,0142227876931429
0,3436000049114227	-0,0140689071267843
0,3503499925136566	-0,0139081971719861
0,3570500016212463	-0,0137525694444776
0,3637500107288361	-0,0135969212278724
0,3704499900341034	-0,0134373251348734
0,3772000074386597	-0,0132677275687456
0,3838999867439270	-0,0131003009155393
0,3905999958515167	-0,0129288844764233
0,3973000049591064	-0,0127354487776756
0,4040499925613403	-0,0125581435859203
0,4107500016689301	-0,0123842526227236
0,4174500107765198	-0,0121891507878900
0,4241499900817871	-0,0119979679584503
0,4308499991893768	-0,0118112508207560
0,4375999867916107	-0,0116352960467339
0,4442999958992004	-0,0114506548270583
0,4510000050067902	-0,0112430145964026
0,4577000141143799	-0,0110464636236429
0,4644500017166138	-0,0108359595760703
0,4711500108242035	-0,0106123210862279
0,4778499901294708	-0,0103958714753389
0,4845499992370605	-0,0101673221215606
0,4912999868392944	-0,0099408682435751
0,4979999959468842	-0,0097028939053416
0,5047000050544739	-0,0094754686579108
0,5113999843597412	-0,0092320693656802
0,5181000232696533	-0,0089840022847056
0,5248500108718872	-0,0087142372503877
0,5315499901771545	-0,0084467567503452
0,5382500290870666	-0,0081639913842082
0,5449500083923340	-0,0079010734334588
0,5516999959945679	-0,0076150684617460
0,5583999752998352	-0,0072046294808388
0,5651000142097473	-0,0069239004515111
0,5717999935150146	-0,0066049578599632
0,5784999728202820	-0,0062701543793082
0,5852500200271606	-0,0059446534141898
0,5919499993324280	-0,0055967159569263
0,5986499786376953	-0,0052439202554524
0,6053500175476074	-0,0048794080503285
0,6121000051498413	-0,0045007467269897
0,6187999844551086	-0,0041175424121320
0,6255000233650208	-0,0037285988219082
0,6322000026702881	-0,0033351613674313
0,6389499902725220	-0,0029239186551422
0,6456500291824341	-0,0025050153490156
0,6523500084877014	-0,0020782400388271
0,6590499877929687	-0,0016418984159827
0,6657500267028809	-0,0011911542387679
0,6725000143051147	-0,0007316742558032
0,6791999936103821	-0,0002620086306706
0,6858999729156494	0,0002101926365867
0,6926000118255615	0,0006988897221163
0,6993499994277954	0,0011861270759255
0,7060499787330627	0,0016923935618252
0,7127500176429749	0,0021844755392522
0,7194499969482422	0,0026847375556827
0,7261999845504761	0,0032037044875324
0,7329000234603882	0,0037229135632515
0,7396000027656555	0,0042684022337198
0,7462999820709229	0,0047838059253991
0,7530000209808350	0,0053188023157418
0,7597500085830688	0,0058684456162155
0,7664499878883362	0,0064182216301560
0,7731500267982483	0,0069488557055593
0,7798500061035156	0,0075210398063064
0,7865999937057495	0,0080677019432187
0,7932999730110168	0,0086488379165530
0,8000000119209290	0,0092394640669227
