# Supplementary material for: Increasing polymer molecular weight enables low-donor-content, efficient and scalable semi-transparent organic solar cells
Source: J Mater Chem A Mater. 2026 Jan 27;14(22):13688–706. doi: 10.1039/d5ta07234d (PMC12937936; doi:10.1039/d5ta07234d)
Supplement: TA-014-D5TA07234D-s001 [file TA-014-D5TA07234D-s001.zip › Datasets for Figures and tables/Figure_5/OPAQUE/279nm/MMR.241023.O1_L10.L.10.txt]

-0,2000000029802322	-0,0164371877908707
-0,1932999938726425	-0,0164107978343964
-0,1865999996662140	-0,0163901858031750
-0,1798499971628189	-0,0163642819970846
-0,1731500029563904	-0,0163313318043947
-0,1664499938488007	-0,0162929538637400
-0,1597499996423721	-0,0162504743784666
-0,1529999971389771	-0,0162106938660145
-0,1463000029325485	-0,0161778908222914
-0,1395999938249588	-0,0161479469388723
-0,1328999996185303	-0,0161128286272287
-0,1261499971151352	-0,0160831473767757
-0,1194500029087067	-0,0160509161651134
-0,1127500012516975	-0,0160019714385271
-0,1060499995946884	-0,0159409977495670
-0,0993499979376793	-0,0159052480012178
-0,0926000028848648	-0,0158700607717037
-0,0859000012278557	-0,0158283188939095
-0,0791999995708466	-0,0157779213041067
-0,0724999979138374	-0,0157244894653559
-0,0657500028610229	-0,0156740285456181
-0,0590500012040138	-0,0156187433749437
-0,0523499995470047	-0,0155717618763447
-0,0456500016152859	-0,0155382798984647
-0,0389499999582767	-0,0154991904273629
-0,0322000011801720	-0,0154541842639446
-0,0254999995231628	-0,0154059035703540
-0,0187999997287989	-0,0153496414422989
-0,0120999999344349	-0,0152873629704118
-0,0053500002250075	-0,0152287278324366
0,0013500000350177	-0,0151737183332443
0,0080500002950430	-0,0151095883920789
0,0147500000894070	-0,0150442318990827
0,0215000007301569	-0,0149889802560210
0,0282000005245209	-0,0149364136159420
0,0348999984562397	-0,0148810548707843
0,0416000001132488	-0,0148105453699827
0,0483000017702579	-0,0147367743775249
0,0550500005483627	-0,0146789364516735
0,0617499984800816	-0,0146271958947182
0,0684499964118004	-0,0145651772618294
0,0751499980688095	-0,0144889717921615
0,0819000005722046	-0,0144131043925881
0,0886000022292137	-0,0143328774720430
0,0952999964356422	-0,0142492465674877
0,1019999980926514	-0,0141828535124660
0,1086999997496605	-0,0141328368335962
0,1154500022530556	-0,0140610542148352
0,1221499964594841	-0,0139813264831901
0,1288499981164932	-0,0138998897746205
0,1355500072240829	-0,0138198817148805
0,1422999948263168	-0,0137438308447599
0,1490000039339066	-0,0136618353426456
0,1556999981403351	-0,0135758202522993
0,1624000072479248	-0,0134979477152228
0,1691499948501587	-0,0134109621867537
0,1758500039577484	-0,0133254528045654
0,1825499981641769	-0,0132294306531548
0,1892500072717667	-0,0131436195224524
0,1959500014781952	-0,0130550973117352
0,2027000039815903	-0,0129622444510460
0,2093999981880188	-0,0128727657720447
0,2161000072956085	-0,0127883329987526
0,2228000015020370	-0,0126886339858174
0,2295500040054321	-0,0125935664400458
0,2362499982118607	-0,0125060034915805
0,2429500073194504	-0,0124088404700160
0,2496500015258789	-0,0123044401407242
0,2563999891281128	-0,0122024537995458
0,2630999982357025	-0,0121061876416206
0,2698000073432922	-0,0120104933157563
0,2764999866485596	-0,0119055723771453
0,2831999957561493	-0,0117930630221963
0,2899500131607056	-0,0116778928786516
0,2966499924659729	-0,0115629918873310
0,3033500015735626	-0,0114563498646021
0,3100500106811523	-0,0113603770732880
0,3167999982833862	-0,0112547446042299
0,3235000073909760	-0,0111392205581069
0,3301999866962433	-0,0110147418454289
0,3368999958038330	-0,0108892200514674
0,3436000049114227	-0,0107713527977467
0,3503499925136566	-0,0106408270075917
0,3570500016212463	-0,0105175497010350
0,3637500107288361	-0,0104061542078853
0,3704499900341034	-0,0102770216763020
0,3772000074386597	-0,0101422062143683
0,3838999867439270	-0,0100140068680048
0,3905999958515167	-0,0098836859688163
0,3973000049591064	-0,0097454637289047
0,4040499925613403	-0,0095997471362352
0,4107500016689301	-0,0094605637714267
0,4174500107765198	-0,0093178702518344
0,4241499900817871	-0,0091644730418921
0,4308499991893768	-0,0090187238529325
0,4375999867916107	-0,0088708437979221
0,4442999958992004	-0,0087191127240658
0,4510000050067902	-0,0085621234029531
0,4577000141143799	-0,0083985785022378
0,4644500017166138	-0,0082280645146966
0,4711500108242035	-0,0080541484057903
0,4778499901294708	-0,0078806485980749
0,4845499992370605	-0,0077072042040527
0,4912999868392944	-0,0075279250741005
0,4979999959468842	-0,0073037575930357
0,5047000050544739	-0,0071131656877697
0,5113999843597412	-0,0069279996678233
0,5181000232696533	-0,0067282547242939
0,5248500108718872	-0,0065287547186017
0,5315499901771545	-0,0063178590498865
0,5382500290870666	-0,0061047472991049
0,5449500083923340	-0,0058864504098892
0,5516999959945679	-0,0056622861884534
0,5583999752998352	-0,0054337885230780
0,5651000142097473	-0,0052039031870663
0,5717999935150146	-0,0049640578217804
0,5784999728202820	-0,0047156764194369
0,5852500200271606	-0,0044723213650286
0,5919499993324280	-0,0042139161378145
0,5986499786376953	-0,0039599309675395
0,6053500175476074	-0,0037019962910563
0,6121000051498413	-0,0034418134018779
0,6187999844551086	-0,0031672001350671
0,6255000233650208	-0,0028910047840327
0,6322000026702881	-0,0026169191114604
0,6389499902725220	-0,0023266738280654
0,6456500291824341	-0,0020348925609142
0,6523500084877014	-0,0017463304102421
0,6590499877929687	-0,0014513414353132
0,6657500267028809	-0,0011538418475538
0,6725000143051147	-0,0008495798683725
0,6791999936103821	-0,0005470653413795
0,6858999729156494	-0,0002386748528806
0,6926000118255615	0,0000788661418483
0,6993499994277954	0,0003957563894801
0,7060499787330627	0,0007141358801164
0,7127500176429749	0,0010368070797995
0,7194499969482422	0,0013612110633403
0,7261999845504761	0,0016940294299275
0,7329000234603882	0,0020329726394266
0,7396000027656555	0,0023638622369617
0,7462999820709229	0,0026984671130776
0,7530000209808350	0,0030336868949234
0,7597500085830688	0,0033716377802193
0,7664499878883362	0,0037100543268025
0,7731500267982483	0,0040526767261326
0,7798500061035156	0,0043974164873362
0,7865999937057495	0,0047518638893962
0,7932999730110168	0,0050989384762943
0,8000000119209290	0,0054559540003538
