# Supplementary material for: Increasing polymer molecular weight enables low-donor-content, efficient and scalable semi-transparent organic solar cells
Source: J Mater Chem A Mater. 2026 Jan 27;14(22):13688–706. doi: 10.1039/d5ta07234d (PMC12937936; doi:10.1039/d5ta07234d)
Supplement: TA-014-D5TA07234D-s001 [file TA-014-D5TA07234D-s001.zip › Datasets for Figures and tables/Figure_5/OPAQUE/279nm/MMR.241023.O1_L2.L.02.txt]

-0,2000000029802322	-0,0088147437199950
-0,1932999938726425	-0,0087750814855099
-0,1865999996662140	-0,0087475571781397
-0,1798499971628189	-0,0087204165756702
-0,1731500029563904	-0,0086831515654922
-0,1664499938488007	-0,0086444625630975
-0,1597499996423721	-0,0086049735546112
-0,1529999971389771	-0,0085604293271899
-0,1463000029325485	-0,0085231000557542
-0,1395999938249588	-0,0084948549047112
-0,1328999996185303	-0,0084658022969961
-0,1261499971151352	-0,0084357848390937
-0,1194500029087067	-0,0084003619849682
-0,1127500012516975	-0,0083642471581697
-0,1060499995946884	-0,0083275409415364
-0,0993499979376793	-0,0082960799336433
-0,0926000028848648	-0,0082585848867893
-0,0859000012278557	-0,0082221860066056
-0,0791999995708466	-0,0081877345219254
-0,0724999979138374	-0,0081514883786440
-0,0657500028610229	-0,0081112412735820
-0,0590500012040138	-0,0080687040463090
-0,0523499995470047	-0,0080296872183681
-0,0456500016152859	-0,0079969530925155
-0,0389499999582767	-0,0079622082412243
-0,0322000011801720	-0,0079252999275923
-0,0254999995231628	-0,0078850481659174
-0,0187999997287989	-0,0078431516885757
-0,0120999999344349	-0,0078033939935267
-0,0053500002250075	-0,0077598099596798
0,0013500000350177	-0,0077212057076395
0,0080500002950430	-0,0076872012577951
0,0147500000894070	-0,0076466063037515
0,0215000007301569	-0,0075991321355104
0,0282000005245209	-0,0075524318963289
0,0348999984562397	-0,0075193839147687
0,0416000001132488	-0,0074859531596303
0,0483000017702579	-0,0074530160054564
0,0550500005483627	-0,0074125821702182
0,0617499984800816	-0,0073704700917006
0,0684499964118004	-0,0073261419311166
0,0751499980688095	-0,0072826957330108
0,0819000005722046	-0,0072458069771528
0,0886000022292137	-0,0072161424905062
0,0952999964356422	-0,0071826716884971
0,1019999980926514	-0,0071397102437913
0,1086999997496605	-0,0070915338583291
0,1154500022530556	-0,0070458548143506
0,1221499964594841	-0,0070061609148979
0,1288499981164932	-0,0069649550132453
0,1355500072240829	-0,0069230110384524
0,1422999948263168	-0,0068807941861451
0,1490000039339066	-0,0068356422707438
0,1556999981403351	-0,0067898817360401
0,1624000072479248	-0,0067461673170328
0,1691499948501587	-0,0067017911933362
0,1758500039577484	-0,0066536571830511
0,1825499981641769	-0,0066085406579077
0,1892500072717667	-0,0065691606141627
0,1959500014781952	-0,0065273027867079
0,2027000039815903	-0,0064798519015312
0,2093999981880188	-0,0064330738969147
0,2161000072956085	-0,0063901566900313
0,2228000015020370	-0,0063470350578427
0,2295500040054321	-0,0063020470552146
0,2362499982118607	-0,0062569230794907
0,2429500073194504	-0,0062104333192110
0,2496500015258789	-0,0061642085202038
0,2563999891281128	-0,0061170943081379
0,2630999982357025	-0,0060701570473611
0,2698000073432922	-0,0060242568142712
0,2764999866485596	-0,0059754583053291
0,2831999957561493	-0,0059250299818814
0,2899500131607056	-0,0058735110796988
0,2966499924659729	-0,0058178300969303
0,3033500015735626	-0,0057685552164912
0,3100500106811523	-0,0057235830463469
0,3167999982833862	-0,0056726727634668
0,3235000073909760	-0,0056185708381236
0,3301999866962433	-0,0055645629763603
0,3368999958038330	-0,0055061737075448
0,3436000049114227	-0,0054515562951565
0,3503499925136566	-0,0053998446092010
0,3570500016212463	-0,0053495909087360
0,3637500107288361	-0,0052977935411036
0,3704499900341034	-0,0052378098480403
0,3772000074386597	-0,0051777292974293
0,3838999867439270	-0,0051204548217356
0,3905999958515167	-0,0050610257312655
0,3973000049591064	-0,0050026401877403
0,4040499925613403	-0,0049430252984166
0,4107500016689301	-0,0048815994523466
0,4174500107765198	-0,0048186341300607
0,4241499900817871	-0,0047555505298078
0,4308499991893768	-0,0046898666769266
0,4375999867916107	-0,0046240487135947
0,4442999958992004	-0,0045548980124295
0,4510000050067902	-0,0044857254251838
0,4577000141143799	-0,0044164038263261
0,4644500017166138	-0,0043452046811581
0,4711500108242035	-0,0042682690545917
0,4778499901294708	-0,0041909157298505
0,4845499992370605	-0,0041047041304410
0,4912999868392944	-0,0040250788442791
0,4979999959468842	-0,0039437310770154
0,5047000050544739	-0,0038584598805755
0,5113999843597412	-0,0037713155616075
0,5181000232696533	-0,0036794915795326
0,5248500108718872	-0,0035869805142283
0,5315499901771545	-0,0034896950237453
0,5382500290870666	-0,0033835859503597
0,5449500083923340	-0,0032740095630288
0,5516999959945679	-0,0031666306313127
0,5583999752998352	-0,0030538509599864
0,5651000142097473	-0,0029362218920141
0,5717999935150146	-0,0028142209630460
0,5784999728202820	-0,0026848241686821
0,5852500200271606	-0,0025459935422987
0,5919499993324280	-0,0024033684749156
0,5986499786376953	-0,0022554423194379
0,6053500175476074	-0,0021022241562605
0,6121000051498413	-0,0019402033649385
0,6187999844551086	-0,0017730451654643
0,6255000233650208	-0,0015983448829502
0,6322000026702881	-0,0014175482792780
0,6389499902725220	-0,0012276755878702
0,6456500291824341	-0,0010329949436709
0,6523500084877014	-0,0008279276662506
0,6590499877929687	-0,0006202484946698
0,6657500267028809	-0,0004068769339938
0,6725000143051147	-0,0001821625482989
0,6791999936103821	0,0000474068801850
0,6858999729156494	0,0002810090663843
0,6926000118255615	0,0005210422095843
0,6993499994277954	0,0007687159813941
0,7060499787330627	0,0010210924083367
0,7127500176429749	0,0012811498017982
0,7194499969482422	0,0015427344478667
0,7261999845504761	0,0018144133500755
0,7329000234603882	0,0020864196121693
0,7396000027656555	0,0023652000818402
0,7462999820709229	0,0026464599650353
0,7530000209808350	0,0029326435178518
0,7597500085830688	0,0032259768340737
0,7664499878883362	0,0035179781261832
0,7731500267982483	0,0038195648230612
0,7798500061035156	0,0041186683811247
0,7865999937057495	0,0044302851893008
0,7932999730110168	0,0047364439815283
0,8000000119209290	0,0050509739667177
