# Supplementary material for: Increasing polymer molecular weight enables low-donor-content, efficient and scalable semi-transparent organic solar cells
Source: J Mater Chem A Mater. 2026 Jan 27;14(22):13688–706. doi: 10.1039/d5ta07234d (PMC12937936; doi:10.1039/d5ta07234d)
Supplement: TA-014-D5TA07234D-s001 [file TA-014-D5TA07234D-s001.zip › Datasets for Figures and tables/Figure_5/OPAQUE/279nm/MMR.241023.O1_L5.L.05.txt]

-0,2000000029802322	-0,0059336884878576
-0,1932999938726425	-0,0059112510643899
-0,1865999996662140	-0,0058902041055262
-0,1798499971628189	-0,0058723594993353
-0,1731500029563904	-0,0058512198738754
-0,1664499938488007	-0,0058272057212889
-0,1597499996423721	-0,0058120973408222
-0,1529999971389771	-0,0057950634509325
-0,1463000029325485	-0,0057787294499576
-0,1395999938249588	-0,0057634701952338
-0,1328999996185303	-0,0057449056766927
-0,1261499971151352	-0,0057198069989681
-0,1194500029087067	-0,0056960005313158
-0,1127500012516975	-0,0056726904585958
-0,1060499995946884	-0,0056517138145864
-0,0993499979376793	-0,0056288070045412
-0,0926000028848648	-0,0056031122803688
-0,0859000012278557	-0,0055852592922747
-0,0791999995708466	-0,0055687502026558
-0,0724999979138374	-0,0055507076904178
-0,0657500028610229	-0,0055272723548114
-0,0590500012040138	-0,0055085481144488
-0,0523499995470047	-0,0054868198931217
-0,0456500016152859	-0,0054658153094351
-0,0389499999582767	-0,0054405299015343
-0,0322000011801720	-0,0054134512320161
-0,0254999995231628	-0,0053865029476583
-0,0187999997287989	-0,0053631737828255
-0,0120999999344349	-0,0053350166417658
-0,0053500002250075	-0,0053108418360353
0,0013500000350177	-0,0052910228259861
0,0080500002950430	-0,0052737663500011
0,0147500000894070	-0,0052519012242556
0,0215000007301569	-0,0052283029071987
0,0282000005245209	-0,0052054519765079
0,0348999984562397	-0,0051787779666483
0,0416000001132488	-0,0051553491503000
0,0483000017702579	-0,0051328525878489
0,0550500005483627	-0,0051065422594547
0,0617499984800816	-0,0050776265561581
0,0684499964118004	-0,0050459997728467
0,0751499980688095	-0,0050173671916127
0,0819000005722046	-0,0049945656210184
0,0886000022292137	-0,0049727330915630
0,0952999964356422	-0,0049481382593513
0,1019999980926514	-0,0049237092025578
0,1086999997496605	-0,0048965644091368
0,1154500022530556	-0,0048685171641409
0,1221499964594841	-0,0048413346521556
0,1288499981164932	-0,0048134285025299
0,1355500072240829	-0,0047861486673355
0,1422999948263168	-0,0047593601047993
0,1490000039339066	-0,0047293361276388
0,1556999981403351	-0,0047015948221087
0,1624000072479248	-0,0046782353892922
0,1691499948501587	-0,0046515543945134
0,1758500039577484	-0,0046233017928898
0,1825499981641769	-0,0045949313789606
0,1892500072717667	-0,0045680324546993
0,1959500014781952	-0,0045387824065983
0,2027000039815903	-0,0045098573900759
0,2093999981880188	-0,0044772783294320
0,2161000072956085	-0,0044459472410381
0,2228000015020370	-0,0044122501276433
0,2295500040054321	-0,0043790251947939
0,2362499982118607	-0,0043535451404750
0,2429500073194504	-0,0043275738134980
0,2496500015258789	-0,0042981700971723
0,2563999891281128	-0,0042698704637587
0,2630999982357025	-0,0042367735877633
0,2698000073432922	-0,0042054522782564
0,2764999866485596	-0,0041717477142811
0,2831999957561493	-0,0041357413865626
0,2899500131607056	-0,0041049621067941
0,2966499924659729	-0,0040712398476899
0,3033500015735626	-0,0040377923287451
0,3100500106811523	-0,0040061818435788
0,3167999982833862	-0,0039745196700096
0,3235000073909760	-0,0039395960047841
0,3301999866962433	-0,0039084469899535
0,3368999958038330	-0,0038715295959264
0,3436000049114227	-0,0038371642585844
0,3503499925136566	-0,0038008380215615
0,3570500016212463	-0,0037627443671227
0,3637500107288361	-0,0037243450060487
0,3704499900341034	-0,0036872734781355
0,3772000074386597	-0,0036457285750657
0,3838999867439270	-0,0036074640229344
0,3905999958515167	-0,0035704313777387
0,3973000049591064	-0,0035322010517120
0,4040499925613403	-0,0034937304444611
0,4107500016689301	-0,0034553220029920
0,4174500107765198	-0,0034157915506512
0,4241499900817871	-0,0033729209098965
0,4308499991893768	-0,0033284910023212
0,4375999867916107	-0,0032845351379365
0,4442999958992004	-0,0032384083606303
0,4510000050067902	-0,0031924888025969
0,4577000141143799	-0,0031434942502528
0,4644500017166138	-0,0030958631541580
0,4711500108242035	-0,0030499994754791
0,4778499901294708	-0,0030037928372622
0,4845499992370605	-0,0029565321747214
0,4912999868392944	-0,0029052530881017
0,4979999959468842	-0,0028527169488370
0,5047000050544739	-0,0027970918454230
0,5113999843597412	-0,0027389558963478
0,5181000232696533	-0,0026762105990201
0,5248500108718872	-0,0026154650840908
0,5315499901771545	-0,0025515805464238
0,5382500290870666	-0,0024866422172636
0,5449500083923340	-0,0024193120189011
0,5516999959945679	-0,0023501387331635
0,5583999752998352	-0,0022756424732506
0,5651000142097473	-0,0021965620107949
0,5717999935150146	-0,0021156924776733
0,5784999728202820	-0,0020302301272750
0,5852500200271606	-0,0019413059344515
0,5919499993324280	-0,0018458956619725
0,5986499786376953	-0,0017438760260120
0,6053500175476074	-0,0016397368162870
0,6121000051498413	-0,0015306802233681
0,6187999844551086	-0,0014134190278128
0,6255000233650208	-0,0012916335836053
0,6322000026702881	-0,0011645659105852
0,6389499902725220	-0,0010289226192981
0,6456500291824341	-0,0008864577976055
0,6523500084877014	-0,0007363840122707
0,6590499877929687	-0,0005808327696286
0,6657500267028809	-0,0004180214891676
0,6725000143051147	-0,0002481017436367
0,6791999936103821	-0,0000731611071387
0,6858999729156494	0,0001053625310306
0,6926000118255615	0,0002937803510576
0,6993499994277954	0,0004916174802929
0,7060499787330627	0,0006927542854100
0,7127500176429749	0,0008998672128655
0,7194499969482422	0,0011147061595693
0,7261999845504761	0,0013350776862353
0,7329000234603882	0,0015598393511027
0,7396000027656555	0,0017895043129101
0,7462999820709229	0,0020223499741405
0,7530000209808350	0,0022615934722126
0,7597500085830688	0,0025077105965465
0,7664499878883362	0,0027551585808396
0,7731500267982483	0,0030085036996752
0,7798500061035156	0,0032636220566928
0,7865999937057495	0,0035280277952552
0,7932999730110168	0,0037909010425210
0,8000000119209290	0,0040598092600703
