# Supplementary material for: Increasing polymer molecular weight enables low-donor-content, efficient and scalable semi-transparent organic solar cells
Source: J Mater Chem A Mater. 2026 Jan 27;14(22):13688–706. doi: 10.1039/d5ta07234d (PMC12937936; doi:10.1039/d5ta07234d)
Supplement: TA-014-D5TA07234D-s001 [file TA-014-D5TA07234D-s001.zip › Datasets for Figures and tables/Figure_5/OPAQUE/279nm/MMR.241023.O1_L7.L.07.txt]

-0,2000000029802322	-0,0042895423248410
-0,1932999938726425	-0,0042845834977925
-0,1865999996662140	-0,0042780730873346
-0,1798499971628189	-0,0042679612524807
-0,1731500029563904	-0,0042565357871354
-0,1664499938488007	-0,0042492677457631
-0,1597499996423721	-0,0042403982952237
-0,1529999971389771	-0,0042297989130020
-0,1463000029325485	-0,0042206803336740
-0,1395999938249588	-0,0042100395075977
-0,1328999996185303	-0,0041980165988207
-0,1261499971151352	-0,0041853948496282
-0,1194500029087067	-0,0041745528578758
-0,1127500012516975	-0,0041680703870952
-0,1060499995946884	-0,0041669905185699
-0,0993499979376793	-0,0041596484370530
-0,0926000028848648	-0,0041467957198620
-0,0859000012278557	-0,0041322130709887
-0,0791999995708466	-0,0041171577759087
-0,0724999979138374	-0,0041065984405577
-0,0657500028610229	-0,0041000302881002
-0,0590500012040138	-0,0040894821286201
-0,0523499995470047	-0,0040796450339258
-0,0456500016152859	-0,0040635033510625
-0,0389499999582767	-0,0040459875017405
-0,0322000011801720	-0,0040346309542656
-0,0254999995231628	-0,0040275817736983
-0,0187999997287989	-0,0040197684429586
-0,0120999999344349	-0,0040092240087688
-0,0053500002250075	-0,0039937221445143
0,0013500000350177	-0,0039762509986758
0,0080500002950430	-0,0039598732255399
0,0147500000894070	-0,0039467583410442
0,0215000007301569	-0,0039379955269396
0,0282000005245209	-0,0039249211549759
0,0348999984562397	-0,0039077908731997
0,0416000001132488	-0,0038922189269215
0,0483000017702579	-0,0038781468756497
0,0550500005483627	-0,0038642566651106
0,0617499984800816	-0,0038499117363244
0,0684499964118004	-0,0038345421198756
0,0751499980688095	-0,0038181040436029
0,0819000005722046	-0,0038042913656682
0,0886000022292137	-0,0037891122046858
0,0952999964356422	-0,0037733390927315
0,1019999980926514	-0,0037560390774161
0,1086999997496605	-0,0037375141400844
0,1154500022530556	-0,0037188902497292
0,1221499964594841	-0,0037028484512120
0,1288499981164932	-0,0036861863918602
0,1355500072240829	-0,0036672977730632
0,1422999948263168	-0,0036476410459727
0,1490000039339066	-0,0036296176258475
0,1556999981403351	-0,0036128745414317
0,1624000072479248	-0,0035934238694608
0,1691499948501587	-0,0035713897086680
0,1758500039577484	-0,0035559469833970
0,1825499981641769	-0,0035405587404966
0,1892500072717667	-0,0035222319420427
0,1959500014781952	-0,0035007321275771
0,2027000039815903	-0,0034796069376171
0,2093999981880188	-0,0034582691732794
0,2161000072956085	-0,0034378620330244
0,2228000015020370	-0,0034154176246375
0,2295500040054321	-0,0033964114263654
0,2362499982118607	-0,0033756555058062
0,2429500073194504	-0,0033518651034683
0,2496500015258789	-0,0033308670390397
0,2563999891281128	-0,0033130799420178
0,2630999982357025	-0,0032917207572609
0,2698000073432922	-0,0032714561093599
0,2764999866485596	-0,0032486380077899
0,2831999957561493	-0,0032240569125861
0,2899500131607056	-0,0031974904704839
0,2966499924659729	-0,0031717147212476
0,3033500015735626	-0,0031483627390116
0,3100500106811523	-0,0031241739634424
0,3167999982833862	-0,0030994436237961
0,3235000073909760	-0,0030739279463887
0,3301999866962433	-0,0030493426602334
0,3368999958038330	-0,0030254926532507
0,3436000049114227	-0,0030011627823114
0,3503499925136566	-0,0029738943558186
0,3570500016212463	-0,0029461553785950
0,3637500107288361	-0,0029195013921708
0,3704499900341034	-0,0028897156007588
0,3772000074386597	-0,0028583589009941
0,3838999867439270	-0,0028282373677939
0,3905999958515167	-0,0028009964153171
0,3973000049591064	-0,0027696059551090
0,4040499925613403	-0,0027400774415582
0,4107500016689301	-0,0027127729263157
0,4174500107765198	-0,0026854395400733
0,4241499900817871	-0,0026568830944598
0,4308499991893768	-0,0026252032257617
0,4375999867916107	-0,0025919305626303
0,4442999958992004	-0,0025589107535779
0,4510000050067902	-0,0025237854570150
0,4577000141143799	-0,0024868757463992
0,4644500017166138	-0,0024523418396711
0,4711500108242035	-0,0024169154930860
0,4778499901294708	-0,0023805689997971
0,4845499992370605	-0,0023423649836332
0,4912999868392944	-0,0023025458212942
0,4979999959468842	-0,0022628656588495
0,5047000050544739	-0,0022225508000702
0,5113999843597412	-0,0021798093803227
0,5181000232696533	-0,0021355452481657
0,5248500108718872	-0,0020889916922897
0,5315499901771545	-0,0020394129678607
0,5382500290870666	-0,0019896237645298
0,5449500083923340	-0,0019379209261388
0,5516999959945679	-0,0018860744312406
0,5583999752998352	-0,0018308381550014
0,5651000142097473	-0,0017721577314660
0,5717999935150146	-0,0017103344434872
0,5784999728202820	-0,0016451623523608
0,5852500200271606	-0,0015780793037266
0,5919499993324280	-0,0015065727056935
0,5986499786376953	-0,0014316142769530
0,6053500175476074	-0,0013517669867724
0,6121000051498413	-0,0012658572522923
0,6187999844551086	-0,0011770712444559
0,6255000233650208	-0,0010838847374544
0,6322000026702881	-0,0009841253049672
0,6389499902725220	-0,0008757634786889
0,6456500291824341	-0,0007642352720723
0,6523500084877014	-0,0006461785524152
0,6590499877929687	-0,0005174399120733
0,6657500267028809	-0,0003878523712046
0,6725000143051147	-0,0002517914399505
0,6791999936103821	-0,0001081668815459
0,6858999729156494	0,0000404017664550
0,6926000118255615	0,0001928986312123
0,6993499994277954	0,0003552609414328
0,7060499787330627	0,0005252435221337
0,7127500176429749	0,0007034135051072
0,7194499969482422	0,0008824138203636
0,7261999845504761	0,0010705137392506
0,7329000234603882	0,0012597942259163
0,7396000027656555	0,0014525344595313
0,7462999820709229	0,0016537191113457
0,7530000209808350	0,0018662572838366
0,7597500085830688	0,0020803578663617
0,7664499878883362	0,0022925129160285
0,7731500267982483	0,0025137886404991
0,7798500061035156	0,0027368105947971
0,7865999937057495	0,0029693471733481
0,7932999730110168	0,0032109187450260
0,8000000119209290	0,0034521718043834
