# Supplementary material for: Increasing polymer molecular weight enables low-donor-content, efficient and scalable semi-transparent organic solar cells
Source: J Mater Chem A Mater. 2026 Jan 27;14(22):13688–706. doi: 10.1039/d5ta07234d (PMC12937936; doi:10.1039/d5ta07234d)
Supplement: TA-014-D5TA07234D-s001 [file TA-014-D5TA07234D-s001.zip › Datasets for Figures and tables/Figure_5/OPAQUE/279nm/MMR.241023.O1_R1.R.01.txt]

-0,2000000029802322	-0,0044301389716566
-0,1932999938726425	-0,0044066035188735
-0,1865999996662140	-0,0043869079090655
-0,1798499971628189	-0,0043668579310179
-0,1731500029563904	-0,0043447040952742
-0,1664499938488007	-0,0043240198865533
-0,1597499996423721	-0,0043060551397502
-0,1529999971389771	-0,0042869779281318
-0,1463000029325485	-0,0042684171348810
-0,1395999938249588	-0,0042485888116062
-0,1328999996185303	-0,0042285183444619
-0,1261499971151352	-0,0042094024829566
-0,1194500029087067	-0,0041886032558978
-0,1127500012516975	-0,0041691483929753
-0,1060499995946884	-0,0041460446082056
-0,0993499979376793	-0,0041232495568693
-0,0926000028848648	-0,0041010146960616
-0,0859000012278557	-0,0040798317641020
-0,0791999995708466	-0,0040603843517601
-0,0724999979138374	-0,0040424796752632
-0,0657500028610229	-0,0040222229436040
-0,0590500012040138	-0,0040023075416684
-0,0523499995470047	-0,0039821499958634
-0,0456500016152859	-0,0039600301533937
-0,0389499999582767	-0,0039381477981806
-0,0322000011801720	-0,0039161327295005
-0,0254999995231628	-0,0038958473596722
-0,0187999997287989	-0,0038775897119194
-0,0120999999344349	-0,0038597807288170
-0,0053500002250075	-0,0038397025782615
0,0013500000350177	-0,0038181396666914
0,0080500002950430	-0,0037956067826599
0,0147500000894070	-0,0037741954438388
0,0215000007301569	-0,0037521522026509
0,0282000005245209	-0,0037287457380444
0,0348999984562397	-0,0037078391760588
0,0416000001132488	-0,0036881784908473
0,0483000017702579	-0,0036662674974650
0,0550500005483627	-0,0036439006216824
0,0617499984800816	-0,0036220483016223
0,0684499964118004	-0,0036001920234412
0,0751499980688095	-0,0035777615848929
0,0819000005722046	-0,0035540668759495
0,0886000022292137	-0,0035330906976014
0,0952999964356422	-0,0035133315250278
0,1019999980926514	-0,0034892286639661
0,1086999997496605	-0,0034663830883801
0,1154500022530556	-0,0034446495119482
0,1221499964594841	-0,0034219624940306
0,1288499981164932	-0,0034002331085503
0,1355500072240829	-0,0033791030291468
0,1422999948263168	-0,0033558714203537
0,1490000039339066	-0,0033318568021059
0,1556999981403351	-0,0033058307599276
0,1624000072479248	-0,0032830894924700
0,1691499948501587	-0,0032607202883810
0,1758500039577484	-0,0032369976397604
0,1825499981641769	-0,0032131101470441
0,1892500072717667	-0,0031900927424431
0,1959500014781952	-0,0031666897702962
0,2027000039815903	-0,0031430327799171
0,2093999981880188	-0,0031179897487164
0,2161000072956085	-0,0030910370405763
0,2228000015020370	-0,0030672790016979
0,2295500040054321	-0,0030447512399405
0,2362499982118607	-0,0030213848222047
0,2429500073194504	-0,0029957236256450
0,2496500015258789	-0,0029691047966480
0,2563999891281128	-0,0029423458036035
0,2630999982357025	-0,0029178671538830
0,2698000073432922	-0,0028928339015692
0,2764999866485596	-0,0028663079719990
0,2831999957561493	-0,0028405298944563
0,2899500131607056	-0,0028122116345912
0,2966499924659729	-0,0027843499556184
0,3033500015735626	-0,0027584624476731
0,3100500106811523	-0,0027323055546731
0,3167999982833862	-0,0027057242114097
0,3235000073909760	-0,0026779931504279
0,3301999866962433	-0,0026470345910639
0,3368999958038330	-0,0026165691670030
0,3436000049114227	-0,0025886511430144
0,3503499925136566	-0,0025602958630770
0,3570500016212463	-0,0025317475665361
0,3637500107288361	-0,0025030737742782
0,3704499900341034	-0,0024723073001951
0,3772000074386597	-0,0024429529439658
0,3838999867439270	-0,0024115995038301
0,3905999958515167	-0,0023791571147740
0,3973000049591064	-0,0023455000482500
0,4040499925613403	-0,0023131293710321
0,4107500016689301	-0,0022793076932430
0,4174500107765198	-0,0022469235118479
0,4241499900817871	-0,0022136247716844
0,4308499991893768	-0,0021777311339974
0,4375999867916107	-0,0021401804406196
0,4442999958992004	-0,0021032500080764
0,4510000050067902	-0,0020672490354627
0,4577000141143799	-0,0020298743620515
0,4644500017166138	-0,0019921446219087
0,4711500108242035	-0,0019520479254425
0,4778499901294708	-0,0019122698577121
0,4845499992370605	-0,0018709100550041
0,4912999868392944	-0,0018296744674444
0,4979999959468842	-0,0017864491092041
0,5047000050544739	-0,0017431577434763
0,5113999843597412	-0,0016989217838272
0,5181000232696533	-0,0016510348068550
0,5248500108718872	-0,0016025265213102
0,5315499901771545	-0,0015535273123533
0,5382500290870666	-0,0015014628879726
0,5449500083923340	-0,0014467971632257
0,5516999959945679	-0,0013913142029196
0,5583999752998352	-0,0013338730204850
0,5651000142097473	-0,0012745384592563
0,5717999935150146	-0,0012130445102230
0,5784999728202820	-0,0011471945326775
0,5852500200271606	-0,0010782866738737
0,5919499993324280	-0,0010066016111523
0,5986499786376953	-0,0009331671171822
0,6053500175476074	-0,0008563916198909
0,6121000051498413	-0,0007741834851913
0,6187999844551086	-0,0006890753284097
0,6255000233650208	-0,0006016574334353
0,6322000026702881	-0,0005101780407131
0,6389499902725220	-0,0004134668852203
0,6456500291824341	-0,0003138043393847
0,6523500084877014	-0,0002089933987008
0,6590499877929687	-0,0001010710402625
0,6657500267028809	0,0000108126841951
0,6725000143051147	0,0001296160917263
0,6791999936103821	0,0002508500765543
0,6858999729156494	0,0003753645869438
0,6926000118255615	0,0005039690877311
0,6993499994277954	0,0006380548002198
0,7060499787330627	0,0007744129979983
0,7127500176429749	0,0009150686673820
0,7194499969482422	0,0010589644080028
0,7261999845504761	0,0012077307328582
0,7329000234603882	0,0013582677347586
0,7396000027656555	0,0015127558726817
0,7462999820709229	0,0016696037491783
0,7530000209808350	0,0018292480381206
0,7597500085830688	0,0019933916628361
0,7664499878883362	0,0021586297079921
0,7731500267982483	0,0023276240099221
0,7798500061035156	0,0024980953894556
0,7865999937057495	0,0026721879839897
0,7932999730110168	0,0028468146920204
0,8000000119209290	0,0030250300187618
