# Supplementary material for: Increasing polymer molecular weight enables low-donor-content, efficient and scalable semi-transparent organic solar cells
Source: J Mater Chem A Mater. 2026 Jan 27;14(22):13688–706. doi: 10.1039/d5ta07234d (PMC12937936; doi:10.1039/d5ta07234d)
Supplement: TA-014-D5TA07234D-s001 [file TA-014-D5TA07234D-s001.zip › Datasets for Figures and tables/Figure_5/OPAQUE/279nm/MMR.241023.O1_R3.R.03.txt]

-0,2000000029802322	-0,0018691151635721
-0,1932999938726425	-0,0018603804055601
-0,1865999996662140	-0,0018534720875323
-0,1798499971628189	-0,0018449487397447
-0,1731500029563904	-0,0018350259633735
-0,1664499938488007	-0,0018253974849358
-0,1597499996423721	-0,0018181961495429
-0,1529999971389771	-0,0018114431295544
-0,1463000029325485	-0,0018030995270237
-0,1395999938249588	-0,0017948388122022
-0,1328999996185303	-0,0017862975364551
-0,1261499971151352	-0,0017771746497601
-0,1194500029087067	-0,0017687820363790
-0,1127500012516975	-0,0017600882565603
-0,1060499995946884	-0,0017507661832497
-0,0993499979376793	-0,0017426024423912
-0,0926000028848648	-0,0017347922548652
-0,0859000012278557	-0,0017266774084419
-0,0791999995708466	-0,0017192160012200
-0,0724999979138374	-0,0017111370107159
-0,0657500028610229	-0,0017022556858137
-0,0590500012040138	-0,0016931232530624
-0,0523499995470047	-0,0016844738274813
-0,0456500016152859	-0,0016775189433247
-0,0389499999582767	-0,0016700879205018
-0,0322000011801720	-0,0016597054200247
-0,0254999995231628	-0,0016495577292517
-0,0187999997287989	-0,0016418283339590
-0,0120999999344349	-0,0016343321185559
-0,0053500002250075	-0,0016262257704511
0,0013500000350177	-0,0016172837931663
0,0080500002950430	-0,0016079301713035
0,0147500000894070	-0,0015990439569578
0,0215000007301569	-0,0015893107047305
0,0282000005245209	-0,0015815137885511
0,0348999984562397	-0,0015737952198833
0,0416000001132488	-0,0015645546372980
0,0483000017702579	-0,0015558688901365
0,0550500005483627	-0,0015474742976949
0,0617499984800816	-0,0015390823828056
0,0684499964118004	-0,0015306563582271
0,0751499980688095	-0,0015220957575366
0,0819000005722046	-0,0015126423677430
0,0886000022292137	-0,0015033218078315
0,0952999964356422	-0,0014954941580072
0,1019999980926514	-0,0014882064424455
0,1086999997496605	-0,0014802265213802
0,1154500022530556	-0,0014702231856063
0,1221499964594841	-0,0014597041299567
0,1288499981164932	-0,0014502734411508
0,1355500072240829	-0,0014410836156458
0,1422999948263168	-0,0014330337289721
0,1490000039339066	-0,0014245986239985
0,1556999981403351	-0,0014152404619381
0,1624000072479248	-0,0014051739126444
0,1691499948501587	-0,0013950957218185
0,1758500039577484	-0,0013860578183085
0,1825499981641769	-0,0013771138619632
0,1892500072717667	-0,0013677983079106
0,1959500014781952	-0,0013578111538664
0,2027000039815903	-0,0013477329630405
0,2093999981880188	-0,0013373378897086
0,2161000072956085	-0,0013278085971251
0,2228000015020370	-0,0013194612693042
0,2295500040054321	-0,0013103102101013
0,2362499982118607	-0,0013011946575716
0,2429500073194504	-0,0012899496359751
0,2496500015258789	-0,0012803139397874
0,2563999891281128	-0,0012698855716735
0,2630999982357025	-0,0012571358820423
0,2698000073432922	-0,0012468383647501
0,2764999866485596	-0,0012370496988297
0,2831999957561493	-0,0012291786260903
0,2899500131607056	-0,0012196942698210
0,2966499924659729	-0,0012101100292057
0,3033500015735626	-0,0011995977256447
0,3100500106811523	-0,0011884008999914
0,3167999982833862	-0,0011770307319239
0,3235000073909760	-0,0011672229738906
0,3301999866962433	-0,0011574794771150
0,3368999958038330	-0,0011464720591903
0,3436000049114227	-0,0011341113131493
0,3503499925136566	-0,0011222297325730
0,3570500016212463	-0,0011100086849183
0,3637500107288361	-0,0010991323506460
0,3704499900341034	-0,0010884272633120
0,3772000074386597	-0,0010778013383970
0,3838999867439270	-0,0010665808804333
0,3905999958515167	-0,0010541288647801
0,3973000049591064	-0,0010424481006339
0,4040499925613403	-0,0010297445114702
0,4107500016689301	-0,0010161456884816
0,4174500107765198	-0,0010054653976113
0,4241499900817871	-0,0009932408574969
0,4308499991893768	-0,0009811881463975
0,4375999867916107	-0,0009681071969680
0,4442999958992004	-0,0009539186139591
0,4510000050067902	-0,0009405884775333
0,4577000141143799	-0,0009265830158256
0,4644500017166138	-0,0009121118928306
0,4711500108242035	-0,0008976574754342
0,4778499901294708	-0,0008820162620395
0,4845499992370605	-0,0008666179492138
0,4912999868392944	-0,0008526643505320
0,4979999959468842	-0,0008382140076719
0,5047000050544739	-0,0008226401987486
0,5113999843597412	-0,0008066222653724
0,5181000232696533	-0,0007887924439274
0,5248500108718872	-0,0007702424773015
0,5315499901771545	-0,0007501905201934
0,5382500290870666	-0,0007309039356187
0,5449500083923340	-0,0007093760650605
0,5516999959945679	-0,0006895693368278
0,5583999752998352	-0,0006690951413475
0,5651000142097473	-0,0006466425838880
0,5717999935150146	-0,0006220090435818
0,5784999728202820	-0,0005966046592221
0,5852500200271606	-0,0005698731401935
0,5919499993324280	-0,0005408705328591
0,5986499786376953	-0,0005102992290631
0,6053500175476074	-0,0004773393156938
0,6121000051498413	-0,0004425916995388
0,6187999844551086	-0,0004046901594847
0,6255000233650208	-0,0003656367771327
0,6322000026702881	-0,0003230508882552
0,6389499902725220	-0,0002783130912576
0,6456500291824341	-0,0002309120609425
0,6523500084877014	-0,0001798056036932
0,6590499877929687	-0,0001241543068318
0,6657500267028809	-0,0000652027301840
0,6725000143051147	-0,0000010233168268
0,6791999936103821	0,0000677153002471
0,6858999729156494	0,0002874736674130
0,6926000118255615	0,0003647528938018
0,6993499994277954	0,0004409001849126
0,7060499787330627	0,0005286781233735
0,7127500176429749	0,0006128103705123
0,7194499969482422	0,0006994824507274
0,7261999845504761	0,0007931826403365
0,7329000234603882	0,0008887012372725
0,7396000027656555	0,0009946289937943
0,7462999820709229	0,0010899885091931
0,7530000209808350	0,0011902324622497
0,7597500085830688	0,0012941582826898
0,7664499878883362	0,0013998949434608
0,7731500267982483	0,0015199009794742
0,7798500061035156	0,0016300596762449
0,7865999937057495	0,0017419407377020
0,7932999730110168	0,0018639964982867
0,8000000119209290	0,0019843068439513
