# Supplementary material for: Increasing polymer molecular weight enables low-donor-content, efficient and scalable semi-transparent organic solar cells
Source: J Mater Chem A Mater. 2026 Jan 27;14(22):13688–706. doi: 10.1039/d5ta07234d (PMC12937936; doi:10.1039/d5ta07234d)
Supplement: TA-014-D5TA07234D-s001 [file TA-014-D5TA07234D-s001.zip › Datasets for Figures and tables/Figure_5/OPAQUE/279nm/MMR.241023.O1_R4.R.04.txt]

-0,2000000029802322	-0,0012847250327468
-0,1932999938726425	-0,0012813325738534
-0,1865999996662140	-0,0012770529137924
-0,1798499971628189	-0,0012725580018014
-0,1731500029563904	-0,0012667276896536
-0,1664499938488007	-0,0012606270611286
-0,1597499996423721	-0,0012547137448564
-0,1529999971389771	-0,0012478396529332
-0,1463000029325485	-0,0012422349536791
-0,1395999938249588	-0,0012376559898257
-0,1328999996185303	-0,0012334745842963
-0,1261499971151352	-0,0012288751313463
-0,1194500029087067	-0,0012241563526914
-0,1127500012516975	-0,0012194215087220
-0,1060499995946884	-0,0012147375382483
-0,0993499979376793	-0,0012101988540962
-0,0926000028848648	-0,0012040345463902
-0,0859000012278557	-0,0011985145974904
-0,0791999995708466	-0,0011923413258046
-0,0724999979138374	-0,0011855521006510
-0,0657500028610229	-0,0011792760342360
-0,0590500012040138	-0,0011744764633477
-0,0523499995470047	-0,0011696454603225
-0,0456500016152859	-0,0011653188848868
-0,0389499999582767	-0,0011602323502302
-0,0322000011801720	-0,0011550788767636
-0,0254999995231628	-0,0011494387872517
-0,0187999997287989	-0,0011426951969042
-0,0120999999344349	-0,0011362264631316
-0,0053500002250075	-0,0011309927795082
0,0013500000350177	-0,0011264225468040
0,0080500002950430	-0,0011208590585738
0,0147500000894070	-0,0011147632030770
0,0215000007301569	-0,0011093001812696
0,0282000005245209	-0,0011036815121770
0,0348999984562397	-0,0010976123157889
0,0416000001132488	-0,0010928662959486
0,0483000017702579	-0,0010881223715842
0,0550500005483627	-0,0010827110381797
0,0617499984800816	-0,0010773936519399
0,0684499964118004	-0,0010712600778788
0,0751499980688095	-0,0010648684110492
0,0819000005722046	-0,0010593276238069
0,0886000022292137	-0,0010544403921813
0,0952999964356422	-0,0010493294103071
0,1019999980926514	-0,0010441951453686
0,1086999997496605	-0,0010378267616034
0,1154500022530556	-0,0010316349798813
0,1221499964594841	-0,0010259255068377
0,1288499981164932	-0,0010190571192652
0,1355500072240829	-0,0010130814043805
0,1422999948263168	-0,0010088580893353
0,1490000039339066	-0,0010044540977105
0,1556999981403351	-0,0009987644152716
0,1624000072479248	-0,0009925728663802
0,1691499948501587	-0,0009869092609733
0,1758500039577484	-0,0009809206239879
0,1825499981641769	-0,0009753408376127
0,1892500072717667	-0,0009695390472189
0,1959500014781952	-0,0009634061134420
0,2027000039815903	-0,0009563722414896
0,2093999981880188	-0,0009502311004326
0,2161000072956085	-0,0009445056202821
0,2228000015020370	-0,0009390328777954
0,2295500040054321	-0,0009334018686786
0,2362499982118607	-0,0009274047915824
0,2429500073194504	-0,0009206301765516
0,2496500015258789	-0,0009136543958448
0,2563999891281128	-0,0009074792615138
0,2630999982357025	-0,0009016190306284
0,2698000073432922	-0,0008952374919318
0,2764999866485596	-0,0008881508256309
0,2831999957561493	-0,0008807451231405
0,2899500131607056	-0,0008737306925468
0,2966499924659729	-0,0008678222075105
0,3033500015735626	-0,0008620282169431
0,3100500106811523	-0,0008557265973650
0,3167999982833862	-0,0008494468638673
0,3235000073909760	-0,0008420650847256
0,3301999866962433	-0,0008350467542186
0,3368999958038330	-0,0008281456539407
0,3436000049114227	-0,0008210696396418
0,3503499925136566	-0,0008146741893142
0,3570500016212463	-0,0008077215170488
0,3637500107288361	-0,0007996301283129
0,3704499900341034	-0,0007919642375782
0,3772000074386597	-0,0007847715751268
0,3838999867439270	-0,0007781644817442
0,3905999958515167	-0,0007713361410424
0,3973000049591064	-0,0007636211812496
0,4040499925613403	-0,0007556260679848
0,4107500016689301	-0,0007477131439373
0,4174500107765198	-0,0007394841522910
0,4241499900817871	-0,0007311084191315
0,4308499991893768	-0,0007231447962113
0,4375999867916107	-0,0007152907201089
0,4442999958992004	-0,0007071192376316
0,4510000050067902	-0,0006986787193455
0,4577000141143799	-0,0006901109591126
0,4644500017166138	-0,0006813451182097
0,4711500108242035	-0,0006717811338603
0,4778499901294708	-0,0006627964321524
0,4845499992370605	-0,0006538699963130
0,4912999868392944	-0,0006435279501602
0,4979999959468842	-0,0006328522576950
0,5047000050544739	-0,0006232938030735
0,5113999843597412	-0,0006135032745078
0,5181000232696533	-0,0006032204837538
0,5248500108718872	-0,0005920536932535
0,5315499901771545	-0,0005799537757412
0,5382500290870666	-0,0005676344153471
0,5449500083923340	-0,0005552259390242
0,5516999959945679	-0,0005421720561571
0,5583999752998352	-0,0005290022236295
0,5651000142097473	-0,0005146869225428
0,5717999935150146	-0,0004995570052415
0,5784999728202820	-0,0004836010048166
0,5852500200271606	-0,0004665087035391
0,5919499993324280	-0,0004494035965763
0,5986499786376953	-0,0004312620440032
0,6053500175476074	-0,0004114599141758
0,6121000051498413	-0,0003897641145159
0,6187999844551086	-0,0003661313676275
0,6255000233650208	-0,0003414374077693
0,6322000026702881	-0,0003147708775941
0,6389499902725220	-0,0002857579092961
0,6456500291824341	-0,0002553300582804
0,6523500084877014	-0,0002226310025435
0,6590499877929687	-0,0001871645654319
0,6657500267028809	-0,0001488788548158
0,6725000143051147	-0,0001080242946045
0,6791999936103821	-0,0000639277131995
0,6858999729156494	-0,0000174218712345
0,6926000118255615	0,0000316046898661
0,6993499994277954	0,0000848485942697
0,7060499787330627	0,0001401751214871
0,7127500176429749	0,0001983710535569
0,7194499969482422	0,0002592650707811
0,7261999845504761	0,0003235892509110
0,7329000234603882	0,0003900666488335
0,7396000027656555	0,0004596563230734
0,7462999820709229	0,0005313029978424
0,7530000209808350	0,0006056738202460
0,7597500085830688	0,0006829200428911
0,7664499878883362	0,0007617067894898
0,7731500267982483	0,0008431831374764
0,7798500061035156	0,0009270272566937
0,7865999937057495	0,0010133676696569
0,7932999730110168	0,0011019067605957
0,8000000119209290	0,0011911134934053
