# Supplementary material for: Increasing polymer molecular weight enables low-donor-content, efficient and scalable semi-transparent organic solar cells
Source: J Mater Chem A Mater. 2026 Jan 27;14(22):13688–706. doi: 10.1039/d5ta07234d (PMC12937936; doi:10.1039/d5ta07234d)
Supplement: TA-014-D5TA07234D-s001 [file TA-014-D5TA07234D-s001.zip › Datasets for Figures and tables/Figure_5/OPAQUE/279nm/MMR.241023.O1_R5.R.05.txt]

-0,2000000029802322	-0,0027946392074227
-0,1932999938726425	-0,0027825827710330
-0,1865999996662140	-0,0027714292518795
-0,1798499971628189	-0,0027610701508820
-0,1731500029563904	-0,0027517639100552
-0,1664499938488007	-0,0027413251809776
-0,1597499996423721	-0,0027287718839943
-0,1529999971389771	-0,0027162097394466
-0,1463000029325485	-0,0027024114970118
-0,1395999938249588	-0,0026886397972703
-0,1328999996185303	-0,0026773510035127
-0,1261499971151352	-0,0026672217063606
-0,1194500029087067	-0,0026573340874165
-0,1127500012516975	-0,0026457188650966
-0,1060499995946884	-0,0026332437992096
-0,0993499979376793	-0,0026208790950477
-0,0926000028848648	-0,0026087937876582
-0,0859000012278557	-0,0025978141929954
-0,0791999995708466	-0,0025874418206513
-0,0724999979138374	-0,0025768554769456
-0,0657500028610229	-0,0025635666679591
-0,0590500012040138	-0,0025491488631815
-0,0523499995470047	-0,0025379320140928
-0,0456500016152859	-0,0025269156321883
-0,0389499999582767	-0,0025168273132294
-0,0322000011801720	-0,0025058356113732
-0,0254999995231628	-0,0024935668334365
-0,0187999997287989	-0,0024808070156723
-0,0120999999344349	-0,0024690332356840
-0,0053500002250075	-0,0024569234810770
0,0013500000350177	-0,0024435431696475
0,0080500002950430	-0,0024308599531651
0,0147500000894070	-0,0024189634714276
0,0215000007301569	-0,0024071622174233
0,0282000005245209	-0,0023946040309966
0,0348999984562397	-0,0023816267494112
0,0416000001132488	-0,0023678469005972
0,0483000017702579	-0,0023546912707388
0,0550500005483627	-0,0023426981642842
0,0617499984800816	-0,0023298580199480
0,0684499964118004	-0,0023166316095740
0,0751499980688095	-0,0023037004284561
0,0819000005722046	-0,0022909487597644
0,0886000022292137	-0,0022785449400544
0,0952999964356422	-0,0022671481128782
0,1019999980926514	-0,0022553787566721
0,1086999997496605	-0,0022424289491028
0,1154500022530556	-0,0022295000962913
0,1221499964594841	-0,0022168445866555
0,1288499981164932	-0,0022047348320484
0,1355500072240829	-0,0021926721092314
0,1422999948263168	-0,0021779073867947
0,1490000039339066	-0,0021641214843839
0,1556999981403351	-0,0021530636586249
0,1624000072479248	-0,0021397727541625
0,1691499948501587	-0,0021267121192068
0,1758500039577484	-0,0021122589241713
0,1825499981641769	-0,0020977542735636
0,1892500072717667	-0,0020834540482610
0,1959500014781952	-0,0020695650018752
0,2027000039815903	-0,0020564701408148
0,2093999981880188	-0,0020428760908544
0,2161000072956085	-0,0020278096199036
0,2228000015020370	-0,0020131333731115
0,2295500040054321	-0,0020004026591778
0,2362499982118607	-0,0019879597239196
0,2429500073194504	-0,0019750383216888
0,2496500015258789	-0,0019609387964010
0,2563999891281128	-0,0019457876915112
0,2630999982357025	-0,0019311736105010
0,2698000073432922	-0,0019156890921295
0,2764999866485596	-0,0019016907317564
0,2831999957561493	-0,0018871306674555
0,2899500131607056	-0,0018713442841545
0,2966499924659729	-0,0018559873569757
0,3033500015735626	-0,0018419171683490
0,3100500106811523	-0,0018275716574863
0,3167999982833862	-0,0018127324292436
0,3235000073909760	-0,0017972546629608
0,3301999866962433	-0,0017812509322539
0,3368999958038330	-0,0017646447522566
0,3436000049114227	-0,0017491750186309
0,3503499925136566	-0,0017338418401778
0,3570500016212463	-0,0017183279851452
0,3637500107288361	-0,0017005931586027
0,3704499900341034	-0,0016823724145070
0,3772000074386597	-0,0016668515745550
0,3838999867439270	-0,0016514813760296
0,3905999958515167	-0,0016356375999749
0,3973000049591064	-0,0016191140748560
0,4040499925613403	-0,0016021514311433
0,4107500016689301	-0,0015836512902752
0,4174500107765198	-0,0015666156541556
0,4241499900817871	-0,0015476474072784
0,4308499991893768	-0,0015274941688403
0,4375999867916107	-0,0015073490794748
0,4442999958992004	-0,0014869242440909
0,4510000050067902	-0,0014690118841827
0,4577000141143799	-0,0014506058068946
0,4644500017166138	-0,0014307149685919
0,4711500108242035	-0,0014097259845585
0,4778499901294708	-0,0013878516620025
0,4845499992370605	-0,0013665424194187
0,4912999868392944	-0,0013448222307488
0,4979999959468842	-0,0013226458104327
0,5047000050544739	-0,0012988924281672
0,5113999843597412	-0,0012731937458739
0,5181000232696533	-0,0012464778264984
0,5248500108718872	-0,0012197159230709
0,5315499901771545	-0,0011937324889004
0,5382500290870666	-0,0011673546396196
0,5449500083923340	-0,0011372801382095
0,5516999959945679	-0,0011055250652134
0,5583999752998352	-0,0010726457694545
0,5651000142097473	-0,0010387243237346
0,5717999935150146	-0,0010027296375483
0,5784999728202820	-0,0009645078680478
0,5852500200271606	-0,0009253305615857
0,5919499993324280	-0,0008838244248182
0,5986499786376953	-0,0008394083706662
0,6053500175476074	-0,0007915269816294
0,6121000051498413	-0,0007396718137898
0,6187999844551086	-0,0006843885639682
0,6255000233650208	-0,0006268722354434
0,6322000026702881	-0,0005649097147398
0,6389499902725220	-0,0004982721875422
0,6456500291824341	-0,0004231734201312
0,6523500084877014	-0,0003526622604113
0,6590499877929687	-0,0002753333537839
0,6657500267028809	-0,0001923671079567
0,6725000143051147	-0,0001021768039209
0,6791999936103821	-0,0000082449905676
0,6858999729156494	0,0000908541187528
0,6926000118255615	0,0001912536536111
0,6993499994277954	0,0003023111785296
0,7060499787330627	0,0004149177984800
0,7127500176429749	0,0005313511937857
0,7194499969482422	0,0006511869723909
0,7261999845504761	0,0007770291413181
0,7329000234603882	0,0009050891967490
0,7396000027656555	0,0010389090748504
0,7462999820709229	0,0011760584311560
0,7530000209808350	0,0013165675336495
0,7597500085830688	0,0014615757390857
0,7664499878883362	0,0016085407696664
0,7731500267982483	0,0017604172462597
0,7798500061035156	0,0019134033937007
0,7865999937057495	0,0020733468700200
0,7932999730110168	0,0022326083853841
0,8000000119209290	0,0023953279014677
