# Supplementary material for: Increasing polymer molecular weight enables low-donor-content, efficient and scalable semi-transparent organic solar cells
Source: J Mater Chem A Mater. 2026 Jan 27;14(22):13688–706. doi: 10.1039/d5ta07234d (PMC12937936; doi:10.1039/d5ta07234d)
Supplement: TA-014-D5TA07234D-s001 [file TA-014-D5TA07234D-s001.zip › Datasets for Figures and tables/Figure_5/OPAQUE/279nm/MMR.241023.O1_R9.R.09.txt]

-0,2000000029802322	-0,0233126729726791
-0,1932999938726425	-0,0232641100883484
-0,1865999996662140	-0,0232052784413099
-0,1798499971628189	-0,0231247376650572
-0,1731500029563904	-0,0230400804430246
-0,1664499938488007	-0,0229716170579195
-0,1597499996423721	-0,0228886436671019
-0,1529999971389771	-0,0228057615458965
-0,1463000029325485	-0,0227406527847052
-0,1395999938249588	-0,0226782336831093
-0,1328999996185303	-0,0226292014122009
-0,1261499971151352	-0,0225711129605770
-0,1194500029087067	-0,0224802792072296
-0,1127500012516975	-0,0223920363932848
-0,1060499995946884	-0,0223300717771053
-0,0993499979376793	-0,0222677011042833
-0,0926000028848648	-0,0221925824880600
-0,0859000012278557	-0,0221116896718740
-0,0791999995708466	-0,0220055021345615
-0,0724999979138374	-0,0219188947230577
-0,0657500028610229	-0,0218655820935965
-0,0590500012040138	-0,0217992495745420
-0,0523499995470047	-0,0217296574264765
-0,0456500016152859	-0,0216434616595507
-0,0389499999582767	-0,0215463340282440
-0,0322000011801720	-0,0214565601199865
-0,0254999995231628	-0,0213634110987186
-0,0187999997287989	-0,0212806835770607
-0,0120999999344349	-0,0212130453437567
-0,0053500002250075	-0,0211443733423948
0,0013500000350177	-0,0210518557578325
0,0080500002950430	-0,0209671072661877
0,0147500000894070	-0,0208881068974733
0,0215000007301569	-0,0207960493862629
0,0282000005245209	-0,0207021683454514
0,0348999984562397	-0,0206137783825397
0,0416000001132488	-0,0205072294920683
0,0483000017702579	-0,0203859005123377
0,0550500005483627	-0,0202799867838621
0,0617499984800816	-0,0202046763151884
0,0684499964118004	-0,0201268773525953
0,0751499980688095	-0,0200407449156046
0,0819000005722046	-0,0199417639523745
0,0886000022292137	-0,0198220573365688
0,0952999964356422	-0,0196979530155659
0,1019999980926514	-0,0195846762508154
0,1086999997496605	-0,0194908957928419
0,1154500022530556	-0,0193838644772768
0,1221499964594841	-0,0192829854786396
0,1288499981164932	-0,0191773362457752
0,1355500072240829	-0,0190653335303068
0,1422999948263168	-0,0189552083611488
0,1490000039339066	-0,0188505705446005
0,1556999981403351	-0,0187396425753832
0,1624000072479248	-0,0186206959187984
0,1691499948501587	-0,0184921883046627
0,1758500039577484	-0,0183742083609104
0,1825499981641769	-0,0182558521628380
0,1892500072717667	-0,0181233063340187
0,1959500014781952	-0,0179898235946894
0,2027000039815903	-0,0178778544068336
0,2093999981880188	-0,0177671443670988
0,2161000072956085	-0,0176532678306103
0,2228000015020370	-0,0175323560833931
0,2295500040054321	-0,0174021851271391
0,2362499982118607	-0,0172626692801714
0,2429500073194504	-0,0171325691044331
0,2496500015258789	-0,0170096512883902
0,2563999891281128	-0,0168787799775600
0,2630999982357025	-0,0167363379150629
0,2698000073432922	-0,0165843050926924
0,2764999866485596	-0,0164419990032911
0,2831999957561493	-0,0163118150085211
0,2899500131607056	-0,0161722339689732
0,2966499924659729	-0,0160364508628845
0,3033500015735626	-0,0158894602209330
0,3100500106811523	-0,0157325156033039
0,3167999982833862	-0,0155739430338144
0,3235000073909760	-0,0154191227629781
0,3301999866962433	-0,0152602596208453
0,3368999958038330	-0,0151120116934180
0,3436000049114227	-0,0149659803137183
0,3503499925136566	-0,0148181393742561
0,3570500016212463	-0,0146643668413162
0,3637500107288361	-0,0145038114860654
0,3704499900341034	-0,0143358064815402
0,3772000074386597	-0,0141603909432888
0,3838999867439270	-0,0139915244653821
0,3905999958515167	-0,0138137526810169
0,3973000049591064	-0,0136342141777277
0,4040499925613403	-0,0134522411972284
0,4107500016689301	-0,0132637983188033
0,4174500107765198	-0,0130779622122645
0,4241499900817871	-0,0128830419853330
0,4308499991893768	-0,0126850847154856
0,4375999867916107	-0,0124758388847113
0,4442999958992004	-0,0122677450999618
0,4510000050067902	-0,0120615670457482
0,4577000141143799	-0,0118572711944580
0,4644500017166138	-0,0116419959813356
0,4711500108242035	-0,0114198504015803
0,4778499901294708	-0,0111851487308741
0,4845499992370605	-0,0109457438811660
0,4912999868392944	-0,0107036707922816
0,4979999959468842	-0,0104556847363710
0,5047000050544739	-0,0101985204964876
0,5113999843597412	-0,0099389962852001
0,5181000232696533	-0,0096640912815928
0,5248500108718872	-0,0093819517642260
0,5315499901771545	-0,0090847304090858
0,5382500290870666	-0,0087845427915454
0,5449500083923340	-0,0084787784144282
0,5516999959945679	-0,0081595098599792
0,5583999752998352	-0,0078391022980213
0,5651000142097473	-0,0075044264085591
0,5717999935150146	-0,0071566631086171
0,5784999728202820	-0,0068021747283638
0,5852500200271606	-0,0064376387745142
0,5919499993324280	-0,0060629965737462
0,5986499786376953	-0,0056826020590961
0,6053500175476074	-0,0052928705699742
0,6121000051498413	-0,0048854444175959
0,6187999844551086	-0,0044756704010069
0,6255000233650208	-0,0040599335916340
0,6322000026702881	-0,0036328388378024
0,6389499902725220	-0,0031964366789907
0,6456500291824341	-0,0027531364466995
0,6523500084877014	-0,0022967287804931
0,6590499877929687	-0,0018380136461928
0,6657500267028809	-0,0013693390646949
0,6725000143051147	-0,0008899420499802
0,6791999936103821	-0,0004075668111909
0,6858999729156494	0,0000851552758832
0,6926000118255615	0,0005829698638991
0,6993499994277954	0,0010918445186689
0,7060499787330627	0,0016020365292206
0,7127500176429749	0,0021173891145736
0,7194499969482422	0,0026351979468018
0,7261999845504761	0,0031646371353418
0,7329000234603882	0,0036952465306967
0,7396000027656555	0,0042344820685685
0,7462999820709229	0,0047760223969817
0,7530000209808350	0,0053211376070976
0,7597500085830688	0,0058765579015017
0,7664499878883362	0,0064291688613594
0,7731500267982483	0,0069880741648376
0,7798500061035156	0,0075494446791708
0,7865999937057495	0,0081230616196990
0,7932999730110168	0,0086940769106150
0,8000000119209290	0,0092707816511393
