# Supplementary material for: Increasing polymer molecular weight enables low-donor-content, efficient and scalable semi-transparent organic solar cells
Source: J Mater Chem A Mater. 2026 Jan 27;14(22):13688–706. doi: 10.1039/d5ta07234d (PMC12937936; doi:10.1039/d5ta07234d)
Supplement: TA-014-D5TA07234D-s001 [file TA-014-D5TA07234D-s001.zip › Datasets for Figures and tables/Figure_5/OPAQUE/90nm/L.02.txt]

-0,2000000029802322	-0,0125340474769473
-0,1932999938726425	-0,0125160375609994
-0,1865999996662140	-0,0125155942514539
-0,1798499971628189	-0,0125157935544848
-0,1731500029563904	-0,0125086680054665
-0,1664499938488007	-0,0124906143173575
-0,1597499996423721	-0,0124656949192286
-0,1529999971389771	-0,0124533073976636
-0,1463000029325485	-0,0124511094763875
-0,1395999938249588	-0,0124413203448057
-0,1328999996185303	-0,0124373799189925
-0,1261499971151352	-0,0124245192855597
-0,1194500029087067	-0,0124055966734886
-0,1127500012516975	-0,0123882191255689
-0,1060499995946884	-0,0123875606805086
-0,0993499979376793	-0,0123791992664337
-0,0926000028848648	-0,0123658841475844
-0,0859000012278557	-0,0123435687273741
-0,0791999995708466	-0,0123226996511221
-0,0724999979138374	-0,0123201394453645
-0,0657500028610229	-0,0123172551393509
-0,0590500012040138	-0,0123145915567875
-0,0523499995470047	-0,0123044606298208
-0,0456500016152859	-0,0122869759798050
-0,0389499999582767	-0,0122614884749055
-0,0322000011801720	-0,0122497119009495
-0,0254999995231628	-0,0122317401692271
-0,0187999997287989	-0,0122018717229366
-0,0120999999344349	-0,0121845053508878
-0,0053500002250075	-0,0121769001707435
0,0013500000350177	-0,0121750636026263
0,0080500002950430	-0,0121756633743644
0,0147500000894070	-0,0121669508516788
0,0215000007301569	-0,0121468072757125
0,0282000005245209	-0,0121252611279488
0,0348999984562397	-0,0121108358725905
0,0416000001132488	-0,0120796160772443
0,0483000017702579	-0,0120531227439642
0,0550500005483627	-0,0120406877249479
0,0617499984800816	-0,0120332110673189
0,0684499964118004	-0,0120206605643034
0,0751499980688095	-0,0120045691728592
0,0819000005722046	-0,0119884228333831
0,0886000022292137	-0,0119611341506243
0,0952999964356422	-0,0119400201365352
0,1019999980926514	-0,0119118085131049
0,1086999997496605	-0,0118870558217168
0,1154500022530556	-0,0118679180741310
0,1221499964594841	-0,0118445763364434
0,1288499981164932	-0,0118147255852818
0,1355500072240829	-0,0117846075445414
0,1422999948263168	-0,0117502585053444
0,1490000039339066	-0,0117323761805892
0,1556999981403351	-0,0117230424657464
0,1624000072479248	-0,0116997351869941
0,1691499948501587	-0,0116756102070212
0,1758500039577484	-0,0116496486589313
0,1825499981641769	-0,0116204256191850
0,1892500072717667	-0,0115919904783368
0,1959500014781952	-0,0115640787407756
0,2027000039815903	-0,0115270037204027
0,2093999981880188	-0,0114959003403783
0,2161000072956085	-0,0114727672189474
0,2228000015020370	-0,0114345233887434
0,2295500040054321	-0,0114030502736568
0,2362499982118607	-0,0113644255325198
0,2429500073194504	-0,0113226929679513
0,2496500015258789	-0,0112874694168568
0,2563999891281128	-0,0112467277795076
0,2630999982357025	-0,0112137366086245
0,2698000073432922	-0,0111754927784204
0,2764999866485596	-0,0111314095556736
0,2831999957561493	-0,0110733462497592
0,2899500131607056	-0,0110230566933751
0,2966499924659729	-0,0109854452311993
0,3033500015735626	-0,0109521606937051
0,3100500106811523	-0,0109237302094698
0,3167999982833862	-0,0108777023851871
0,3235000073909760	-0,0108181098476052
0,3301999866962433	-0,0107517745345831
0,3368999958038330	-0,0106836594641209
0,3436000049114227	-0,0106275724247098
0,3503499925136566	-0,0105698173865676
0,3570500016212463	-0,0105060907080770
0,3637500107288361	-0,0104421358555555
0,3704499900341034	-0,0103791663423181
0,3772000074386597	-0,0103162219747901
0,3838999867439270	-0,0102418279275298
0,3905999958515167	-0,0101633109152317
0,3973000049591064	-0,0100736860185862
0,4040499925613403	-0,0099929561838508
0,4107500016689301	-0,0099085690453649
0,4174500107765198	-0,0098243746906519
0,4241499900817871	-0,0097293201833963
0,4308499991893768	-0,0096251647919416
0,4375999867916107	-0,0095261847600341
0,4442999958992004	-0,0094300294294953
0,4510000050067902	-0,0093215312808752
0,4577000141143799	-0,0092129930853844
0,4644500017166138	-0,0090988771989942
0,4711500108242035	-0,0089694624766707
0,4778499901294708	-0,0088306926190853
0,4845499992370605	-0,0086904978379607
0,4912999868392944	-0,0085480604320765
0,4979999959468842	-0,0083932457491755
0,5047000050544739	-0,0082336543127894
0,5113999843597412	-0,0080787390470505
0,5181000232696533	-0,0079088816419244
0,5248500108718872	-0,0077279102988541
0,5315499901771545	-0,0075335172004998
0,5382500290870666	-0,0073339496739209
0,5449500083923340	-0,0071214679628611
0,5516999959945679	-0,0069044851697981
0,5583999752998352	-0,0066817989572883
0,5651000142097473	-0,0064485324546695
0,5717999935150146	-0,0061977887526155
0,5784999728202820	-0,0059403688646853
0,5852500200271606	-0,0056787743233144
0,5919499993324280	-0,0054085655137897
0,5986499786376953	-0,0051254038698971
0,6053500175476074	-0,0048307618126273
0,6121000051498413	-0,0045227967202663
0,6187999844551086	-0,0042057465761900
0,6255000233650208	-0,0038813317660242
0,6322000026702881	-0,0035489038564265
0,6389499902725220	-0,0032040055375546
0,6456500291824341	-0,0028521709609777
0,6523500084877014	-0,0024954210966825
0,6590499877929687	-0,0021303920075297
0,6657500267028809	-0,0017591557698324
0,6725000143051147	-0,0013749368954450
0,6791999936103821	-0,0009844948071986
0,6858999729156494	-0,0005887537263334
0,6926000118255615	-0,0001909300190164
0,6993499994277954	0,0002205780037912
0,7060499787330627	0,0006358138052747
0,7127500176429749	0,0010556128108874
0,7194499969482422	0,0014808439882472
0,7261999845504761	0,0019140584627166
0,7329000234603882	0,0023492278996855
0,7396000027656555	0,0027918098494411
0,7462999820709229	0,0032360947225243
0,7530000209808350	0,0036828105803579
0,7597500085830688	0,0041393744759262
0,7664499878883362	0,0045965919271111
0,7731500267982483	0,0050596203655005
0,7798500061035156	0,0055225291289389
0,7865999937057495	0,0059960698708892
0,7932999730110168	0,0064659086056054
0,8000000119209290	0,0069434037432075
