# Supplementary material for: Increasing polymer molecular weight enables low-donor-content, efficient and scalable semi-transparent organic solar cells
Source: J Mater Chem A Mater. 2026 Jan 27;14(22):13688–706. doi: 10.1039/d5ta07234d (PMC12937936; doi:10.1039/d5ta07234d)
Supplement: TA-014-D5TA07234D-s001 [file TA-014-D5TA07234D-s001.zip › Datasets for Figures and tables/Figure_5/OPAQUE/90nm/L.05.txt]

-0,2000000029802322	-0,0069170426577330
-0,1932999938726425	-0,0069226692430675
-0,1865999996662140	-0,0069221896119416
-0,1798499971628189	-0,0069188987836242
-0,1731500029563904	-0,0069128321483731
-0,1664499938488007	-0,0069071333855391
-0,1597499996423721	-0,0068922508507967
-0,1529999971389771	-0,0068830479867756
-0,1463000029325485	-0,0068790758959949
-0,1395999938249588	-0,0068740379065275
-0,1328999996185303	-0,0068653239868581
-0,1261499971151352	-0,0068572708405554
-0,1194500029087067	-0,0068480647169054
-0,1127500012516975	-0,0068415040150285
-0,1060499995946884	-0,0068440716713667
-0,0993499979376793	-0,0068440251052380
-0,0926000028848648	-0,0068416334688663
-0,0859000012278557	-0,0068357456475496
-0,0791999995708466	-0,0068232626654208
-0,0724999979138374	-0,0068117943592370
-0,0657500028610229	-0,0067965341731906
-0,0590500012040138	-0,0067870044149458
-0,0523499995470047	-0,0067837890237570
-0,0456500016152859	-0,0067769149318337
-0,0389499999582767	-0,0067730415612459
-0,0322000011801720	-0,0067659961059690
-0,0254999995231628	-0,0067581217736006
-0,0187999997287989	-0,0067503787577152
-0,0120999999344349	-0,0067432546056807
-0,0053500002250075	-0,0067291585728526
0,0013500000350177	-0,0067123300395906
0,0080500002950430	-0,0066951727494597
0,0147500000894070	-0,0066849733702838
0,0215000007301569	-0,0066680815070868
0,0282000005245209	-0,0066535184159875
0,0348999984562397	-0,0066506159491837
0,0416000001132488	-0,0066418247297406
0,0483000017702579	-0,0066277887672186
0,0550500005483627	-0,0066169900819659
0,0617499984800816	-0,0066050542518497
0,0684499964118004	-0,0065930127166212
0,0751499980688095	-0,0065810121595860
0,0819000005722046	-0,0065608080476522
0,0886000022292137	-0,0065421219915152
0,0952999964356422	-0,0065305144526064
0,1019999980926514	-0,0065124556422234
0,1086999997496605	-0,0064937015995383
0,1154500022530556	-0,0064758295193315
0,1221499964594841	-0,0064635016024113
0,1288499981164932	-0,0064457943663001
0,1355500072240829	-0,0064240214414895
0,1422999948263168	-0,0063962195999920
0,1490000039339066	-0,0063702594488859
0,1556999981403351	-0,0063456785865128
0,1624000072479248	-0,0063150799833238
0,1691499948501587	-0,0062872129492462
0,1758500039577484	-0,0062624914571643
0,1825499981641769	-0,0062303184531629
0,1892500072717667	-0,0062005231156945
0,1959500014781952	-0,0061729424633086
0,2027000039815903	-0,0061443685553968
0,2093999981880188	-0,0061116190627217
0,2161000072956085	-0,0060740723274648
0,2228000015020370	-0,0060398895293474
0,2295500040054321	-0,0059962878003716
0,2362499982118607	-0,0059568574652076
0,2429500073194504	-0,0059168464504182
0,2496500015258789	-0,0058758435770869
0,2563999891281128	-0,0058337566442788
0,2630999982357025	-0,0057890494354069
0,2698000073432922	-0,0057400534860790
0,2764999866485596	-0,0056888652034104
0,2831999957561493	-0,0056410613469779
0,2899500131607056	-0,0055887815542519
0,2966499924659729	-0,0055305887944996
0,3033500015735626	-0,0054726451635361
0,3100500106811523	-0,0054104994051158
0,3167999982833862	-0,0053418208844960
0,3235000073909760	-0,0052775456570089
0,3301999866962433	-0,0052165151573718
0,3368999958038330	-0,0051472424529493
0,3436000049114227	-0,0050826943479478
0,3503499925136566	-0,0050119743682444
0,3570500016212463	-0,0049296510405838
0,3637500107288361	-0,0048482273705304
0,3704499900341034	-0,0047652968205512
0,3772000074386597	-0,0046896249987185
0,3838999867439270	-0,0046091079711914
0,3905999958515167	-0,0045228237286210
0,3973000049591064	-0,0044329385273159
0,4040499925613403	-0,0043366686441004
0,4107500016689301	-0,0042425673455000
0,4174500107765198	-0,0041492050513625
0,4241499900817871	-0,0040539354085922
0,4308499991893768	-0,0039532119408250
0,4375999867916107	-0,0038491343148053
0,4442999958992004	-0,0037397646810859
0,4510000050067902	-0,0036269139964134
0,4577000141143799	-0,0035141133703291
0,4644500017166138	-0,0033958442509174
0,4711500108242035	-0,0032751944381744
0,4778499901294708	-0,0031549269333482
0,4845499992370605	-0,0030280970968306
0,4912999868392944	-0,0028966695535928
0,4979999959468842	-0,0027656042948365
0,5047000050544739	-0,0026282747276127
0,5113999843597412	-0,0024901803117245
0,5181000232696533	-0,0023545140866190
0,5248500108718872	-0,0022086061071604
0,5315499901771545	-0,0020594117231667
0,5382500290870666	-0,0019039703765884
0,5449500083923340	-0,0017502098344266
0,5516999959945679	-0,0015953684924170
0,5583999752998352	-0,0014330946141854
0,5651000142097473	-0,0012689857976511
0,5717999935150146	-0,0011036708019674
0,5784999728202820	-0,0009184050722979
0,5852500200271606	-0,0007393568521366
0,5919499993324280	-0,0005534162628464
0,5986499786376953	-0,0003664257528726
0,6053500175476074	-0,0001707250194158
0,6121000051498413	0,0000307924929075
0,6187999844551086	0,0002403031248832
0,6255000233650208	0,0004562085960060
0,6322000026702881	0,0006689273286611
0,6389499902725220	0,0008932884666137
0,6456500291824341	0,0011291849659756
0,6523500084877014	0,0013641541590914
0,6590499877929687	0,0016030761180446
0,6657500267028809	0,0018501867307350
0,6725000143051147	0,0021068672649562
0,6791999936103821	0,0023784567601979
0,6858999729156494	0,0026487910654396
0,6926000118255615	0,0029286884237081
0,6993499994277954	0,0032108887098730
0,7060499787330627	0,0034954228904098
0,7127500176429749	0,0037995832972229
0,7194499969482422	0,0041236672550440
0,7261999845504761	0,0044198720715940
0,7329000234603882	0,0047431932762265
0,7396000027656555	0,0050744349136949
0,7462999820709229	0,0054119201377034
0,7530000209808350	0,0057613207027316
0,7597500085830688	0,0061102444306016
0,7664499878883362	0,0064664836972952
0,7731500267982483	0,0068318299017847
0,7798500061035156	0,0072059044614434
0,7865999937057495	0,0075823720544577
0,7932999730110168	0,0079639526084065
0,8000000119209290	0,0083539839833975
