# Supplementary material for: Increasing polymer molecular weight enables low-donor-content, efficient and scalable semi-transparent organic solar cells
Source: J Mater Chem A Mater. 2026 Jan 27;14(22):13688–706. doi: 10.1039/d5ta07234d (PMC12937936; doi:10.1039/d5ta07234d)
Supplement: TA-014-D5TA07234D-s001 [file TA-014-D5TA07234D-s001.zip › Datasets for Figures and tables/Figure_5/OPAQUE/90nm/L.07.txt]

-0,2000000029802322	-0,0052668037824333
-0,1932999938726425	-0,0051986197941005
-0,1865999996662140	-0,0051306579262018
-0,1798499971628189	-0,0050555043853819
-0,1731500029563904	-0,0049800626002252
-0,1664499938488007	-0,0049068070948124
-0,1597499996423721	-0,0048357401974499
-0,1529999971389771	-0,0047605955041945
-0,1463000029325485	-0,0046869921498001
-0,1395999938249588	-0,0046231402084231
-0,1328999996185303	-0,0045564854517579
-0,1261499971151352	-0,0044885789975524
-0,1194500029087067	-0,0044189053587615
-0,1127500012516975	-0,0043472005054355
-0,1060499995946884	-0,0042779883369803
-0,0993499979376793	-0,0042043766006827
-0,0926000028848648	-0,0041343322955072
-0,0859000012278557	-0,0040664742700756
-0,0791999995708466	-0,0039926008321345
-0,0724999979138374	-0,0039228810928762
-0,0657500028610229	-0,0038517813663930
-0,0590500012040138	-0,0037834299728274
-0,0523499995470047	-0,0037137339822948
-0,0456500016152859	-0,0036430922336876
-0,0389499999582767	-0,0035727471113205
-0,0322000011801720	-0,0034988620318472
-0,0254999995231628	-0,0034272724296898
-0,0187999997287989	-0,0033545237965882
-0,0120999999344349	-0,0032834156882018
-0,0053500002250075	-0,0032108752056956
0,0013500000350177	-0,0031381899025291
0,0080500002950430	-0,0030666098464280
0,0147500000894070	-0,0030000424012542
0,0215000007301569	-0,0029295557178557
0,0282000005245209	-0,0028640683740377
0,0348999984562397	-0,0027897704858333
0,0416000001132488	-0,0027149121742696
0,0483000017702579	-0,0026395544409752
0,0550500005483627	-0,0025619654916227
0,0617499984800816	-0,0024859944824129
0,0684499964118004	-0,0024169059470296
0,0751499980688095	-0,0023459300864488
0,0819000005722046	-0,0022707611788064
0,0886000022292137	-0,0021990546956658
0,0952999964356422	-0,0021286027040333
0,1019999980926514	-0,0020573681686074
0,1086999997496605	-0,0019851885735989
0,1154500022530556	-0,0019121476216242
0,1221499964594841	-0,0018414512742311
0,1288499981164932	-0,0017668593209237
0,1355500072240829	-0,0016887276433408
0,1422999948263168	-0,0016092594014481
0,1490000039339066	-0,0015346639556810
0,1556999981403351	-0,0014647701755166
0,1624000072479248	-0,0014237792929634
0,1691499948501587	-0,0013395771384239
0,1758500039577484	-0,0012582185445353
0,1825499981641769	-0,0012293626787141
0,1892500072717667	-0,0011542042484507
0,1959500014781952	-0,0010822409531102
0,2027000039815903	-0,0010045695817098
0,2093999981880188	-0,0009248863789253
0,2161000072956085	-0,0008575811516494
0,2228000015020370	-0,0007838577148505
0,2295500040054321	-0,0007049477426335
0,2362499982118607	-0,0006305171409622
0,2429500073194504	-0,0005594942485914
0,2496500015258789	-0,0005069134058431
0,2563999891281128	-0,0004413251590449
0,2630999982357025	-0,0007084987591952
0,2698000073432922	-0,0007906722603366
0,2764999866485596	-0,0007340986630879
0,2831999957561493	-0,0006938371225260
0,2899500131607056	-0,0006960793398321
0,2966499924659729	-0,0007540695369244
0,3033500015735626	-0,0008087179739960
0,3100500106811523	-0,0012522316537797
0,3167999982833862	-0,0019753328524530
0,3235000073909760	-0,0025452517438680
0,3301999866962433	-0,0025828485377133
0,3368999958038330	-0,0027082557789981
0,3436000049114227	-0,0027838749811053
0,3503499925136566	-0,0029231254011393
0,3570500016212463	-0,0029352924320847
0,3637500107288361	-0,0018808421446010
0,3704499900341034	-0,0025329024065286
0,3772000074386597	-0,0024714667815715
0,3838999867439270	-0,0020496470388025
0,3905999958515167	-0,0023795610759407
0,3973000049591064	-0,0019811415113509
0,4040499925613403	-0,0016215153736994
0,4107500016689301	-0,0014051402686164
0,4174500107765198	-0,0015434192027897
0,4241499900817871	-0,0006640731007792
0,4308499991893768	-0,0000954901697696
0,4375999867916107	0,0015256047481671
0,4442999958992004	0,0005317184259184
0,4510000050067902	-0,0022332116495818
0,4577000141143799	0,0018240829231218
0,4644500017166138	-0,0031936848536134
0,4711500108242035	-0,0029670274816453
0,4778499901294708	-0,0028500452172011
0,4845499992370605	-0,0029147574678063
0,4912999868392944	-0,0027684117667377
0,4979999959468842	-0,0027629802934825
0,5047000050544739	-0,0025444687344134
0,5113999843597412	-0,0023445794358850
0,5181000232696533	-0,0022959092166275
0,5248500108718872	-0,0022749621421099
0,5315499901771545	-0,0021002404391766
0,5382500290870666	-0,0024634308647364
0,5449500083923340	-0,0023722646292299
0,5516999959945679	-0,0022956533357501
0,5583999752998352	-0,0022044135257602
0,5651000142097473	-0,0020739014726132
0,5717999935150146	-0,0019721975550056
0,5784999728202820	-0,0017619408899918
0,5852500200271606	-0,0016603579279035
0,5919499993324280	-0,0015640826895833
0,5986499786376953	-0,0014679692685604
0,6053500175476074	-0,0013663973659277
0,6121000051498413	-0,0012704590335488
0,6187999844551086	-0,0011636631097645
0,6255000233650208	-0,0010402695043012
0,6322000026702881	-0,0009129186510108
0,6389499902725220	-0,0007801885949448
0,6456500291824341	-0,0006547629018314
0,6523500084877014	-0,0005172549281269
0,6590499877929687	-0,0003774989745580
0,6657500267028809	-0,0002271282864967
0,6725000143051147	-0,0000832967998576
0,6791999936103821	0,0000601715400990
0,6858999729156494	0,0002172594686272
0,6926000118255615	0,0003584661171772
0,6993499994277954	0,0005105145392008
0,7060499787330627	0,0006609940319322
0,7127500176429749	0,0008155839750543
0,7194499969482422	0,0009721369133331
0,7261999845504761	0,0011281938059255
0,7329000234603882	0,0012874500826001
0,7396000027656555	0,0014449611771852
0,7462999820709229	0,0016121957451105
0,7530000209808350	0,0017840067157522
0,7597500085830688	0,0019519806373864
0,7664499878883362	0,0021218501497060
0,7731500267982483	0,0022869214881212
0,7798500061035156	0,0024567362852395
0,7865999937057495	0,0026307243388146
0,7932999730110168	0,0028096549212933
0,8000000119209290	0,0029843999072909
