# Supplementary material for: Increasing polymer molecular weight enables low-donor-content, efficient and scalable semi-transparent organic solar cells
Source: J Mater Chem A Mater. 2026 Jan 27;14(22):13688–706. doi: 10.1039/d5ta07234d (PMC12937936; doi:10.1039/d5ta07234d)
Supplement: TA-014-D5TA07234D-s001 [file TA-014-D5TA07234D-s001.zip › Datasets for Figures and tables/Figure_5/OPAQUE/90nm/L.10.txt]

-0,2000000029802322	-0,0121578862890601
-0,1932999938726425	-0,0120684113353491
-0,1865999996662140	-0,0119636524468660
-0,1798499971628189	-0,0118719888851047
-0,1731500029563904	-0,0117939412593842
-0,1664499938488007	-0,0117231803014874
-0,1597499996423721	-0,0116416774690151
-0,1529999971389771	-0,0115567082539201
-0,1463000029325485	-0,0114693706855178
-0,1395999938249588	-0,0113749885931611
-0,1328999996185303	-0,0112792616710067
-0,1261499971151352	-0,0111849177628756
-0,1194500029087067	-0,0110950460657477
-0,1127500012516975	-0,0110066998749971
-0,1060499995946884	-0,0109157031401992
-0,0993499979376793	-0,0108269574120641
-0,0926000028848648	-0,0107319988310337
-0,0859000012278557	-0,0106555167585611
-0,0791999995708466	-0,0105740604922175
-0,0724999979138374	-0,0104855056852102
-0,0657500028610229	-0,0103936549276114
-0,0590500012040138	-0,0102928252890706
-0,0523499995470047	-0,0102025363594294
-0,0456500016152859	-0,0101119959726930
-0,0389499999582767	-0,0100133661180735
-0,0322000011801720	-0,0099002206698060
-0,0254999995231628	-0,0098163522779942
-0,0187999997287989	-0,0097389556467533
-0,0120999999344349	-0,0096525698900223
-0,0053500002250075	-0,0095563232898712
0,0013500000350177	-0,0094523131847382
0,0080500002950430	-0,0093479091301560
0,0147500000894070	-0,0092547629028559
0,0215000007301569	-0,0091592501848936
0,0282000005245209	-0,0090682692825794
0,0348999984562397	-0,0089693842455745
0,0416000001132488	-0,0088718831539154
0,0483000017702579	-0,0087814126163721
0,0550500005483627	-0,0086890058591962
0,0617499984800816	-0,0086081773042679
0,0684499964118004	-0,0085200266912580
0,0751499980688095	-0,0084259565919638
0,0819000005722046	-0,0083269793540239
0,0886000022292137	-0,0082185650244355
0,0952999964356422	-0,0081123616546392
0,1019999980926514	-0,0080105308443308
0,1086999997496605	-0,0079093277454376
0,1154500022530556	-0,0078056990168989
0,1221499964594841	-0,0077164494432509
0,1288499981164932	-0,0076313754543662
0,1355500072240829	-0,0075378110632300
0,1422999948263168	-0,0074337138794363
0,1490000039339066	-0,0073297456838191
0,1556999981403351	-0,0072349393740296
0,1624000072479248	-0,0071264673024416
0,1691499948501587	-0,0070214113220572
0,1758500039577484	-0,0069255731068552
0,1825499981641769	-0,0068424874916673
0,1892500072717667	-0,0067531340755522
0,1959500014781952	-0,0066876676864922
0,2027000039815903	-0,0065991953015327
0,2093999981880188	-0,0065222824923694
0,2161000072956085	-0,0064314277842641
0,2228000015020370	-0,0063379914499819
0,2295500040054321	-0,0062335585244000
0,2362499982118607	-0,0061358385719359
0,2429500073194504	-0,0060596009716392
0,2496500015258789	-0,0059558516368270
0,2563999891281128	-0,0058736368082464
0,2630999982357025	-0,0057623474858701
0,2698000073432922	-0,0056249531917274
0,2764999866485596	-0,0055050724186003
0,2831999957561493	-0,0054201832972467
0,2899500131607056	-0,0053552603349090
0,2966499924659729	-0,0052428310737014
0,3033500015735626	-0,0051161223091185
0,3100500106811523	-0,0049920734018087
0,3167999982833862	-0,0048963138833642
0,3235000073909760	-0,0047888238914311
0,3301999866962433	-0,0046807532198727
0,3368999958038330	-0,0045639215968549
0,3436000049114227	-0,0044395020231605
0,3503499925136566	-0,0043129646219313
0,3570500016212463	-0,0042167385108769
0,3637500107288361	-0,0040805828757584
0,3704499900341034	-0,0039711268618703
0,3772000074386597	-0,0038215892855078
0,3838999867439270	-0,0037858600262552
0,3905999958515167	-0,0036314984317869
0,3973000049591064	-0,0034930175170302
0,4040499925613403	-0,0034445351921022
0,4107500016689301	-0,0033089972566813
0,4174500107765198	-0,0031817851122469
0,4241499900817871	-0,0030260204803199
0,4308499991893768	-0,0029299582820386
0,4375999867916107	-0,0027910119388252
0,4442999958992004	-0,0026452431920916
0,4510000050067902	-0,0025689129251987
0,4577000141143799	-0,0024813562631607
0,4644500017166138	-0,0023753906134516
0,4711500108242035	-0,0022230094764382
0,4778499901294708	-0,0020746511872858
0,4845499992370605	-0,0019681733101606
0,4912999868392944	-0,0018673369195312
0,4979999959468842	-0,0017901007086039
0,5047000050544739	-0,0015412302454934
0,5113999843597412	-0,0015103165060282
0,5181000232696533	-0,0013970158761367
0,5248500108718872	-0,0012436447432265
0,5315499901771545	-0,0011551309144124
0,5382500290870666	-0,0010544187389314
0,5449500083923340	-0,0008435799391009
0,5516999959945679	-0,0007680816925131
0,5583999752998352	-0,0005595372058451
0,5651000142097473	-0,0005196154816076
0,5717999935150146	-0,0004279331478756
0,5784999728202820	-0,0001209675683640
0,5852500200271606	0,0001751788659021
0,5919499993324280	0,0002989632193930
0,5986499786376953	0,0003016268601641
0,6053500175476074	0,0002984408056363
0,6121000051498413	0,0005278792814352
0,6187999844551086	0,0006722744437866
0,6255000233650208	0,0006688488647342
0,6322000026702881	0,0009100431343541
0,6389499902725220	0,0011175515828654
0,6456500291824341	0,0011718046152964
0,6523500084877014	0,0014352543512359
0,6590499877929687	0,0016031189588830
0,6657500267028809	0,0016106126131490
0,6725000143051147	0,0017139851115644
0,6791999936103821	0,0019215651554987
0,6858999729156494	0,0018539894372225
0,6926000118255615	0,0020357617177069
0,6993499994277954	0,0022914654109627
0,7060499787330627	0,0024904725141823
0,7127500176429749	0,0026238234713674
0,7194499969482422	0,0027657414320856
0,7261999845504761	0,0030441742856055
0,7329000234603882	0,0032149110920727
0,7396000027656555	0,0032268234062940
0,7462999820709229	0,0032509851735085
0,7530000209808350	0,0035026010591537
0,7597500085830688	0,0034288209863007
0,7664499878883362	0,0034995754249394
0,7731500267982483	0,0038199522532523
0,7798500061035156	0,0039222938939929
0,7865999937057495	0,0042133443057537
0,7932999730110168	0,0043462188914418
0,8000000119209290	0,0043397224508226
