# Supplementary material for: Increasing polymer molecular weight enables low-donor-content, efficient and scalable semi-transparent organic solar cells
Source: J Mater Chem A Mater. 2026 Jan 27;14(22):13688–706. doi: 10.1039/d5ta07234d (PMC12937936; doi:10.1039/d5ta07234d)
Supplement: TA-014-D5TA07234D-s001 [file TA-014-D5TA07234D-s001.zip › Datasets for Figures and tables/Figure_5/OPAQUE/90nm/R.01.txt]

-0,2000000029802322	-0,0090229716151953
-0,1932999938726425	-0,0089494818821549
-0,1865999996662140	-0,0088816881179810
-0,1798499971628189	-0,0088148610666394
-0,1731500029563904	-0,0087434807792306
-0,1664499938488007	-0,0086697619408369
-0,1597499996423721	-0,0086109591647983
-0,1529999971389771	-0,0085561331361532
-0,1463000029325485	-0,0084873987361789
-0,1395999938249588	-0,0084156859666109
-0,1328999996185303	-0,0083509813994169
-0,1261499971151352	-0,0082784499973059
-0,1194500029087067	-0,0082026058807969
-0,1127500012516975	-0,0081275366246700
-0,1060499995946884	-0,0080573251470923
-0,0993499979376793	-0,0079914061352611
-0,0926000028848648	-0,0079173780977726
-0,0859000012278557	-0,0078420797362924
-0,0791999995708466	-0,0077776648104191
-0,0724999979138374	-0,0077162967063487
-0,0657500028610229	-0,0076456828974187
-0,0590500012040138	-0,0075843138620257
-0,0523499995470047	-0,0075237681157887
-0,0456500016152859	-0,0074609867297113
-0,0389499999582767	-0,0073893177323043
-0,0322000011801720	-0,0073163434863091
-0,0254999995231628	-0,0072465171106160
-0,0187999997287989	-0,0071790576912463
-0,0120999999344349	-0,0071082115173340
-0,0053500002250075	-0,0070331199094653
0,0013500000350177	-0,0069652474485338
0,0080500002950430	-0,0068996306508780
0,0147500000894070	-0,0068351551890373
0,0215000007301569	-0,0067618507891893
0,0282000005245209	-0,0066824262030423
0,0348999984562397	-0,0066059669479728
0,0416000001132488	-0,0065357713028789
0,0483000017702579	-0,0064669041894376
0,0550500005483627	-0,0063936803489923
0,0617499984800816	-0,0063226493075490
0,0684499964118004	-0,0062425592914224
0,0751499980688095	-0,0061585814692080
0,0819000005722046	-0,0060871802270412
0,0886000022292137	-0,0060182814486325
0,0952999964356422	-0,0059538157656789
0,1019999980926514	-0,0058794305659831
0,1086999997496605	-0,0058059166185558
0,1154500022530556	-0,0057247425429523
0,1221499964594841	-0,0056473338045180
0,1288499981164932	-0,0055738626979291
0,1355500072240829	-0,0054943258874118
0,1422999948263168	-0,0054166321642697
0,1490000039339066	-0,0053467582911253
0,1556999981403351	-0,0052782339043915
0,1624000072479248	-0,0052020573057234
0,1691499948501587	-0,0051253414712846
0,1758500039577484	-0,0050494545139372
0,1825499981641769	-0,0049677104689181
0,1892500072717667	-0,0048826797865331
0,1959500014781952	-0,0048030684702098
0,2027000039815903	-0,0047192852944136
0,2093999981880188	-0,0046355281956494
0,2161000072956085	-0,0045597036369145
0,2228000015020370	-0,0044893287122250
0,2295500040054321	-0,0044111995957792
0,2362499982118607	-0,0043348069302738
0,2429500073194504	-0,0042544016614556
0,2496500015258789	-0,0041744071058929
0,2563999891281128	-0,0040849386714399
0,2630999982357025	-0,0039979373104870
0,2698000073432922	-0,0039167157374322
0,2764999866485596	-0,0038361467886716
0,2831999957561493	-0,0037472227122635
0,2899500131607056	-0,0036629247479141
0,2966499924659729	-0,0035816850140691
0,3033500015735626	-0,0035005656536669
0,3100500106811523	-0,0034226803109050
0,3167999982833862	-0,0033388626761734
0,3235000073909760	-0,0032487288117409
0,3301999866962433	-0,0031530826818198
0,3368999958038330	-0,0030624293722212
0,3436000049114227	-0,0029804673977196
0,3503499925136566	-0,0028894692659378
0,3570500016212463	-0,0027992227114737
0,3637500107288361	-0,0027131193783134
0,3704499900341034	-0,0026216744445264
0,3772000074386597	-0,0025364214088768
0,3838999867439270	-0,0024468253832310
0,3905999958515167	-0,0023514637723565
0,3973000049591064	-0,0022591969463974
0,4040499925613403	-0,0021604124922305
0,4107500016689301	-0,0020588317420334
0,4174500107765198	-0,0019665353465825
0,4241499900817871	-0,0018625933444127
0,4308499991893768	-0,0017531701596454
0,4375999867916107	-0,0016582545358688
0,4442999958992004	-0,0015665709506720
0,4510000050067902	-0,0014663889305666
0,4577000141143799	-0,0013644270366058
0,4644500017166138	-0,0012640395434573
0,4711500108242035	-0,0011536797974259
0,4778499901294708	-0,0010457879398018
0,4845499992370605	-0,0009153693099506
0,4912999868392944	-0,0008016307838261
0,4979999959468842	-0,0006883319001645
0,5047000050544739	-0,0005724107031710
0,5113999843597412	-0,0004635076038539
0,5181000232696533	-0,0003509084344842
0,5248500108718872	-0,0002383327810094
0,5315499901771545	-0,0001130288801505
0,5382500290870666	0,0000278429761238
0,5449500083923340	0,0002680028264876
0,5516999959945679	0,0004185145080555
0,5583999752998352	0,0005997744156048
0,5651000142097473	0,0007423558272421
0,5717999935150146	0,0008926662267186
0,5784999728202820	0,0010654130019248
0,5852500200271606	0,0012203543446958
0,5919499993324280	0,0013848122907802
0,5986499786376953	0,0015699595678598
0,6053500175476074	0,0017460038652644
0,6121000051498413	0,0019453754648566
0,6187999844551086	0,0021717224735767
0,6255000233650208	0,0023757338058203
0,6322000026702881	0,0025558476336300
0,6389499902725220	0,0028009752277285
0,6456500291824341	0,0030810192693025
0,6523500084877014	0,0033861896954477
0,6590499877929687	0,0036892693024129
0,6657500267028809	0,0039909896440804
0,6725000143051147	0,0042907381430268
0,6791999936103821	0,0046078599989414
0,6858999729156494	0,0049396324902773
0,6926000118255615	0,0052912305109203
0,6993499994277954	0,0058523169718683
0,7060499787330627	0,0064174705184996
0,7127500176429749	0,0066242637112737
0,7194499969482422	0,0069293882697821
0,7261999845504761	0,0072286599315703
0,7329000234603882	0,0076228650286794
0,7396000027656555	0,0079502332955599
0,7462999820709229	0,0083116227760911
0,7530000209808350	0,0086689097806811
0,7597500085830688	0,0090286750346422
0,7664499878883362	0,0094254128634930
0,7731500267982483	0,0098464442417026
0,7798500061035156	0,0103479670360684
0,7865999937057495	0,0108231743797660
0,7932999730110168	0,0112516321241856
0,8000000119209290	0,0116515476256609
