# Supplementary material for: Increasing polymer molecular weight enables low-donor-content, efficient and scalable semi-transparent organic solar cells
Source: J Mater Chem A Mater. 2026 Jan 27;14(22):13688–706. doi: 10.1039/d5ta07234d (PMC12937936; doi:10.1039/d5ta07234d)
Supplement: TA-014-D5TA07234D-s001 [file TA-014-D5TA07234D-s001.zip › Datasets for Figures and tables/Figure_5/OPAQUE/90nm/R.03.txt]

-0,2000000029802322	-0,0023037863429636
-0,1932999938726425	-0,0023047127760947
-0,1865999996662140	-0,0023045430425555
-0,1798499971628189	-0,0022998463828117
-0,1731500029563904	-0,0022967960685492
-0,1664499938488007	-0,0022961916401982
-0,1597499996423721	-0,0022952281869948
-0,1529999971389771	-0,0022937948815525
-0,1463000029325485	-0,0022935960441828
-0,1395999938249588	-0,0022915834560990
-0,1328999996185303	-0,0022898805327713
-0,1261499971151352	-0,0022886425722390
-0,1194500029087067	-0,0022860795725137
-0,1127500012516975	-0,0022841484751552
-0,1060499995946884	-0,0022826264612377
-0,0993499979376793	-0,0022809049114585
-0,0926000028848648	-0,0022804022300988
-0,0859000012278557	-0,0022805973421782
-0,0791999995708466	-0,0022801684681326
-0,0724999979138374	-0,0022796601988375
-0,0657500028610229	-0,0022784902248532
-0,0590500012040138	-0,0022749367635697
-0,0523499995470047	-0,0022736268583685
-0,0456500016152859	-0,0022702750284225
-0,0389499999582767	-0,0022683001589030
-0,0322000011801720	-0,0022692442871630
-0,0254999995231628	-0,0022718028631061
-0,0187999997287989	-0,0022718203254044
-0,0120999999344349	-0,0022700601257384
-0,0053500002250075	-0,0022642866242677
0,0013500000350177	-0,0022582248784602
0,0080500002950430	-0,0022577447816730
0,0147500000894070	-0,0022580325603485
0,0215000007301569	-0,0022593708708882
0,0282000005245209	-0,0022575922776014
0,0348999984562397	-0,0022539813071489
0,0416000001132488	-0,0022521112114191
0,0483000017702579	-0,0022515796590596
0,0550500005483627	-0,0022490946575999
0,0617499984800816	-0,0022474098950624
0,0684499964118004	-0,0022469919640571
0,0751499980688095	-0,0022444725036621
0,0819000005722046	-0,0022394293919206
0,0886000022292137	-0,0022364368196577
0,0952999964356422	-0,0022334773093462
0,1019999980926514	-0,0022306405007839
0,1086999997496605	-0,0022312188521028
0,1154500022530556	-0,0022326339967549
0,1221499964594841	-0,0022330025676638
0,1288499981164932	-0,0022303252480924
0,1355500072240829	-0,0022277627140284
0,1422999948263168	-0,0022223279811442
0,1490000039339066	-0,0022184746339917
0,1556999981403351	-0,0022172648459673
0,1624000072479248	-0,0022151034791023
0,1691499948501587	-0,0022122072987258
0,1758500039577484	-0,0022079732734710
0,1825499981641769	-0,0022045059595257
0,1892500072717667	-0,0022034556604922
0,1959500014781952	-0,0022043082863092
0,2027000039815903	-0,0022037003654987
0,2093999981880188	-0,0022021001204848
0,2161000072956085	-0,0021991375833750
0,2228000015020370	-0,0021936860866845
0,2295500040054321	-0,0021910625509918
0,2362499982118607	-0,0021877277176827
0,2429500073194504	-0,0021825777366757
0,2496500015258789	-0,0021791069302708
0,2563999891281128	-0,0021738593932241
0,2630999982357025	-0,0021700714714825
0,2698000073432922	-0,0021688486449420
0,2764999866485596	-0,0021670360583812
0,2831999957561493	-0,0021635682787746
0,2899500131607056	-0,0021583272609860
0,2966499924659729	-0,0021526184864342
0,3033500015735626	-0,0021503756288439
0,3100500106811523	-0,0021473828237504
0,3167999982833862	-0,0021407192107290
0,3235000073909760	-0,0021352861076593
0,3301999866962433	-0,0021318984217942
0,3368999958038330	-0,0021284541580826
0,3436000049114227	-0,0021245526149869
0,3503499925136566	-0,0021204727236181
0,3570500016212463	-0,0021156719885767
0,3637500107288361	-0,0021114600822330
0,3704499900341034	-0,0021061503794044
0,3772000074386597	-0,0021021477878094
0,3838999867439270	-0,0020938366651535
0,3905999958515167	-0,0020824887324125
0,3973000049591064	-0,0020796344615519
0,4040499925613403	-0,0020744397770613
0,4107500016689301	-0,0020673617254943
0,4174500107765198	-0,0020627418998629
0,4241499900817871	-0,0020563574507833
0,4308499991893768	-0,0020484763663262
0,4375999867916107	-0,0020389666315168
0,4442999958992004	-0,0020295463036746
0,4510000050067902	-0,0020232039969414
0,4577000141143799	-0,0020166449248791
0,4644500017166138	-0,0020068879239261
0,4711500108242035	-0,0019954228773713
0,4778499901294708	-0,0019851147662848
0,4845499992370605	-0,0019724490121007
0,4912999868392944	-0,0019602503161877
0,4979999959468842	-0,0019501186907291
0,5047000050544739	-0,0019386409549043
0,5113999843597412	-0,0019270799821243
0,5181000232696533	-0,0019115387694910
0,5248500108718872	-0,0018946832278743
0,5315499901771545	-0,0018789786845446
0,5382500290870666	-0,0018573146080598
0,5449500083923340	-0,0018365731230006
0,5516999959945679	-0,0018202534411103
0,5583999752998352	-0,0018009425839409
0,5651000142097473	-0,0017747896490619
0,5717999935150146	-0,0017474887426943
0,5784999728202820	-0,0017178833950311
0,5852500200271606	-0,0016847855877131
0,5919499993324280	-0,0016486064996570
0,5986499786376953	-0,0016082350630313
0,6053500175476074	-0,0015651057474315
0,6121000051498413	-0,0015196785097942
0,6187999844551086	-0,0014648585347459
0,6255000233650208	-0,0014026572462171
0,6322000026702881	-0,0013428413076326
0,6389499902725220	-0,0012724611442536
0,6456500291824341	-0,0011908800806850
0,6523500084877014	-0,0011040006065741
0,6590499877929687	-0,0010087747359648
0,6657500267028809	-0,0008993613300845
0,6725000143051147	-0,0007791070966050
0,6791999936103821	-0,0006484030745924
0,6858999729156494	-0,0005048978491686
0,6926000118255615	-0,0003549609682523
0,6993499994277954	-0,0001911517756525
0,7060499787330627	-0,0000079793662735
0,7127500176429749	0,0001850283297244
0,7194499969482422	0,0003891204833053
0,7261999845504761	0,0006011728546582
0,7329000234603882	0,0008286254596896
0,7396000027656555	0,0010656776139513
0,7462999820709229	0,0013072226429358
0,7530000209808350	0,0015626627719030
0,7597500085830688	0,0018318056827411
0,7664499878883362	0,0021100074518472
0,7731500267982483	0,0023896622005850
0,7798500061035156	0,0026834602467716
0,7865999937057495	0,0029788925312459
0,7932999730110168	0,0032848103437573
0,8000000119209290	0,0036009040195495
