# Supplementary material for: Increasing polymer molecular weight enables low-donor-content, efficient and scalable semi-transparent organic solar cells
Source: J Mater Chem A Mater. 2026 Jan 27;14(22):13688–706. doi: 10.1039/d5ta07234d (PMC12937936; doi:10.1039/d5ta07234d)
Supplement: TA-014-D5TA07234D-s001 [file TA-014-D5TA07234D-s001.zip › Datasets for Figures and tables/Figure_5/OPAQUE/90nm/R.04.txt]

-0,2000000029802322	-0,0016198215307668
-0,1932999938726425	-0,0016196047654375
-0,1865999996662140	-0,0016176713397726
-0,1798499971628189	-0,0016156542114913
-0,1731500029563904	-0,0016152065945789
-0,1664499938488007	-0,0016153033357114
-0,1597499996423721	-0,0016147815622389
-0,1529999971389771	-0,0016150430310518
-0,1463000029325485	-0,0016152876196429
-0,1395999938249588	-0,0016137746861205
-0,1328999996185303	-0,0016111441655084
-0,1261499971151352	-0,0016099818749353
-0,1194500029087067	-0,0016090502031147
-0,1127500012516975	-0,0016079765046015
-0,1060499995946884	-0,0016062430804595
-0,0993499979376793	-0,0016042345669121
-0,0926000028848648	-0,0016035202424973
-0,0859000012278557	-0,0016016975278035
-0,0791999995708466	-0,0015993128763512
-0,0724999979138374	-0,0015983602497727
-0,0657500028610229	-0,0015984193887562
-0,0590500012040138	-0,0015981354517862
-0,0523499995470047	-0,0015970360254869
-0,0456500016152859	-0,0015967494109645
-0,0389499999582767	-0,0015963438199833
-0,0322000011801720	-0,0015954935224727
-0,0254999995231628	-0,0015946339117363
-0,0187999997287989	-0,0015936607960612
-0,0120999999344349	-0,0015934490365908
-0,0053500002250075	-0,0015919635770842
0,0013500000350177	-0,0015902834711596
0,0080500002950430	-0,0015893593663350
0,0147500000894070	-0,0015900278231129
0,0215000007301569	-0,0015896083787084
0,0282000005245209	-0,0015892648370937
0,0348999984562397	-0,0015874045202509
0,0416000001132488	-0,0015856282552704
0,0483000017702579	-0,0015833183424547
0,0550500005483627	-0,0015811054036021
0,0617499984800816	-0,0015793682541698
0,0684499964118004	-0,0015774421626702
0,0751499980688095	-0,0015746611170471
0,0819000005722046	-0,0015733164036646
0,0886000022292137	-0,0015715766930953
0,0952999964356422	-0,0015696174232289
0,1019999980926514	-0,0015691667795181
0,1086999997496605	-0,0015689538558945
0,1154500022530556	-0,0015675727045164
0,1221499964594841	-0,0015652184374630
0,1288499981164932	-0,0015640321653336
0,1355500072240829	-0,0015623479848728
0,1422999948263168	-0,0015594057040289
0,1490000039339066	-0,0015573006821796
0,1556999981403351	-0,0015562835615128
0,1624000072479248	-0,0015560371102765
0,1691499948501587	-0,0015549747040495
0,1758500039577484	-0,0015543525805697
0,1825499981641769	-0,0015525710768998
0,1892500072717667	-0,0015494552208111
0,1959500014781952	-0,0015476706903428
0,2027000039815903	-0,0015474552055821
0,2093999981880188	-0,0015458973357454
0,2161000072956085	-0,0015427004545927
0,2228000015020370	-0,0015401466516778
0,2295500040054321	-0,0015361405676231
0,2362499982118607	-0,0015318450750783
0,2429500073194504	-0,0015300257364288
0,2496500015258789	-0,0015277602942660
0,2563999891281128	-0,0015268099959940
0,2630999982357025	-0,0015253592282534
0,2698000073432922	-0,0015216009924188
0,2764999866485596	-0,0015187776880339
0,2831999957561493	-0,0015152904670686
0,2899500131607056	-0,0015129018574953
0,2966499924659729	-0,0015104217454791
0,3033500015735626	-0,0015086441999301
0,3100500106811523	-0,0015059562865645
0,3167999982833862	-0,0015021901344880
0,3235000073909760	-0,0014976481907070
0,3301999866962433	-0,0014934218488634
0,3368999958038330	-0,0014913756167516
0,3436000049114227	-0,0014882191317156
0,3503499925136566	-0,0014838619390503
0,3570500016212463	-0,0014805154642090
0,3637500107288361	-0,0014783893711865
0,3704499900341034	-0,0014747291570529
0,3772000074386597	-0,0014698661398143
0,3838999867439270	-0,0014655933482572
0,3905999958515167	-0,0014612744562328
0,3973000049591064	-0,0014553074724972
0,4040499925613403	-0,0014493952039629
0,4107500016689301	-0,0014446792192757
0,4174500107765198	-0,0014409007271752
0,4241499900817871	-0,0014357605250552
0,4308499991893768	-0,0014310175320134
0,4375999867916107	-0,0014251490356401
0,4442999958992004	-0,0014198985882103
0,4510000050067902	-0,0014140286948532
0,4577000141143799	-0,0014059777604416
0,4644500017166138	-0,0013986428966746
0,4711500108242035	-0,0013910537818447
0,4778499901294708	-0,0013819482410327
0,4845499992370605	-0,0013744514435530
0,4912999868392944	-0,0013674850342795
0,4979999959468842	-0,0013596579665318
0,5047000050544739	-0,0013500718632713
0,5113999843597412	-0,0013392844703048
0,5181000232696533	-0,0013282672734931
0,5248500108718872	-0,0013182066613808
0,5315499901771545	-0,0013088230043650
0,5382500290870666	-0,0012974359560758
0,5449500083923340	-0,0012841697316617
0,5516999959945679	-0,0012684511020780
0,5583999752998352	-0,0012528259539977
0,5651000142097473	-0,0012363414280117
0,5717999935150146	-0,0012181990314275
0,5784999728202820	-0,0011985567398369
0,5852500200271606	-0,0011774167651311
0,5919499993324280	-0,0011536056408659
0,5986499786376953	-0,0011285761138424
0,6053500175476074	-0,0011002166429535
0,6121000051498413	-0,0010670425835997
0,6187999844551086	-0,0010328687494621
0,6255000233650208	-0,0009930947562680
0,6322000026702881	-0,0009497957653366
0,6389499902725220	-0,0009010375360958
0,6456500291824341	-0,0008496827213094
0,6523500084877014	-0,0007918769842945
0,6590499877929687	-0,0007260283455253
0,6657500267028809	-0,0006566104711965
0,6725000143051147	-0,0005763109656982
0,6791999936103821	-0,0004870953562204
0,6858999729156494	-0,0003897612332366
0,6926000118255615	-0,0002881259133574
0,6993499994277954	-0,0001659322733758
0,7060499787330627	-0,0000396392752009
0,7127500176429749	0,0000916701392271
0,7194499969482422	0,0002351260627620
0,7261999845504761	0,0004046736285090
0,7329000234603882	0,0005668733501807
0,7396000027656555	0,0007486893446185
0,7462999820709229	0,0009364782017656
0,7530000209808350	0,0011467750882730
0,7597500085830688	0,0013624300481752
0,7664499878883362	0,0015772255137563
0,7731500267982483	0,0017974551301450
0,7798500061035156	0,0020287358202040
0,7865999937057495	0,0022913762368262
0,7932999730110168	0,0025343664456159
0,8000000119209290	0,0027921842411160
