# Supplementary material for: Increasing polymer molecular weight enables low-donor-content, efficient and scalable semi-transparent organic solar cells
Source: J Mater Chem A Mater. 2026 Jan 27;14(22):13688–706. doi: 10.1039/d5ta07234d (PMC12937936; doi:10.1039/d5ta07234d)
Supplement: TA-014-D5TA07234D-s001 [file TA-014-D5TA07234D-s001.zip › Datasets for Figures and tables/Figure_5/OPAQUE/90nm/R.05.txt]

-0,2000000029802322	-0,0036389653105289
-0,1932999938726425	-0,0036091147921979
-0,1865999996662140	-0,0035835469607264
-0,1798499971628189	-0,0035603817086667
-0,1731500029563904	-0,0035366779193282
-0,1664499938488007	-0,0035120882093906
-0,1597499996423721	-0,0034853324759752
-0,1529999971389771	-0,0034640224184841
-0,1463000029325485	-0,0034441524185240
-0,1395999938249588	-0,0034228058066219
-0,1328999996185303	-0,0033953154925257
-0,1261499971151352	-0,0033691192511469
-0,1194500029087067	-0,0033473826479167
-0,1127500012516975	-0,0033297494519502
-0,1060499995946884	-0,0033123272005469
-0,0993499979376793	-0,0032930683810264
-0,0926000028848648	-0,0032677045091987
-0,0859000012278557	-0,0032439772039652
-0,0791999995708466	-0,0032163597643375
-0,0724999979138374	-0,0031975139863789
-0,0657500028610229	-0,0031803098972887
-0,0590500012040138	-0,0031579474452883
-0,0523499995470047	-0,0031353463418782
-0,0456500016152859	-0,0031129382550716
-0,0389499999582767	-0,0030948785133660
-0,0322000011801720	-0,0030787158757448
-0,0254999995231628	-0,0030604274943471
-0,0187999997287989	-0,0030387642327696
-0,0120999999344349	-0,0030174460262060
-0,0053500002250075	-0,0029928549192846
0,0013500000350177	-0,0029724012129009
0,0080500002950430	-0,0029479903168976
0,0147500000894070	-0,0029231247026473
0,0215000007301569	-0,0029073136392981
0,0282000005245209	-0,0028905207291245
0,0348999984562397	-0,0028701508417726
0,0416000001132488	-0,0028508417308331
0,0483000017702579	-0,0028283691499382
0,0550500005483627	-0,0028066660743207
0,0617499984800816	-0,0027843390125781
0,0684499964118004	-0,0027606149669737
0,0751499980688095	-0,0027420616243035
0,0819000005722046	-0,0027223746292293
0,0886000022292137	-0,0026989574544132
0,0952999964356422	-0,0026761151384562
0,1019999980926514	-0,0026602456346154
0,1086999997496605	-0,0026383744552732
0,1154500022530556	-0,0026146261952817
0,1221499964594841	-0,0025894739665091
0,1288499981164932	-0,0025696738157421
0,1355500072240829	-0,0025424850173295
0,1422999948263168	-0,0025159895885736
0,1490000039339066	-0,0024942476302385
0,1556999981403351	-0,0024717496708035
0,1624000072479248	-0,0024405950680375
0,1691499948501587	-0,0024174021091312
0,1758500039577484	-0,0023959674872458
0,1825499981641769	-0,0023741454351693
0,1892500072717667	-0,0023525459691882
0,1959500014781952	-0,0023268810473382
0,2027000039815903	-0,0023031802847981
0,2093999981880188	-0,0022789856884629
0,2161000072956085	-0,0022508897818625
0,2228000015020370	-0,0022341900039464
0,2295500040054321	-0,0022126687690616
0,2362499982118607	-0,0021808950696141
0,2429500073194504	-0,0021547428332269
0,2496500015258789	-0,0021287100389600
0,2563999891281128	-0,0020992367062718
0,2630999982357025	-0,0020670723170042
0,2698000073432922	-0,0020191799849272
0,2764999866485596	-0,0019749905914068
0,2831999957561493	-0,0019312904914841
0,2899500131607056	-0,0015762811526656
0,2966499924659729	-0,0018781900871545
0,3033500015735626	-0,0019421329488978
0,3100500106811523	-0,0019098259508610
0,3167999982833862	-0,0018304116092622
0,3235000073909760	-0,0018092924728990
0,3301999866962433	-0,0017682672478259
0,3368999958038330	-0,0016833898844197
0,3436000049114227	-0,0016770471120253
0,3503499925136566	-0,0016760536236688
0,3570500016212463	-0,0016591207822785
0,3637500107288361	-0,0016534639289603
0,3704499900341034	-0,0016359509900212
0,3772000074386597	-0,0016294319648296
0,3838999867439270	-0,0015982032055035
0,3905999958515167	-0,0015791145851836
0,3973000049591064	-0,0015797675587237
0,4040499925613403	-0,0013629500754178
0,4107500016689301	-0,0015290594892576
0,4174500107765198	-0,0015493168029934
0,4241499900817871	-0,0015113223344088
0,4308499991893768	-0,0014221800956875
0,4375999867916107	-0,0013613454066217
0,4442999958992004	-0,0014512811321765
0,4510000050067902	-0,0014357675099745
0,4577000141143799	-0,0014032329199836
0,4644500017166138	-0,0016098617343232
0,4711500108242035	-0,0013397944858298
0,4778499901294708	-0,0014400248182938
0,4845499992370605	-0,0013936817413196
0,4912999868392944	-0,0014340481720865
0,4979999959468842	-0,0013079276541248
0,5047000050544739	-0,0013793897815049
0,5113999843597412	-0,0013788642827421
0,5181000232696533	-0,0012982931220904
0,5248500108718872	-0,0013176794163883
0,5315499901771545	-0,0011235147248954
0,5382500290870666	-0,0009893653914332
0,5449500083923340	-0,0009160732151940
0,5516999959945679	-0,0009266911074519
0,5583999752998352	-0,0009025416220538
0,5651000142097473	-0,0008605959592387
0,5717999935150146	-0,0007922609802336
0,5784999728202820	-0,0007913724984974
0,5852500200271606	-0,0005069311009720
0,5919499993324280	-0,0002805993135553
0,5986499786376953	-0,0003558098396752
0,6053500175476074	0,0005155270337127
0,6121000051498413	0,0005551142385229
0,6187999844551086	0,0014375111786649
0,6255000233650208	0,0024011514615268
0,6322000026702881	0,0030543624889106
0,6389499902725220	0,0033535899128765
0,6456500291824341	0,0035475031472743
0,6523500084877014	0,0036256341263652
0,6590499877929687	0,0038733459077775
0,6657500267028809	0,0040447814390063
0,6725000143051147	0,0042485487647355
0,6791999936103821	0,0045509319752455
0,6858999729156494	0,0047105909325182
0,6926000118255615	0,0050413454882801
0,6993499994277954	0,0053876824676991
0,7060499787330627	0,0055457158014178
0,7127500176429749	0,0057230354286730
0,7194499969482422	0,0059644556604326
0,7261999845504761	0,0063244756311178
0,7329000234603882	0,0064468518830836
0,7396000027656555	0,0066606937907636
0,7462999820709229	0,0067927651107311
0,7530000209808350	0,0073897400870919
0,7597500085830688	0,0071346876211464
0,7664499878883362	0,0075159613043070
0,7731500267982483	0,0080243209376931
0,7798500061035156	0,0082571441307664
0,7865999937057495	0,0084093268960714
0,7932999730110168	0,0087344916537404
0,8000000119209290	0,0093998126685619
