# Supplementary material for: Increasing polymer molecular weight enables low-donor-content, efficient and scalable semi-transparent organic solar cells
Source: J Mater Chem A Mater. 2026 Jan 27;14(22):13688–706. doi: 10.1039/d5ta07234d (PMC12937936; doi:10.1039/d5ta07234d)
Supplement: TA-014-D5TA07234D-s001 [file TA-014-D5TA07234D-s001.zip › Datasets for Figures and tables/Figure_5/OPAQUE/90nm/R.09.txt]

-0,2000000029802322	-0,0217516906559467
-0,1932999938726425	-0,0216173846274614
-0,1865999996662140	-0,0214714258909225
-0,1798499971628189	-0,0213139317929745
-0,1731500029563904	-0,0211702007800341
-0,1664499938488007	-0,0210400614887476
-0,1597499996423721	-0,0209108218550682
-0,1529999971389771	-0,0207630153745413
-0,1463000029325485	-0,0206089019775391
-0,1395999938249588	-0,0204736348241568
-0,1328999996185303	-0,0203257892280817
-0,1261499971151352	-0,0201721061021090
-0,1194500029087067	-0,0200524181127548
-0,1127500012516975	-0,0199463386088610
-0,1060499995946884	-0,0198195278644562
-0,0993499979376793	-0,0196759738028049
-0,0926000028848648	-0,0195326879620552
-0,0859000012278557	-0,0193892996758223
-0,0791999995708466	-0,0192435998469591
-0,0724999979138374	-0,0190754346549511
-0,0657500028610229	-0,0189293492585421
-0,0590500012040138	-0,0188065208494663
-0,0523499995470047	-0,0186628829687834
-0,0456500016152859	-0,0185156688094139
-0,0389499999582767	-0,0183702483773232
-0,0322000011801720	-0,0182195454835892
-0,0254999995231628	-0,0180578920990229
-0,0187999997287989	-0,0178955011069775
-0,0120999999344349	-0,0177501756697893
-0,0053500002250075	-0,0176171679049730
0,0013500000350177	-0,0174739547073841
0,0080500002950430	-0,0172962024807930
0,0147500000894070	-0,0171348936855793
0,0215000007301569	-0,0169806629419327
0,0282000005245209	-0,0168197173625231
0,0348999984562397	-0,0166651811450720
0,0416000001132488	-0,0165196917951107
0,0483000017702579	-0,0163822881877422
0,0550500005483627	-0,0162302367389202
0,0617499984800816	-0,0160875245928764
0,0684499964118004	-0,0159398075193167
0,0751499980688095	-0,0157756656408310
0,0819000005722046	-0,0156016023829579
0,0886000022292137	-0,0154295377433300
0,0952999964356422	-0,0152549855411053
0,1019999980926514	-0,0151006309315562
0,1086999997496605	-0,0149293392896652
0,1154500022530556	-0,0147559428587556
0,1221499964594841	-0,0145988371223211
0,1288499981164932	-0,0144507195800543
0,1355500072240829	-0,0142976734787226
0,1422999948263168	-0,0141401719301939
0,1490000039339066	-0,0139668695628643
0,1556999981403351	-0,0137842949479818
0,1624000072479248	-0,0136008793488145
0,1691499948501587	-0,0134315965697169
0,1758500039577484	-0,0132867833599448
0,1825499981641769	-0,0131115540862083
0,1892500072717667	-0,0129304192960262
0,1959500014781952	-0,0127528430894017
0,2027000039815903	-0,0125661985948682
0,2093999981880188	-0,0123842861503363
0,2161000072956085	-0,0122198015451431
0,2228000015020370	-0,0120510468259454
0,2295500040054321	-0,0118800634518266
0,2362499982118607	-0,0117135019972920
0,2429500073194504	-0,0115206008777022
0,2496500015258789	-0,0113185141235590
0,2563999891281128	-0,0111314198002219
0,2630999982357025	-0,0109328869730234
0,2698000073432922	-0,0107380198314786
0,2764999866485596	-0,0105687370523810
0,2831999957561493	-0,0104032158851624
0,2899500131607056	-0,0102332653477788
0,2966499924659729	-0,0100358771160245
0,3033500015735626	-0,0097796861082315
0,3100500106811523	-0,0095893479883671
0,3167999982833862	-0,0093999216333032
0,3235000073909760	-0,0092116072773933
0,3301999866962433	-0,0090125482529402
0,3368999958038330	-0,0088116768747568
0,3436000049114227	-0,0086034778505564
0,3503499925136566	-0,0083972001448274
0,3570500016212463	-0,0081980312243104
0,3637500107288361	-0,0079839415848255
0,3704499900341034	-0,0077893296256661
0,3772000074386597	-0,0075879073701799
0,3838999867439270	-0,0073815165087581
0,3905999958515167	-0,0071608200669289
0,3973000049591064	-0,0069382535293698
0,4040499925613403	-0,0067024314776063
0,4107500016689301	-0,0064740586094558
0,4174500107765198	-0,0062427320517600
0,4241499900817871	-0,0060260137543082
0,4308499991893768	-0,0058023380115628
0,4375999867916107	-0,0055723763071001
0,4442999958992004	-0,0053469915874302
0,4510000050067902	-0,0051202704198658
0,4577000141143799	-0,0048829177394509
0,4644500017166138	-0,0046249730512500
0,4711500108242035	-0,0043733976781368
0,4778499901294708	-0,0041193086653948
0,4845499992370605	-0,0038607141468674
0,4912999868392944	-0,0035904683172703
0,4979999959468842	-0,0033254118170589
0,5047000050544739	-0,0030677288305014
0,5113999843597412	-0,0027999717276543
0,5181000232696533	-0,0025169090367854
0,5248500108718872	-0,0022341392468661
0,5315499901771545	-0,0019498822512105
0,5382500290870666	-0,0016686030430719
0,5449500083923340	-0,0013991507003084
0,5516999959945679	-0,0011056564981118
0,5583999752998352	-0,0007375938002951
0,5651000142097473	-0,0004198280221317
0,5717999935150146	-0,0001134337871918
0,5784999728202820	0,0001992101897486
0,5852500200271606	0,0005269299726933
0,5919499993324280	0,0008426939020865
0,5986499786376953	0,0011967961909249
0,6053500175476074	0,0015162413474172
0,6121000051498413	0,0019098094198853
0,6187999844551086	0,0022535868920386
0,6255000233650208	0,0026147470343858
0,6322000026702881	0,0030274349264801
0,6389499902725220	0,0034033956471831
0,6456500291824341	0,0038245755713433
0,6523500084877014	0,0043034343980253
0,6590499877929687	0,0046392399817705
0,6657500267028809	0,0050780032761395
0,6725000143051147	0,0055622053332627
0,6791999936103821	0,0060109831392765
0,6858999729156494	0,0064758006483316
0,6926000118255615	0,0069821658544242
0,6993499994277954	0,0074547044932842
0,7060499787330627	0,0079458337277174
0,7127500176429749	0,0084117902442813
0,7194499969482422	0,0089243575930595
0,7261999845504761	0,0094865914434195
0,7329000234603882	0,0099952733144164
0,7396000027656555	0,0105383135378361
0,7462999820709229	0,0110937748104334
0,7530000209808350	0,0116342362016439
0,7597500085830688	0,0121823474764824
0,7664499878883362	0,0127001302316785
0,7731500267982483	0,0132337817922235
0,7798500061035156	0,0138226756826043
0,7865999937057495	0,0144059425219893
0,7932999730110168	0,0150090344250202
0,8000000119209290	0,0155748445540667
