# Supplementary material for: Increasing polymer molecular weight enables low-donor-content, efficient and scalable semi-transparent organic solar cells
Source: J Mater Chem A Mater. 2026 Jan 27;14(22):13688–706. doi: 10.1039/d5ta07234d (PMC12937936; doi:10.1039/d5ta07234d)
Supplement: TA-014-D5TA07234D-s001 [file TA-014-D5TA07234D-s001.zip › Datasets for Figures and tables/Figure_5/OPAQUE/OPAQUIE.xlsx]

## Sheet: Sheet1
PIXEL	Voc (V)	Jsc (mA/cm^2)	FF %	Efficiency %	Rs (Ohm)	Rsh (Ohm)	Cell area (m^2)	Light power (W/m^2)	Blade Speed (mm/s)	Rs (Ohm·cm^2)	Rsh (Ohm·cm^2)	AL Thickness (nm)
L.02	0,68	-12,66	38,59	3,32	28,93	173	0,000061	1000,00	70	17.6473	105.53	279
L.05	0,68	-17,01	40,07	4,63	37,74	329	0,000031	1000,00	70	11.6994	101.99	279
L.07	0,69	-17,91	41,76	5,13	44,26	422	0,000022	1000,00	70	9.7372	92.84	279
L.10	0,69	-17,77	37,01	4,55	21,27	111	0,000085	1000,00	70	18.0795	94.35	279
R.01	0,67	-8,76	36,94	2,15	58,34	312	0,000044	1000,00	70	25.6696	137.28	279
R.03	0,67	-14,31	39,00	3,75	63,27	755	0,000011	1000,00	70	6.9597	83.05	279
R.04	0,69	-13,91	41,01	3,91	139,24	1261	0,000008	1000,00	70	11.1392	100.88	279
R.05	0,68	-15,37	40,04	4,18	69,84	531	0,000016	1000,00	70	11.1744	84.96	279
R.09	0,69	-17,62	37,85	4,57	13,54	81	0,000120	1000,00	70	16.248	97.2	279
L.02	0,69	-19,96	50,12	6,93	16,58	1565	0,000061	1000,00	10	10.1138		90
R.09	0,57	-14,62	29,82	2,49	21,31	43	0,000120	1000,00	10	25.572	51.6	90
R.05	0,59	-18,69	42,49	4,70	19,50	287	0,000016	1000,00	10	3.12	45.92	90
R.04	0,71	-19,63	62,33	8,64	51,40	5726	0,000008	1000,00	10	4.112	458.08	90
R.03	0,71	-19,98	63,07	8,90	35,93	1745	0,000011	1000,00	10	3.9523	191.95	90
R.01	0,54	-15,98	28,34	2,44	39,08	99	0,000044	1000,00	10	17.1952	43.56	90
L.05	0,61	-21,58	43,07	5,69	32,64	443	0,000031	1000,00	10	10.1184	137.33	90
L.10	0,58	-11,07	28,44	1,82	29,09	67	0,000085	1000,00	10	24.7265	56.95	90
L.07	0,68	-14,14	69,59	6,68	45,58	94	0,000022	1000,00	10	10.0276	20.68	90
L.02	0,69	-18,26	40,09	5,07	21,21	178	0,000061	1000,00	50	12.9381	108.58	195
L.05	0,69	-21,51	44,89	6,69	28,01	523	0,000031	1000,00	50	8.6831	162.13	195
L.07	0,69	-20,80	44,73	6,44	35,70	643	0,000022	1000,00	50	7.854	141.46	195
L.10	0,69	-18,69	39,88	5,16	15,91	125	0,000084	1000,00	50	13.3644	105	195
R.01	0,70	-14,46	40,11	4,06	31,69	238	0,000044	1000,00	50	13.9436	104.72	195
R.03	0,69	-19,61	41,46	5,63	74,58	800	0,000011	1000,00	50	8.2038	88	195
R.04	0,70	-21,11	42,28	6,24	89,46	1101	0,000008	1000,00	50	7.1568	88.08	195
R.05	0,70	-19,92	42,13	5,87	51,48	603	0,000016	1000,00	50	8.2368	96.48	195
R.09	0,69	-16,90	36,75	4,26	13,99	83	0,000120	1000,00	50	16.788	99.6	195
L.02	0,69	-19,10	42,69	5,59	19,12	228	0,000061	1000,00	40	11.6632	139.08	175
L.05	0,69	-21,72	43,33	6,45	28,06	304	0,000031	1000,00	40	8.6986	94.24	175
L.07	0,64	-19,08	32,89	4,01	73,64	263	0,000022	1000,00	40	16.2008	57.86	175
L.10	0,69	-11,63	26,95	2,15	62,96	85	0,000085	1000,00	40	53.516	72.25	175
R.01	0,69	-15,63	43,34	4,65	27,94	387	0,000044	1000,00	40	12.2936	170.28	175
R.03	0,69	-23,03	44,59	7,11	58,53	1107	0,000011	1000,00	40	6.4383	121.77	175
R.04	0,70	-22,69	44,15	7,01	76,65	1513	0,000008	1000,00	40	6.132	121.04	175
R.05	0,69	-21,89	42,99	6,52	45,81	835	0,000016	1000,00	40	7.3296	133.6	175
R.09	0,68	-18,34	37,85	4,72	13,19	72	0,000120	1000,00	40	15.828	86.4	175
L.02	0,70	-21,78	48,28	7,35	15,64	463	0,000061	1000,00	20	9.5404	282.43	116
L.05	0,70	-22,18	52,74	8,18	21,60	990	0,000031	1000,00	20	6.696	306.9	116
L.07	0,70	-23,09	53,49	8,64	26,71	845	0,000022	1000,00	20	5.8762	185.9	116
L.10	0,70	-18,57	46,34	6,02	13,47	309	0,000085	1000,00	20	11.4495	262.65	116
R.01	0,71	-20,58	49,77	7,23	19,68	879	0,000044	1000,00	20	8.6592	386.76	116
R.03	0,71	-24,64	55,54	9,66	40,34	1539	0,000011	1000,00	20	4.4374	169.29	116
R.04	0,71	-25,63	56,69	10,26	51,54	2477	0,000008	1000,00	20	4.1232	198.16	116
R.05	0,70	-22,54	54,60	8,61	34,18	1984	0,000016	1000,00	20	5.4688	317.44	116
R.09	0,70	-20,21	44,23	6,25	10,71	176	0,000120	1000,00	20	12.852	211.2	116
L.02	0,69	-20,18	40,87	5,66	19,72	171	0,000061	1000,00	30	12.0292	104.31	150
L.05	0,69	-20,40	42,54	5,95	30,37	340	0,000031	1000,00	30	9.4147	105.4	150
L.07	0,69	-21,32	43,25	6,39	36,62	450	0,000022	1000,00	30	8.0564	99	150
R.01	0,69	-19,59	43,97	5,91	24,04	511	0,000044	1000,00	30	10.5776	150	150
R.03	0,70	-24,48	44,69	7,65	53,51	1131	0,000011	1000,00	30	5.8861	124.41	150
R.04	0,70	-24,57	44,57	7,66	74,58	1200	0,000008	1000,00	30	5.9664	96	150
R.05	0,69	-22,12	44,99	6,89	45,84	765	0,000016	1000,00	30	7.3344	122.4	150
R.09	0,69	-18,63	38,88	4,97	13,04	86	0,000120	1000,00	30	15.648	103.2	150
