# Supplementary material for: Increasing polymer molecular weight enables low-donor-content, efficient and scalable semi-transparent organic solar cells
Source: J Mater Chem A Mater. 2026 Jan 27;14(22):13688–706. doi: 10.1039/d5ta07234d (PMC12937936; doi:10.1039/d5ta07234d)
Supplement: TA-014-D5TA07234D-s001 [file TA-014-D5TA07234D-s001.zip › Datasets for Figures and tables/Figure_5/ST/116nm/MMR.241024.ST6_.R.04.txt]

-0,2000000029802322	-0,0013197262305766
-0,1919499933719635	-0,0013167333090678
-0,1838999986648560	-0,0013153478503227
-0,1758500039577484	-0,0013153490144759
-0,1677999943494797	-0,0013148089637980
-0,1597499996423721	-0,0013138607610017
-0,1517000049352646	-0,0013135364279151
-0,1436000019311905	-0,0013118821661919
-0,1355500072240829	-0,0013099039206281
-0,1274999976158142	-0,0013101138174534
-0,1194500029087067	-0,0013097848277539
-0,1114000007510185	-0,0013094216119498
-0,1033499985933304	-0,0013082299847156
-0,0952999964356422	-0,0013057925971225
-0,0872500017285347	-0,0013042306527495
-0,0791999995708466	-0,0013027463573962
-0,0711499974131584	-0,0013004064094275
-0,0631000027060509	-0,0012991720577702
-0,0550500005483627	-0,0012997692683712
-0,0469999983906746	-0,0012990982504562
-0,0389499999582767	-0,0012980868341401
-0,0308500006794930	-0,0012973806587979
-0,0228000003844500	-0,0012953024124727
-0,0147500000894070	-0,0012931147357449
-0,0066999997943640	-0,0012908156495541
0,0013500000350177	-0,0012900292640552
0,0093999998643994	-0,0012897452106699
0,0174499992281199	-0,0012889300705865
0,0254999995231628	-0,0012883556773886
0,0335500016808510	-0,0012873242376372
0,0416000001132488	-0,0012856665998697
0,0496499985456467	-0,0012840456329286
0,0577000007033348	-0,0012831058120355
0,0657500028610229	-0,0012827001046389
0,0738499984145164	-0,0012812190689147
0,0819000005722046	-0,0012781993718818
0,0899500027298927	-0,0012760764220729
0,0979999974370003	-0,0012747065629810
0,1060499995946884	-0,0012716109631583
0,1141000017523766	-0,0012685464462265
0,1221499964594841	-0,0012694062897936
0,1301999986171722	-0,0012687043054029
0,1382499933242798	-0,0012672623852268
0,1463000029325485	-0,0012667707633227
0,1543499976396561	-0,0012649794807658
0,1624000072479248	-0,0012628956465051
0,1704500019550323	-0,0012603104114532
0,1784999966621399	-0,0012577513698488
0,1865999996662140	-0,0012562738265842
0,1946499943733215	-0,0012545317877084
0,2027000039815903	-0,0012516137212515
0,2107499986886978	-0,0012497222051024
0,2187999933958054	-0,0012483260361478
0,2268500030040741	-0,0012466468615457
0,2348999977111816	-0,0012441624421626
0,2429500073194504	-0,0012418719707057
0,2509999871253967	-0,0012401874409989
0,2590500116348267	-0,0012394086224958
0,2671000063419342	-0,0012374321231619
0,2751500010490417	-0,0012352599296719
0,2831999957561493	-0,0012315880740061
0,2912999987602234	-0,0012270158622414
0,2993499934673309	-0,0012243363307789
0,3073999881744385	-0,0012224932434037
0,3154500126838684	-0,0012202385114506
0,3235000073909760	-0,0012174482690170
0,3315500020980835	-0,0012132802512497
0,3395999968051910	-0,0012087738141418
0,3476499915122986	-0,0012042284943163
0,3556999862194061	-0,0012003462761641
0,3637500107288361	-0,0011964086443186
0,3718000054359436	-0,0011933965142816
0,3798500001430511	-0,0011898609809577
0,3878999948501587	-0,0011859569931403
0,3959499895572662	-0,0011797209735960
0,4040499925613403	-0,0011725660879165
0,4120999872684479	-0,0011684212367982
0,4201500117778778	-0,0011650120140985
0,4282000064849854	-0,0011604045284912
0,4362500011920929	-0,0011543030850589
0,4442999958992004	-0,0011468724114820
0,4523499906063080	-0,0011384836398065
0,4603999853134155	-0,0011302956845611
0,4684500098228455	-0,0011222840985283
0,4765000045299530	-0,0011140117421746
0,4845499992370605	-0,0011046812869608
0,4925999939441681	-0,0010932279983535
0,5006499886512756	-0,0010799865704030
0,5087000131607056	-0,0010672793723643
0,5167999863624573	-0,0010549030266702
0,5248500108718872	-0,0010407422669232
0,5328999757766724	-0,0010251969797537
0,5409500002861023	-0,0010072760051116
0,5490000247955322	-0,0009868163615465
0,5570499897003174	-0,0009643579251133
0,5651000142097473	-0,0009401572751813
0,5731499791145325	-0,0009141580667347
0,5812000036239624	-0,0008846811251715
0,5892500281333923	-0,0008522344869561
0,5972999930381775	-0,0008171926019713
0,6053500175476074	-0,0007794725243002
0,6133999824523926	-0,0007378096343018
0,6215000152587891	-0,0006925966008566
0,6295499801635742	-0,0006439875578508
0,6376000046730041	-0,0005905792932026
0,6456500291824341	-0,0005335563910194
0,6536999940872192	-0,0004707789048553
0,6617500185966492	-0,0003869398788083
0,6697999835014343	-0,0003124369832221
0,6778500080108643	-0,0002372835879214
0,6858999729156494	-0,0001553843176225
0,6939499974250793	-0,0000720519819879
0,7020000219345093	0,0000144003361129
0,7100499868392944	0,0001085686453735
0,7181000113487244	0,0002036788791884
0,7261999845504761	0,0003024467150681
0,7342500090599060	0,0004041082283948
0,7422999739646912	0,0005085112643428
0,7503499984741211	0,0006169830448925
0,7584000229835510	0,0007282326114364
0,7664499878883362	0,0008417899371125
0,7745000123977661	0,0009578702156432
0,7825499773025513	0,0010793419787660
0,7906000018119812	0,0011998425470665
0,7986500263214111	0,0013230318436399
0,8066999912261963	0,0014496624935418
0,8147500157356262	0,0015777430962771
0,8227999806404114	0,0017070947214961
0,8308500051498413	0,0018393163336441
0,8389499783515930	0,0019751307554543
0,8470000028610229	0,0021085191983730
0,8550500273704529	0,0022461207117885
0,8630999922752380	0,0023831124417484
0,8711500167846680	0,0025243042036891
0,8791999816894531	0,0026617883704603
0,8872500061988831	0,0028024653438479
0,8952999711036682	0,0029499237425625
0,9033499956130981	0,0030952128581703
0,9114000201225281	0,0032483700197190
0,9194499850273132	0,0033890737686306
0,9275000095367432	0,0035389768891037
0,9355499744415283	0,0036772070452571
0,9436500072479248	0,0038314505945891
0,9516999721527100	0,0039861942641437
0,9597499966621399	0,0041348687373102
0,9678000211715698	0,0042916163802147
0,9758499860763550	0,0044441074132919
0,9839000105857849	0,0046053393743932
0,9919499754905701	0,0047558913938701
1,0000000000000000	0,0049097943119705
