# Supplementary material for: Increasing polymer molecular weight enables low-donor-content, efficient and scalable semi-transparent organic solar cells
Source: J Mater Chem A Mater. 2026 Jan 27;14(22):13688–706. doi: 10.1039/d5ta07234d (PMC12937936; doi:10.1039/d5ta07234d)
Supplement: TA-014-D5TA07234D-s001 [file TA-014-D5TA07234D-s001.zip › Datasets for Figures and tables/Figure_5/ST/116nm/MMR.241024.ST6_L10.L.10.txt]

-0,2000000029802322	-0,0111087849363685
-0,1919499933719635	-0,0110986735671759
-0,1838999986648560	-0,0110866902396083
-0,1758500039577484	-0,0110672516748309
-0,1677999943494797	-0,0110471351072192
-0,1597499996423721	-0,0110325068235397
-0,1517000049352646	-0,0110029662027955
-0,1436000019311905	-0,0109766796231270
-0,1355500072240829	-0,0109569393098354
-0,1274999976158142	-0,0109374253079295
-0,1194500029087067	-0,0109239090234041
-0,1114000007510185	-0,0109128151088953
-0,1033499985933304	-0,0108901308849454
-0,0952999964356422	-0,0108645651489496
-0,0872500017285347	-0,0108422851189971
-0,0791999995708466	-0,0108210016041994
-0,0711499974131584	-0,0108036203309894
-0,0631000027060509	-0,0107731567695737
-0,0550500005483627	-0,0107289804145694
-0,0469999983906746	-0,0106939282268286
-0,0389499999582767	-0,0106686418876052
-0,0308500006794930	-0,0106493365019560
-0,0228000003844500	-0,0106256371363997
-0,0147500000894070	-0,0106020299717784
-0,0066999997943640	-0,0105759445577860
0,0013500000350177	-0,0105399750173092
0,0093999998643994	-0,0105016529560089
0,0174499992281199	-0,0104671726003289
0,0254999995231628	-0,0104256253689528
0,0335500016808510	-0,0103967059403658
0,0416000001132488	-0,0103697478771210
0,0496499985456467	-0,0103318318724632
0,0577000007033348	-0,0102916564792395
0,0657500028610229	-0,0102490233257413
0,0738499984145164	-0,0102048069238663
0,0819000005722046	-0,0101579660549760
0,0899500027298927	-0,0101162334904075
0,0979999974370003	-0,0100707896053791
0,1060499995946884	-0,0100210299715400
0,1141000017523766	-0,0099567631259561
0,1221499964594841	-0,0099073424935341
0,1301999986171722	-0,0098564038053155
0,1382499933242798	-0,0098067820072174
0,1463000029325485	-0,0097536370158195
0,1543499976396561	-0,0096911434084177
0,1624000072479248	-0,0096265515312552
0,1704500019550323	-0,0095603549852967
0,1784999966621399	-0,0094895102083683
0,1865999996662140	-0,0094127310439944
0,1946499943733215	-0,0093389693647623
0,2027000039815903	-0,0092699592933059
0,2107499986886978	-0,0092001706361771
0,2187999933958054	-0,0091189965605736
0,2268500030040741	-0,0090345786884427
0,2348999977111816	-0,0089421253651381
0,2429500073194504	-0,0088473334908485
0,2509999871253967	-0,0087585160508752
0,2590500116348267	-0,0086642084643245
0,2671000063419342	-0,0085619250312448
0,2751500010490417	-0,0084584783762693
0,2831999957561493	-0,0083508649840951
0,2912999987602234	-0,0082410452887416
0,2993499934673309	-0,0081315627321601
0,3073999881744385	-0,0080136712640524
0,3154500126838684	-0,0078920992091298
0,3235000073909760	-0,0077683157287538
0,3315500020980835	-0,0076389256864786
0,3395999968051910	-0,0075062583200634
0,3476499915122986	-0,0073748929426074
0,3556999862194061	-0,0072404081001878
0,3637500107288361	-0,0071024415083230
0,3718000054359436	-0,0069585982710123
0,3798500001430511	-0,0068130954168737
0,3878999948501587	-0,0066635739058256
0,3959499895572662	-0,0065104202367365
0,4040499925613403	-0,0063561066053808
0,4120999872684479	-0,0062013161368668
0,4201500117778778	-0,0060408129356802
0,4282000064849854	-0,0058818194083869
0,4362500011920929	-0,0057202428579330
0,4442999958992004	-0,0055516571737826
0,4523499906063080	-0,0053807469084859
0,4603999853134155	-0,0052101453766227
0,4684500098228455	-0,0050401892513037
0,4765000045299530	-0,0048706880770624
0,4845499992370605	-0,0046974965371192
0,4925999939441681	-0,0045207813382149
0,5006499886512756	-0,0043387878686190
0,5087000131607056	-0,0041553410701454
0,5167999863624573	-0,0039703515358269
0,5248500108718872	-0,0037885997444391
0,5328999757766724	-0,0036047438625246
0,5409500002861023	-0,0034192511811852
0,5490000247955322	-0,0032322276383638
0,5570499897003174	-0,0030419444665313
0,5651000142097473	-0,0028509134426713
0,5731499791145325	-0,0026591529604048
0,5812000036239624	-0,0024680560454726
0,5892500281333923	-0,0022726848255843
0,5972999930381775	-0,0020769736729562
0,6053500175476074	-0,0018813888309523
0,6133999824523926	-0,0016843141056597
0,6215000152587891	-0,0014837968628854
0,6295499801635742	-0,0012850891798735
0,6376000046730041	-0,0010842784540728
0,6456500291824341	-0,0008854050538503
0,6536999940872192	-0,0006835552048869
0,6617500185966492	-0,0004800136375707
0,6697999835014343	-0,0002772837760858
0,6778500080108643	-0,0000742796546547
0,6858999729156494	0,0001325724733761
0,6939499974250793	0,0003391821228433
0,7020000219345093	0,0005446792929433
0,7100499868392944	0,0007521299994551
0,7181000113487244	0,0009607904939912
0,7261999845504761	0,0011698396410793
0,7342500090599060	0,0013792439131066
0,7422999739646912	0,0015881968429312
0,7503499984741211	0,0017998522380367
0,7584000229835510	0,0020113741047680
0,7664499878883362	0,0022212835028768
0,7745000123977661	0,0024330073501915
0,7825499773025513	0,0026452685706317
0,7906000018119812	0,0028576836921275
0,7986500263214111	0,0030713570304215
0,8066999912261963	0,0032859935890883
0,8147500157356262	0,0035008306149393
0,8227999806404114	0,0037150005809963
0,8308500051498413	0,0039304066449404
0,8389499783515930	0,0041481661610305
0,8470000028610229	0,0043649412691593
0,8550500273704529	0,0045821126550436
0,8630999922752380	0,0047978702932596
0,8711500167846680	0,0050150570459664
0,8791999816894531	0,0052335816435516
0,8872500061988831	0,0054514380171895
0,8952999711036682	0,0056705959141254
0,9033499956130981	0,0058907121419907
0,9114000201225281	0,0061094434931874
0,9194499850273132	0,0063298293389380
0,9275000095367432	0,0065501253120601
0,9355499744415283	0,0067717125639319
0,9436500072479248	0,0069932462647557
0,9516999721527100	0,0072138970717788
0,9597499966621399	0,0074361399747431
0,9678000211715698	0,0076576662249863
0,9758499860763550	0,0078799901530147
0,9839000105857849	0,0081016952171922
0,9919499754905701	0,0083243744447827
1,0000000000000000	0,0085474578663707
