# Supplementary material for: Increasing polymer molecular weight enables low-donor-content, efficient and scalable semi-transparent organic solar cells
Source: J Mater Chem A Mater. 2026 Jan 27;14(22):13688–706. doi: 10.1039/d5ta07234d (PMC12937936; doi:10.1039/d5ta07234d)
Supplement: TA-014-D5TA07234D-s001 [file TA-014-D5TA07234D-s001.zip › Datasets for Figures and tables/Figure_5/ST/116nm/MMR.241024.ST6_L2.L.02.txt]

-0,2000000029802322	-0,0081142345443368
-0,1919499933719635	-0,0080461548641324
-0,1838999986648560	-0,0079813478514552
-0,1758500039577484	-0,0079185329377651
-0,1677999943494797	-0,0078608328476548
-0,1597499996423721	-0,0078001585789025
-0,1517000049352646	-0,0077327494509518
-0,1436000019311905	-0,0076660299673676
-0,1355500072240829	-0,0075974673964083
-0,1274999976158142	-0,0075299241580069
-0,1194500029087067	-0,0074652689509094
-0,1114000007510185	-0,0073983171023428
-0,1033499985933304	-0,0073294700123370
-0,0952999964356422	-0,0072638164274395
-0,0872500017285347	-0,0071868873201311
-0,0791999995708466	-0,0071148951537907
-0,0711499974131584	-0,0070446380414069
-0,0631000027060509	-0,0069791763089597
-0,0550500005483627	-0,0069187106564641
-0,0469999983906746	-0,0068512284196913
-0,0389499999582767	-0,0067784809507430
-0,0308500006794930	-0,0067033749073744
-0,0228000003844500	-0,0066327732056379
-0,0147500000894070	-0,0065622655674815
-0,0066999997943640	-0,0064934976398945
0,0013500000350177	-0,0064201597124338
0,0093999998643994	-0,0063527226448059
0,0174499992281199	-0,0062850411050022
0,0254999995231628	-0,0062174028716981
0,0335500016808510	-0,0061506126075983
0,0416000001132488	-0,0060876747593284
0,0496499985456467	-0,0060155447572470
0,0577000007033348	-0,0059350649826229
0,0657500028610229	-0,0058530452661216
0,0738499984145164	-0,0057753827422857
0,0819000005722046	-0,0056981630623341
0,0899500027298927	-0,0056287487968802
0,0979999974370003	-0,0055620823986828
0,1060499995946884	-0,0054906876757741
0,1141000017523766	-0,0054154247045517
0,1221499964594841	-0,0053367195650935
0,1301999986171722	-0,0052597550675273
0,1382499933242798	-0,0051797064952552
0,1463000029325485	-0,0050926953554153
0,1543499976396561	-0,0050187371671200
0,1624000072479248	-0,0049557331949472
0,1704500019550323	-0,0048789861612022
0,1784999966621399	-0,0046796761453152
0,1865999996662140	-0,0046377484686673
0,1946499943733215	-0,0046048327349126
0,2027000039815903	-0,0045192283578217
0,2107499986886978	-0,0044269179925323
0,2187999933958054	-0,0043549551628530
0,2268500030040741	-0,0042715622112155
0,2348999977111816	-0,0041985246352851
0,2429500073194504	-0,0041128289885819
0,2509999871253967	-0,0040263286791742
0,2590500116348267	-0,0039411769248545
0,2671000063419342	-0,0038450658321381
0,2751500010490417	-0,0037668154109269
0,2831999957561493	-0,0036850071046501
0,2912999987602234	-0,0036040574777871
0,2993499934673309	-0,0035167890600860
0,3073999881744385	-0,0034403605386615
0,3154500126838684	-0,0033590926323086
0,3235000073909760	-0,0032695876434445
0,3315500020980835	-0,0031847385689616
0,3395999968051910	-0,0030795778147876
0,3476499915122986	-0,0029611643403769
0,3556999862194061	-0,0028555742464960
0,3637500107288361	-0,0027571888640523
0,3718000054359436	-0,0026786942034960
0,3798500001430511	-0,0025538096670061
0,3878999948501587	-0,0024564913474023
0,3959499895572662	-0,0024012643843889
0,4040499925613403	-0,0023216372355819
0,4120999872684479	-0,0021964618936181
0,4201500117778778	-0,0020825285464525
0,4282000064849854	-0,0020100441761315
0,4362500011920929	-0,0018971909303218
0,4442999958992004	-0,0017835620092228
0,4523499906063080	-0,0017472187755629
0,4603999853134155	-0,0014293835265562
0,4684500098228455	-0,0012502927565947
0,4765000045299530	-0,0010568315628916
0,4845499992370605	-0,0009332760819234
0,4925999939441681	-0,0008830967708491
0,5006499886512756	-0,0007687754696235
0,5087000131607056	-0,0007473488803953
0,5167999863624573	-0,0006643089000136
0,5248500108718872	-0,0005296839517541
0,5328999757766724	-0,0004213230567984
0,5409500002861023	-0,0003235397161916
0,5490000247955322	-0,0003193514712621
0,5570499897003174	-0,0001556249480927
0,5651000142097473	0,0001452280412195
0,5731499791145325	0,0002459144161548
0,5812000036239624	0,0003287757863291
0,5892500281333923	0,0003211580624338
0,5972999930381775	0,0005941885174252
0,6053500175476074	0,0007505762041546
0,6133999824523926	0,0008532970678061
0,6215000152587891	0,0008720756741241
0,6295499801635742	0,0010427766246721
0,6376000046730041	0,0014325747033581
0,6456500291824341	0,0015497856074944
0,6536999940872192	0,0016933393198997
0,6617500185966492	0,0018244879320264
0,6697999835014343	0,0018278285861015
0,6778500080108643	0,0019578123465180
0,6858999729156494	0,0021026628091931
0,6939499974250793	0,0022354063112289
0,7020000219345093	0,0022913503926247
0,7100499868392944	0,0022884402424097
0,7181000113487244	0,0024913852103055
0,7261999845504761	0,0026758993044496
0,7342500090599060	0,0027975579723716
0,7422999739646912	0,0028856415301561
0,7503499984741211	0,0031017716974020
0,7584000229835510	0,0032782712951303
0,7664499878883362	0,0034764392767102
0,7745000123977661	0,0036053478252143
0,7825499773025513	0,0038231322541833
0,7906000018119812	0,0040085646323860
0,7986500263214111	0,0041857501491904
0,8066999912261963	0,0043227896094322
0,8147500157356262	0,0044702156446874
0,8227999806404114	0,0045398483052850
0,8308500051498413	0,0046476279385388
0,8389499783515930	0,0048415195196867
0,8470000028610229	0,0050524910911918
0,8550500273704529	0,0053766909986734
0,8630999922752380	0,0053601339459419
0,8711500167846680	0,0056281737051904
0,8791999816894531	0,0058768647722900
0,8872500061988831	0,0060205464251339
0,8952999711036682	0,0061842491850257
0,9033499956130981	0,0065066837705672
0,9114000201225281	0,0064105545170605
0,9194499850273132	0,0065291421487927
0,9275000095367432	0,0067526833154261
0,9355499744415283	0,0068284883163869
0,9436500072479248	0,0069299279712141
0,9516999721527100	0,0071200872771442
0,9597499966621399	0,0072962790727615
0,9678000211715698	0,0077398777939379
0,9758499860763550	0,0079179396852851
0,9839000105857849	0,0077955364249647
0,9919499754905701	0,0079600140452385
1,0000000000000000	0,0081309946253896
