# Supplementary material for: Increasing polymer molecular weight enables low-donor-content, efficient and scalable semi-transparent organic solar cells
Source: J Mater Chem A Mater. 2026 Jan 27;14(22):13688–706. doi: 10.1039/d5ta07234d (PMC12937936; doi:10.1039/d5ta07234d)
Supplement: TA-014-D5TA07234D-s001 [file TA-014-D5TA07234D-s001.zip › Datasets for Figures and tables/Figure_5/ST/116nm/MMR.241024.ST6_L5.L.05.txt]

-0,2000000029802322	-0,0050169192254543
-0,1919499933719635	-0,0050075179897249
-0,1838999986648560	-0,0049962140619755
-0,1758500039577484	-0,0049947737716138
-0,1677999943494797	-0,0049875867553055
-0,1597499996423721	-0,0049839518032968
-0,1517000049352646	-0,0049797738902271
-0,1436000019311905	-0,0049810549244285
-0,1355500072240829	-0,0049759186804295
-0,1274999976158142	-0,0049653882160783
-0,1194500029087067	-0,0049606119282544
-0,1114000007510185	-0,0049597718752921
-0,1033499985933304	-0,0049572200514376
-0,0952999964356422	-0,0049517308361828
-0,0872500017285347	-0,0049433726817369
-0,0791999995708466	-0,0049359342083335
-0,0711499974131584	-0,0049353800714016
-0,0631000027060509	-0,0049239969812334
-0,0550500005483627	-0,0049147312529385
-0,0469999983906746	-0,0049118646420538
-0,0389499999582767	-0,0049081309698522
-0,0308500006794930	-0,0049049872905016
-0,0228000003844500	-0,0048970584757626
-0,0147500000894070	-0,0048908181488514
-0,0066999997943640	-0,0048850541934371
0,0013500000350177	-0,0048720017075539
0,0093999998643994	-0,0048605743795633
0,0174499992281199	-0,0048546162433922
0,0254999995231628	-0,0048470073379576
0,0335500016808510	-0,0048341262154281
0,0416000001132488	-0,0048229945823550
0,0496499985456467	-0,0048225270584226
0,0577000007033348	-0,0048192562535405
0,0657500028610229	-0,0048113903030753
0,0738499984145164	-0,0048016021028161
0,0819000005722046	-0,0047939848154783
0,0899500027298927	-0,0047830138355494
0,0979999974370003	-0,0047702048905194
0,1060499995946884	-0,0047545637935400
0,1141000017523766	-0,0047429748810828
0,1221499964594841	-0,0047298087738454
0,1301999986171722	-0,0047122500836849
0,1382499933242798	-0,0046971146948636
0,1463000029325485	-0,0046926606446505
0,1543499976396561	-0,0046860813163221
0,1624000072479248	-0,0046744076535106
0,1704500019550323	-0,0046661733649671
0,1784999966621399	-0,0046538882888854
0,1865999996662140	-0,0046402951702476
0,1946499943733215	-0,0046241949312389
0,2027000039815903	-0,0046021798625588
0,2107499986886978	-0,0045838248915970
0,2187999933958054	-0,0045713875442743
0,2268500030040741	-0,0045511978678405
0,2348999977111816	-0,0045317970216274
0,2429500073194504	-0,0045166830532253
0,2509999871253967	-0,0044996622018516
0,2590500116348267	-0,0044800066389143
0,2671000063419342	-0,0044599496759474
0,2751500010490417	-0,0044448385015130
0,2831999957561493	-0,0044224876910448
0,2912999987602234	-0,0043944143690169
0,2993499934673309	-0,0043676733039320
0,3073999881744385	-0,0043331240303814
0,3154500126838684	-0,0042992518283427
0,3235000073909760	-0,0042714206501842
0,3315500020980835	-0,0042460109107196
0,3395999968051910	-0,0042205573990941
0,3476499915122986	-0,0041891997680068
0,3556999862194061	-0,0041531515307724
0,3637500107288361	-0,0041166259907186
0,3718000054359436	-0,0040787900798023
0,3798500001430511	-0,0040358449332416
0,3878999948501587	-0,0039942329749465
0,3959499895572662	-0,0039479234255850
0,4040499925613403	-0,0038945050910115
0,4120999872684479	-0,0038337542209774
0,4201500117778778	-0,0037876965943724
0,4282000064849854	-0,0037311078049242
0,4362500011920929	-0,0036728745326400
0,4442999958992004	-0,0036089722998440
0,4523499906063080	-0,0035428819246590
0,4603999853134155	-0,0034713575150818
0,4684500098228455	-0,0033965026959777
0,4765000045299530	-0,0033130985684693
0,4845499992370605	-0,0032278089784086
0,4925999939441681	-0,0031355370301753
0,5006499886512756	-0,0030407863669097
0,5087000131607056	-0,0029470955487341
0,5167999863624573	-0,0028500475455076
0,5248500108718872	-0,0027486747130752
0,5328999757766724	-0,0026358622126281
0,5409500002861023	-0,0025237980298698
0,5490000247955322	-0,0023977137170732
0,5570499897003174	-0,0022861757315695
0,5651000142097473	-0,0021653068251908
0,5731499791145325	-0,0018973819678649
0,5812000036239624	-0,0018000574782491
0,5892500281333923	-0,0016698125982657
0,5972999930381775	-0,0015377077506855
0,6053500175476074	-0,0014226899947971
0,6133999824523926	-0,0013436601730064
0,6215000152587891	-0,0011981355492026
0,6295499801635742	-0,0010480285855010
0,6376000046730041	-0,0008925014990382
0,6456500291824341	-0,0007392154657282
0,6536999940872192	-0,0005907859303989
0,6617500185966492	-0,0004296287079342
0,6697999835014343	-0,0002805317926686
0,6778500080108643	-0,0001171777039417
0,6858999729156494	0,0000731216496206
0,6939499974250793	0,0002476712979842
0,7020000219345093	0,0004167211591266
0,7100499868392944	0,0005964720621705
0,7181000113487244	0,0007677287212573
0,7261999845504761	0,0009453003876843
0,7342500090599060	0,0011166660115123
0,7422999739646912	0,0013071843422949
0,7503499984741211	0,0014850484440103
0,7584000229835510	0,0016639553941786
0,7664499878883362	0,0018401574343443
0,7745000123977661	0,0020244026090950
0,7825499773025513	0,0022240604739636
0,7906000018119812	0,0024117804132402
0,7986500263214111	0,0026048657018691
0,8066999912261963	0,0027844954747707
0,8147500157356262	0,0029765218496323
0,8227999806404114	0,0031562647782266
0,8308500051498413	0,0033469346817583
0,8389499783515930	0,0035307239741087
0,8470000028610229	0,0037302726414055
0,8550500273704529	0,0039469152688980
0,8630999922752380	0,0041378396563232
0,8711500167846680	0,0043305372819304
0,8791999816894531	0,0045310170389712
0,8872500061988831	0,0047329152002931
0,8952999711036682	0,0049229213036597
0,9033499956130981	0,0051221968606114
0,9114000201225281	0,0053219720721245
0,9194499850273132	0,0055293967016041
0,9275000095367432	0,0057449676096439
0,9355499744415283	0,0059290407225490
0,9436500072479248	0,0061370185576379
0,9516999721527100	0,0063407458364964
0,9597499966621399	0,0065447338856757
0,9678000211715698	0,0067516420967877
0,9758499860763550	0,0069601135328412
0,9839000105857849	0,0071695176884532
0,9919499754905701	0,0073788342997432
1,0000000000000000	0,0075906482525170
