# Supplementary material for: Increasing polymer molecular weight enables low-donor-content, efficient and scalable semi-transparent organic solar cells
Source: J Mater Chem A Mater. 2026 Jan 27;14(22):13688–706. doi: 10.1039/d5ta07234d (PMC12937936; doi:10.1039/d5ta07234d)
Supplement: TA-014-D5TA07234D-s001 [file TA-014-D5TA07234D-s001.zip › Datasets for Figures and tables/Figure_5/ST/116nm/MMR.241024.ST6_L7.L.07.txt]

-0,2000000029802322	-0,0035518098156899
-0,1919499933719635	-0,0035524365957826
-0,1838999986648560	-0,0035488291177899
-0,1758500039577484	-0,0035415443126112
-0,1677999943494797	-0,0035343253985047
-0,1597499996423721	-0,0035237318370491
-0,1517000049352646	-0,0035197921097279
-0,1436000019311905	-0,0035173573996872
-0,1355500072240829	-0,0035138977691531
-0,1274999976158142	-0,0035113201010972
-0,1194500029087067	-0,0035069368313998
-0,1114000007510185	-0,0035026976838708
-0,1033499985933304	-0,0034999046474695
-0,0952999964356422	-0,0034977754112333
-0,0872500017285347	-0,0034945751540363
-0,0791999995708466	-0,0034883010666817
-0,0711499974131584	-0,0034802204463631
-0,0631000027060509	-0,0034762278664857
-0,0550500005483627	-0,0034707889426500
-0,0469999983906746	-0,0034628147259355
-0,0389499999582767	-0,0034556295722723
-0,0308500006794930	-0,0034520956687629
-0,0228000003844500	-0,0034514388535172
-0,0147500000894070	-0,0034495724830776
-0,0066999997943640	-0,0034445670899004
0,0013500000350177	-0,0034383921884000
0,0093999998643994	-0,0034321052953601
0,0174499992281199	-0,0034249522723258
0,0254999995231628	-0,0034200530499220
0,0335500016808510	-0,0034140814095736
0,0416000001132488	-0,0034037604928017
0,0496499985456467	-0,0033973995596170
0,0577000007033348	-0,0033973921090364
0,0657500028610229	-0,0033983213361353
0,0738499984145164	-0,0033918318804353
0,0819000005722046	-0,0033869112376124
0,0899500027298927	-0,0033797398209572
0,0979999974370003	-0,0033724436070770
0,1060499995946884	-0,0033659355249256
0,1141000017523766	-0,0033586591016501
0,1221499964594841	-0,0033523438032717
0,1301999986171722	-0,0033419441897422
0,1382499933242798	-0,0033308346755803
0,1463000029325485	-0,0033293028827757
0,1543499976396561	-0,0033237733878195
0,1624000072479248	-0,0033169589005411
0,1704500019550323	-0,0033120561856776
0,1784999966621399	-0,0033077597618103
0,1865999996662140	-0,0032998002134264
0,1946499943733215	-0,0032836000900716
0,2027000039815903	-0,0032701303716749
0,2107499986886978	-0,0032637887634337
0,2187999933958054	-0,0032529986929148
0,2268500030040741	-0,0032452978193760
0,2348999977111816	-0,0032391250133514
0,2429500073194504	-0,0032304096966982
0,2509999871253967	-0,0032201232388616
0,2590500116348267	-0,0032113713677973
0,2671000063419342	-0,0032012951560318
0,2751500010490417	-0,0031905872747302
0,2831999957561493	-0,0031760220881552
0,2912999987602234	-0,0031589088030159
0,2993499934673309	-0,0031461324542761
0,3073999881744385	-0,0031361475121230
0,3154500126838684	-0,0031232468318194
0,3235000073909760	-0,0031080776825547
0,3315500020980835	-0,0030904940795153
0,3395999968051910	-0,0030752460006624
0,3476499915122986	-0,0030610943213105
0,3556999862194061	-0,0030455454252660
0,3637500107288361	-0,0030281071085483
0,3718000054359436	-0,0030102138407528
0,3798500001430511	-0,0029889936558902
0,3878999948501587	-0,0029690873343498
0,3959499895572662	-0,0029471626039594
0,4040499925613403	-0,0029182035941631
0,4120999872684479	-0,0028921379707754
0,4201500117778778	-0,0028728013858199
0,4282000064849854	-0,0028477828018367
0,4362500011920929	-0,0028202338144183
0,4442999958992004	-0,0027903802692890
0,4523499906063080	-0,0027536167763174
0,4603999853134155	-0,0027146192733198
0,4684500098228455	-0,0026736033614725
0,4765000045299530	-0,0026301145553589
0,4845499992370605	-0,0025845109485090
0,4925999939441681	-0,0025366856716573
0,5006499886512756	-0,0024819881655276
0,5087000131607056	-0,0024199418257922
0,5167999863624573	-0,0018381334375590
0,5248500108718872	-0,0018194920849055
0,5328999757766724	-0,0019205166026950
0,5409500002861023	-0,0010388324735686
0,5490000247955322	0,0003011182998307
0,5570499897003174	-0,0005368975107558
0,5651000142097473	-0,0004191095067654
0,5731499791145325	-0,0002130550419679
0,5812000036239624	-0,0001557999203214
0,5892500281333923	-0,0004269581986591
0,5972999930381775	-0,0009560509352013
0,6053500175476074	-0,0008971759816632
0,6133999824523926	-0,0007041632779874
0,6215000152587891	-0,0006913898978382
0,6295499801635742	-0,0006422997685149
0,6376000046730041	-0,0005475615034811
0,6456500291824341	-0,0004619401879609
0,6536999940872192	-0,0003158637846354
0,6617500185966492	-0,0002701770863496
0,6697999835014343	-0,0001499578938819
0,6778500080108643	0,0000164189732459
0,6858999729156494	0,0001355446875095
0,6939499974250793	0,0003013354726136
0,7020000219345093	0,0004503195232246
0,7100499868392944	0,0005920085241087
0,7181000113487244	0,0007607024745084
0,7261999845504761	0,0009396585519426
0,7342500090599060	0,0010964489774778
0,7422999739646912	0,0012735639465973
0,7503499984741211	0,0014467564178631
0,7584000229835510	0,0016061431961134
0,7664499878883362	0,0017894521588460
0,7745000123977661	0,0019720748532563
0,7825499773025513	0,0021589444950223
0,7906000018119812	0,0023501939140260
0,7986500263214111	0,0025383315514773
0,8066999912261963	0,0027361044194549
0,8147500157356262	0,0029501507524401
0,8227999806404114	0,0031327856704593
0,8308500051498413	0,0032921750098467
0,8389499783515930	0,0034888454247266
0,8470000028610229	0,0036915598902851
0,8550500273704529	0,0038955113850534
0,8630999922752380	0,0040958174504340
0,8711500167846680	0,0043037189170718
0,8791999816894531	0,0045094271190464
0,8872500061988831	0,0047149378806353
0,8952999711036682	0,0049306089058518
0,9033499956130981	0,0051299333572388
0,9114000201225281	0,0053418418392539
0,9194499850273132	0,0055551729165018
0,9275000095367432	0,0057837748900056
0,9355499744415283	0,0059943217784166
0,9436500072479248	0,0062106107361615
0,9516999721527100	0,0064045586623251
0,9597499966621399	0,0066251740790904
0,9678000211715698	0,0068524759262800
0,9758499860763550	0,0070861666463315
0,9839000105857849	0,0072884508408606
0,9919499754905701	0,0075020547956228
1,0000000000000000	0,0077120675705373
