# Supplementary material for: Increasing polymer molecular weight enables low-donor-content, efficient and scalable semi-transparent organic solar cells
Source: J Mater Chem A Mater. 2026 Jan 27;14(22):13688–706. doi: 10.1039/d5ta07234d (PMC12937936; doi:10.1039/d5ta07234d)
Supplement: TA-014-D5TA07234D-s001 [file TA-014-D5TA07234D-s001.zip › Datasets for Figures and tables/Figure_5/ST/116nm/MMR.241024.ST6_R1.R.01.txt]

-0,2000000029802322	-0,0061855800449848
-0,1919499933719635	-0,0061241718940437
-0,1838999986648560	-0,0060639712028205
-0,1758500039577484	-0,0060023614205420
-0,1677999943494797	-0,0059438846074045
-0,1597499996423721	-0,0058882995508611
-0,1517000049352646	-0,0058319773525000
-0,1436000019311905	-0,0057762325741351
-0,1355500072240829	-0,0057205241173506
-0,1274999976158142	-0,0056558968499303
-0,1194500029087067	-0,0055911336094141
-0,1114000007510185	-0,0055295513011515
-0,1033499985933304	-0,0054705408401787
-0,0952999964356422	-0,0054107178002596
-0,0872500017285347	-0,0053529329597950
-0,0791999995708466	-0,0052931592799723
-0,0711499974131584	-0,0052294745109975
-0,0631000027060509	-0,0051678875461221
-0,0550500005483627	-0,0051106740720570
-0,0469999983906746	-0,0050528501160443
-0,0389499999582767	-0,0049898712895811
-0,0308500006794930	-0,0049305311404169
-0,0228000003844500	-0,0048664803616703
-0,0147500000894070	-0,0048021818511188
-0,0066999997943640	-0,0047361552715302
0,0013500000350177	-0,0046728975139558
0,0093999998643994	-0,0046080085448921
0,0174499992281199	-0,0045480537228286
0,0254999995231628	-0,0044866944663227
0,0335500016808510	-0,0044246464967728
0,0416000001132488	-0,0043612401932478
0,0496499985456467	-0,0043019196018577
0,0577000007033348	-0,0042430688627064
0,0657500028610229	-0,0041824998334050
0,0738499984145164	-0,0041199238039553
0,0819000005722046	-0,0040564835071564
0,0899500027298927	-0,0039888052269816
0,0979999974370003	-0,0039213635027409
0,1060499995946884	-0,0038513608742505
0,1141000017523766	-0,0037844234611839
0,1221499964594841	-0,0037196497432888
0,1301999986171722	-0,0036452440544963
0,1382499933242798	-0,0035740525927395
0,1463000029325485	-0,0035135073121637
0,1543499976396561	-0,0034506970550865
0,1624000072479248	-0,0033869456965476
0,1704500019550323	-0,0033215014263988
0,1784999966621399	-0,0032473127357662
0,1865999996662140	-0,0031743224244565
0,1946499943733215	-0,0031003456097096
0,2027000039815903	-0,0030307476408780
0,2107499986886978	-0,0029606490861624
0,2187999933958054	-0,0028924893122166
0,2268500030040741	-0,0028226654976606
0,2348999977111816	-0,0027491515502334
0,2429500073194504	-0,0026756990700960
0,2509999871253967	-0,0026057362556458
0,2590500116348267	-0,0025337848346680
0,2671000063419342	-0,0024611484259367
0,2751500010490417	-0,0023899439256638
0,2831999957561493	-0,0023106157314032
0,2912999987602234	-0,0022062929347157
0,2993499934673309	-0,0021281403023750
0,3073999881744385	-0,0020441089291126
0,3154500126838684	-0,0019653718918562
0,3235000073909760	-0,0018877940019593
0,3315500020980835	-0,0018142869230360
0,3395999968051910	-0,0017339672194794
0,3476499915122986	-0,0016452304553241
0,3556999862194061	-0,0015942887403071
0,3637500107288361	-0,0014948530588299
0,3718000054359436	-0,0014090071199462
0,3798500001430511	-0,0013848415110260
0,3878999948501587	-0,0012387708993629
0,3959499895572662	-0,0011697103036568
0,4040499925613403	-0,0010512745939195
0,4120999872684479	-0,0008437070646323
0,4201500117778778	-0,0008366575930268
0,4282000064849854	-0,0007720666471869
0,4362500011920929	-0,0007341317250393
0,4442999958992004	-0,0005723739159293
0,4523499906063080	-0,0006599025218748
0,4603999853134155	-0,0007138689397834
0,4684500098228455	-0,0005635052220896
0,4765000045299530	-0,0004604357527569
0,4845499992370605	-0,0004058229387738
0,4925999939441681	-0,0002782035153359
0,5006499886512756	-0,0002280256012455
0,5087000131607056	0,0004929397255182
0,5167999863624573	0,0005723137874156
0,5248500108718872	0,0006373688811436
0,5328999757766724	0,0007555020856671
0,5409500002861023	0,0008862239774317
0,5490000247955322	0,0008748667896725
0,5570499897003174	0,0010084203677252
0,5651000142097473	0,0012313171755522
0,5731499791145325	0,0016959382919595
0,5812000036239624	0,0017900979146361
0,5892500281333923	0,0018043427262455
0,5972999930381775	0,0019828805234283
0,6053500175476074	0,0021932255476713
0,6133999824523926	0,0021423108410090
0,6215000152587891	0,0022059904877096
0,6295499801635742	0,0022656992077827
0,6376000046730041	0,0024120321031660
0,6456500291824341	0,0032551221083850
0,6536999940872192	0,0043151406571269
0,6617500185966492	0,0048428168520331
0,6697999835014343	0,0054771993309259
0,6778500080108643	0,0060228351503611
0,6858999729156494	0,0062055010348558
0,6939499974250793	0,0064252871088684
0,7020000219345093	0,0064662341028452
0,7100499868392944	0,0067946952767670
0,7181000113487244	0,0071193869225681
0,7261999845504761	0,0073424014262855
0,7342500090599060	0,0074242474511266
0,7422999739646912	0,0075383954681456
0,7503499984741211	0,0075176474638283
0,7584000229835510	0,0077869514934719
0,7664499878883362	0,0080065242946148
0,7745000123977661	0,0081779733300209
0,7825499773025513	0,0084300246089697
0,7906000018119812	0,0084870392456651
0,7986500263214111	0,0087903933599591
0,8066999912261963	0,0089966254308820
0,8147500157356262	0,0091583253815770
0,8227999806404114	0,0094179175794125
0,8308500051498413	0,0091362930834293
0,8389499783515930	0,0093063926324248
0,8470000028610229	0,0094987386837602
0,8550500273704529	0,0094535499811172
0,8630999922752380	0,0095150219276547
0,8711500167846680	0,0094182416796684
0,8791999816894531	0,0103151509538293
0,8872500061988831	0,0100803924724460
0,8952999711036682	0,0097976382821798
0,9033499956130981	0,0096562393009663
0,9114000201225281	0,0101436190307140
0,9194499850273132	0,0102859968319535
0,9275000095367432	0,0109264729544520
0,9355499744415283	0,0110730677843094
0,9436500072479248	0,0110766394063830
0,9516999721527100	0,0108736334368587
0,9597499966621399	0,0111808627843857
0,9678000211715698	0,0110632479190826
0,9758499860763550	0,0114825163036585
0,9839000105857849	0,0112005444243550
0,9919499754905701	0,0114067625254393
1,0000000000000000	0,0116836279630661
