# Supplementary material for: Increasing polymer molecular weight enables low-donor-content, efficient and scalable semi-transparent organic solar cells
Source: J Mater Chem A Mater. 2026 Jan 27;14(22):13688–706. doi: 10.1039/d5ta07234d (PMC12937936; doi:10.1039/d5ta07234d)
Supplement: TA-014-D5TA07234D-s001 [file TA-014-D5TA07234D-s001.zip › Datasets for Figures and tables/Figure_5/ST/116nm/MMR.241024.ST6_R3.R.03.txt]

-0,2000000029802322	-0,0020200754515827
-0,1919499933719635	-0,0020113931968808
-0,1838999986648560	-0,0020034564658999
-0,1758500039577484	-0,0019941425416619
-0,1677999943494797	-0,0019851382821798
-0,1597499996423721	-0,0019755496177822
-0,1517000049352646	-0,0019664103165269
-0,1436000019311905	-0,0019604738336056
-0,1355500072240829	-0,0019536928739399
-0,1274999976158142	-0,0019465653458610
-0,1194500029087067	-0,0019413387635723
-0,1114000007510185	-0,0019363004248589
-0,1033499985933304	-0,0019278089748695
-0,0952999964356422	-0,0019190898165107
-0,0872500017285347	-0,0019104979000986
-0,0791999995708466	-0,0019025531364605
-0,0711499974131584	-0,0018949194345623
-0,0631000027060509	-0,0018880803836510
-0,0550500005483627	-0,0018821400590241
-0,0469999983906746	-0,0018769045127556
-0,0389499999582767	-0,0018701575463638
-0,0308500006794930	-0,0018629843834788
-0,0228000003844500	-0,0018544498598203
-0,0147500000894070	-0,0018453269731253
-0,0066999997943640	-0,0018372529884800
0,0013500000350177	-0,0018304936820641
0,0093999998643994	-0,0018238861812279
0,0174499992281199	-0,0018150227842852
0,0254999995231628	-0,0018061693990603
0,0335500016808510	-0,0017996216192842
0,0416000001132488	-0,0017945796716958
0,0496499985456467	-0,0017887476133183
0,0577000007033348	-0,0017814843449742
0,0657500028610229	-0,0017715984722599
0,0738499984145164	-0,0017601829022169
0,0819000005722046	-0,0017507085576653
0,0899500027298927	-0,0017419921932742
0,0979999974370003	-0,0017308706883341
0,1060499995946884	-0,0017218029825017
0,1141000017523766	-0,0017149156192318
0,1221499964594841	-0,0017070788890123
0,1301999986171722	-0,0016967598348856
0,1382499933242798	-0,0016866025980562
0,1463000029325485	-0,0016778405988589
0,1543499976396561	-0,0016667362069711
0,1624000072479248	-0,0016566220438108
0,1704500019550323	-0,0016455275472254
0,1784999966621399	-0,0016334124375135
0,1865999996662140	-0,0016205210704356
0,1946499943733215	-0,0016106032999232
0,2027000039815903	-0,0016026524826884
0,2107499986886978	-0,0015917709097266
0,2187999933958054	-0,0015811272896826
0,2268500030040741	-0,0015691258013248
0,2348999977111816	-0,0015581982443109
0,2429500073194504	-0,0015457354020327
0,2509999871253967	-0,0015323220286518
0,2590500116348267	-0,0015210713027045
0,2671000063419342	-0,0015086459461600
0,2751500010490417	-0,0014932302292436
0,2831999957561493	-0,0014795771567151
0,2912999987602234	-0,0014673538971692
0,2993499934673309	-0,0014551286585629
0,3073999881744385	-0,0014415860641748
0,3154500126838684	-0,0014303992502391
0,3235000073909760	-0,0014140907442197
0,3315500020980835	-0,0013976705959067
0,3395999968051910	-0,0013825685018674
0,3476499915122986	-0,0013673506909981
0,3556999862194061	-0,0013479635817930
0,3637500107288361	-0,0013295701937750
0,3718000054359436	-0,0013138462090865
0,3798500001430511	-0,0012975863646716
0,3878999948501587	-0,0012817189563066
0,3959499895572662	-0,0012622722424567
0,4040499925613403	-0,0012399845290929
0,4120999872684479	-0,0012194333830848
0,4201500117778778	-0,0011945362202823
0,4282000064849854	-0,0011705969227478
0,4362500011920929	-0,0011468267766759
0,4442999958992004	-0,0011198311112821
0,4523499906063080	-0,0010925466194749
0,4603999853134155	-0,0010604797862470
0,4684500098228455	-0,0010374455014244
0,4765000045299530	-0,0010113714961335
0,4845499992370605	-0,0009778706589714
0,4925999939441681	-0,0009459423017688
0,5006499886512756	-0,0009137237793766
0,5087000131607056	-0,0008799143251963
0,5167999863624573	-0,0008458447991870
0,5248500108718872	-0,0008059066021815
0,5328999757766724	-0,0007687828037888
0,5409500002861023	-0,0007218787795864
0,5490000247955322	-0,0006793717038818
0,5570499897003174	-0,0006258044159040
0,5651000142097473	-0,0005783826345578
0,5731499791145325	-0,0005279972101562
0,5812000036239624	-0,0004701367288362
0,5892500281333923	-0,0004022009379696
0,5972999930381775	-0,0003463332832325
0,6053500175476074	-0,0002830704615917
0,6133999824523926	-0,0002146462065866
0,6215000152587891	-0,0001463039807277
0,6295499801635742	-0,0000657524724375
0,6376000046730041	0,0000136132084663
0,6456500291824341	0,0000939228411880
0,6536999940872192	0,0001803283084882
0,6617500185966492	0,0002601644082461
0,6697999835014343	0,0003528448578436
0,6778500080108643	0,0004482017247938
0,6858999729156494	0,0005473744240589
0,6939499974250793	0,0006423736340366
0,7020000219345093	0,0007496987236664
0,7100499868392944	0,0008609836222604
0,7181000113487244	0,0009808996692300
0,7261999845504761	0,0011035990901291
0,7342500090599060	0,0012306362623349
0,7422999739646912	0,0013555344194174
0,7503499984741211	0,0014871691819280
0,7584000229835510	0,0016233251662925
0,7664499878883362	0,0017635754775256
0,7745000123977661	0,0018927688943222
0,7825499773025513	0,0020437301136553
0,7906000018119812	0,0021918709389865
0,7986500263214111	0,0023468777071685
0,8066999912261963	0,0025033520068973
0,8147500157356262	0,0026454685721546
0,8227999806404114	0,0028046374209225
0,8308500051498413	0,0029555880464613
0,8389499783515930	0,0031183608807623
0,8470000028610229	0,0032664195168763
0,8550500273704529	0,0034208230208606
0,8630999922752380	0,0035955235362053
0,8711500167846680	0,0037659713998437
0,8791999816894531	0,0039338129572570
0,8872500061988831	0,0041038920171559
0,8952999711036682	0,0042502917349339
0,9033499956130981	0,0044508874416351
0,9114000201225281	0,0046298238448799
0,9194499850273132	0,0048391991294920
0,9275000095367432	0,0050104362890124
0,9355499744415283	0,0052021318115294
0,9436500072479248	0,0053792423568666
0,9516999721527100	0,0055857179686427
0,9597499966621399	0,0057988450862467
0,9678000211715698	0,0059969020076096
0,9758499860763550	0,0061273863539100
0,9839000105857849	0,0063507948070765
0,9919499754905701	0,0067950771190226
1,0000000000000000	0,0069446358829737
