# Supplementary material for: Increasing polymer molecular weight enables low-donor-content, efficient and scalable semi-transparent organic solar cells
Source: J Mater Chem A Mater. 2026 Jan 27;14(22):13688–706. doi: 10.1039/d5ta07234d (PMC12937936; doi:10.1039/d5ta07234d)
Supplement: TA-014-D5TA07234D-s001 [file TA-014-D5TA07234D-s001.zip › Datasets for Figures and tables/Figure_5/ST/116nm/MMR.241024.ST6_R5.R.05.txt]

-0,2000000029802322	-0,0025355464313179
-0,1919499933719635	-0,0025263584684581
-0,1838999986648560	-0,0025181043893099
-0,1758500039577484	-0,0025150626897812
-0,1677999943494797	-0,0025147499982268
-0,1597499996423721	-0,0025124747771770
-0,1517000049352646	-0,0025081282947212
-0,1436000019311905	-0,0025015338324010
-0,1355500072240829	-0,0024937032721937
-0,1274999976158142	-0,0024861157871783
-0,1194500029087067	-0,0024822165723890
-0,1114000007510185	-0,0024778735823929
-0,1033499985933304	-0,0024748987052590
-0,0952999964356422	-0,0024697349872440
-0,0872500017285347	-0,0024643202777952
-0,0791999995708466	-0,0024597672745585
-0,0711499974131584	-0,0024555462878197
-0,0631000027060509	-0,0024505842011422
-0,0550500005483627	-0,0024448563344777
-0,0469999983906746	-0,0024385417345911
-0,0389499999582767	-0,0024321610108018
-0,0308500006794930	-0,0024256741162390
-0,0228000003844500	-0,0024187103845179
-0,0147500000894070	-0,0024140302557498
-0,0066999997943640	-0,0024065223988146
0,0013500000350177	-0,0023988001048565
0,0093999998643994	-0,0023953106720001
0,0174499992281199	-0,0023905218113214
0,0254999995231628	-0,0023850211873651
0,0335500016808510	-0,0023770767729729
0,0416000001132488	-0,0023685852065682
0,0496499985456467	-0,0023610212374479
0,0577000007033348	-0,0023534195497632
0,0657500028610229	-0,0023471596650779
0,0738499984145164	-0,0023396408651024
0,0819000005722046	-0,0023312249686569
0,0899500027298927	-0,0023255585692823
0,0979999974370003	-0,0023218572605401
0,1060499995946884	-0,0023156488314271
0,1141000017523766	-0,0023075125645846
0,1221499964594841	-0,0022990929428488
0,1301999986171722	-0,0022896656300873
0,1382499933242798	-0,0022800820879638
0,1463000029325485	-0,0022724478039891
0,1543499976396561	-0,0022649352904409
0,1624000072479248	-0,0022554877214134
0,1704500019550323	-0,0022405926138163
0,1784999966621399	-0,0022326146718115
0,1865999996662140	-0,0022204187698662
0,1946499943733215	-0,0022110866848379
0,2027000039815903	-0,0021991992834955
0,2107499986886978	-0,0021875023376197
0,2187999933958054	-0,0021735464688390
0,2268500030040741	-0,0021594911813736
0,2348999977111816	-0,0021473136730492
0,2429500073194504	-0,0021333715412766
0,2509999871253967	-0,0021173625718802
0,2590500116348267	-0,0021033817902207
0,2671000063419342	-0,0020881071686745
0,2751500010490417	-0,0020745275542140
0,2831999957561493	-0,0020560498815030
0,2912999987602234	-0,0020374394953251
0,2993499934673309	-0,0020157233811915
0,3073999881744385	-0,0019966012332588
0,3154500126838684	-0,0019767368212342
0,3235000073909760	-0,0019533867016435
0,3315500020980835	-0,0019299068953842
0,3395999968051910	-0,0019068986875936
0,3476499915122986	-0,0018818643875420
0,3556999862194061	-0,0018588517559692
0,3637500107288361	-0,0018335547065362
0,3718000054359436	-0,0018052994273603
0,3798500001430511	-0,0017755704466254
0,3878999948501587	-0,0017431812593713
0,3959499895572662	-0,0017092401394621
0,4040499925613403	-0,0016753169475123
0,4120999872684479	-0,0016402513720095
0,4201500117778778	-0,0016017184825614
0,4282000064849854	-0,0015637639444321
0,4362500011920929	-0,0015235621249303
0,4442999958992004	-0,0014815095346421
0,4523499906063080	-0,0014380720676854
0,4603999853134155	-0,0013909076806158
0,4684500098228455	-0,0013430580729619
0,4765000045299530	-0,0012945409398526
0,4845499992370605	-0,0012412737123668
0,4925999939441681	-0,0011898514349014
0,5006499886512756	-0,0011318875476718
0,5087000131607056	-0,0010737853590399
0,5167999863624573	-0,0010137181961909
0,5248500108718872	-0,0009467166964896
0,5328999757766724	-0,0008851663442329
0,5409500002861023	-0,0008185685146600
0,5490000247955322	-0,0007480117492378
0,5570499897003174	-0,0006779390387237
0,5651000142097473	-0,0006043972098269
0,5731499791145325	-0,0005308237159625
0,5812000036239624	-0,0004550967423711
0,5892500281333923	-0,0003757386002690
0,5972999930381775	-0,0002946859749500
0,6053500175476074	-0,0002130726643372
0,6133999824523926	-0,0001271478831768
0,6215000152587891	-0,0000333055832016
0,6295499801635742	0,0000577071477892
0,6376000046730041	0,0001658464461798
0,6456500291824341	0,0002560924040154
0,6536999940872192	0,0003516869619489
0,6617500185966492	0,0004446856037248
0,6697999835014343	0,0005421261885203
0,6778500080108643	0,0006446269690059
0,6858999729156494	0,0007463535293937
0,6939499974250793	0,0008537420071661
0,7020000219345093	0,0009608418331482
0,7100499868392944	0,0010762325255200
0,7181000113487244	0,0011863796971738
0,7261999845504761	0,0012987463269383
0,7342500090599060	0,0014086505398154
0,7422999739646912	0,0015173545107245
0,7503499984741211	0,0016317423433065
0,7584000229835510	0,0017494504572824
0,7664499878883362	0,0018621309427544
0,7745000123977661	0,0019798872526735
0,7825499773025513	0,0020942045375705
0,7906000018119812	0,0022143027745187
0,7986500263214111	0,0023333337157965
0,8066999912261963	0,0024552145041525
0,8147500157356262	0,0025755041278899
0,8227999806404114	0,0027004908770323
0,8308500051498413	0,0028260801918805
0,8389499783515930	0,0029546294827014
0,8470000028610229	0,0030783771071583
0,8550500273704529	0,0032076246570796
0,8630999922752380	0,0033355348277837
0,8711500167846680	0,0034641076344997
0,8791999816894531	0,0035967854782939
0,8872500061988831	0,0037261715624481
0,8952999711036682	0,0038576736114919
0,9033499956130981	0,0039875796064734
0,9114000201225281	0,0041177500970662
0,9194499850273132	0,0042511727660894
0,9275000095367432	0,0043840445578098
0,9355499744415283	0,0045166471973062
0,9436500072479248	0,0046559125185013
0,9516999721527100	0,0047900145873427
0,9597499966621399	0,0049279243685305
0,9678000211715698	0,0050633014179766
0,9758499860763550	0,0051987753249705
0,9839000105857849	0,0053348080255091
0,9919499754905701	0,0054733753204346
1,0000000000000000	0,0056322352029383
