# Supplementary material for: Increasing polymer molecular weight enables low-donor-content, efficient and scalable semi-transparent organic solar cells
Source: J Mater Chem A Mater. 2026 Jan 27;14(22):13688–706. doi: 10.1039/d5ta07234d (PMC12937936; doi:10.1039/d5ta07234d)
Supplement: TA-014-D5TA07234D-s001 [file TA-014-D5TA07234D-s001.zip › Datasets for Figures and tables/Figure_5/ST/116nm/MMR.241024.ST6_R9.R.09.txt]

-0,2000000029802322	-0,0154484212398529
-0,1919499933719635	-0,0154005773365498
-0,1838999986648560	-0,0153687931597233
-0,1758500039577484	-0,0153306126594543
-0,1677999943494797	-0,0152888689190149
-0,1597499996423721	-0,0152387972921133
-0,1517000049352646	-0,0151980156078935
-0,1436000019311905	-0,0151511756703258
-0,1355500072240829	-0,0150857428088784
-0,1274999976158142	-0,0150301354005933
-0,1194500029087067	-0,0149710904806852
-0,1114000007510185	-0,0148971965536475
-0,1033499985933304	-0,0148470839485526
-0,0952999964356422	-0,0148031627759337
-0,0872500017285347	-0,0147533491253853
-0,0791999995708466	-0,0146980639547110
-0,0711499974131584	-0,0146273728460073
-0,0631000027060509	-0,0145620899274945
-0,0550500005483627	-0,0144927948713303
-0,0469999983906746	-0,0144177898764610
-0,0389499999582767	-0,0143437301740050
-0,0308500006794930	-0,0142619814723730
-0,0228000003844500	-0,0141825592145324
-0,0147500000894070	-0,0140977967530489
-0,0066999997943640	-0,0140054002404213
0,0013500000350177	-0,0139257004484534
0,0093999998643994	-0,0138482060283422
0,0174499992281199	-0,0137641290202737
0,0254999995231628	-0,0136775001883507
0,0335500016808510	-0,0135779576376081
0,0416000001132488	-0,0134850982576609
0,0496499985456467	-0,0133832124993205
0,0577000007033348	-0,0132730165496469
0,0657500028610229	-0,0131605789065361
0,0738499984145164	-0,0130627490580082
0,0819000005722046	-0,0129539053887129
0,0899500027298927	-0,0128434412181377
0,0979999974370003	-0,0127335907891393
0,1060499995946884	-0,0126220416277647
0,1141000017523766	-0,0125029524788260
0,1221499964594841	-0,0123734036460519
0,1301999986171722	-0,0119575448334217
0,1382499933242798	-0,0119227347895503
0,1463000029325485	-0,0120079806074500
0,1543499976396561	-0,0110383182764053
0,1624000072479248	-0,0111635597422719
0,1704500019550323	-0,0109301181510091
0,1784999966621399	-0,0111294183880091
0,1865999996662140	-0,0109647847712040
0,1946499943733215	-0,0109681617468596
0,2027000039815903	-0,0107828993350267
0,2107499986886978	-0,0106803700327873
0,2187999933958054	-0,0105369761586189
0,2268500030040741	-0,0104114804416895
0,2348999977111816	-0,0101544596254826
0,2429500073194504	-0,0100279916077852
0,2509999871253967	-0,0098973345011473
0,2590500116348267	-0,0097405416890979
0,2671000063419342	-0,0096096172928810
0,2751500010490417	-0,0094706155359745
0,2831999957561493	-0,0092472610995173
0,2912999987602234	-0,0091143697500229
0,2993499934673309	-0,0088721141219139
0,3073999881744385	-0,0086548989638686
0,3154500126838684	-0,0085373744368553
0,3235000073909760	-0,0083581367507577
0,3315500020980835	-0,0081896753981709
0,3395999968051910	-0,0079784858971834
0,3476499915122986	-0,0078789489343762
0,3556999862194061	-0,0077330772764981
0,3637500107288361	-0,0075648473575711
0,3718000054359436	-0,0073718680068851
0,3798500001430511	-0,0071889827959239
0,3878999948501587	-0,0070083485916257
0,3959499895572662	-0,0068261330015957
0,4040499925613403	-0,0066299876198173
0,4120999872684479	-0,0064365207217634
0,4201500117778778	-0,0062462445348501
0,4282000064849854	-0,0060612941160798
0,4362500011920929	-0,0058643575757742
0,4442999958992004	-0,0056753410026431
0,4523499906063080	-0,0054973941296339
0,4603999853134155	-0,0053215464577079
0,4684500098228455	-0,0051153921522200
0,4765000045299530	-0,0049473340623081
0,4845499992370605	-0,0047109439037740
0,4925999939441681	-0,0045064096339047
0,5006499886512756	-0,0043124263174832
0,5087000131607056	-0,0040665785782039
0,5167999863624573	-0,0039867144078016
0,5248500108718872	-0,0037865792401135
0,5328999757766724	-0,0035809432156384
0,5409500002861023	-0,0033721853978932
0,5490000247955322	-0,0031686807051301
0,5570499897003174	-0,0029608206823468
0,5651000142097473	-0,0027409121394157
0,5731499791145325	-0,0025240951217711
0,5812000036239624	-0,0022793910466135
0,5892500281333923	-0,0020611213985831
0,5972999930381775	-0,0018835531082004
0,6053500175476074	-0,0016807215288281
0,6133999824523926	-0,0014724292559549
0,6215000152587891	-0,0012618891196325
0,6295499801635742	-0,0010480413911864
0,6376000046730041	-0,0008174927206710
0,6456500291824341	-0,0005593220121227
0,6536999940872192	-0,0003657825873233
0,6617500185966492	-0,0001549865555717
0,6697999835014343	0,0000223032548092
0,6778500080108643	0,0001930229627760
0,6858999729156494	0,0004097497148905
0,6939499974250793	0,0006249014986679
0,7020000219345093	0,0008409207221121
0,7100499868392944	0,0010610070312396
0,7181000113487244	0,0012777670053765
0,7261999845504761	0,0014968990581110
0,7342500090599060	0,0017137612449005
0,7422999739646912	0,0019317453261465
0,7503499984741211	0,0021515819244087
0,7584000229835510	0,0023728183005005
0,7664499878883362	0,0025916681624949
0,7745000123977661	0,0028127897530794
0,7825499773025513	0,0030356366187334
0,7906000018119812	0,0032567642629147
0,7986500263214111	0,0034779761917889
0,8066999912261963	0,0037001108285040
0,8147500157356262	0,0039226026274264
0,8227999806404114	0,0041439058259130
0,8308500051498413	0,0043666386045516
0,8389499783515930	0,0045916032977402
0,8470000028610229	0,0048149111680686
0,8550500273704529	0,0050393301062286
0,8630999922752380	0,0052626854740083
0,8711500167846680	0,0054885088466108
0,8791999816894531	0,0057146861217916
0,8872500061988831	0,0059390566311777
0,8952999711036682	0,0061644036322832
0,9033499956130981	0,0063911508768797
0,9114000201225281	0,0066161281429231
0,9194499850273132	0,0068413102999330
0,9275000095367432	0,0070686205290258
0,9355499744415283	0,0072951163165271
0,9436500072479248	0,0075193131342530
0,9516999721527100	0,0077475300058722
0,9597499966621399	0,0079739540815353
0,9678000211715698	0,0082024130970240
0,9758499860763550	0,0084302658215165
0,9839000105857849	0,0086568053811789
0,9919499754905701	0,0088848024606705
1,0000000000000000	0,0091125126928091
