# Supplementary material for: Increasing polymer molecular weight enables low-donor-content, efficient and scalable semi-transparent organic solar cells
Source: J Mater Chem A Mater. 2026 Jan 27;14(22):13688–706. doi: 10.1039/d5ta07234d (PMC12937936; doi:10.1039/d5ta07234d)
Supplement: TA-014-D5TA07234D-s001 [file TA-014-D5TA07234D-s001.zip › Datasets for Figures and tables/Figure_5/ST/175nm/MMR.241024.ST4_L10.L.10.txt]

-0,2000000029802322	-0,0128050548955798
-0,1919499933719635	-0,0127894440665841
-0,1838999986648560	-0,0127606522291899
-0,1758500039577484	-0,0127302203327417
-0,1677999943494797	-0,0127121377736330
-0,1597499996423721	-0,0126816974952817
-0,1517000049352646	-0,0126540521159768
-0,1436000019311905	-0,0126279806718230
-0,1355500072240829	-0,0125940442085266
-0,1274999976158142	-0,0125727374106646
-0,1194500029087067	-0,0125540085136890
-0,1114000007510185	-0,0125289717689157
-0,1033499985933304	-0,0124929351732135
-0,0952999964356422	-0,0124581595882773
-0,0872500017285347	-0,0124278012663126
-0,0791999995708466	-0,0123990382999182
-0,0711499974131584	-0,0123582053929567
-0,0631000027060509	-0,0123136313632131
-0,0550500005483627	-0,0122763980180025
-0,0469999983906746	-0,0122438203543425
-0,0389499999582767	-0,0122120156884193
-0,0308500006794930	-0,0121707832440734
-0,0228000003844500	-0,0121328989043832
-0,0147500000894070	-0,0120974760502577
-0,0066999997943640	-0,0120470486581326
0,0013500000350177	-0,0119905415922403
0,0093999998643994	-0,0119475005194545
0,0174499992281199	-0,0118988696485758
0,0254999995231628	-0,0118485903367400
0,0335500016808510	-0,0117969140410423
0,0416000001132488	-0,0117416270077229
0,0496499985456467	-0,0116866482421756
0,0577000007033348	-0,0116369277238846
0,0657500028610229	-0,0115793794393539
0,0738499984145164	-0,0115180294960737
0,0819000005722046	-0,0114466082304716
0,0899500027298927	-0,0113822733983397
0,0979999974370003	-0,0113175613805652
0,1060499995946884	-0,0112488307058811
0,1141000017523766	-0,0111767295747995
0,1221499964594841	-0,0110976668074727
0,1301999986171722	-0,0110182464122772
0,1382499933242798	-0,0109386648982763
0,1463000029325485	-0,0108590107411146
0,1543499976396561	-0,0107774278149009
0,1624000072479248	-0,0106880301609635
0,1704500019550323	-0,0105920378118753
0,1784999966621399	-0,0104990564286709
0,1865999996662140	-0,0104028591886163
0,1946499943733215	-0,0102924834936857
0,2027000039815903	-0,0101899709552526
0,2107499986886978	-0,0100892297923565
0,2187999933958054	-0,0099859507754445
0,2268500030040741	-0,0098745403811336
0,2348999977111816	-0,0097641516476870
0,2429500073194504	-0,0096482466906309
0,2509999871253967	-0,0095291296020150
0,2590500116348267	-0,0094089107587934
0,2671000063419342	-0,0092859426513314
0,2751500010490417	-0,0091555742546916
0,2831999957561493	-0,0090243825688958
0,2912999987602234	-0,0088908290490508
0,2993499934673309	-0,0087567772716284
0,3073999881744385	-0,0086236577481031
0,3154500126838684	-0,0084871128201485
0,3235000073909760	-0,0083459876477718
0,3315500020980835	-0,0081980507820845
0,3395999968051910	-0,0080502005293965
0,3476499915122986	-0,0079009216278791
0,3556999862194061	-0,0077479113824666
0,3637500107288361	-0,0075925113633275
0,3718000054359436	-0,0074378154240549
0,3798500001430511	-0,0072822012007236
0,3878999948501587	-0,0071220970712602
0,3959499895572662	-0,0069619743153453
0,4040499925613403	-0,0067981616593897
0,4120999872684479	-0,0066311974078417
0,4201500117778778	-0,0064633991569281
0,4282000064849854	-0,0062934714369476
0,4362500011920929	-0,0061211176216602
0,4442999958992004	-0,0059498338960111
0,4523499906063080	-0,0057731219567358
0,4603999853134155	-0,0055960812605917
0,4684500098228455	-0,0054170326329768
0,4765000045299530	-0,0052373493090272
0,4845499992370605	-0,0050564077682793
0,4925999939441681	-0,0048727877438068
0,5006499886512756	-0,0046892138198018
0,5087000131607056	-0,0045029972679913
0,5167999863624573	-0,0043133585713804
0,5248500108718872	-0,0041265124455094
0,5328999757766724	-0,0039356597699225
0,5409500002861023	-0,0037404140457511
0,5490000247955322	-0,0035461140796542
0,5570499897003174	-0,0033525328617543
0,5651000142097473	-0,0031569749116898
0,5731499791145325	-0,0029602216091007
0,5812000036239624	-0,0027622550260276
0,5892500281333923	-0,0025617126375437
0,5972999930381775	-0,0023585958406329
0,6053500175476074	-0,0021551235113293
0,6133999824523926	-0,0019530309364200
0,6215000152587891	-0,0017486785072833
0,6295499801635742	-0,0015421466669068
0,6376000046730041	-0,0013356470735744
0,6456500291824341	-0,0011286207009107
0,6536999940872192	-0,0009235499892384
0,6617500185966492	-0,0007151407771744
0,6697999835014343	-0,0005062122945674
0,6778500080108643	-0,0002955090312753
0,6858999729156494	-0,0000823341106297
0,6939499974250793	0,0001321345771430
0,7020000219345093	0,0003454719553702
0,7100499868392944	0,0005582375451922
0,7181000113487244	0,0007730133365840
0,7261999845504761	0,0009897634154186
0,7342500090599060	0,0012082150205970
0,7422999739646912	0,0014246368082240
0,7503499984741211	0,0016423542983830
0,7584000229835510	0,0018610676052049
0,7664499878883362	0,0020797573961318
0,7745000123977661	0,0022991779260337
0,7825499773025513	0,0025197044014931
0,7906000018119812	0,0027398930396885
0,7986500263214111	0,0029604476876557
0,8066999912261963	0,0031827280763537
0,8147500157356262	0,0034051379188895
0,8227999806404114	0,0036292953882366
0,8308500051498413	0,0038539150264114
0,8389499783515930	0,0040796450339258
0,8470000028610229	0,0043044546619058
0,8550500273704529	0,0045303483493626
0,8630999922752380	0,0047554611228406
0,8711500167846680	0,0049821292050183
0,8791999816894531	0,0052092876285315
0,8872500061988831	0,0054358416236937
0,8952999711036682	0,0056634363718331
0,9033499956130981	0,0058929026126862
0,9114000201225281	0,0061204126104712
0,9194499850273132	0,0063499202951789
0,9275000095367432	0,0065799918957055
0,9355499744415283	0,0068103321827948
0,9436500072479248	0,0070412433706224
0,9516999721527100	0,0072714150883257
0,9597499966621399	0,0075028706341982
0,9678000211715698	0,0077345743775368
0,9758499860763550	0,0079669943079352
0,9839000105857849	0,0081981448456645
0,9919499754905701	0,0084308721125126
1,0000000000000000	0,0086645549163222
