# Supplementary material for: Increasing polymer molecular weight enables low-donor-content, efficient and scalable semi-transparent organic solar cells
Source: J Mater Chem A Mater. 2026 Jan 27;14(22):13688–706. doi: 10.1039/d5ta07234d (PMC12937936; doi:10.1039/d5ta07234d)
Supplement: TA-014-D5TA07234D-s001 [file TA-014-D5TA07234D-s001.zip › Datasets for Figures and tables/Figure_5/ST/175nm/MMR.241024.ST4_L2.L.02.txt]

-0,2000000029802322	-0,0095112631097436
-0,1919499933719635	-0,0094888890162110
-0,1838999986648560	-0,0094667822122574
-0,1758500039577484	-0,0094546983018517
-0,1677999943494797	-0,0094486549496651
-0,1597499996423721	-0,0094292275607586
-0,1517000049352646	-0,0094032641500235
-0,1436000019311905	-0,0093809310346842
-0,1355500072240829	-0,0093594584614038
-0,1274999976158142	-0,0093493452295661
-0,1194500029087067	-0,0093399938195944
-0,1114000007510185	-0,0093209724873304
-0,1033499985933304	-0,0092986691743135
-0,0952999964356422	-0,0092737711966038
-0,0872500017285347	-0,0092540355399251
-0,0791999995708466	-0,0092357192188501
-0,0711499974131584	-0,0092139318585396
-0,0631000027060509	-0,0091928057372570
-0,0550500005483627	-0,0091710276901722
-0,0469999983906746	-0,0091460067778826
-0,0389499999582767	-0,0091265682131052
-0,0308500006794930	-0,0091076744720340
-0,0228000003844500	-0,0090781170874834
-0,0147500000894070	-0,0090586673468351
-0,0066999997943640	-0,0090294023975730
0,0013500000350177	-0,0089808367192745
0,0093999998643994	-0,0089676156640053
0,0174499992281199	-0,0089534511789680
0,0254999995231628	-0,0089355008676648
0,0335500016808510	-0,0089134871959686
0,0416000001132488	-0,0088863689452410
0,0496499985456467	-0,0088569493964314
0,0577000007033348	-0,0088270669803023
0,0657500028610229	-0,0087938820943236
0,0738499984145164	-0,0087587460875511
0,0819000005722046	-0,0087230606004596
0,0899500027298927	-0,0086918994784355
0,0979999974370003	-0,0086578549817204
0,1060499995946884	-0,0086182812228799
0,1141000017523766	-0,0085861813277006
0,1221499964594841	-0,0085523640736938
0,1301999986171722	-0,0085175791755319
0,1382499933242798	-0,0084819030016661
0,1463000029325485	-0,0084437569603324
0,1543499976396561	-0,0084049766883254
0,1624000072479248	-0,0083572054281831
0,1704500019550323	-0,0083034234121442
0,1784999966621399	-0,0082547282800078
0,1865999996662140	-0,0082017593085766
0,1946499943733215	-0,0081440685316920
0,2027000039815903	-0,0080857612192631
0,2107499986886978	-0,0080329673364758
0,2187999933958054	-0,0079881092533469
0,2268500030040741	-0,0079350676387548
0,2348999977111816	-0,0078751984983683
0,2429500073194504	-0,0078067253343761
0,2509999871253967	-0,0077315769158304
0,2590500116348267	-0,0076604029163718
0,2671000063419342	-0,0075853117741644
0,2751500010490417	-0,0075121885165572
0,2831999957561493	-0,0074376389384270
0,2912999987602234	-0,0073563219048083
0,2993499934673309	-0,0072718197479844
0,3073999881744385	-0,0071902540512383
0,3154500126838684	-0,0071038277819753
0,3235000073909760	-0,0070109302178025
0,3315500020980835	-0,0069166063331068
0,3395999968051910	-0,0068134265020490
0,3476499915122986	-0,0067032463848591
0,3556999862194061	-0,0065916874445975
0,3637500107288361	-0,0064850859344006
0,3718000054359436	-0,0063717272132635
0,3798500001430511	-0,0062551973387599
0,3878999948501587	-0,0061400178819895
0,3959499895572662	-0,0060238097794354
0,4040499925613403	-0,0058958786539733
0,4120999872684479	-0,0057700593024492
0,4201500117778778	-0,0056410217657685
0,4282000064849854	-0,0055078482255340
0,4362500011920929	-0,0053682411089540
0,4442999958992004	-0,0052258232608438
0,4523499906063080	-0,0050794379785657
0,4603999853134155	-0,0049350182525814
0,4684500098228455	-0,0047889784909785
0,4765000045299530	-0,0046416111290455
0,4845499992370605	-0,0044883466325700
0,4925999939441681	-0,0043299319222569
0,5006499886512756	-0,0041719856671989
0,5087000131607056	-0,0040124100632966
0,5167999863624573	-0,0038458181079477
0,5248500108718872	-0,0036789011210203
0,5328999757766724	-0,0035080036614090
0,5409500002861023	-0,0033338791690767
0,5490000247955322	-0,0031612263992429
0,5570499897003174	-0,0029847510159016
0,5651000142097473	-0,0028082579374313
0,5731499791145325	-0,0026314656715840
0,5812000036239624	-0,0024512775707990
0,5892500281333923	-0,0022659564856440
0,5972999930381775	-0,0020789308473468
0,6053500175476074	-0,0018930424703285
0,6133999824523926	-0,0017031804891303
0,6215000152587891	-0,0015097276773304
0,6295499801635742	-0,0013177150394768
0,6376000046730041	-0,0011234778212383
0,6456500291824341	-0,0009244885877706
0,6536999940872192	-0,0007268508197740
0,6617500185966492	-0,0005274615250528
0,6697999835014343	-0,0003283498517703
0,6778500080108643	-0,0001255718816537
0,6858999729156494	0,0000787518874859
0,6939499974250793	0,0002850698365364
0,7020000219345093	0,0004899848718196
0,7100499868392944	0,0006981947808526
0,7181000113487244	0,0009087762446143
0,7261999845504761	0,0011204900220037
0,7342500090599060	0,0013301412109286
0,7422999739646912	0,0015417435206473
0,7503499984741211	0,0017553222132847
0,7584000229835510	0,0019702976569533
0,7664499878883362	0,0021859160624444
0,7745000123977661	0,0024052718654275
0,7825499773025513	0,0026246944908053
0,7906000018119812	0,0028424717020243
0,7986500263214111	0,0030614547431469
0,8066999912261963	0,0032814689911902
0,8147500157356262	0,0035014024470001
0,8227999806404114	0,0037233668845147
0,8308500051498413	0,0039462307468057
0,8389499783515930	0,0041719907894731
0,8470000028610229	0,0043965880759060
0,8550500273704529	0,0046221199445426
0,8630999922752380	0,0048477561213076
0,8711500167846680	0,0050754221156240
0,8791999816894531	0,0053033307194710
0,8872500061988831	0,0055313673801720
0,8952999711036682	0,0057615353725851
0,9033499956130981	0,0059928046539426
0,9114000201225281	0,0062207155860960
0,9194499850273132	0,0064513795077801
0,9275000095367432	0,0066838813945651
0,9355499744415283	0,0069168298505247
0,9436500072479248	0,0071506672538817
0,9516999721527100	0,0073831845074892
0,9597499966621399	0,0076169455423951
0,9678000211715698	0,0078517924994230
0,9758499860763550	0,0080861272290349
0,9839000105857849	0,0083219632506371
0,9919499754905701	0,0085578169673681
1,0000000000000000	0,0087925521656871
