# Supplementary material for: Increasing polymer molecular weight enables low-donor-content, efficient and scalable semi-transparent organic solar cells
Source: J Mater Chem A Mater. 2026 Jan 27;14(22):13688–706. doi: 10.1039/d5ta07234d (PMC12937936; doi:10.1039/d5ta07234d)
Supplement: TA-014-D5TA07234D-s001 [file TA-014-D5TA07234D-s001.zip › Datasets for Figures and tables/Figure_5/ST/175nm/MMR.241024.ST4_L5.L.05.txt]

-0,2000000029802322	-0,0053489794954658
-0,1919499933719635	-0,0053454497829080
-0,1838999986648560	-0,0053383596241474
-0,1758500039577484	-0,0053273993544281
-0,1677999943494797	-0,0053217769600451
-0,1597499996423721	-0,0053174477070570
-0,1517000049352646	-0,0053119529038668
-0,1436000019311905	-0,0053111170418561
-0,1355500072240829	-0,0053109857253730
-0,1274999976158142	-0,0053023453801870
-0,1194500029087067	-0,0052932058461010
-0,1114000007510185	-0,0052835699170828
-0,1033499985933304	-0,0052707064896822
-0,0952999964356422	-0,0052671325393021
-0,0872500017285347	-0,0052645630203187
-0,0791999995708466	-0,0052603748627007
-0,0711499974131584	-0,0052623893134296
-0,0631000027060509	-0,0052547464147210
-0,0550500005483627	-0,0052428543567657
-0,0469999983906746	-0,0052333502098918
-0,0389499999582767	-0,0052345748990774
-0,0308500006794930	-0,0052338768728077
-0,0228000003844500	-0,0052234395407140
-0,0147500000894070	-0,0052128070965409
-0,0066999997943640	-0,0052089947275817
0,0013500000350177	-0,0052053155377507
0,0093999998643994	-0,0051927305757999
0,0174499992281199	-0,0051807705312967
0,0254999995231628	-0,0051714526489377
0,0335500016808510	-0,0051622954197228
0,0416000001132488	-0,0051518203690648
0,0496499985456467	-0,0051470859907568
0,0577000007033348	-0,0051457043737173
0,0657500028610229	-0,0051348991692066
0,0738499984145164	-0,0051165348850191
0,0819000005722046	-0,0051065608859062
0,0899500027298927	-0,0050925621762872
0,0979999974370003	-0,0050807637162507
0,1060499995946884	-0,0050760107114911
0,1141000017523766	-0,0050709745846689
0,1221499964594841	-0,0050621293485165
0,1301999986171722	-0,0050464388914406
0,1382499933242798	-0,0050288024358451
0,1463000029325485	-0,0050161415711045
0,1543499976396561	-0,0050049289129674
0,1624000072479248	-0,0049911825917661
0,1704500019550323	-0,0049742138944566
0,1784999966621399	-0,0049599264748394
0,1865999996662140	-0,0049399146810174
0,1946499943733215	-0,0049111517146230
0,2027000039815903	-0,0048923059366643
0,2107499986886978	-0,0048851883038878
0,2187999933958054	-0,0048674340359867
0,2268500030040741	-0,0048485682345927
0,2348999977111816	-0,0048266430385411
0,2429500073194504	-0,0047999853268266
0,2509999871253967	-0,0047754589468241
0,2590500116348267	-0,0047468221746385
0,2671000063419342	-0,0047183651477098
0,2751500010490417	-0,0046924166381359
0,2831999957561493	-0,0046615297906101
0,2912999987602234	-0,0046302923001349
0,2993499934673309	-0,0045997905544937
0,3073999881744385	-0,0045678890310228
0,3154500126838684	-0,0045348629355431
0,3235000073909760	-0,0044932090677321
0,3315500020980835	-0,0044510997831821
0,3395999968051910	-0,0044109197333455
0,3476499915122986	-0,0043675140477717
0,3556999862194061	-0,0043201055377722
0,3637500107288361	-0,0042675724253058
0,3718000054359436	-0,0042122704908252
0,3798500001430511	-0,0041567236185074
0,3878999948501587	-0,0040977625176311
0,3959499895572662	-0,0040369513444602
0,4040499925613403	-0,0039779134094715
0,4120999872684479	-0,0039159483276308
0,4201500117778778	-0,0038488893769681
0,4282000064849854	-0,0037791151553392
0,4362500011920929	-0,0037051967810839
0,4442999958992004	-0,0036291996948421
0,4523499906063080	-0,0035496393684298
0,4603999853134155	-0,0034691588953137
0,4684500098228455	-0,0033873643260449
0,4765000045299530	-0,0033000633120537
0,4845499992370605	-0,0032118773087859
0,4925999939441681	-0,0031202735845000
0,5006499886512756	-0,0030280798673630
0,5087000131607056	-0,0029335550498217
0,5167999863624573	-0,0028355349786580
0,5248500108718872	-0,0027346075512469
0,5328999757766724	-0,0026299401652068
0,5409500002861023	-0,0025226853322238
0,5490000247955322	-0,0024129755329341
0,5570499897003174	-0,0023011630401015
0,5651000142097473	-0,0021876757964492
0,5731499791145325	-0,0020713210105896
0,5812000036239624	-0,0019529904238880
0,5892500281333923	-0,0018308756407350
0,5972999930381775	-0,0017083992715925
0,6053500175476074	-0,0015848452458158
0,6133999824523926	-0,0014576864195988
0,6215000152587891	-0,0013274198863655
0,6295499801635742	-0,0011957164388150
0,6376000046730041	-0,0010617719963193
0,6456500291824341	-0,0009280761587434
0,6536999940872192	-0,0007912529399619
0,6617500185966492	-0,0006537032895721
0,6697999835014343	-0,0005139045533724
0,6778500080108643	-0,0003725130518433
0,6858999729156494	-0,0002298431500094
0,6939499974250793	-0,0000858768180478
0,7020000219345093	0,0000599407721893
0,7100499868392944	0,0002107262698701
0,7181000113487244	0,0003596282040235
0,7261999845504761	0,0005099797272123
0,7342500090599060	0,0006615217425860
0,7422999739646912	0,0008132804068737
0,7503499984741211	0,0009667223785073
0,7584000229835510	0,0011221416061744
0,7664499878883362	0,0012770510511473
0,7745000123977661	0,0014341991627589
0,7825499773025513	0,0015921352896839
0,7906000018119812	0,0017504720017314
0,7986500263214111	0,0019107226980850
0,8066999912261963	0,0020717980805784
0,8147500157356262	0,0022334761451930
0,8227999806404114	0,0023953847121447
0,8308500051498413	0,0025583440437913
0,8389499783515930	0,0027232209686190
0,8470000028610229	0,0028885058127344
0,8550500273704529	0,0030546460766345
0,8630999922752380	0,0032206298783422
0,8711500167846680	0,0033882765565068
0,8791999816894531	0,0035562724806368
0,8872500061988831	0,0037242996040732
0,8952999711036682	0,0038940433878452
0,9033499956130981	0,0040640388615429
0,9114000201225281	0,0042338976636529
0,9194499850273132	0,0044054090976715
0,9275000095367432	0,0045772823505104
0,9355499744415283	0,0047498731873930
0,9436500072479248	0,0049237557686865
0,9516999721527100	0,0050967168062925
0,9597499966621399	0,0052708582952619
0,9678000211715698	0,0054454444907606
0,9758499860763550	0,0056207170709968
0,9839000105857849	0,0057958266697824
0,9919499754905701	0,0059723709709942
1,0000000000000000	0,0061490358784795
