# Supplementary material for: Increasing polymer molecular weight enables low-donor-content, efficient and scalable semi-transparent organic solar cells
Source: J Mater Chem A Mater. 2026 Jan 27;14(22):13688–706. doi: 10.1039/d5ta07234d (PMC12937936; doi:10.1039/d5ta07234d)
Supplement: TA-014-D5TA07234D-s001 [file TA-014-D5TA07234D-s001.zip › Datasets for Figures and tables/Figure_5/ST/175nm/MMR.241024.ST4_L7.L.07.txt]

-0,2000000029802322	-0,0037590065039694
-0,1919499933719635	-0,0037538791075349
-0,1838999986648560	-0,0037520753685385
-0,1758500039577484	-0,0037502918858081
-0,1677999943494797	-0,0037471782416105
-0,1597499996423721	-0,0037415118422359
-0,1517000049352646	-0,0037391425576061
-0,1436000019311905	-0,0037378086708486
-0,1355500072240829	-0,0037344698794186
-0,1274999976158142	-0,0037346226163208
-0,1194500029087067	-0,0037356747779995
-0,1114000007510185	-0,0037318468093872
-0,1033499985933304	-0,0037273587659001
-0,0952999964356422	-0,0037231573369354
-0,0872500017285347	-0,0037111979909241
-0,0791999995708466	-0,0037015280686319
-0,0711499974131584	-0,0037032309919596
-0,0631000027060509	-0,0037047481164336
-0,0550500005483627	-0,0037040626630187
-0,0469999983906746	-0,0037024111952633
-0,0389499999582767	-0,0036983699537814
-0,0308500006794930	-0,0036904378794134
-0,0228000003844500	-0,0036835528444499
-0,0147500000894070	-0,0036795078776777
-0,0066999997943640	-0,0036756177432835
0,0013500000350177	-0,0036710067652166
0,0093999998643994	-0,0036661259364337
0,0174499992281199	-0,0036627049557865
0,0254999995231628	-0,0036598108708858
0,0335500016808510	-0,0036554946564138
0,0416000001132488	-0,0036516720429063
0,0496499985456467	-0,0036488694604486
0,0577000007033348	-0,0036436521913856
0,0657500028610229	-0,0036361643578857
0,0738499984145164	-0,0036304981913418
0,0819000005722046	-0,0036267195828259
0,0899500027298927	-0,0036219249013811
0,0979999974370003	-0,0036129241343588
0,1060499995946884	-0,0036061771679670
0,1141000017523766	-0,0036011545453221
0,1221499964594841	-0,0035942997783422
0,1301999986171722	-0,0035912692546844
0,1382499933242798	-0,0035876855254173
0,1463000029325485	-0,0035793602000922
0,1543499976396561	-0,0035702590830624
0,1624000072479248	-0,0035607395693660
0,1704500019550323	-0,0035560228861868
0,1784999966621399	-0,0035480458755046
0,1865999996662140	-0,0035412670113146
0,1946499943733215	-0,0035382986534387
0,2027000039815903	-0,0035307700745761
0,2107499986886978	-0,0035197418183088
0,2187999933958054	-0,0035100060049444
0,2268500030040741	-0,0035023903474212
0,2348999977111816	-0,0034919369500130
0,2429500073194504	-0,0034800039138645
0,2509999871253967	-0,0034689288586378
0,2590500116348267	-0,0034598640631884
0,2671000063419342	-0,0034448695369065
0,2751500010490417	-0,0034262528643012
0,2831999957561493	-0,0034165694378316
0,2912999987602234	-0,0034059844911098
0,2993499934673309	-0,0033928453922272
0,3073999881744385	-0,0033804047852755
0,3154500126838684	-0,0033667103853077
0,3235000073909760	-0,0033491069916636
0,3315500020980835	-0,0033269214909524
0,3395999968051910	-0,0033044700976461
0,3476499915122986	-0,0032851307187229
0,3556999862194061	-0,0032628490589559
0,3637500107288361	-0,0032401145435870
0,3718000054359436	-0,0032183136790991
0,3798500001430511	-0,0031966625247151
0,3878999948501587	-0,0031686339061707
0,3959499895572662	-0,0031382285524160
0,4040499925613403	-0,0031082483474165
0,4120999872684479	-0,0030782558023930
0,4201500117778778	-0,0030415018554777
0,4282000064849854	-0,0030011849012226
0,4362500011920929	-0,0029605878517032
0,4442999958992004	-0,0029193318914622
0,4523499906063080	-0,0028748449403793
0,4603999853134155	-0,0028261099942029
0,4684500098228455	-0,0027755585033447
0,4765000045299530	-0,0027256314642727
0,4845499992370605	-0,0026723435148597
0,4925999939441681	-0,0026122918352485
0,5006499886512756	-0,0025507828686386
0,5087000131607056	-0,0024839029647410
0,5167999863624573	-0,0024135757703334
0,5248500108718872	-0,0023428036365658
0,5328999757766724	-0,0022688049357384
0,5409500002861023	-0,0021899086423218
0,5490000247955322	-0,0021065217442811
0,5570499897003174	-0,0020198614802212
0,5651000142097473	-0,0019349429057911
0,5731499791145325	-0,0018446209141985
0,5812000036239624	-0,0017499831737950
0,5892500281333923	-0,0016515230527148
0,5972999930381775	-0,0015482562594116
0,6053500175476074	-0,0014419030630961
0,6133999824523926	-0,0013327661436051
0,6215000152587891	-0,0012193566653877
0,6295499801635742	-0,0011050250614062
0,6376000046730041	-0,0009866530308500
0,6456500291824341	-0,0008643784094602
0,6536999940872192	-0,0007400755421259
0,6617500185966492	-0,0006139846518636
0,6697999835014343	-0,0004851068952121
0,6778500080108643	-0,0003526724176481
0,6858999729156494	-0,0002169665094698
0,6939499974250793	-0,0000779136098572
0,7020000219345093	0,0000608210903010
0,7100499868392944	0,0002050110342680
0,7181000113487244	0,0003494278062135
0,7261999845504761	0,0004970690933987
0,7342500090599060	0,0006470342050306
0,7422999739646912	0,0007977790664881
0,7503499984741211	0,0009512910619378
0,7584000229835510	0,0011080409167334
0,7664499878883362	0,0012639301130548
0,7745000123977661	0,0014226222410798
0,7825499773025513	0,0015830267220736
0,7906000018119812	0,0017440399387851
0,7986500263214111	0,0019067552639171
0,8066999912261963	0,0020713515114039
0,8147500157356262	0,0022374859545380
0,8227999806404114	0,0024044825695455
0,8308500051498413	0,0025734209921211
0,8389499783515930	0,0027448199689388
0,8470000028610229	0,0029161700513214
0,8550500273704529	0,0030887939501554
0,8630999922752380	0,0032616376411170
0,8711500167846680	0,0034368901979178
0,8791999816894531	0,0036127355415374
0,8872500061988831	0,0037889233790338
0,8952999711036682	0,0039670718833804
0,9033499956130981	0,0041457791812718
0,9114000201225281	0,0043249004520476
0,9194499850273132	0,0045055774971843
0,9275000095367432	0,0046874932013452
0,9355499744415283	0,0048692915588617
0,9436500072479248	0,0050535891205072
0,9516999721527100	0,0052368380129337
0,9597499966621399	0,0054212650284171
0,9678000211715698	0,0056066643446684
0,9758499860763550	0,0057928641326725
0,9839000105857849	0,0059791575185955
0,9919499754905701	0,0061668474227190
1,0000000000000000	0,0063544525764883
