# Supplementary material for: Increasing polymer molecular weight enables low-donor-content, efficient and scalable semi-transparent organic solar cells
Source: J Mater Chem A Mater. 2026 Jan 27;14(22):13688–706. doi: 10.1039/d5ta07234d (PMC12937936; doi:10.1039/d5ta07234d)
Supplement: TA-014-D5TA07234D-s001 [file TA-014-D5TA07234D-s001.zip › Datasets for Figures and tables/Figure_5/ST/175nm/MMR.241024.ST4_R1.R.01.txt]

-0,2000000029802322	-0,0060062683187425
-0,1919499933719635	-0,0059938989579678
-0,1838999986648560	-0,0059826080687344
-0,1758500039577484	-0,0059702512808144
-0,1677999943494797	-0,0059616211801767
-0,1597499996423721	-0,0059559592045844
-0,1517000049352646	-0,0059411865659058
-0,1436000019311905	-0,0059203556738794
-0,1355500072240829	-0,0059092286974192
-0,1274999976158142	-0,0059029795229435
-0,1194500029087067	-0,0058945296332240
-0,1114000007510185	-0,0058836587704718
-0,1033499985933304	-0,0058719208464026
-0,0952999964356422	-0,0058517898432910
-0,0872500017285347	-0,0058323796838522
-0,0791999995708466	-0,0058205686509609
-0,0711499974131584	-0,0058115064166486
-0,0631000027060509	-0,0057983822189271
-0,0550500005483627	-0,0057872519828379
-0,0469999983906746	-0,0057724956423044
-0,0389499999582767	-0,0057622608728707
-0,0308500006794930	-0,0057512065395713
-0,0228000003844500	-0,0057378970086575
-0,0147500000894070	-0,0057207066565752
-0,0066999997943640	-0,0057030697353184
0,0013500000350177	-0,0056877941824496
0,0093999998643994	-0,0056760404258966
0,0174499992281199	-0,0056580058299005
0,0254999995231628	-0,0056359590962529
0,0335500016808510	-0,0056177652440965
0,0416000001132488	-0,0056026871316135
0,0496499985456467	-0,0055958731099963
0,0577000007033348	-0,0055860090069473
0,0657500028610229	-0,0055734859779477
0,0738499984145164	-0,0055575096048415
0,0819000005722046	-0,0055396389216185
0,0899500027298927	-0,0055146152153611
0,0979999974370003	-0,0054880832321942
0,1060499995946884	-0,0054663578048348
0,1141000017523766	-0,0054473713971674
0,1221499964594841	-0,0054294690489769
0,1301999986171722	-0,0054172659292817
0,1382499933242798	-0,0054023023694754
0,1463000029325485	-0,0053793736733496
0,1543499976396561	-0,0053584943525493
0,1624000072479248	-0,0053390380926430
0,1704500019550323	-0,0053145843558013
0,1784999966621399	-0,0052896118722856
0,1865999996662140	-0,0052598766051233
0,1946499943733215	-0,0052350261248648
0,2027000039815903	-0,0052082566544414
0,2107499986886978	-0,0051780482754111
0,2187999933958054	-0,0051493584178388
0,2268500030040741	-0,0051280492916703
0,2348999977111816	-0,0051041594706476
0,2429500073194504	-0,0050752996467054
0,2509999871253967	-0,0050430214032531
0,2590500116348267	-0,0050096199847758
0,2671000063419342	-0,0049704150296748
0,2751500010490417	-0,0049346932210028
0,2831999957561493	-0,0049000079743564
0,2912999987602234	-0,0048650442622602
0,2993499934673309	-0,0048268279060721
0,3073999881744385	-0,0047825062647462
0,3154500126838684	-0,0047379722818732
0,3235000073909760	-0,0046944119967520
0,3315500020980835	-0,0046487078070641
0,3395999968051910	-0,0046011051163077
0,3476499915122986	-0,0045481766574085
0,3556999862194061	-0,0044948263093829
0,3637500107288361	-0,0044407504610717
0,3718000054359436	-0,0043791360221803
0,3798500001430511	-0,0043165162205696
0,3878999948501587	-0,0042571183294058
0,3959499895572662	-0,0041909986175597
0,4040499925613403	-0,0041233883239329
0,4120999872684479	-0,0040484727360308
0,4201500117778778	-0,0039719738997519
0,4282000064849854	-0,0038951572496444
0,4362500011920929	-0,0038149661850184
0,4442999958992004	-0,0037300037220120
0,4523499906063080	-0,0036429280880839
0,4603999853134155	-0,0035499397199601
0,4684500098228455	-0,0034544705413282
0,4765000045299530	-0,0033599173184484
0,4845499992370605	-0,0032621892169118
0,4925999939441681	-0,0031575090251863
0,5006499886512756	-0,0030491629149765
0,5087000131607056	-0,0029358533211052
0,5167999863624573	-0,0028189190197736
0,5248500108718872	-0,0027013011276722
0,5328999757766724	-0,0025822119787335
0,5409500002861023	-0,0024539930745959
0,5490000247955322	-0,0023247867356986
0,5570499897003174	-0,0021932141389698
0,5651000142097473	-0,0020604077726603
0,5731499791145325	-0,0019258980173618
0,5812000036239624	-0,0017852095188573
0,5892500281333923	-0,0016421013278887
0,5972999930381775	-0,0014962259447202
0,6053500175476074	-0,0013469052501023
0,6133999824523926	-0,0011941420380026
0,6215000152587891	-0,0010398849844933
0,6295499801635742	-0,0008828989812173
0,6376000046730041	-0,0007210240582936
0,6456500291824341	-0,0005607665516436
0,6536999940872192	-0,0003965051146224
0,6617500185966492	-0,0002296913880855
0,6697999835014343	-0,0000610867646174
0,6778500080108643	0,0001225300802616
0,6858999729156494	0,0002970171044581
0,6939499974250793	0,0004735386173707
0,7020000219345093	0,0006536466535181
0,7100499868392944	0,0008338597253896
0,7181000113487244	0,0010159239172935
0,7261999845504761	0,0012015161337331
0,7342500090599060	0,0013867679517716
0,7422999739646912	0,0015756417997181
0,7503499984741211	0,0017667574575171
0,7584000229835510	0,0019593148026615
0,7664499878883362	0,0021500876173377
0,7745000123977661	0,0023456597700715
0,7825499773025513	0,0025455348659307
0,7906000018119812	0,0027397226076573
0,7986500263214111	0,0029389031697065
0,8066999912261963	0,0031397133134305
0,8147500157356262	0,0033406412694603
0,8227999806404114	0,0035408737603575
0,8308500051498413	0,0037443274632096
0,8389499783515930	0,0039503015577793
0,8470000028610229	0,0041573569178581
0,8550500273704529	0,0043665501289070
0,8630999922752380	0,0045767426490784
0,8711500167846680	0,0047858469188213
0,8791999816894531	0,0049985176883638
0,8872500061988831	0,0052068089134991
0,8952999711036682	0,0054178531281650
0,9033499956130981	0,0056326165795326
0,9114000201225281	0,0058466303162277
0,9194499850273132	0,0060617341659963
0,9275000095367432	0,0062782536260784
0,9355499744415283	0,0064950645901263
0,9436500072479248	0,0067137619480491
0,9516999721527100	0,0069309072569013
0,9597499966621399	0,0071499631740153
0,9678000211715698	0,0073718833737075
0,9758499860763550	0,0075935591012239
0,9839000105857849	0,0078147435560822
0,9919499754905701	0,0080352313816547
1,0000000000000000	0,0082564000040293
