# Supplementary material for: Increasing polymer molecular weight enables low-donor-content, efficient and scalable semi-transparent organic solar cells
Source: J Mater Chem A Mater. 2026 Jan 27;14(22):13688–706. doi: 10.1039/d5ta07234d (PMC12937936; doi:10.1039/d5ta07234d)
Supplement: TA-014-D5TA07234D-s001 [file TA-014-D5TA07234D-s001.zip › Datasets for Figures and tables/Figure_5/ST/175nm/MMR.241024.ST4_R3.R.03.txt]

-0,2000000029802322	-0,0020914457272738
-0,1919499933719635	-0,0020901628304273
-0,1838999986648560	-0,0020879223011434
-0,1758500039577484	-0,0020852817688137
-0,1677999943494797	-0,0020843283273280
-0,1597499996423721	-0,0020849306602031
-0,1517000049352646	-0,0020830531138927
-0,1436000019311905	-0,0020819082856178
-0,1355500072240829	-0,0020810742862523
-0,1274999976158142	-0,0020794824231416
-0,1194500029087067	-0,0020777166355401
-0,1114000007510185	-0,0020765345543623
-0,1033499985933304	-0,0020761908963323
-0,0952999964356422	-0,0020732604898512
-0,0872500017285347	-0,0020714825950563
-0,0791999995708466	-0,0020710143726319
-0,0711499974131584	-0,0020686178468168
-0,0631000027060509	-0,0020679261069745
-0,0550500005483627	-0,0020671768579632
-0,0469999983906746	-0,0020650264341384
-0,0389499999582767	-0,0020644350443035
-0,0308500006794930	-0,0020613195374608
-0,0228000003844500	-0,0020567551255226
-0,0147500000894070	-0,0020555281080306
-0,0066999997943640	-0,0020544664002955
0,0013500000350177	-0,0020519029349089
0,0093999998643994	-0,0020502645056695
0,0174499992281199	-0,0020482689142227
0,0254999995231628	-0,0020476810168475
0,0335500016808510	-0,0020470367744565
0,0416000001132488	-0,0020457759965211
0,0496499985456467	-0,0020438432693481
0,0577000007033348	-0,0020407503470778
0,0657500028610229	-0,0020365924574435
0,0738499984145164	-0,0020347419194877
0,0819000005722046	-0,0020329260732979
0,0899500027298927	-0,0020301649346948
0,0979999974370003	-0,0020278452429920
0,1060499995946884	-0,0020249825902283
0,1141000017523766	-0,0020225343760103
0,1221499964594841	-0,0020210698712617
0,1301999986171722	-0,0020179236307740
0,1382499933242798	-0,0020164588931948
0,1463000029325485	-0,0020137270912528
0,1543499976396561	-0,0020092772319913
0,1624000072479248	-0,0020061549730599
0,1704500019550323	-0,0020039391238242
0,1784999966621399	-0,0020019123330712
0,1865999996662140	-0,0019992326851934
0,1946499943733215	-0,0019953253213316
0,2027000039815903	-0,0019899720791727
0,2107499986886978	-0,0019876004662365
0,2187999933958054	-0,0019848800729960
0,2268500030040741	-0,0019815582782030
0,2348999977111816	-0,0019785424228758
0,2429500073194504	-0,0019744837190956
0,2509999871253967	-0,0019687586463988
0,2590500116348267	-0,0019641607068479
0,2671000063419342	-0,0019596500787884
0,2751500010490417	-0,0019539471250027
0,2831999957561493	-0,0019480541814119
0,2912999987602234	-0,0019437299342826
0,2993499934673309	-0,0019419336458668
0,3073999881744385	-0,0019372012466192
0,3154500126838684	-0,0019305277382955
0,3235000073909760	-0,0019239968387410
0,3315500020980835	-0,0019154306501150
0,3395999968051910	-0,0019081626087427
0,3476499915122986	-0,0019017735030502
0,3556999862194061	-0,0018952901009470
0,3637500107288361	-0,0018876992398873
0,3718000054359436	-0,0018768147565424
0,3798500001430511	-0,0018654339946806
0,3878999948501587	-0,0018564128549770
0,3959499895572662	-0,0018472798401490
0,4040499925613403	-0,0018362998962402
0,4120999872684479	-0,0018241035286337
0,4201500117778778	-0,0018097107531503
0,4282000064849854	-0,0017937596421689
0,4362500011920929	-0,0017781562637538
0,4442999958992004	-0,0017609548522159
0,4523499906063080	-0,0017435159534216
0,4603999853134155	-0,0017236900748685
0,4684500098228455	-0,0017023750115186
0,4765000045299530	-0,0016805948689580
0,4845499992370605	-0,0016579537186772
0,4925999939441681	-0,0016321463044733
0,5006499886512756	-0,0016049763653427
0,5087000131607056	-0,0015740823000669
0,5167999863624573	-0,0015413411892951
0,5248500108718872	-0,0015076091513038
0,5328999757766724	-0,0014714226126671
0,5409500002861023	-0,0014314950676635
0,5490000247955322	-0,0013896116288379
0,5570499897003174	-0,0013444129144773
0,5651000142097473	-0,0012969695962965
0,5731499791145325	-0,0012465465115383
0,5812000036239624	-0,0011921611148864
0,5892500281333923	-0,0011356392642483
0,5972999930381775	-0,0010757953859866
0,6053500175476074	-0,0010113482130691
0,6133999824523926	-0,0009419908165000
0,6215000152587891	-0,0008707372471690
0,6295499801635742	-0,0007960230577737
0,6376000046730041	-0,0007169469026849
0,6456500291824341	-0,0006341440603137
0,6536999940872192	-0,0005458451923914
0,6617500185966492	-0,0004534078761935
0,6697999835014343	-0,0003583960351534
0,6778500080108643	-0,0002591283409856
0,6858999729156494	-0,0001554090558784
0,6939499974250793	-0,0000487196011818
0,7020000219345093	0,0000624188542133
0,7100499868392944	0,0001788566296455
0,7181000113487244	0,0002963097649626
0,7261999845504761	0,0004186016449239
0,7342500090599060	0,0005432587931864
0,7422999739646912	0,0006708536529914
0,7503499984741211	0,0008032325422391
0,7584000229835510	0,0009391368948855
0,7664499878883362	0,0010738576529548
0,7745000123977661	0,0012172241695225
0,7825499773025513	0,0013603391125798
0,7906000018119812	0,0015056253178045
0,7986500263214111	0,0016535780159757
0,8066999912261963	0,0018040833529085
0,8147500157356262	0,0019562989473343
0,8227999806404114	0,0021104782354087
0,8308500051498413	0,0022669632453471
0,8389499783515930	0,0024247509427369
0,8470000028610229	0,0025863267946988
0,8550500273704529	0,0027496598195285
0,8630999922752380	0,0029138550162315
0,8711500167846680	0,0030799822416157
0,8791999816894531	0,0032471453305334
0,8872500061988831	0,0034153801389039
0,8952999711036682	0,0035858121700585
0,9033499956130981	0,0037574195303023
0,9114000201225281	0,0039296601898968
0,9194499850273132	0,0041042906232178
0,9275000095367432	0,0042801536619663
0,9355499744415283	0,0044538117945194
0,9436500072479248	0,0046331733465195
0,9516999721527100	0,0048102755099535
0,9597499966621399	0,0049970457330346
0,9678000211715698	0,0051787779666483
0,9758499860763550	0,0053581302054226
0,9839000105857849	0,0055441865697503
0,9919499754905701	0,0057265744544566
1,0000000000000000	0,0059139989316463
