# Supplementary material for: Increasing polymer molecular weight enables low-donor-content, efficient and scalable semi-transparent organic solar cells
Source: J Mater Chem A Mater. 2026 Jan 27;14(22):13688–706. doi: 10.1039/d5ta07234d (PMC12937936; doi:10.1039/d5ta07234d)
Supplement: TA-014-D5TA07234D-s001 [file TA-014-D5TA07234D-s001.zip › Datasets for Figures and tables/Figure_5/ST/175nm/MMR.241024.ST4_R4.R.04.txt]

-0,2000000029802322	-0,0015049540670589
-0,1919499933719635	-0,0015035609249026
-0,1838999986648560	-0,0015023297164589
-0,1758500039577484	-0,0015014404198155
-0,1677999943494797	-0,0015027233166620
-0,1597499996423721	-0,0015033133095130
-0,1517000049352646	-0,0015019387938082
-0,1436000019311905	-0,0015003497246653
-0,1355500072240829	-0,0014997702091932
-0,1274999976158142	-0,0014982197899371
-0,1194500029087067	-0,0014964955626056
-0,1114000007510185	-0,0014946126611903
-0,1033499985933304	-0,0014931975165382
-0,0952999964356422	-0,0014938174281269
-0,0872500017285347	-0,0014920795802027
-0,0791999995708466	-0,0014884276315570
-0,0711499974131584	-0,0014875355409458
-0,0631000027060509	-0,0014890091260895
-0,0550500005483627	-0,0014891449827701
-0,0469999983906746	-0,0014882892137393
-0,0389499999582767	-0,0014861018862575
-0,0308500006794930	-0,0014843033859506
-0,0228000003844500	-0,0014821931254119
-0,0147500000894070	-0,0014797978801653
-0,0066999997943640	-0,0014798039337620
0,0013500000350177	-0,0014805971877649
0,0093999998643994	-0,0014792584115639
0,0174499992281199	-0,0014766379026696
0,0254999995231628	-0,0014742633793503
0,0335500016808510	-0,0014718195889145
0,0416000001132488	-0,0014721275074407
0,0496499985456467	-0,0014728965470567
0,0577000007033348	-0,0014712290139869
0,0657500028610229	-0,0014693430857733
0,0738499984145164	-0,0014676506398246
0,0819000005722046	-0,0014649578370154
0,0899500027298927	-0,0014628863427788
0,0979999974370003	-0,0014610908692703
0,1060499995946884	-0,0014600733993575
0,1141000017523766	-0,0014583826996386
0,1221499964594841	-0,0014562663855031
0,1301999986171722	-0,0014536370290443
0,1382499933242798	-0,0014513417845592
0,1463000029325485	-0,0014496716903523
0,1543499976396561	-0,0014485809952021
0,1624000072479248	-0,0014475587522611
0,1704500019550323	-0,0014456221833825
0,1784999966621399	-0,0014428884023800
0,1865999996662140	-0,0014401812804863
0,1946499943733215	-0,0014366796240211
0,2027000039815903	-0,0014338492183015
0,2107499986886978	-0,0014318845933303
0,2187999933958054	-0,0014290994731709
0,2268500030040741	-0,0014284198405221
0,2348999977111816	-0,0014260446187109
0,2429500073194504	-0,0014241352910176
0,2509999871253967	-0,0014211114030331
0,2590500116348267	-0,0014168383786455
0,2671000063419342	-0,0014142843428999
0,2751500010490417	-0,0014112108619884
0,2831999957561493	-0,0014077237574384
0,2912999987602234	-0,0014040064997971
0,2993499934673309	-0,0013994774781168
0,3073999881744385	-0,0013948822161183
0,3154500126838684	-0,0013931714929640
0,3235000073909760	-0,0013901058118790
0,3315500020980835	-0,0013850345276296
0,3395999968051910	-0,0013805718626827
0,3476499915122986	-0,0013754427200183
0,3556999862194061	-0,0013700156705454
0,3637500107288361	-0,0013645918807015
0,3718000054359436	-0,0013593587791547
0,3798500001430511	-0,0013528558192775
0,3878999948501587	-0,0013454047730193
0,3959499895572662	-0,0013369120424613
0,4040499925613403	-0,0013306214241311
0,4120999872684479	-0,0013247253373265
0,4201500117778778	-0,0013165106065571
0,4282000064849854	-0,0013072014553472
0,4362500011920929	-0,0012976524885744
0,4442999958992004	-0,0012868240009993
0,4523499906063080	-0,0012751227477565
0,4603999853134155	-0,0012622263748199
0,4684500098228455	-0,0012496120762080
0,4765000045299530	-0,0012369819451123
0,4845499992370605	-0,0012238194467500
0,4925999939441681	-0,0012072493555024
0,5006499886512756	-0,0011896501528099
0,5087000131607056	-0,0011714147403836
0,5167999863624573	-0,0011516275117174
0,5248500108718872	-0,0011318023316562
0,5328999757766724	-0,0011090623447672
0,5409500002861023	-0,0010850247927010
0,5490000247955322	-0,0010582897812128
0,5570499897003174	-0,0010297687258571
0,5651000142097473	-0,0009988939855248
0,5731499791145325	-0,0009669664432295
0,5812000036239624	-0,0009336200309917
0,5892500281333923	-0,0008975789532997
0,5972999930381775	-0,0008580237627029
0,6053500175476074	-0,0008154181996360
0,6133999824523926	-0,0007695922395214
0,6215000152587891	-0,0007208216120489
0,6295499801635742	-0,0006695009069517
0,6376000046730041	-0,0006149501423351
0,6456500291824341	-0,0005569857894443
0,6536999940872192	-0,0004953359020874
0,6617500185966492	-0,0004298038256820
0,6697999835014343	-0,0003600726777222
0,6778500080108643	-0,0002887759474106
0,6858999729156494	-0,0002119482378475
0,6939499974250793	-0,0001313613320235
0,7020000219345093	-0,0000468179714517
0,7100499868392944	0,0000404576348956
0,7181000113487244	0,0001350443926640
0,7261999845504761	0,0002303512592334
0,7342500090599060	0,0003293044283055
0,7422999739646912	0,0004308167262934
0,7503499984741211	0,0005352696171030
0,7584000229835510	0,0006429765489884
0,7664499878883362	0,0007536479388364
0,7745000123977661	0,0008680474129505
0,7825499773025513	0,0009855191456154
0,7906000018119812	0,0011051752371714
0,7986500263214111	0,0012268194695935
0,8066999912261963	0,0013509456766769
0,8147500157356262	0,0014770448906347
0,8227999806404114	0,0016047991812229
0,8308500051498413	0,0017354355659336
0,8389499783515930	0,0018687475239858
0,8470000028610229	0,0020027782302350
0,8550500273704529	0,0021389024332166
0,8630999922752380	0,0022763735614717
0,8711500167846680	0,0024158493615687
0,8791999816894531	0,0025565361138433
0,8872500061988831	0,0026990706101060
0,8952999711036682	0,0028431264217943
0,9033499956130981	0,0029888197313994
0,9114000201225281	0,0031348972115666
0,9194499850273132	0,0032831761054695
0,9275000095367432	0,0034323050640523
0,9355499744415283	0,0035826475359499
0,9436500072479248	0,0037348491605371
0,9516999721527100	0,0038870500866324
0,9597499966621399	0,0040407422930002
0,9678000211715698	0,0041949627920985
0,9758499860763550	0,0043507264927030
0,9839000105857849	0,0045075030066073
0,9919499754905701	0,0046658697538078
1,0000000000000000	0,0048244437202811
