# Supplementary material for: Increasing polymer molecular weight enables low-donor-content, efficient and scalable semi-transparent organic solar cells
Source: J Mater Chem A Mater. 2026 Jan 27;14(22):13688–706. doi: 10.1039/d5ta07234d (PMC12937936; doi:10.1039/d5ta07234d)
Supplement: TA-014-D5TA07234D-s001 [file TA-014-D5TA07234D-s001.zip › Datasets for Figures and tables/Figure_5/ST/175nm/MMR.241024.ST4_R5.R.05.txt]

-0,2000000029802322	-0,0031687822192907
-0,1919499933719635	-0,0031416697893292
-0,1838999986648560	-0,0031183308456093
-0,1758500039577484	-0,0030984685290605
-0,1677999943494797	-0,0030808956362307
-0,1597499996423721	-0,0030606116633862
-0,1517000049352646	-0,0030388834420592
-0,1436000019311905	-0,0030190183315426
-0,1355500072240829	-0,0029993094503880
-0,1274999976158142	-0,0029778489843011
-0,1194500029087067	-0,0029533791821450
-0,1114000007510185	-0,0029325562063605
-0,1033499985933304	-0,0029090661555529
-0,0952999964356422	-0,0028797530103475
-0,0872500017285347	-0,0028582608792931
-0,0791999995708466	-0,0028433860279620
-0,0711499974131584	-0,0028269093018025
-0,0631000027060509	-0,0028064907528460
-0,0550500005483627	-0,0027840535622090
-0,0469999983906746	-0,0027610627003014
-0,0389499999582767	-0,0027360999956727
-0,0308500006794930	-0,0027155808638781
-0,0228000003844500	-0,0026973979547620
-0,0147500000894070	-0,0026767225936055
-0,0066999997943640	-0,0026558975223452
0,0013500000350177	-0,0026303892955184
0,0093999998643994	-0,0026084713172168
0,0174499992281199	-0,0025911713019013
0,0254999995231628	-0,0025721504352987
0,0335500016808510	-0,0025522049982101
0,0416000001132488	-0,0025321219582111
0,0496499985456467	-0,0025089033879340
0,0577000007033348	-0,0024835690855980
0,0657500028610229	-0,0024613253772259
0,0738499984145164	-0,0024381598923355
0,0819000005722046	-0,0024134323466569
0,0899500027298927	-0,0023924838751554
0,0979999974370003	-0,0023711079265922
0,1060499995946884	-0,0023480865638703
0,1141000017523766	-0,0023260517045856
0,1221499964594841	-0,0023063858971000
0,1301999986171722	-0,0022841873578727
0,1382499933242798	-0,0022567955311388
0,1463000029325485	-0,0022333632223308
0,1543499976396561	-0,0022151286248118
0,1624000072479248	-0,0021914835087955
0,1704500019550323	-0,0021647464018315
0,1784999966621399	-0,0021373766940087
0,1865999996662140	-0,0021155134309083
0,1946499943733215	-0,0020921777468175
0,2027000039815903	-0,0020656303968281
0,2107499986886978	-0,0020421694498509
0,2187999933958054	-0,0020178582053632
0,2268500030040741	-0,0019921646453440
0,2348999977111816	-0,0019622403196990
0,2429500073194504	-0,0019320290302858
0,2509999871253967	-0,0019085397943854
0,2590500116348267	-0,0018847320461646
0,2671000063419342	-0,0018596325535327
0,2751500010490417	-0,0018287673592567
0,2831999957561493	-0,0018006068421528
0,2912999987602234	-0,0017720174510032
0,2993499934673309	-0,0017447976861149
0,3073999881744385	-0,0017185477772728
0,3154500126838684	-0,0016898985486478
0,3235000073909760	-0,0016602105461061
0,3315500020980835	-0,0016318082343787
0,3395999968051910	-0,0016050266567618
0,3476499915122986	-0,0015781372785568
0,3556999862194061	-0,0015458470443264
0,3637500107288361	-0,0015111649408937
0,3718000054359436	-0,0014430852606893
0,3798500001430511	-0,0014644080074504
0,3878999948501587	-0,0014249224914238
0,3959499895572662	-0,0013439996400848
0,4040499925613403	-0,0013181909453124
0,4120999872684479	-0,0010477382456884
0,4201500117778778	-0,0011349190026522
0,4282000064849854	-0,0010555991902947
0,4362500011920929	-0,0011622088495642
0,4442999958992004	-0,0010798036819324
0,4523499906063080	-0,0010496811009943
0,4603999853134155	-0,0009392274077982
0,4684500098228455	-0,0008708109962754
0,4765000045299530	-0,0006798927788623
0,4845499992370605	-0,0005834680632688
0,4925999939441681	-0,0006008368800394
0,5006499886512756	-0,0005241521866992
0,5087000131607056	-0,0006316712242551
0,5167999863624573	-0,0004699109704234
0,5248500108718872	-0,0008772502769716
0,5328999757766724	-0,0007883757934906
0,5409500002861023	-0,0008965613669716
0,5490000247955322	-0,0007270942442119
0,5570499897003174	-0,0005462396075018
0,5651000142097473	-0,0003841673606075
0,5731499791145325	-0,0001398927561240
0,5812000036239624	0,0003839391574729
0,5892500281333923	0,0001010377382045
0,5972999930381775	0,0005568923661485
0,6053500175476074	0,0001464367815061
0,6133999824523926	0,0008548247278668
0,6215000152587891	0,0007034746231511
0,6295499801635742	0,0008118514087982
0,6376000046730041	0,0011083583813161
0,6456500291824341	0,0012238116469234
0,6536999940872192	0,0012187729589641
0,6617500185966492	0,0010916586034000
0,6697999835014343	0,0013889134861529
0,6778500080108643	0,0015495797852054
0,6858999729156494	0,0021852012723684
0,6939499974250793	0,0019781107548624
0,7020000219345093	0,0021370728500187
0,7100499868392944	0,0016256604576483
0,7181000113487244	0,0022286004386842
0,7261999845504761	0,0031793415546417
0,7342500090599060	0,0029913471080363
0,7422999739646912	0,0027701633516699
0,7503499984741211	0,0022268979810178
0,7584000229835510	0,0031386092305183
0,7664499878883362	0,0037117411848158
0,7745000123977661	0,0041934475302696
0,7825499773025513	0,0048734629526734
0,7906000018119812	0,0044500487856567
0,7986500263214111	0,0047603920102119
0,8066999912261963	0,0048526125028729
0,8147500157356262	0,0053542656823993
0,8227999806404114	0,0049320273101330
0,8308500051498413	0,0053627616725862
0,8389499783515930	0,0056516784243286
0,8470000028610229	0,0059652603231370
0,8550500273704529	0,0060425745323300
0,8630999922752380	0,0059704869054258
0,8711500167846680	0,0063442876562476
0,8791999816894531	0,0061170682311058
0,8872500061988831	0,0071333758533001
0,8952999711036682	0,0069164107553661
0,9033499956130981	0,0074217729270458
0,9114000201225281	0,0076571339741349
0,9194499850273132	0,0076205953955650
0,9275000095367432	0,0078760227188468
0,9355499744415283	0,0082647232338786
0,9436500072479248	0,0087012909352779
0,9516999721527100	0,0084526855498552
0,9597499966621399	0,0089928442612290
0,9678000211715698	0,0090353051200509
0,9758499860763550	0,0093034878373146
0,9839000105857849	0,0095678186044097
0,9919499754905701	0,0096669485792518
1,0000000000000000	0,0100509980693460
