# Supplementary material for: Increasing polymer molecular weight enables low-donor-content, efficient and scalable semi-transparent organic solar cells
Source: J Mater Chem A Mater. 2026 Jan 27;14(22):13688–706. doi: 10.1039/d5ta07234d (PMC12937936; doi:10.1039/d5ta07234d)
Supplement: TA-014-D5TA07234D-s001 [file TA-014-D5TA07234D-s001.zip › Datasets for Figures and tables/Figure_5/ST/175nm/MMR.241024.ST4_R9.R.09.txt]

-0,2000000029802322	-0,0181476064026356
-0,1919499933719635	-0,0180902853608131
-0,1838999986648560	-0,0180377084761858
-0,1758500039577484	-0,0179769359529018
-0,1677999943494797	-0,0179216545075178
-0,1597499996423721	-0,0178684089332819
-0,1517000049352646	-0,0178196523338556
-0,1436000019311905	-0,0177769847214222
-0,1355500072240829	-0,0177242532372475
-0,1274999976158142	-0,0176692809909582
-0,1194500029087067	-0,0176010280847549
-0,1114000007510185	-0,0175137519836426
-0,1033499985933304	-0,0174211282283068
-0,0952999964356422	-0,0173500049859285
-0,0872500017285347	-0,0172825567424297
-0,0791999995708466	-0,0172244496643543
-0,0711499974131584	-0,0171522721648216
-0,0631000027060509	-0,0170708280056715
-0,0550500005483627	-0,0169922411441803
-0,0469999983906746	-0,0169110689312220
-0,0389499999582767	-0,0168290883302689
-0,0308500006794930	-0,0167344044893980
-0,0228000003844500	-0,0166410468518734
-0,0147500000894070	-0,0165439713746309
-0,0066999997943640	-0,0164378304034472
0,0013500000350177	-0,0163374133408070
0,0093999998643994	-0,0162474848330021
0,0174499992281199	-0,0161457899957895
0,0254999995231628	-0,0160318445414305
0,0335500016808510	-0,0159227345138788
0,0416000001132488	-0,0158201791346073
0,0496499985456467	-0,0157027561217546
0,0577000007033348	-0,0155782839283347
0,0657500028610229	-0,0154621619731188
0,0738499984145164	-0,0153423473238945
0,0819000005722046	-0,0152104208245873
0,0899500027298927	-0,0150792766362429
0,0979999974370003	-0,0149549823254347
0,1060499995946884	-0,0148218153044581
0,1141000017523766	-0,0146818188950419
0,1221499964594841	-0,0145437484607100
0,1301999986171722	-0,0144051304087043
0,1382499933242798	-0,0142696620896459
0,1463000029325485	-0,0141261834651232
0,1543499976396561	-0,0139741869643331
0,1624000072479248	-0,0138206528499722
0,1704500019550323	-0,0136681310832500
0,1784999966621399	-0,0135184638202190
0,1865999996662140	-0,0133602758869529
0,1946499943733215	-0,0131920045241714
0,2027000039815903	-0,0130289373919368
0,2107499986886978	-0,0128667643293738
0,2187999933958054	-0,0127010066062212
0,2268500030040741	-0,0125355403870344
0,2348999977111816	-0,0123626021668315
0,2429500073194504	-0,0121789490804076
0,2509999871253967	-0,0120050739496946
0,2590500116348267	-0,0118306567892432
0,2671000063419342	-0,0116552654653788
0,2751500010490417	-0,0114766713231802
0,2831999957561493	-0,0112920533865690
0,2912999987602234	-0,0111011080443859
0,2993499934673309	-0,0109079433605075
0,3073999881744385	-0,0107152443379164
0,3154500126838684	-0,0105234393849969
0,3235000073909760	-0,0103290397673845
0,3315500020980835	-0,0101323565468192
0,3395999968051910	-0,0099421553313732
0,3476499915122986	-0,0097434958443046
0,3556999862194061	-0,0095429709181190
0,3637500107288361	-0,0093412855640054
0,3718000054359436	-0,0091373017057776
0,3798500001430511	-0,0089288596063852
0,3878999948501587	-0,0087196845561266
0,3959499895572662	-0,0085106538608670
0,4040499925613403	-0,0082997865974903
0,4120999872684479	-0,0080851186066866
0,4201500117778778	-0,0078710708767176
0,4282000064849854	-0,0076608308590949
0,4362500011920929	-0,0074481181800365
0,4442999958992004	-0,0072301668114960
0,4523499906063080	-0,0070109753869474
0,4603999853134155	-0,0067942920140922
0,4684500098228455	-0,0065738912671804
0,4765000045299530	-0,0063490429893136
0,4845499992370605	-0,0061238417401910
0,4925999939441681	-0,0058982498012483
0,5006499886512756	-0,0056703905574977
0,5087000131607056	-0,0054403687827289
0,5167999863624573	-0,0052101160399616
0,5248500108718872	-0,0049860738217831
0,5328999757766724	-0,0047585093416274
0,5409500002861023	-0,0045269909314811
0,5490000247955322	-0,0042950096540153
0,5570499897003174	-0,0040612611919641
0,5651000142097473	-0,0038261152803898
0,5731499791145325	-0,0035892089363188
0,5812000036239624	-0,0033517410047352
0,5892500281333923	-0,0031137142796069
0,5972999930381775	-0,0028758009430021
0,6053500175476074	-0,0026361655909568
0,6133999824523926	-0,0023959870450199
0,6215000152587891	-0,0021553956903517
0,6295499801635742	-0,0019144194666296
0,6376000046730041	-0,0016708496259525
0,6456500291824341	-0,0014282573247328
0,6536999940872192	-0,0011838170466945
0,6617500185966492	-0,0009385038283654
0,6697999835014343	-0,0006933949189261
0,6778500080108643	-0,0004468604165595
0,6858999729156494	-0,0001999579835683
0,6939499974250793	0,0000515230858582
0,7020000219345093	0,0002974708040711
0,7100499868392944	0,0005461766268127
0,7181000113487244	0,0007964460528456
0,7261999845504761	0,0010485867969692
0,7342500090599060	0,0012996549485251
0,7422999739646912	0,0015508027281612
0,7503499984741211	0,0018042856827378
0,7584000229835510	0,0020572768989950
0,7664499878883362	0,0023084410931915
0,7745000123977661	0,0025618385989219
0,7825499773025513	0,0028158528730273
0,7906000018119812	0,0030695628374815
0,7986500263214111	0,0033251761924475
0,8066999912261963	0,0035816209856421
0,8147500157356262	0,0038387069944292
0,8227999806404114	0,0040945047512650
0,8308500051498413	0,0043520973995328
0,8389499783515930	0,0046117464080453
0,8470000028610229	0,0048705008812249
0,8550500273704529	0,0051289717666805
0,8630999922752380	0,0053868955001235
0,8711500167846680	0,0056465952657163
0,8791999816894531	0,0059070633724332
0,8872500061988831	0,0061669186688960
0,8952999711036682	0,0064283367246389
0,9033499956130981	0,0066901519894600
0,9114000201225281	0,0069505274295807
0,9194499850273132	0,0072126202285290
0,9275000095367432	0,0074756192043424
0,9355499744415283	0,0077386610209942
0,9436500072479248	0,0080029191449285
0,9516999721527100	0,0082654468715191
0,9597499966621399	0,0085292505100369
0,9678000211715698	0,0087938923388720
0,9758499860763550	0,0090587595477700
0,9839000105857849	0,0093230623751879
0,9919499754905701	0,0095885908231139
1,0000000000000000	0,0098541611805558
