# Supplementary material for: Increasing polymer molecular weight enables low-donor-content, efficient and scalable semi-transparent organic solar cells
Source: J Mater Chem A Mater. 2026 Jan 27;14(22):13688–706. doi: 10.1039/d5ta07234d (PMC12937936; doi:10.1039/d5ta07234d)
Supplement: TA-014-D5TA07234D-s001 [file TA-014-D5TA07234D-s001.zip › Datasets for Figures and tables/Figure_5/ST/194nm/MMR.241024.ST3_L10.L.10.txt]

-0,2000000029802322	-0,0046862172894180
-0,1919499933719635	-0,0046845497563481
-0,1838999986648560	-0,0047157681547105
-0,1758500039577484	-0,0046988362446427
-0,1677999943494797	-0,0046691284514964
-0,1597499996423721	-0,0046229297295213
-0,1517000049352646	-0,0045743160881102
-0,1436000019311905	-0,0045486628077924
-0,1355500072240829	-0,0045093963854015
-0,1274999976158142	-0,0044661820866168
-0,1194500029087067	-0,0044260169379413
-0,1114000007510185	-0,0043822857551277
-0,1033499985933304	-0,0043401406146586
-0,0952999964356422	-0,0042956429533660
-0,0872500017285347	-0,0042530740611255
-0,0791999995708466	-0,0042100204154849
-0,0711499974131584	-0,0041662766598165
-0,0631000027060509	-0,0041259056888521
-0,0550500005483627	-0,0040815556421876
-0,0469999983906746	-0,0040381392464042
-0,0389499999582767	-0,0039970939978957
-0,0308500006794930	-0,0039532165974379
-0,0228000003844500	-0,0039096903055906
-0,0147500000894070	-0,0038656780961901
-0,0066999997943640	-0,0038205857854337
0,0013500000350177	-0,0037779605481774
0,0093999998643994	-0,0037330826744437
0,0174499992281199	-0,0036883912980556
0,0254999995231628	-0,0036437995731831
0,0335500016808510	-0,0035996357910335
0,0416000001132488	-0,0035477832425386
0,0496499985456467	-0,0035056730266660
0,0577000007033348	-0,0034608144778758
0,0657500028610229	-0,0034162851516157
0,0738499984145164	-0,0033734948374331
0,0819000005722046	-0,0033303881064057
0,0899500027298927	-0,0032859910279512
0,0979999974370003	-0,0032416796311736
0,1060499995946884	-0,0031800952274352
0,1141000017523766	-0,0031602976378053
0,1221499964594841	-0,0031164872925729
0,1301999986171722	-0,0030716033652425
0,1382499933242798	-0,0030282221268862
0,1463000029325485	-0,0029840057250112
0,1543499976396561	-0,0029395760502666
0,1624000072479248	-0,0028948448598385
0,1704500019550323	-0,0028508515097201
0,1784999966621399	-0,0028074653819203
0,1865999996662140	-0,0027627523522824
0,1946499943733215	-0,0027183333877474
0,2027000039815903	-0,0026734697166830
0,2107499986886978	-0,0026288267690688
0,2187999933958054	-0,0025839644949883
0,2268500030040741	-0,0025395441334695
0,2348999977111816	-0,0024947382044047
0,2429500073194504	-0,0024499068967998
0,2509999871253967	-0,0024048418272287
0,2590500116348267	-0,0023606854956597
0,2671000063419342	-0,0023167019244283
0,2751500010490417	-0,0022720484994352
0,2831999957561493	-0,0022270560730249
0,2912999987602234	-0,0021821178961545
0,2993499934673309	-0,0021371226757765
0,3073999881744385	-0,0020923926495016
0,3154500126838684	-0,0020475722849369
0,3235000073909760	-0,0020025935955346
0,3315500020980835	-0,0019568763673306
0,3395999968051910	-0,0019119158387184
0,3476499915122986	-0,0018672508886084
0,3556999862194061	-0,0018205118831247
0,3637500107288361	-0,0017786078387871
0,3718000054359436	-0,0017323420615867
0,3798500001430511	-0,0016886919038370
0,3878999948501587	-0,0016438139136881
0,3959499895572662	-0,0015983950579539
0,4040499925613403	-0,0015528089134023
0,4120999872684479	-0,0015079542063177
0,4201500117778778	-0,0014626132324338
0,4282000064849854	-0,0014174840180203
0,4362500011920929	-0,0013726231409237
0,4442999958992004	-0,0013276570243761
0,4523499906063080	-0,0012829790357500
0,4603999853134155	-0,0012384264264256
0,4684500098228455	-0,0011931469198316
0,4765000045299530	-0,0011474320199341
0,4845499992370605	-0,0011024300474674
0,4925999939441681	-0,0010570350568742
0,5006499886512756	-0,0010120003717020
0,5087000131607056	-0,0009660461219028
0,5167999863624573	-0,0009203928057104
0,5248500108718872	-0,0008755440358073
0,5328999757766724	-0,0008306202362292
0,5409500002861023	-0,0007854869472794
0,5490000247955322	-0,0007401835173368
0,5570499897003174	-0,0006944736815058
0,5651000142097473	-0,0006490598316304
0,5731499791145325	-0,0006036065169610
0,5812000036239624	-0,0005582025623880
0,5892500281333923	-0,0005127011681907
0,5972999930381775	-0,0004670865891967
0,6053500175476074	-0,0004217590030748
0,6133999824523926	-0,0003763843560591
0,6215000152587891	-0,0003307269362267
0,6295499801635742	-0,0002855853235815
0,6376000046730041	-0,0002402443205938
0,6456500291824341	-0,0001950292062247
0,6536999940872192	-0,0001492451992817
0,6617500185966492	-0,0001036455360008
0,6697999835014343	-0,0000581854546908
0,6778500080108643	-0,0000124049911392
0,6858999729156494	0,0000330854782078
0,6939499974250793	0,0000784308067523
0,7020000219345093	0,0001236000098288
0,7100499868392944	0,0001691541692708
0,7181000113487244	0,0002143226010958
0,7261999845504761	0,0002600965672173
0,7342500090599060	0,0003058220900130
0,7422999739646912	0,0003513050905894
0,7503499984741211	0,0003969466779381
0,7584000229835510	0,0004424860526342
0,7664499878883362	0,0004879152111243
0,7745000123977661	0,0005330565036274
0,7825499773025513	0,0005790829309262
0,7906000018119812	0,0006245252443478
0,7986500263214111	0,0006699922378175
0,8066999912261963	0,0007158940425143
0,8147500157356262	0,0007609006133862
0,8227999806404114	0,0008067464805208
0,8308500051498413	0,0008519373950548
0,8389499783515930	0,0008980507263914
0,8470000028610229	0,0009439256973565
0,8550500273704529	0,0009895864641294
0,8630999922752380	0,0010344851762056
0,8711500167846680	0,0010795047273859
0,8791999816894531	0,0011259299935773
0,8872500061988831	0,0011713360436261
0,8952999711036682	0,0012175156734884
0,9033499956130981	0,0012633833102882
0,9114000201225281	0,0013085824903101
0,9194499850273132	0,0013544128742069
0,9275000095367432	0,0014000114751980
0,9355499744415283	0,0014460275415331
0,9436500072479248	0,0014915313804522
0,9516999721527100	0,0015373912174255
0,9597499966621399	0,0015829607145861
0,9678000211715698	0,0016284105367959
0,9758499860763550	0,0016751674702391
0,9839000105857849	0,0017209585057572
0,9919499754905701	0,0017664814367890
1,0000000000000000	0,0018123550107703
