# Supplementary material for: Increasing polymer molecular weight enables low-donor-content, efficient and scalable semi-transparent organic solar cells
Source: J Mater Chem A Mater. 2026 Jan 27;14(22):13688–706. doi: 10.1039/d5ta07234d (PMC12937936; doi:10.1039/d5ta07234d)
Supplement: TA-014-D5TA07234D-s001 [file TA-014-D5TA07234D-s001.zip › Datasets for Figures and tables/Figure_5/ST/194nm/MMR.241024.ST3_L2.L.02.txt]

-0,2000000029802322	-0,0074549848213792
-0,1919499933719635	-0,0074006859213114
-0,1838999986648560	-0,0073403278365731
-0,1758500039577484	-0,0072877439670265
-0,1677999943494797	-0,0072383247315884
-0,1597499996423721	-0,0071862689219415
-0,1517000049352646	-0,0071272552013397
-0,1436000019311905	-0,0070615806616843
-0,1355500072240829	-0,0069967512972653
-0,1274999976158142	-0,0069381310604513
-0,1194500029087067	-0,0068774479441345
-0,1114000007510185	-0,0068215741775930
-0,1033499985933304	-0,0067677889019251
-0,0952999964356422	-0,0067098890431225
-0,0872500017285347	-0,0066449376754463
-0,0791999995708466	-0,0065814196132123
-0,0711499974131584	-0,0065222326666117
-0,0631000027060509	-0,0064656189642847
-0,0550500005483627	-0,0064015542156994
-0,0469999983906746	-0,0063387844711542
-0,0389499999582767	-0,0062717101536691
-0,0308500006794930	-0,0062037659808993
-0,0228000003844500	-0,0061397859826684
-0,0147500000894070	-0,0060756956227124
-0,0066999997943640	-0,0060109114274383
0,0013500000350177	-0,0059468024410307
0,0093999998643994	-0,0058787004090846
0,0174499992281199	-0,0058089266531169
0,0254999995231628	-0,0057492312043905
0,0335500016808510	-0,0056872460991144
0,0416000001132488	-0,0056199585087597
0,0496499985456467	-0,0055490299127996
0,0577000007033348	-0,0054841041564941
0,0657500028610229	-0,0054142372682691
0,0738499984145164	-0,0053451559506357
0,0819000005722046	-0,0052742059342563
0,0899500027298927	-0,0051963035948575
0,0979999974370003	-0,0051241833716631
0,1060499995946884	-0,0050562387332320
0,1141000017523766	-0,0049844975583255
0,1221499964594841	-0,0049164872616529
0,1301999986171722	-0,0048436657525599
0,1382499933242798	-0,0047653205692768
0,1463000029325485	-0,0046886862255633
0,1543499976396561	-0,0046113650314510
0,1624000072479248	-0,0045378315262496
0,1704500019550323	-0,0044628777541220
0,1784999966621399	-0,0043801935389638
0,1865999996662140	-0,0043021617457271
0,1946499943733215	-0,0042239888571203
0,2027000039815903	-0,0041430294513702
0,2107499986886978	-0,0040654614567757
0,2187999933958054	-0,0039914562366903
0,2268500030040741	-0,0039120283909142
0,2348999977111816	-0,0038378804456443
0,2429500073194504	-0,0037551007699221
0,2509999871253967	-0,0036687965039164
0,2590500116348267	-0,0035854396410286
0,2671000063419342	-0,0035048918798566
0,2751500010490417	-0,0034203073009849
0,2831999957561493	-0,0033376885112375
0,2912999987602234	-0,0032521677203476
0,2993499934673309	-0,0031624452676624
0,3073999881744385	-0,0030775379855186
0,3154500126838684	-0,0029774738941342
0,3235000073909760	-0,0029008854180574
0,3315500020980835	-0,0028245633002371
0,3395999968051910	-0,0027486283797771
0,3476499915122986	-0,0026669504586607
0,3556999862194061	-0,0025646877475083
0,3637500107288361	-0,0024864734150469
0,3718000054359436	-0,0024313414469361
0,3798500001430511	-0,0022453556302935
0,3878999948501587	-0,0021159525495023
0,3959499895572662	-0,0020274783018976
0,4040499925613403	-0,0019279510015622
0,4120999872684479	-0,0018466414185241
0,4201500117778778	-0,0017580263083801
0,4282000064849854	-0,0016706994501874
0,4362500011920929	-0,0015789563767612
0,4442999958992004	-0,0013419244205579
0,4523499906063080	-0,0012189819244668
0,4603999853134155	-0,0011145044118166
0,4684500098228455	-0,0010203729616478
0,4765000045299530	-0,0009078666334972
0,4845499992370605	-0,0008102717692964
0,4925999939441681	-0,0007106002303772
0,5006499886512756	-0,0005918169626966
0,5087000131607056	-0,0004933011950925
0,5167999863624573	-0,0003475671983324
0,5248500108718872	-0,0002473587810528
0,5328999757766724	-0,0001427102833986
0,5409500002861023	-0,0000576146194362
0,5490000247955322	0,0000547093950445
0,5570499897003174	0,0001404911017744
0,5651000142097473	0,0002290406409884
0,5731499791145325	0,0003220459038857
0,5812000036239624	0,0004234684747644
0,5892500281333923	0,0005377248162404
0,5972999930381775	0,0006412619841285
0,6053500175476074	0,0007624977151863
0,6133999824523926	0,0008555234526284
0,6215000152587891	0,0009559507598169
0,6295499801635742	0,0009987314697355
0,6376000046730041	0,0011672598775476
0,6456500291824341	0,0013137517962605
0,6536999940872192	0,0014166614273563
0,6617500185966492	0,0015219392953441
0,6697999835014343	0,0016714765224606
0,6778500080108643	0,0017934711650014
0,6858999729156494	0,0019269135082141
0,6939499974250793	0,0020172197837383
0,7020000219345093	0,0021449886262417
0,7100499868392944	0,0022824781481177
0,7181000113487244	0,0023961169645190
0,7261999845504761	0,0025100228376687
0,7342500090599060	0,0026406492106616
0,7422999739646912	0,0027519955765456
0,7503499984741211	0,0028723091818392
0,7584000229835510	0,0030444636940956
0,7664499878883362	0,0031798742711544
0,7745000123977661	0,0032784701324999
0,7825499773025513	0,0033744482789189
0,7906000018119812	0,0034746665041894
0,7986500263214111	0,0035903924144804
0,8066999912261963	0,0037156352773309
0,8147500157356262	0,0038365158252418
0,8227999806404114	0,0039572245441377
0,8308500051498413	0,0040650721639395
0,8389499783515930	0,0041665784083307
0,8470000028610229	0,0042440341785550
0,8550500273704529	0,0043859593570232
0,8630999922752380	0,0045642429031432
0,8711500167846680	0,0046646324917674
0,8791999816894531	0,0047798408195376
0,8872500061988831	0,0048947632312775
0,8952999711036682	0,0050495117902756
0,9033499956130981	0,0051826732233167
0,9114000201225281	0,0053782258182764
0,9194499850273132	0,0055349231697619
0,9275000095367432	0,0056554568000138
0,9355499744415283	0,0057479371316731
0,9436500072479248	0,0058825984597206
0,9516999721527100	0,0060014133341610
0,9597499966621399	0,0061733806505799
0,9678000211715698	0,0063164113089442
0,9758499860763550	0,0064557828009129
0,9839000105857849	0,0065896310843527
0,9919499754905701	0,0067202732898295
1,0000000000000000	0,0068262573331594
