# Supplementary material for: Increasing polymer molecular weight enables low-donor-content, efficient and scalable semi-transparent organic solar cells
Source: J Mater Chem A Mater. 2026 Jan 27;14(22):13688–706. doi: 10.1039/d5ta07234d (PMC12937936; doi:10.1039/d5ta07234d)
Supplement: TA-014-D5TA07234D-s001 [file TA-014-D5TA07234D-s001.zip › Datasets for Figures and tables/Figure_5/ST/194nm/MMR.241024.ST3_L5.L.05.txt]

-0,2000000029802322	-0,0051339855417609
-0,1919499933719635	-0,0051170452497900
-0,1838999986648560	-0,0051027708686888
-0,1758500039577484	-0,0050931260921061
-0,1677999943494797	-0,0050796475261450
-0,1597499996423721	-0,0050734234973788
-0,1517000049352646	-0,0050683538429439
-0,1436000019311905	-0,0050573931075633
-0,1355500072240829	-0,0050429017283022
-0,1274999976158142	-0,0050294636748731
-0,1194500029087067	-0,0050162244588137
-0,1114000007510185	-0,0050066616386175
-0,1033499985933304	-0,0049946065992117
-0,0952999964356422	-0,0049840719439089
-0,0872500017285347	-0,0049747359007597
-0,0791999995708466	-0,0049563227221370
-0,0711499974131584	-0,0049317101947963
-0,0631000027060509	-0,0049204360693693
-0,0550500005483627	-0,0049099908210337
-0,0469999983906746	-0,0049025020562112
-0,0389499999582767	-0,0048932009376585
-0,0308500006794930	-0,0048812530003488
-0,0228000003844500	-0,0048652151599526
-0,0147500000894070	-0,0048429919406772
-0,0066999997943640	-0,0048193535767496
0,0013500000350177	-0,0048041269183159
0,0093999998643994	-0,0047888099215925
0,0174499992281199	-0,0047724484466016
0,0254999995231628	-0,0047555468045175
0,0335500016808510	-0,0047379690222442
0,0416000001132488	-0,0047161593101919
0,0496499985456467	-0,0046937367878854
0,0577000007033348	-0,0046749548055232
0,0657500028610229	-0,0046564452350140
0,0738499984145164	-0,0046349666081369
0,0819000005722046	-0,0046085156500340
0,0899500027298927	-0,0045829988084733
0,0979999974370003	-0,0045577036216855
0,1060499995946884	-0,0045288531109691
0,1141000017523766	-0,0044996486976743
0,1221499964594841	-0,0044788615778089
0,1301999986171722	-0,0044548613950610
0,1382499933242798	-0,0044296472333372
0,1463000029325485	-0,0044027869589627
0,1543499976396561	-0,0043708593584597
0,1624000072479248	-0,0043365810997784
0,1704500019550323	-0,0043018530122936
0,1784999966621399	-0,0042712199501693
0,1865999996662140	-0,0042395382188261
0,1946499943733215	-0,0042016333900392
0,2027000039815903	-0,0041638519614935
0,2107499986886978	-0,0041317301802337
0,2187999933958054	-0,0040983222424984
0,2268500030040741	-0,0040630418807268
0,2348999977111816	-0,0040264218114316
0,2429500073194504	-0,0039869626052678
0,2509999871253967	-0,0039433245547116
0,2590500116348267	-0,0039022255223244
0,2671000063419342	-0,0038582480046898
0,2751500010490417	-0,0038135421928018
0,2831999957561493	-0,0037664428818971
0,2912999987602234	-0,0037162567023188
0,2993499934673309	-0,0036708612460643
0,3073999881744385	-0,0036268576513976
0,3154500126838684	-0,0035824950318784
0,3235000073909760	-0,0035347919911146
0,3315500020980835	-0,0034838879946619
0,3395999968051910	-0,0034311043564230
0,3476499915122986	-0,0033773602917790
0,3556999862194061	-0,0033236115705222
0,3637500107288361	-0,0032699049916118
0,3718000054359436	-0,0032134435605258
0,3798500001430511	-0,0031542112119496
0,3878999948501587	-0,0030956482514739
0,3959499895572662	-0,0030389849562198
0,4040499925613403	-0,0029824380762875
0,4120999872684479	-0,0029235852416605
0,4201500117778778	-0,0028584448155016
0,4282000064849854	-0,0027926422189921
0,4362500011920929	-0,0027272352017462
0,4442999958992004	-0,0026622235309333
0,4523499906063080	-0,0025941641069949
0,4603999853134155	-0,0025246704462916
0,4684500098228455	-0,0024545644409955
0,4765000045299530	-0,0023836395703256
0,4845499992370605	-0,0023123109713197
0,4925999939441681	-0,0022393169347197
0,5006499886512756	-0,0021640739869326
0,5087000131607056	-0,0020875316113234
0,5167999863624573	-0,0020085803698748
0,5248500108718872	-0,0019308121409267
0,5328999757766724	-0,0018520054873079
0,5409500002861023	-0,0017688084626570
0,5490000247955322	-0,0016832962865010
0,5570499897003174	-0,0015988079831004
0,5651000142097473	-0,0015130664687604
0,5731499791145325	-0,0014244674239308
0,5812000036239624	-0,0013352965470403
0,5892500281333923	-0,0012444326421246
0,5972999930381775	-0,0011522978311405
0,6053500175476074	-0,0010595205239952
0,6133999824523926	-0,0009655085741542
0,6215000152587891	-0,0008698443998583
0,6295499801635742	-0,0007742817979306
0,6376000046730041	-0,0006759469397366
0,6456500291824341	-0,0005780383944511
0,6536999940872192	-0,0004788483493030
0,6617500185966492	-0,0003783841384575
0,6697999835014343	-0,0002776383189484
0,6778500080108643	-0,0001747367787175
0,6858999729156494	-0,0000704219128238
0,6939499974250793	0,0000350434784195
0,7020000219345093	0,0001413780410076
0,7100499868392944	0,0002470779872965
0,7181000113487244	0,0003545360232238
0,7261999845504761	0,0004629797767848
0,7342500090599060	0,0005720264744014
0,7422999739646912	0,0006810660706833
0,7503499984741211	0,0007915038149804
0,7584000229835510	0,0009022685699165
0,7664499878883362	0,0010138959623873
0,7745000123977661	0,0011265381472185
0,7825499773025513	0,0012397458776832
0,7906000018119812	0,0013532284647226
0,7986500263214111	0,0014683641493320
0,8066999912261963	0,0015838141553104
0,8147500157356262	0,0016987081617117
0,8227999806404114	0,0018143764464185
0,8308500051498413	0,0019317404367030
0,8389499783515930	0,0020500891841948
0,8470000028610229	0,0021683466620743
0,8550500273704529	0,0022871494293213
0,8630999922752380	0,0024056986439973
0,8711500167846680	0,0025264418218285
0,8791999816894531	0,0026482450775802
0,8872500061988831	0,0027758516371250
0,8952999711036682	0,0029110470786691
0,9033499956130981	0,0030316777992994
0,9114000201225281	0,0031524652149528
0,9194499850273132	0,0032709108199924
0,9275000095367432	0,0033956614788622
0,9355499744415283	0,0035199222620577
0,9436500072479248	0,0036407953593880
0,9516999721527100	0,0037643138784915
0,9597499966621399	0,0038870018906891
0,9678000211715698	0,0040108868852258
0,9758499860763550	0,0041357255540788
0,9839000105857849	0,0042603611946106
0,9919499754905701	0,0043818652629852
1,0000000000000000	0,0045083356089890
