# Supplementary material for: Increasing polymer molecular weight enables low-donor-content, efficient and scalable semi-transparent organic solar cells
Source: J Mater Chem A Mater. 2026 Jan 27;14(22):13688–706. doi: 10.1039/d5ta07234d (PMC12937936; doi:10.1039/d5ta07234d)
Supplement: TA-014-D5TA07234D-s001 [file TA-014-D5TA07234D-s001.zip › Datasets for Figures and tables/Figure_5/ST/194nm/MMR.241024.ST3_L7.L.07.txt]

-0,2000000029802322	-0,0034919364843518
-0,1919499933719635	-0,0034868856891990
-0,1838999986648560	-0,0034829019568861
-0,1758500039577484	-0,0034770865458995
-0,1677999943494797	-0,0034740366972983
-0,1597499996423721	-0,0034757645335048
-0,1517000049352646	-0,0034767480101436
-0,1436000019311905	-0,0034714476205409
-0,1355500072240829	-0,0034669081214815
-0,1274999976158142	-0,0034607404377311
-0,1194500029087067	-0,0034520546905696
-0,1114000007510185	-0,0034467973746359
-0,1033499985933304	-0,0034443545155227
-0,0952999964356422	-0,0034386082552373
-0,0872500017285347	-0,0034328268375248
-0,0791999995708466	-0,0034256041981280
-0,0711499974131584	-0,0034190886653960
-0,0631000027060509	-0,0034177557099611
-0,0550500005483627	-0,0034151198342443
-0,0469999983906746	-0,0034111954737455
-0,0389499999582767	-0,0034048343077302
-0,0308500006794930	-0,0033981911838055
-0,0228000003844500	-0,0033919499255717
-0,0147500000894070	-0,0033849684987217
-0,0066999997943640	-0,0033774666953832
0,0013500000350177	-0,0033700743224472
0,0093999998643994	-0,0033617869485170
0,0174499992281199	-0,0033541955053806
0,0254999995231628	-0,0033454475924373
0,0335500016808510	-0,0033375758212060
0,0416000001132488	-0,0033352160826325
0,0496499985456467	-0,0033300134819001
0,0577000007033348	-0,0033206874504685
0,0657500028610229	-0,0033132517710328
0,0738499984145164	-0,0033069578930736
0,0819000005722046	-0,0032968583982438
0,0899500027298927	-0,0032854999881238
0,0979999974370003	-0,0032708526123315
0,1060499995946884	-0,0032572168856859
0,1141000017523766	-0,0032450812868774
0,1221499964594841	-0,0032338586170226
0,1301999986171722	-0,0032254536636174
0,1382499933242798	-0,0032180263660848
0,1463000029325485	-0,0032060272060335
0,1543499976396561	-0,0031916496809572
0,1624000072479248	-0,0031722555868328
0,1704500019550323	-0,0031548007391393
0,1784999966621399	-0,0031419852748513
0,1865999996662140	-0,0031277209054679
0,1946499943733215	-0,0031086134258658
0,2027000039815903	-0,0030897497199476
0,2107499986886978	-0,0030696759931743
0,2187999933958054	-0,0030483282171190
0,2268500030040741	-0,0030274130403996
0,2348999977111816	-0,0030074736569077
0,2429500073194504	-0,0029881549999118
0,2509999871253967	-0,0029653401579708
0,2590500116348267	-0,0029377609025687
0,2671000063419342	-0,0029099902603775
0,2751500010490417	-0,0028844396583736
0,2831999957561493	-0,0028599975630641
0,2912999987602234	-0,0028340872377157
0,2993499934673309	-0,0028057089075446
0,3073999881744385	-0,0027738392818719
0,3154500126838684	-0,0027410073671490
0,3235000073909760	-0,0027081258594990
0,3315500020980835	-0,0026756576262414
0,3395999968051910	-0,0026416475884616
0,3476499915122986	-0,0026066498830914
0,3556999862194061	-0,0025734705850482
0,3637500107288361	-0,0025386540219188
0,3718000054359436	-0,0025010295212269
0,3798500001430511	-0,0024612182751298
0,3878999948501587	-0,0024215062148869
0,3959499895572662	-0,0023811971768737
0,4040499925613403	-0,0023381360806525
0,4120999872684479	-0,0022935413289815
0,4201500117778778	-0,0022497763857245
0,4282000064849854	-0,0022033653222024
0,4362500011920929	-0,0021539165172726
0,4442999958992004	-0,0021051678340882
0,4523499906063080	-0,0020580184645951
0,4603999853134155	-0,0020100967958570
0,4684500098228455	-0,0019593699835241
0,4765000045299530	-0,0019064228981733
0,4845499992370605	-0,0018528847722337
0,4925999939441681	-0,0017965835286304
0,5006499886512756	-0,0017381450161338
0,5087000131607056	-0,0016789246583357
0,5167999863624573	-0,0016179149970412
0,5248500108718872	-0,0015569648239762
0,5328999757766724	-0,0014950962504372
0,5409500002861023	-0,0014316401211545
0,5490000247955322	-0,0013673598878086
0,5570499897003174	-0,0013010695111006
0,5651000142097473	-0,0012326649157330
0,5731499791145325	-0,0011632897658274
0,5812000036239624	-0,0010923274094239
0,5892500281333923	-0,0010199353564531
0,5972999930381775	-0,0009459214634262
0,6053500175476074	-0,0008707691449672
0,6133999824523926	-0,0007939831120893
0,6215000152587891	-0,0007161860703491
0,6295499801635742	-0,0006378653924912
0,6376000046730041	-0,0005581757868640
0,6456500291824341	-0,0004776933346875
0,6536999940872192	-0,0003956653526984
0,6617500185966492	-0,0003120056935586
0,6697999835014343	-0,0002276951126987
0,6778500080108643	-0,0001421863998985
0,6858999729156494	-0,0000554656471650
0,6939499974250793	0,0000317430203722
0,7020000219345093	0,0001202858911711
0,7100499868392944	0,0002094966039294
0,7181000113487244	0,0002996975672431
0,7261999845504761	0,0003910152590834
0,7342500090599060	0,0004829253011849
0,7422999739646912	0,0005752798751928
0,7503499984741211	0,0006686482229270
0,7584000229835510	0,0007629686733708
0,7664499878883362	0,0008574782405049
0,7745000123977661	0,0009529020171613
0,7825499773025513	0,0010494149755687
0,7906000018119812	0,0011461321264505
0,7986500263214111	0,0012432121438906
0,8066999912261963	0,0013413678389043
0,8147500157356262	0,0014400368090719
0,8227999806404114	0,0015389906475320
0,8308500051498413	0,0016389609081671
0,8389499783515930	0,0017399056814611
0,8470000028610229	0,0018408364849165
0,8550500273704529	0,0019421607721597
0,8630999922752380	0,0020435953047127
0,8711500167846680	0,0021462223958224
0,8791999816894531	0,0022489766124636
0,8872500061988831	0,0023517447989434
0,8952999711036682	0,0024536726996303
0,9033499956130981	0,0025594870094210
0,9114000201225281	0,0026628714986145
0,9194499850273132	0,0027672667056322
0,9275000095367432	0,0028724865987897
0,9355499744415283	0,0029779674950987
0,9436500072479248	0,0030847047455609
0,9516999721527100	0,0031905744690448
0,9597499966621399	0,0032976844813675
0,9678000211715698	0,0034044347703457
0,9758499860763550	0,0035120593383908
0,9839000105857849	0,0036200708709657
0,9919499754905701	0,0037269387394190
1,0000000000000000	0,0038358480669558
