# Supplementary material for: Increasing polymer molecular weight enables low-donor-content, efficient and scalable semi-transparent organic solar cells
Source: J Mater Chem A Mater. 2026 Jan 27;14(22):13688–706. doi: 10.1039/d5ta07234d (PMC12937936; doi:10.1039/d5ta07234d)
Supplement: TA-014-D5TA07234D-s001 [file TA-014-D5TA07234D-s001.zip › Datasets for Figures and tables/Figure_5/ST/194nm/MMR.241024.ST3_R1.R.01.txt]

-0,2000000029802322	-0,0057693980634212
-0,1919499933719635	-0,0057605733163655
-0,1838999986648560	-0,0057520531117916
-0,1758500039577484	-0,0057371701113880
-0,1677999943494797	-0,0057250154204667
-0,1597499996423721	-0,0057224323973060
-0,1517000049352646	-0,0057201385498047
-0,1436000019311905	-0,0057161692529917
-0,1355500072240829	-0,0057109100744128
-0,1274999976158142	-0,0057035912759602
-0,1194500029087067	-0,0056920875795186
-0,1114000007510185	-0,0056812218390405
-0,1033499985933304	-0,0056719542481005
-0,0952999964356422	-0,0056646158918738
-0,0872500017285347	-0,0056515811011195
-0,0791999995708466	-0,0056409584358335
-0,0711499974131584	-0,0056344573386014
-0,0631000027060509	-0,0056229950860143
-0,0550500005483627	-0,0056167249567807
-0,0469999983906746	-0,0056126737035811
-0,0389499999582767	-0,0056058922782540
-0,0308500006794930	-0,0055943909101188
-0,0228000003844500	-0,0055804792791605
-0,0147500000894070	-0,0055736154317856
-0,0066999997943640	-0,0055660335347056
0,0013500000350177	-0,0055490676313639
0,0093999998643994	-0,0055299261584878
0,0174499992281199	-0,0055176136083901
0,0254999995231628	-0,0055080023594201
0,0335500016808510	-0,0054925628937781
0,0416000001132488	-0,0054779760539532
0,0496499985456467	-0,0054668555967510
0,0577000007033348	-0,0054577118717134
0,0657500028610229	-0,0054398947395384
0,0738499984145164	-0,0054174521937966
0,0819000005722046	-0,0053971959277987
0,0899500027298927	-0,0053775352425873
0,0979999974370003	-0,0053578549996018
0,1060499995946884	-0,0053402055054903
0,1141000017523766	-0,0053233830258250
0,1221499964594841	-0,0053020501509309
0,1301999986171722	-0,0052757142111659
0,1382499933242798	-0,0052515636198223
0,1463000029325485	-0,0052310652099550
0,1543499976396561	-0,0052086524665356
0,1624000072479248	-0,0051847510039806
0,1704500019550323	-0,0051557901315391
0,1784999966621399	-0,0051215942949057
0,1865999996662140	-0,0050886273384094
0,1946499943733215	-0,0050585777498782
0,2027000039815903	-0,0050277151167393
0,2107499986886978	-0,0049961758777499
0,2187999933958054	-0,0049598971381783
0,2268500030040741	-0,0049234768375754
0,2348999977111816	-0,0048857876099646
0,2429500073194504	-0,0048506706953049
0,2509999871253967	-0,0048145037144423
0,2590500116348267	-0,0047693490050733
0,2671000063419342	-0,0047219437547028
0,2751500010490417	-0,0046734060160816
0,2831999957561493	-0,0046280776150525
0,2912999987602234	-0,0045795161277056
0,2993499934673309	-0,0045285816304386
0,3073999881744385	-0,0044762394391000
0,3154500126838684	-0,0044230818748474
0,3235000073909760	-0,0043646646663547
0,3315500020980835	-0,0043035736307502
0,3395999968051910	-0,0042436174117029
0,3476499915122986	-0,0041786073707044
0,3556999862194061	-0,0041141798719764
0,3637500107288361	-0,0040469714440405
0,3718000054359436	-0,0039778128266335
0,3798500001430511	-0,0039056667592376
0,3878999948501587	-0,0038338087033480
0,3959499895572662	-0,0037587783299387
0,4040499925613403	-0,0036828266456723
0,4120999872684479	-0,0036040872801095
0,4201500117778778	-0,0035248643252999
0,4282000064849854	-0,0034416331909597
0,4362500011920929	-0,0033563361503184
0,4442999958992004	-0,0032672239467502
0,4523499906063080	-0,0031766018364578
0,4603999853134155	-0,0030847960151732
0,4684500098228455	-0,0029917876236141
0,4765000045299530	-0,0028954586014152
0,4845499992370605	-0,0027917344123125
0,4925999939441681	-0,0026905180420727
0,5006499886512756	-0,0025880075991154
0,5087000131607056	-0,0024852061178535
0,5167999863624573	-0,0023775491863489
0,5248500108718872	-0,0022675956133753
0,5328999757766724	-0,0021554874256253
0,5409500002861023	-0,0020430097356439
0,5490000247955322	-0,0019287634640932
0,5570499897003174	-0,0018127317307517
0,5651000142097473	-0,0016923787770793
0,5731499791145325	-0,0015701099764556
0,5812000036239624	-0,0014482394326478
0,5892500281333923	-0,0013236119411886
0,5972999930381775	-0,0011989969061688
0,6053500175476074	-0,0010715305106714
0,6133999824523926	-0,0009418349945918
0,6215000152587891	-0,0008088922477327
0,6295499801635742	-0,0006763871642761
0,6376000046730041	-0,0005426144925877
0,6456500291824341	-0,0004048167320434
0,6536999940872192	-0,0002654432901181
0,6617500185966492	-0,0001286972546950
0,6697999835014343	0,0000113462619993
0,6778500080108643	0,0001526425621705
0,6858999729156494	0,0002950491616502
0,6939499974250793	0,0004373436095193
0,7020000219345093	0,0005807748530060
0,7100499868392944	0,0007265859167092
0,7181000113487244	0,0008725475636311
0,7261999845504761	0,0010209414176643
0,7342500090599060	0,0011710444232449
0,7422999739646912	0,0013197121443227
0,7503499984741211	0,0014712377451360
0,7584000229835510	0,0016219406388700
0,7664499878883362	0,0017732993001118
0,7745000123977661	0,0019270537886769
0,7825499773025513	0,0020815890748054
0,7906000018119812	0,0022367881610990
0,7986500263214111	0,0023920787498355
0,8066999912261963	0,0025493002030998
0,8147500157356262	0,0027061286382377
0,8227999806404114	0,0028646169230342
0,8308500051498413	0,0030234039295465
0,8389499783515930	0,0031841283198446
0,8470000028610229	0,0033446294255555
0,8550500273704529	0,0035057619679719
0,8630999922752380	0,0036658486351371
0,8711500167846680	0,0038271837402135
0,8791999816894531	0,0039912951178849
0,8872500061988831	0,0041547091677785
0,8952999711036682	0,0043180435895920
0,9033499956130981	0,0044829775579274
0,9114000201225281	0,0046471874229610
0,9194499850273132	0,0048121479339898
0,9275000095367432	0,0049784067086875
0,9355499744415283	0,0051440177485347
0,9436500072479248	0,0053104022517800
0,9516999721527100	0,0054732346907258
0,9597499966621399	0,0056379386223853
0,9678000211715698	0,0058047599159181
0,9758499860763550	0,0059735183604062
0,9839000105857849	0,0061411154456437
0,9919499754905701	0,0063099018298090
1,0000000000000000	0,0064805406145751
