# Supplementary material for: Increasing polymer molecular weight enables low-donor-content, efficient and scalable semi-transparent organic solar cells
Source: J Mater Chem A Mater. 2026 Jan 27;14(22):13688–706. doi: 10.1039/d5ta07234d (PMC12937936; doi:10.1039/d5ta07234d)
Supplement: TA-014-D5TA07234D-s001 [file TA-014-D5TA07234D-s001.zip › Datasets for Figures and tables/Figure_5/ST/194nm/MMR.241024.ST3_R3.R.03.txt]

-0,2000000029802322	-0,0019159532384947
-0,1919499933719635	-0,0019145732512698
-0,1838999986648560	-0,0019108970882371
-0,1758500039577484	-0,0019093577284366
-0,1677999943494797	-0,0019109059358016
-0,1597499996423721	-0,0019114074530080
-0,1517000049352646	-0,0019126775441691
-0,1436000019311905	-0,0019118973286822
-0,1355500072240829	-0,0019083998631686
-0,1274999976158142	-0,0019051728304476
-0,1194500029087067	-0,0019032432464883
-0,1114000007510185	-0,0019017515005544
-0,1033499985933304	-0,0018992314580828
-0,0952999964356422	-0,0018968038493767
-0,0872500017285347	-0,0018952854443341
-0,0791999995708466	-0,0018934991676360
-0,0711499974131584	-0,0018913659732789
-0,0631000027060509	-0,0018889283528551
-0,0550500005483627	-0,0018861159915105
-0,0469999983906746	-0,0018826470477507
-0,0389499999582767	-0,0018808529712260
-0,0308500006794930	-0,0018800424877554
-0,0228000003844500	-0,0018779434030876
-0,0147500000894070	-0,0018727366114035
-0,0066999997943640	-0,0018712199525908
0,0013500000350177	-0,0018719395156950
0,0093999998643994	-0,0018718838691711
0,0174499992281199	-0,0018705251859501
0,0254999995231628	-0,0018683465896174
0,0335500016808510	-0,0018634320003912
0,0416000001132488	-0,0018587310332805
0,0496499985456467	-0,0018557882867754
0,0577000007033348	-0,0018529726658016
0,0657500028610229	-0,0018495955737308
0,0738499984145164	-0,0018440805142745
0,0819000005722046	-0,0018407145980746
0,0899500027298927	-0,0018384262220934
0,0979999974370003	-0,0018368781311437
0,1060499995946884	-0,0018351667094976
0,1141000017523766	-0,0018317620269954
0,1221499964594841	-0,0018260584911332
0,1301999986171722	-0,0018200952326879
0,1382499933242798	-0,0018179304897785
0,1463000029325485	-0,0018152976408601
0,1543499976396561	-0,0018114149570465
0,1624000072479248	-0,0018056229455397
0,1704500019550323	-0,0018000684212893
0,1784999966621399	-0,0017940551042557
0,1865999996662140	-0,0017887528520077
0,1946499943733215	-0,0017847368726507
0,2027000039815903	-0,0017802987713367
0,2107499986886978	-0,0017747982637957
0,2187999933958054	-0,0017689628293738
0,2268500030040741	-0,0017610702197999
0,2348999977111816	-0,0017517767846584
0,2429500073194504	-0,0017440115334466
0,2509999871253967	-0,0017394135938957
0,2590500116348267	-0,0017358886543661
0,2671000063419342	-0,0017297770828009
0,2751500010490417	-0,0017218665452674
0,2831999957561493	-0,0017113586654887
0,2912999987602234	-0,0016998340142891
0,2993499934673309	-0,0016901239287108
0,3073999881744385	-0,0016789379296824
0,3154500126838684	-0,0016680677654222
0,3235000073909760	-0,0016584334662184
0,3315500020980835	-0,0016463135834783
0,3395999968051910	-0,0016328368801624
0,3476499915122986	-0,0016195008065552
0,3556999862194061	-0,0016052149003372
0,3637500107288361	-0,0015899367863312
0,3718000054359436	-0,0015751284081489
0,3798500001430511	-0,0015585591318086
0,3878999948501587	-0,0015415225643665
0,3959499895572662	-0,0015244185924530
0,4040499925613403	-0,0015054699033499
0,4120999872684479	-0,0014859705697745
0,4201500117778778	-0,0014673230471089
0,4282000064849854	-0,0014475169591606
0,4362500011920929	-0,0014273233246058
0,4442999958992004	-0,0014055790379643
0,4523499906063080	-0,0013822318287566
0,4603999853134155	-0,0013579152291641
0,4684500098228455	-0,0013330318033695
0,4765000045299530	-0,0013088380219415
0,4845499992370605	-0,0012828767066821
0,4925999939441681	-0,0012538532027975
0,5006499886512756	-0,0012240199139342
0,5087000131607056	-0,0011940891854465
0,5167999863624573	-0,0011627605417743
0,5248500108718872	-0,0011309952242300
0,5328999757766724	-0,0010967674897984
0,5409500002861023	-0,0010630656033754
0,5490000247955322	-0,0010241643758491
0,5570499897003174	-0,0009855024982244
0,5651000142097473	-0,0009451656951569
0,5731499791145325	-0,0009028528584167
0,5812000036239624	-0,0008586565963924
0,5892500281333923	-0,0008124105515890
0,5972999930381775	-0,0007651726482436
0,6053500175476074	-0,0007165043498389
0,6133999824523926	-0,0006652422598563
0,6215000152587891	-0,0006116078002378
0,6295499801635742	-0,0005559482378885
0,6376000046730041	-0,0004978961660527
0,6456500291824341	-0,0004386168729980
0,6536999940872192	-0,0003767375310417
0,6617500185966492	-0,0003125948132947
0,6697999835014343	-0,0002472570049576
0,6778500080108643	-0,0001798356242944
0,6858999729156494	-0,0001102068054024
0,6939499974250793	-0,0000379852936021
0,7020000219345093	0,0000354843832611
0,7100499868392944	0,0001110144512495
0,7181000113487244	0,0001882835204015
0,7261999845504761	0,0002674321876839
0,7342500090599060	0,0003479627193883
0,7422999739646912	0,0004296843253542
0,7503499984741211	0,0005133468657732
0,7584000229835510	0,0005986278993078
0,7664499878883362	0,0006849634228274
0,7745000123977661	0,0007730392389931
0,7825499773025513	0,0008626410854049
0,7906000018119812	0,0009528229129501
0,7986500263214111	0,0010448516113684
0,8066999912261963	0,0011385317193344
0,8147500157356262	0,0012327308068052
0,8227999806404114	0,0013280181447044
0,8308500051498413	0,0014249212108552
0,8389499783515930	0,0015227111289278
0,8470000028610229	0,0016209434252232
0,8550500273704529	0,0017218481516466
0,8630999922752380	0,0018220492638648
0,8711500167846680	0,0019230664474890
0,8791999816894531	0,0020255190320313
0,8872500061988831	0,0021289747674018
0,8952999711036682	0,0022333781234920
0,9033499956130981	0,0023386783432215
0,9114000201225281	0,0024436698295176
0,9194499850273132	0,0025510408449918
0,9275000095367432	0,0026575184892863
0,9355499744415283	0,0027655931189656
0,9436500072479248	0,0028745164163411
0,9516999721527100	0,0029836592730135
0,9597499966621399	0,0030938710551709
0,9678000211715698	0,0032049007713795
0,9758499860763550	0,0033159260638058
0,9839000105857849	0,0034276971127838
0,9919499754905701	0,0035397764295340
1,0000000000000000	0,0036525593604892
