# Supplementary material for: Increasing polymer molecular weight enables low-donor-content, efficient and scalable semi-transparent organic solar cells
Source: J Mater Chem A Mater. 2026 Jan 27;14(22):13688–706. doi: 10.1039/d5ta07234d (PMC12937936; doi:10.1039/d5ta07234d)
Supplement: TA-014-D5TA07234D-s001 [file TA-014-D5TA07234D-s001.zip › Datasets for Figures and tables/Figure_5/ST/194nm/MMR.241024.ST3_R4.R.04.txt]

-0,2000000029802322	-0,0012888627825305
-0,1919499933719635	-0,0012877195840701
-0,1838999986648560	-0,0012885165633634
-0,1758500039577484	-0,0012883495073766
-0,1677999943494797	-0,0012885270407423
-0,1597499996423721	-0,0012876924593002
-0,1517000049352646	-0,0012859420385212
-0,1436000019311905	-0,0012838947586715
-0,1355500072240829	-0,0012824609875679
-0,1274999976158142	-0,0012815155787393
-0,1194500029087067	-0,0012803426943719
-0,1114000007510185	-0,0012786034494638
-0,1033499985933304	-0,0012772900518030
-0,0952999964356422	-0,0012757625663653
-0,0872500017285347	-0,0012755496427417
-0,0791999995708466	-0,0012761842226610
-0,0711499974131584	-0,0012753580231220
-0,0631000027060509	-0,0012740899110213
-0,0550500005483627	-0,0012724940897897
-0,0469999983906746	-0,0012713815085590
-0,0389499999582767	-0,0012711636954919
-0,0308500006794930	-0,0012686866102740
-0,0228000003844500	-0,0012673322344199
-0,0147500000894070	-0,0012657428160310
-0,0066999997943640	-0,0012644578237087
0,0013500000350177	-0,0012635261518881
0,0093999998643994	-0,0012629727134481
0,0174499992281199	-0,0012612493010238
0,0254999995231628	-0,0012598212342709
0,0335500016808510	-0,0012573255226016
0,0416000001132488	-0,0012551806867123
0,0496499985456467	-0,0012537912698463
0,0577000007033348	-0,0012521061580628
0,0657500028610229	-0,0012501692399383
0,0738499984145164	-0,0012482753954828
0,0819000005722046	-0,0012455296237022
0,0899500027298927	-0,0012433790834621
0,0979999974370003	-0,0012417520629242
0,1060499995946884	-0,0012404925655574
0,1141000017523766	-0,0012392103672028
0,1221499964594841	-0,0012356017250568
0,1301999986171722	-0,0012331507168710
0,1382499933242798	-0,0012308778241277
0,1463000029325485	-0,0012286155251786
0,1543499976396561	-0,0012272989843041
0,1624000072479248	-0,0012256372720003
0,1704500019550323	-0,0012227930128574
0,1784999966621399	-0,0012194666778669
0,1865999996662140	-0,0012165243970230
0,1946499943733215	-0,0012134355492890
0,2027000039815903	-0,0012099340092391
0,2107499986886978	-0,0012067119823769
0,2187999933958054	-0,0012042851885781
0,2268500030040741	-0,0012021476868540
0,2348999977111816	-0,0011989903869107
0,2429500073194504	-0,0011940149124712
0,2509999871253967	-0,0011887386208400
0,2590500116348267	-0,0011837917845696
0,2671000063419342	-0,0011807807022706
0,2751500010490417	-0,0011775456368923
0,2831999957561493	-0,0011735196458176
0,2912999987602234	-0,0011676233261824
0,2993499934673309	-0,0011603038292378
0,3073999881744385	-0,0011548096081242
0,3154500126838684	-0,0011491172481328
0,3235000073909760	-0,0011426112614572
0,3315500020980835	-0,0011364755919203
0,3395999968051910	-0,0011298223398626
0,3476499915122986	-0,0011230239178985
0,3556999862194061	-0,0011154316598549
0,3637500107288361	-0,0011058310046792
0,3718000054359436	-0,0010969544528052
0,3798500001430511	-0,0010897065512836
0,3878999948501587	-0,0010812205728143
0,3959499895572662	-0,0010723143350333
0,4040499925613403	-0,0010620671091601
0,4120999872684479	-0,0010510832071304
0,4201500117778778	-0,0010399499442428
0,4282000064849854	-0,0010285142343491
0,4362500011920929	-0,0010171793401241
0,4442999958992004	-0,0010053548030555
0,4523499906063080	-0,0009926432976499
0,4603999853134155	-0,0009785656584427
0,4684500098228455	-0,0009651248692535
0,4765000045299530	-0,0009510461241007
0,4845499992370605	-0,0009356491500512
0,4925999939441681	-0,0009186064125970
0,5006499886512756	-0,0009013385279104
0,5087000131607056	-0,0008836785564199
0,5167999863624573	-0,0008647376671433
0,5248500108718872	-0,0008454764029011
0,5328999757766724	-0,0008256895234808
0,5409500002861023	-0,0008055433281697
0,5490000247955322	-0,0007838310557418
0,5570499897003174	-0,0007603830308653
0,5651000142097473	-0,0007359884330072
0,5731499791145325	-0,0007097255438566
0,5812000036239624	-0,0006828556070104
0,5892500281333923	-0,0006553953862749
0,5972999930381775	-0,0006261628004722
0,6053500175476074	-0,0005945641314611
0,6133999824523926	-0,0005610705120489
0,6215000152587891	-0,0005255899159238
0,6295499801635742	-0,0004891493008472
0,6376000046730041	-0,0004506059049163
0,6456500291824341	-0,0004099749494344
0,6536999940872192	-0,0003671799204312
0,6617500185966492	-0,0003217951452825
0,6697999835014343	-0,0002746425452642
0,6778500080108643	-0,0002250585530419
0,6858999729156494	-0,0001732194214128
0,6939499974250793	-0,0001193238349515
0,7020000219345093	-0,0000638106503175
0,7100499868392944	-0,0000052712443903
0,7181000113487244	0,0000561323031434
0,7261999845504761	0,0001192036652355
0,7342500090599060	0,0001838338794187
0,7422999739646912	0,0002502079005353
0,7503499984741211	0,0003187404072378
0,7584000229835510	0,0003891563101206
0,7664499878883362	0,0004610735923052
0,7745000123977661	0,0005350671126507
0,7825499773025513	0,0006107368972152
0,7906000018119812	0,0006877391133457
0,7986500263214111	0,0007665469311178
0,8066999912261963	0,0008468967280351
0,8147500157356262	0,0009287029970437
0,8227999806404114	0,0010114616015926
0,8308500051498413	0,0010968174319714
0,8389499783515930	0,0011831052834168
0,8470000028610229	0,0012701215455309
0,8550500273704529	0,0013582952087745
0,8630999922752380	0,0014473370974883
0,8711500167846680	0,0015378779498860
0,8791999816894531	0,0016292694490403
0,8872500061988831	0,0017214443068951
0,8952999711036682	0,0018149527022615
0,9033499956130981	0,0019094892777503
0,9114000201225281	0,0020045107230544
0,9194499850273132	0,0021009962074459
0,9275000095367432	0,0021983094047755
0,9355499744415283	0,0022961748763919
0,9436500072479248	0,0023954382631928
0,9516999721527100	0,0024946832563728
0,9597499966621399	0,0025948816910386
0,9678000211715698	0,0026957306545228
0,9758499860763550	0,0027976850979030
0,9839000105857849	0,0029001729562879
0,9919499754905701	0,0030034754890949
1,0000000000000000	0,0031074418220669
