# Supplementary material for: Increasing polymer molecular weight enables low-donor-content, efficient and scalable semi-transparent organic solar cells
Source: J Mater Chem A Mater. 2026 Jan 27;14(22):13688–706. doi: 10.1039/d5ta07234d (PMC12937936; doi:10.1039/d5ta07234d)
Supplement: TA-014-D5TA07234D-s001 [file TA-014-D5TA07234D-s001.zip › Datasets for Figures and tables/Figure_5/ST/194nm/MMR.241024.ST3_R5.R.05.txt]

-0,2000000029802322	-0,0027150323148817
-0,1919499933719635	-0,0027144686318934
-0,1838999986648560	-0,0027147207874805
-0,1758500039577484	-0,0027153573464602
-0,1677999943494797	-0,0027143571060151
-0,1597499996423721	-0,0027114201802760
-0,1517000049352646	-0,0027084760367870
-0,1436000019311905	-0,0027058138512075
-0,1355500072240829	-0,0027033071964979
-0,1274999976158142	-0,0027010471094400
-0,1194500029087067	-0,0026981732808053
-0,1114000007510185	-0,0026954682543874
-0,1033499985933304	-0,0026941567193717
-0,0952999964356422	-0,0026913983747363
-0,0872500017285347	-0,0026885382831097
-0,0791999995708466	-0,0026839708443731
-0,0711499974131584	-0,0026824793312699
-0,0631000027060509	-0,0026823924854398
-0,0550500005483627	-0,0026798460166901
-0,0469999983906746	-0,0026745982468128
-0,0389499999582767	-0,0026694498956203
-0,0308500006794930	-0,0026663681492209
-0,0228000003844500	-0,0026641914155334
-0,0147500000894070	-0,0026631138753146
-0,0066999997943640	-0,0026611590292305
0,0013500000350177	-0,0026576078962535
0,0093999998643994	-0,0026535147335380
0,0174499992281199	-0,0026510297320783
0,0254999995231628	-0,0026494024787098
0,0335500016808510	-0,0026460131630301
0,0416000001132488	-0,0026427940465510
0,0496499985456467	-0,0026391509454697
0,0577000007033348	-0,0026323208585382
0,0657500028610229	-0,0026259797159582
0,0738499984145164	-0,0026251357048750
0,0819000005722046	-0,0026226411573589
0,0899500027298927	-0,0026197107508779
0,0979999974370003	-0,0026127952151000
0,1060499995946884	-0,0026047234423459
0,1141000017523766	-0,0026017122436315
0,1221499964594841	-0,0025997585617006
0,1301999986171722	-0,0025959010235965
0,1382499933242798	-0,0025906369555742
0,1463000029325485	-0,0025820445735008
0,1543499976396561	-0,0025731448549777
0,1624000072479248	-0,0025638239458203
0,1704500019550323	-0,0025580115616322
0,1784999966621399	-0,0025554324965924
0,1865999996662140	-0,0025503311771899
0,1946499943733215	-0,0025430882815272
0,2027000039815903	-0,0025344777386636
0,2107499986886978	-0,0025237957015634
0,2187999933958054	-0,0025175514165312
0,2268500030040741	-0,0025109029375017
0,2348999977111816	-0,0025006867945194
0,2429500073194504	-0,0024916098918766
0,2509999871253967	-0,0024799299426377
0,2590500116348267	-0,0024668776895851
0,2671000063419342	-0,0024539027363062
0,2751500010490417	-0,0024423482827842
0,2831999957561493	-0,0024286191910505
0,2912999987602234	-0,0024139089509845
0,2993499934673309	-0,0024007011670619
0,3073999881744385	-0,0023881117813289
0,3154500126838684	-0,0023714452981949
0,3235000073909760	-0,0023548167664558
0,3315500020980835	-0,0023378019686788
0,3395999968051910	-0,0023198111448437
0,3476499915122986	-0,0023008382413536
0,3556999862194061	-0,0022799225989729
0,3637500107288361	-0,0022563526872545
0,3718000054359436	-0,0022357499692589
0,3798500001430511	-0,0022127518896013
0,3878999948501587	-0,0021890113130212
0,3959499895572662	-0,0021662984509021
0,4040499925613403	-0,0021416451781988
0,4120999872684479	-0,0021152985282242
0,4201500117778778	-0,0020872252061963
0,4282000064849854	-0,0020579912234098
0,4362500011920929	-0,0020275523420423
0,4442999958992004	-0,0019940177444369
0,4523499906063080	-0,0019604482222348
0,4603999853134155	-0,0019270787015557
0,4684500098228455	-0,0018915561959147
0,4765000045299530	-0,0018545667408034
0,4845499992370605	-0,0018163296626881
0,4925999939441681	-0,0017771667335182
0,5006499886512756	-0,0017360325437039
0,5087000131607056	-0,0016948968404904
0,5167999863624573	-0,0016483837971464
0,5248500108718872	-0,0016004831995815
0,5328999757766724	-0,0015502267051488
0,5409500002861023	-0,0014990975614637
0,5490000247955322	-0,0014471737667918
0,5570499897003174	-0,0013924629893154
0,5651000142097473	-0,0013348488137126
0,5731499791145325	-0,0012749891029671
0,5812000036239624	-0,0012139270547777
0,5892500281333923	-0,0011505560250953
0,5972999930381775	-0,0010843970812857
0,6053500175476074	-0,0010157877113670
0,6133999824523926	-0,0009438648121431
0,6215000152587891	-0,0008685254142620
0,6295499801635742	-0,0007902865181677
0,6376000046730041	-0,0007095198961906
0,6456500291824341	-0,0006271305610426
0,6536999940872192	-0,0005419902736321
0,6617500185966492	-0,0004552625177894
0,6697999835014343	-0,0003667331184261
0,6778500080108643	-0,0002748715050984
0,6858999729156494	-0,0001794259005692
0,6939499974250793	-0,0000815766179585
0,7020000219345093	0,0000173272819666
0,7100499868392944	0,0001212865172420
0,7181000113487244	0,0002252511476399
0,7261999845504761	0,0003323650744278
0,7342500090599060	0,0004408794920892
0,7422999739646912	0,0005505946464837
0,7503499984741211	0,0006630934658460
0,7584000229835510	0,0007769326912239
0,7664499878883362	0,0008925530710258
0,7745000123977661	0,0010104099055752
0,7825499773025513	0,0011307747336105
0,7906000018119812	0,0012513423571363
0,7986500263214111	0,0013737427070737
0,8066999912261963	0,0014979370171204
0,8147500157356262	0,0016240274999291
0,8227999806404114	0,0017497985390946
0,8308500051498413	0,0018782949773595
0,8389499783515930	0,0020080776885152
0,8470000028610229	0,0021389480680227
0,8550500273704529	0,0022709884215146
0,8630999922752380	0,0024032166693360
0,8711500167846680	0,0025373396929353
0,8791999816894531	0,0026728212833405
0,8872500061988831	0,0028083294164389
0,8952999711036682	0,0029459786601365
0,9033499956130981	0,0030846919398755
0,9114000201225281	0,0032239048741758
0,9194499850273132	0,0033637920860201
0,9275000095367432	0,0035050001461059
0,9355499744415283	0,0036474065855145
0,9436500072479248	0,0037907660007477
0,9516999721527100	0,0039327968843281
0,9597499966621399	0,0040774838998914
0,9678000211715698	0,0042226626537740
0,9758499860763550	0,0043678036890924
0,9839000105857849	0,0045141819864511
0,9919499754905701	0,0046617262996733
1,0000000000000000	0,0048080454580486
