# Supplementary material for: Increasing polymer molecular weight enables low-donor-content, efficient and scalable semi-transparent organic solar cells
Source: J Mater Chem A Mater. 2026 Jan 27;14(22):13688–706. doi: 10.1039/d5ta07234d (PMC12937936; doi:10.1039/d5ta07234d)
Supplement: TA-014-D5TA07234D-s001 [file TA-014-D5TA07234D-s001.zip › Datasets for Figures and tables/Figure_5/ST/194nm/MMR.241024.ST3_R9.R.09.txt]

-0,2000000029802322	-0,0163799095898867
-0,1932999938726425	-0,0163155701011419
-0,1865999996662140	-0,0162380281835794
-0,1798499971628189	-0,0161650516092777
-0,1731500029563904	-0,0160976275801659
-0,1664499938488007	-0,0160326026380062
-0,1597499996423721	-0,0159654933959246
-0,1529999971389771	-0,0158877726644278
-0,1463000029325485	-0,0158143509179354
-0,1395999938249588	-0,0157428551465273
-0,1328999996185303	-0,0156704671680927
-0,1261499971151352	-0,0155899003148079
-0,1194500029087067	-0,0155024025589228
-0,1127500012516975	-0,0154187930747867
-0,1060499995946884	-0,0153411244973540
-0,0993499979376793	-0,0152636859565973
-0,0926000028848648	-0,0151770338416100
-0,0859000012278557	-0,0150914937257767
-0,0791999995708466	-0,0150036299601197
-0,0724999979138374	-0,0149163426831365
-0,0657500028610229	-0,0147901084274054
-0,0590500012040138	-0,0147084388881922
-0,0523499995470047	-0,0146256564185023
-0,0456500016152859	-0,0145355835556984
-0,0389499999582767	-0,0144406398758292
-0,0322000011801720	-0,0143391517922282
-0,0254999995231628	-0,0142276426777244
-0,0187999997287989	-0,0141481515020132
-0,0120999999344349	-0,0140485856682062
-0,0053500002250075	-0,0139472810551524
0,0013500000350177	-0,0138465985655785
0,0080500002950430	-0,0137499338015914
0,0147500000894070	-0,0136571452021599
0,0215000007301569	-0,0135474046692252
0,0282000005245209	-0,0134494546800852
0,0348999984562397	-0,0133478110656142
0,0416000001132488	-0,0132493311539292
0,0483000017702579	-0,0131477806717157
0,0550500005483627	-0,0130410017445683
0,0617499984800816	-0,0129380719736218
0,0684499964118004	-0,0128160770982504
0,0751499980688095	-0,0127098234370351
0,0819000005722046	-0,0119811827316880
0,0886000022292137	-0,0123368548229337
0,0952999964356422	-0,0122245373204350
0,1019999980926514	-0,0121377259492874
0,1086999997496605	-0,0120454244315624
0,1154500022530556	-0,0118159232661128
0,1221499964594841	-0,0117548499256372
0,1288499981164932	-0,0116367591544986
0,1355500072240829	-0,0115438262000680
0,1422999948263168	-0,0114210685715079
0,1490000039339066	-0,0113253695890307
0,1556999981403351	-0,0112177645787597
0,1624000072479248	-0,0110453367233276
0,1691499948501587	-0,0109770707786083
0,1758500039577484	-0,0108155487105250
0,1825499981641769	-0,0107193309813738
0,1892500072717667	-0,0104893483221531
0,1959500014781952	-0,0104765482246876
0,2027000039815903	-0,0103746112436056
0,2093999981880188	-0,0102713881060481
0,2161000072956085	-0,0101114828139544
0,2228000015020370	-0,0100155416876078
0,2295500040054321	-0,0099805397912860
0,2362499982118607	-0,0098431408405304
0,2429500073194504	-0,0097201326861978
0,2496500015258789	-0,0095926541835070
0,2563999891281128	-0,0093355504795909
0,2630999982357025	-0,0091670341789722
0,2698000073432922	-0,0090844761580229
0,2764999866485596	-0,0089160241186619
0,2831999957561493	-0,0087358476594090
0,2899500131607056	-0,0086497394368052
0,2966499924659729	-0,0085221221670508
0,3033500015735626	-0,0084008667618036
0,3100500106811523	-0,0082699786871672
0,3167999982833862	-0,0081525817513466
0,3235000073909760	-0,0080153401941061
0,3301999866962433	-0,0078667234629393
0,3368999958038330	-0,0077491519041359
0,3436000049114227	-0,0076023079454899
0,3503499925136566	-0,0074733691290021
0,3570500016212463	-0,0073361173272133
0,3637500107288361	-0,0072054956108332
0,3704499900341034	-0,0070091090165079
0,3772000074386597	-0,0069426018744707
0,3838999867439270	-0,0067961676977575
0,3905999958515167	-0,0066563198342919
0,3973000049591064	-0,0064131310209632
0,4040499925613403	-0,0063434229232371
0,4107500016689301	-0,0062462673522532
0,4174500107765198	-0,0061522112227976
0,4241499900817871	-0,0060064536519349
0,4308499991893768	-0,0058590406551957
0,4375999867916107	-0,0057091759517789
0,4442999958992004	-0,0055606770329177
0,4510000050067902	-0,0054101408459246
0,4577000141143799	-0,0052609732374549
0,4644500017166138	-0,0051114535890520
0,4711500108242035	-0,0049576140008867
0,4778499901294708	-0,0048079104162753
0,4845499992370605	-0,0046575237065554
0,4912999868392944	-0,0045050871558487
0,4979999959468842	-0,0043489979580045
0,5047000050544739	-0,0041961506940424
0,5113999843597412	-0,0040435325354338
0,5181000232696533	-0,0038747515063733
0,5248500108718872	-0,0037298428360373
0,5315499901771545	-0,0035708802752197
0,5382500290870666	-0,0034198649227619
0,5449500083923340	-0,0032679003197700
0,5516999959945679	-0,0031101221684366
0,5583999752998352	-0,0029521149117500
0,5651000142097473	-0,0027939907740802
0,5717999935150146	-0,0026371008716524
0,5784999728202820	-0,0024805511347950
0,5852500200271606	-0,0023158858530223
0,5919499993324280	-0,0020286487415433
0,5986499786376953	-0,0019939413759857
0,6053500175476074	-0,0017509976169094
0,6121000051498413	-0,0015871416544542
0,6187999844551086	-0,0014282435877249
0,6255000233650208	-0,0012533810222521
0,6322000026702881	-0,0011793030425906
0,6389499902725220	-0,0010173366172239
0,6456500291824341	-0,0008578397682868
0,6523500084877014	-0,0006929172668606
0,6590499877929687	-0,0005227857036516
0,6657500267028809	-0,0003757834783755
0,6725000143051147	-0,0002018306840910
0,6791999936103821	-0,0000336767152476
0,6858999729156494	0,0001281688018935
0,6926000118255615	0,0002924388099927
0,6993499994277954	0,0004595831269398
0,7060499787330627	0,0006304053240456
0,7127500176429749	0,0007995769265108
0,7194499969482422	0,0009668021812104
0,7261999845504761	0,0011255112476647
0,7329000234603882	0,0012900771107525
0,7396000027656555	0,0014629127690569
0,7462999820709229	0,0016291482606903
0,7530000209808350	0,0018111430108547
0,7597500085830688	0,0019637343939394
0,7664499878883362	0,0021369850728661
0,7731500267982483	0,0023211699444801
0,7798500061035156	0,0024870538618416
0,7865999937057495	0,0026420250069350
0,7932999730110168	0,0028132870793343
0,8000000119209290	0,0029834490269423
