# Supplementary material for: Increasing polymer molecular weight enables low-donor-content, efficient and scalable semi-transparent organic solar cells
Source: J Mater Chem A Mater. 2026 Jan 27;14(22):13688–706. doi: 10.1039/d5ta07234d (PMC12937936; doi:10.1039/d5ta07234d)
Supplement: TA-014-D5TA07234D-s001 [file TA-014-D5TA07234D-s001.zip › Datasets for Figures and tables/Figure_5/ST/209nm/MMR.241024.ST2_.R.04.txt]

-0,2000000029802322	-0,0018129375530407
-0,1919499933719635	-0,0018092446262017
-0,1838999986648560	-0,0018032175721601
-0,1758500039577484	-0,0017978401156142
-0,1677999943494797	-0,0017941987607628
-0,1597499996423721	-0,0017906320281327
-0,1517000049352646	-0,0017865211702883
-0,1436000019311905	-0,0017840131185949
-0,1355500072240829	-0,0017816273029894
-0,1274999976158142	-0,0017789362464100
-0,1194500029087067	-0,0017759602051228
-0,1114000007510185	-0,0017709580715746
-0,1033499985933304	-0,0017663860926405
-0,0952999964356422	-0,0017616479890421
-0,0872500017285347	-0,0017573921941221
-0,0791999995708466	-0,0017535925144330
-0,0711499974131584	-0,0017499299719930
-0,0631000027060509	-0,0017414463218302
-0,0550500005483627	-0,0017348735127598
-0,0469999983906746	-0,0017319027101621
-0,0389499999582767	-0,0017278577433899
-0,0308500006794930	-0,0017239721491933
-0,0228000003844500	-0,0017195817781612
-0,0147500000894070	-0,0017154681263492
-0,0066999997943640	-0,0017094513168558
0,0013500000350177	-0,0017038165824488
0,0093999998643994	-0,0016969977878034
0,0174499992281199	-0,0016924295341596
0,0254999995231628	-0,0016875974833965
0,0335500016808510	-0,0016825094353408
0,0416000001132488	-0,0016774458345026
0,0496499985456467	-0,0016720751300454
0,0577000007033348	-0,0016654616920277
0,0657500028610229	-0,0016575992340222
0,0738499984145164	-0,0016510961577296
0,0819000005722046	-0,0016436483711004
0,0899500027298927	-0,0016374051338062
0,0979999974370003	-0,0016297821421176
0,1060499995946884	-0,0016219937242568
0,1141000017523766	-0,0016134725883603
0,1221499964594841	-0,0016055578598753
0,1301999986171722	-0,0015976721188053
0,1382499933242798	-0,0015904719475657
0,1463000029325485	-0,0015808590687811
0,1543499976396561	-0,0015702312812209
0,1624000072479248	-0,0015597470337525
0,1704500019550323	-0,0015489580109715
0,1784999966621399	-0,0015389679465443
0,1865999996662140	-0,0015298578655347
0,1946499943733215	-0,0015187067911029
0,2027000039815903	-0,0015050013316795
0,2107499986886978	-0,0014927001902834
0,2187999933958054	-0,0014823877718300
0,2268500030040741	-0,0014710641698912
0,2348999977111816	-0,0014587974874303
0,2429500073194504	-0,0014476386131719
0,2509999871253967	-0,0014359070919454
0,2590500116348267	-0,0014208708889782
0,2671000063419342	-0,0014056927757338
0,2751500010490417	-0,0013891597045586
0,2831999957561493	-0,0013734791427851
0,2912999987602234	-0,0013580603990704
0,2993499934673309	-0,0013434140710160
0,3073999881744385	-0,0013288520276546
0,3154500126838684	-0,0013130062725395
0,3235000073909760	-0,0012981350300834
0,3315500020980835	-0,0012827988248318
0,3395999968051910	-0,0012644043890759
0,3476499915122986	-0,0012465309118852
0,3556999862194061	-0,0012273893225938
0,3637500107288361	-0,0012084125773981
0,3718000054359436	-0,0011896409559995
0,3798500001430511	-0,0011698059970513
0,3878999948501587	-0,0011501358821988
0,3959499895572662	-0,0011310803238302
0,4040499925613403	-0,0011111062485725
0,4120999872684479	-0,0010896587045863
0,4201500117778778	-0,0010672211647034
0,4282000064849854	-0,0010447609238327
0,4362500011920929	-0,0010221401462331
0,4442999958992004	-0,0009950322564691
0,4523499906063080	-0,0009708658326417
0,4603999853134155	-0,0009461456211284
0,4684500098228455	-0,0009207951952703
0,4765000045299530	-0,0008919602842070
0,4845499992370605	-0,0008634914993308
0,4925999939441681	-0,0008363369270228
0,5006499886512756	-0,0008100775885396
0,5087000131607056	-0,0007802744512446
0,5167999863624573	-0,0007483726949431
0,5248500108718872	-0,0007173693738878
0,5328999757766724	-0,0006824726006016
0,5409500002861023	-0,0006475948612206
0,5490000247955322	-0,0006127005908638
0,5570499897003174	-0,0005742469220422
0,5651000142097473	-0,0005331342690624
0,5731499791145325	-0,0004878388717771
0,5812000036239624	-0,0004451099375729
0,5892500281333923	-0,0004049915587530
0,5972999930381775	-0,0003499987360556
0,6053500175476074	-0,0003083233605139
0,6133999824523926	-0,0002510251069907
0,6215000152587891	-0,0001958497450687
0,6295499801635742	-0,0001173490527435
0,6376000046730041	-0,0000426319384133
0,6456500291824341	0,0000448564933322
0,6536999940872192	0,0000989874461084
0,6617500185966492	0,0004089925205335
0,6697999835014343	0,0000818773551146
0,6778500080108643	0,0001536545023555
0,6858999729156494	0,0002273103164043
0,6939499974250793	0,0003027662460227
0,7020000219345093	0,0003799127880484
0,7100499868392944	0,0004602468688972
0,7181000113487244	0,0005404975381680
0,7261999845504761	0,0006232350133359
0,7342500090599060	0,0007073163287714
0,7422999739646912	0,0007969427388161
0,7503499984741211	0,0008839322836138
0,7584000229835510	0,0009722011163831
0,7664499878883362	0,0010666752932593
0,7745000123977661	0,0011574655072764
0,7825499773025513	0,0012466409243643
0,7906000018119812	0,0013354533584788
0,7986500263214111	0,0014294020365924
0,8066999912261963	0,0015245033428073
0,8147500157356262	0,0016269703628495
0,8227999806404114	0,0017226889031008
0,8308500051498413	0,0018210384296253
0,8389499783515930	0,0019223176641390
0,8470000028610229	0,0020225464832038
0,8550500273704529	0,0023848298005760
0,8630999922752380	0,0022849873639643
0,8711500167846680	0,0023559001274407
0,8791999816894531	0,0024541870225221
0,8872500061988831	0,0025569752324373
0,8952999711036682	0,0026584626175463
0,9033499956130981	0,0027595208957791
0,9114000201225281	0,0028644108679146
0,9194499850273132	0,0029779274482280
0,9275000095367432	0,0030843259301037
0,9355499744415283	0,0031917293090373
0,9436500072479248	0,0032991932239383
0,9516999721527100	0,0034082988277078
0,9597499966621399	0,0035176670644432
0,9678000211715698	0,0036253081634641
0,9758499860763550	0,0037350531201810
0,9839000105857849	0,0038570689503103
0,9919499754905701	0,0039768582209945
1,0000000000000000	0,0040910858660936
