# Supplementary material for: Increasing polymer molecular weight enables low-donor-content, efficient and scalable semi-transparent organic solar cells
Source: J Mater Chem A Mater. 2026 Jan 27;14(22):13688–706. doi: 10.1039/d5ta07234d (PMC12937936; doi:10.1039/d5ta07234d)
Supplement: TA-014-D5TA07234D-s001 [file TA-014-D5TA07234D-s001.zip › Datasets for Figures and tables/Figure_5/ST/209nm/MMR.241024.ST2_L10.L.10.txt]

-0,2000000029802322	-0,0118645532056689
-0,1919499933719635	-0,0118140606209636
-0,1838999986648560	-0,0117589905858040
-0,1758500039577484	-0,0117009961977601
-0,1677999943494797	-0,0116439992561936
-0,1597499996423721	-0,0115745542570949
-0,1517000049352646	-0,0115134557709098
-0,1436000019311905	-0,0114553496241570
-0,1355500072240829	-0,0113929193466902
-0,1274999976158142	-0,0113228969275951
-0,1194500029087067	-0,0112529126927257
-0,1114000007510185	-0,0111820762977004
-0,1033499985933304	-0,0111157661303878
-0,0952999964356422	-0,0110484194010496
-0,0872500017285347	-0,0109838480129838
-0,0791999995708466	-0,0109140202403069
-0,0711499974131584	-0,0108407866209745
-0,0631000027060509	-0,0107630854472518
-0,0550500005483627	-0,0106870951130986
-0,0469999983906746	-0,0106050875037909
-0,0389499999582767	-0,0105222472921014
-0,0308500006794930	-0,0104384878650308
-0,0228000003844500	-0,0103642912581563
-0,0147500000894070	-0,0102881928905845
-0,0066999997943640	-0,0102124111726880
0,0013500000350177	-0,0101323509588838
0,0093999998643994	-0,0100487424060702
0,0174499992281199	-0,0099598495289683
0,0254999995231628	-0,0098736444488168
0,0335500016808510	-0,0097872717306018
0,0416000001132488	-0,0096960701048374
0,0496499985456467	-0,0095956064760685
0,0577000007033348	-0,0094992769882083
0,0657500028610229	-0,0094123911112547
0,0738499984145164	-0,0093244165182114
0,0819000005722046	-0,0092320749536157
0,0899500027298927	-0,0091393226757646
0,0979999974370003	-0,0090404152870178
0,1060499995946884	-0,0089354077354074
0,1141000017523766	-0,0088331000879407
0,1221499964594841	-0,0087348977103829
0,1301999986171722	-0,0086319325491786
0,1382499933242798	-0,0085286190733314
0,1463000029325485	-0,0084217721596360
0,1543499976396561	-0,0083165951073170
0,1624000072479248	-0,0082103163003922
0,1704500019550323	-0,0081048114225268
0,1784999966621399	-0,0080009624361992
0,1865999996662140	-0,0078912405297160
0,1946499943733215	-0,0077799526043236
0,2027000039815903	-0,0076666302047670
0,2107499986886978	-0,0075478828512132
0,2187999933958054	-0,0074295192025602
0,2268500030040741	-0,0073152733966708
0,2348999977111816	-0,0072008166462183
0,2429500073194504	-0,0070877773687243
0,2509999871253967	-0,0069703683257103
0,2590500116348267	-0,0068504093214869
0,2671000063419342	-0,0067284689284861
0,2751500010490417	-0,0066067967563868
0,2831999957561493	-0,0064832298085093
0,2912999987602234	-0,0063606854528189
0,2993499934673309	-0,0062375911511481
0,3073999881744385	-0,0061117843724787
0,3154500126838684	-0,0059838569723070
0,3235000073909760	-0,0058558508753777
0,3315500020980835	-0,0057283518835902
0,3395999968051910	-0,0055998438037932
0,3476499915122986	-0,0054704467765987
0,3556999862194061	-0,0053378385491669
0,3637500107288361	-0,0052044247277081
0,3718000054359436	-0,0050725908949971
0,3798500001430511	-0,0049389200285077
0,3878999948501587	-0,0048022582195699
0,3959499895572662	-0,0046648001298308
0,4040499925613403	-0,0045263324864209
0,4120999872684479	-0,0043898420408368
0,4201500117778778	-0,0042523280717432
0,4282000064849854	-0,0041153454221785
0,4362500011920929	-0,0039760195650160
0,4442999958992004	-0,0038346415385604
0,4523499906063080	-0,0036914162337780
0,4603999853134155	-0,0035495487973094
0,4684500098228455	-0,0034063435159624
0,4765000045299530	-0,0032631165813655
0,4845499992370605	-0,0031208421569318
0,4925999939441681	-0,0029755202122033
0,5006499886512756	-0,0028294431976974
0,5087000131607056	-0,0026834108866751
0,5167999863624573	-0,0025346374604851
0,5248500108718872	-0,0023873443715274
0,5328999757766724	-0,0022382724564523
0,5409500002861023	-0,0020883094985038
0,5490000247955322	-0,0019414256094024
0,5570499897003174	-0,0017899908125401
0,5651000142097473	-0,0016343437600881
0,5731499791145325	-0,0014821959193796
0,5812000036239624	-0,0013301511062309
0,5892500281333923	-0,0011783168883994
0,5972999930381775	-0,0010258422698826
0,6053500175476074	-0,0008729306282476
0,6133999824523926	-0,0007174198981375
0,6215000152587891	-0,0005627082427964
0,6295499801635742	-0,0004066706460435
0,6376000046730041	-0,0002470846520737
0,6456500291824341	-0,0000922399703995
0,6536999940872192	0,0000649006906315
0,6617500185966492	0,0002279457403347
0,6697999835014343	0,0003802004212048
0,6778500080108643	0,0005413066246547
0,6858999729156494	0,0006998569006100
0,6939499974250793	0,0008589660283178
0,7020000219345093	0,0010159523226321
0,7100499868392944	0,0011756331659853
0,7181000113487244	0,0013411474647000
0,7261999845504761	0,0015053763054311
0,7342500090599060	0,0016668254975230
0,7422999739646912	0,0018277211347595
0,7503499984741211	0,0019915367010981
0,7584000229835510	0,0021516222041100
0,7664499878883362	0,0023152718786150
0,7745000123977661	0,0024821995757520
0,7825499773025513	0,0026420745998621
0,7906000018119812	0,0027957414276898
0,7986500263214111	0,0029603077564389
0,8066999912261963	0,0031327782198787
0,8147500157356262	0,0033064351882786
0,8227999806404114	0,0034715328365564
0,8308500051498413	0,0036377033684403
0,8389499783515930	0,0038013029843569
0,8470000028610229	0,0039708358235657
0,8550500273704529	0,0041345600038767
0,8630999922752380	0,0043007712811232
0,8711500167846680	0,0044699138961732
0,8791999816894531	0,0046330434270203
0,8872500061988831	0,0047960150986910
0,8952999711036682	0,0049642100930214
0,9033499956130981	0,0051325662061572
0,9114000201225281	0,0053007840178907
0,9194499850273132	0,0054704505018890
0,9275000095367432	0,0056407279334962
0,9355499744415283	0,0058078104630113
0,9436500072479248	0,0059823561459780
0,9516999721527100	0,0061630900017917
0,9597499966621399	0,0063352622091770
0,9678000211715698	0,0065080453641713
0,9758499860763550	0,0066738473251462
0,9839000105857849	0,0068485308438540
0,9919499754905701	0,0070159616880119
1,0000000000000000	0,0071937600150704
