# Supplementary material for: Increasing polymer molecular weight enables low-donor-content, efficient and scalable semi-transparent organic solar cells
Source: J Mater Chem A Mater. 2026 Jan 27;14(22):13688–706. doi: 10.1039/d5ta07234d (PMC12937936; doi:10.1039/d5ta07234d)
Supplement: TA-014-D5TA07234D-s001 [file TA-014-D5TA07234D-s001.zip › Datasets for Figures and tables/Figure_5/ST/209nm/MMR.241024.ST2_L2.L.02.txt]

-0,2000000029802322	-0,0000000001032815
-0,1919499933719635	-0,0000000000998456
-0,1838999986648560	-0,0000000001047479
-0,1758500039577484	-0,0000000001054184
-0,1677999943494797	-0,0000000001036167
-0,1597499996423721	-0,0000000001048318
-0,1517000049352646	-0,0000000001120386
-0,1436000019311905	-0,0000000001011026
-0,1355500072240829	-0,0000000001051670
-0,1274999976158142	-0,0000000001050833
-0,1194500029087067	-0,0000000001014379
-0,1114000007510185	-0,0000000001064658
-0,1033499985933304	-0,0000000001013123
-0,0952999964356422	-0,0000000001062982
-0,0872500017285347	-0,0000000000996782
-0,0791999995708466	-0,0000000001037002
-0,0711499974131584	-0,0000000000942731
-0,0631000027060509	-0,0000000001034910
-0,0550500005483627	-0,0000000001028206
-0,0469999983906746	-0,0000000001070107
-0,0389499999582767	-0,0000000000963262
-0,0308500006794930	-0,0000000001009352
-0,0228000003844500	-0,0000000001018987
-0,0147500000894070	-0,0000000001005162
-0,0066999997943640	-0,0000000000955301
0,0013500000350177	-0,0000000000686723
0,0093999998643994	-0,0000000001029044
0,0174499992281199	-0,0000000001005580
0,0254999995231628	-0,0000000001000552
0,0335500016808510	-0,0000000000990077
0,0416000001132488	-0,0000000001030302
0,0496499985456467	-0,0000000001006001
0,0577000007033348	-0,0000000000996780
0,0657500028610229	-0,0000000000962004
0,0738499984145164	-0,0000000000980441
0,0819000005722046	-0,0000000001014798
0,0899500027298927	-0,0000000000975831
0,0979999974370003	-0,0000000001005579
0,1060499995946884	-0,0000000000949015
0,1141000017523766	-0,0000000000997619
0,1221499964594841	-0,0000000000983373
0,1301999986171722	-0,0000000000978344
0,1382499933242798	-0,0000000000969964
0,1463000029325485	-0,0000000001013123
0,1543499976396561	-0,0000000000920525
0,1624000072479248	-0,0000000000989658
0,1704500019550323	-0,0000000001016055
0,1784999966621399	-0,0000000000987982
0,1865999996662140	-0,0000000000981278
0,1946499943733215	-0,0000000000987984
0,2027000039815903	-0,0000000000974574
0,2107499986886978	-0,0000000001029045
0,2187999933958054	-0,0000000000969966
0,2268500030040741	-0,0000000000969128
0,2348999977111816	-0,0000000000982536
0,2429500073194504	-0,0000000000983374
0,2509999871253967	-0,0000000000980022
0,2590500116348267	-0,0000000000938542
0,2671000063419342	-0,0000000000945245
0,2751500010490417	-0,0000000000928903
0,2831999957561493	-0,0000000000970804
0,2912999987602234	-0,0000000000961166
0,2993499934673309	-0,0000000000956557
0,3073999881744385	-0,0000000000946084
0,3154500126838684	-0,0000000000850551
0,3235000073909760	-0,0000000000999295
0,3315500020980835	-0,0000000000954882
0,3395999968051910	-0,0000000000985887
0,3476499915122986	-0,0000000000959072
0,3556999862194061	-0,0000000000922200
0,3637500107288361	-0,0000000000967033
0,3718000054359436	-0,0000000000911725
0,3798500001430511	-0,0000000000880719
0,3878999948501587	-0,0000000000948179
0,3959499895572662	-0,0000000000889518
0,4040499925613403	-0,0000000000874014
0,4120999872684479	-0,0000000000836306
0,4201500117778778	-0,0000000000920942
0,4282000064849854	-0,0000000000939379
0,4362500011920929	-0,0000000000910467
0,4442999958992004	-0,0000000000925132
0,4523499906063080	-0,0000000000865635
0,4603999853134155	-0,0000000000915914
0,4684500098228455	-0,0000000000935608
0,4765000045299530	-0,0000000000947340
0,4845499992370605	-0,0000000000884071
0,4925999939441681	-0,0000000000912563
0,5006499886512756	-0,0000000000876110
0,5087000131607056	-0,0000000000922199
0,5167999863624573	-0,0000000000902927
0,5248500108718872	-0,0000000000932675
0,5328999757766724	-0,0000000000924296
0,5409500002861023	-0,0000000000889098
0,5490000247955322	-0,0000000000883652
0,5570499897003174	-0,0000000000883652
0,5651000142097473	-0,0000000000893708
0,5731499791145325	-0,0000000000927227
0,5812000036239624	-0,0000000000882394
0,5892500281333923	-0,0000000000856417
0,5972999930381775	-0,0000000000932256
0,6053500175476074	-0,0000000000889518
0,6133999824523926	-0,0000000000887004
0,6215000152587891	-0,0000000000830440
0,6295499801635742	-0,0000000000921781
0,6376000046730041	-0,0000000000907954
0,6456500291824341	-0,0000000000870662
0,6536999940872192	-0,0000000000883652
0,6617500185966492	-0,0000000000905021
0,6697999835014343	-0,0000000000855997
0,6778500080108643	-0,0000000000919267
0,6858999729156494	-0,0000000000907533
0,6939499974250793	-0,0000000000815774
0,7020000219345093	-0,0000000000855999
0,7100499868392944	-0,0000000000861865
0,7181000113487244	-0,0000000000810327
0,7261999845504761	-0,0000000000819964
0,7342500090599060	-0,0000000000887423
0,7422999739646912	-0,0000000000814517
0,7503499984741211	-0,0000000000827087
0,7584000229835510	-0,0000000000860188
0,7664499878883362	-0,0000000000840076
0,7745000123977661	-0,0000000000834211
0,7825499773025513	-0,0000000000855579
0,7906000018119812	-0,0000000000880719
0,7986500263214111	-0,0000000000812002
0,8066999912261963	-0,0000000000857255
0,8147500157356262	-0,0000000000896221
0,8227999806404114	-0,0000000000853483
0,8308500051498413	-0,0000000000791053
0,8389499783515930	-0,0000000000859769
0,8470000028610229	-0,0000000000827088
0,8550500273704529	-0,0000000000809069
0,8630999922752380	-0,0000000000779741
0,8711500167846680	-0,0000000000899573
0,8791999816894531	-0,0000000000727365
0,8872500061988831	-0,0000000000833791
0,8952999711036682	-0,0000000000920104
0,9033499956130981	-0,0000000000804881
0,9114000201225281	-0,0000000000829182
0,9194499850273132	-0,0000000000841333
0,9275000095367432	-0,0000000000828763
0,9355499744415283	-0,0000000000829183
0,9436500072479248	-0,0000000000835886
0,9516999721527100	-0,0000000000828345
0,9597499966621399	-0,0000000000755019
0,9678000211715698	-0,0000000000770941
0,9758499860763550	-0,0000000000837562
0,9839000105857849	-0,0000000000801527
0,9919499754905701	-0,0000000000807394
1,0000000000000000	-0,0000000000723176
