# Supplementary material for: Increasing polymer molecular weight enables low-donor-content, efficient and scalable semi-transparent organic solar cells
Source: J Mater Chem A Mater. 2026 Jan 27;14(22):13688–706. doi: 10.1039/d5ta07234d (PMC12937936; doi:10.1039/d5ta07234d)
Supplement: TA-014-D5TA07234D-s001 [file TA-014-D5TA07234D-s001.zip › Datasets for Figures and tables/Figure_5/ST/209nm/MMR.241024.ST2_L5.L.05.txt]

-0,2000000029802322	-0,0098096085712314
-0,1919499933719635	-0,0095789944753051
-0,1838999986648560	-0,0093493256717920
-0,1758500039577484	-0,0091193709522486
-0,1677999943494797	-0,0088876727968454
-0,1597499996423721	-0,0086558330804110
-0,1517000049352646	-0,0084221847355366
-0,1436000019311905	-0,0081904865801334
-0,1355500072240829	-0,0079603064805269
-0,1274999976158142	-0,0077249067835510
-0,1194500029087067	-0,0074932198040187
-0,1114000007510185	-0,0072577260434628
-0,1033499985933304	-0,0070233363658190
-0,0952999964356422	-0,0067873704247177
-0,0872500017285347	-0,0065554948523641
-0,0791999995708466	-0,0063240742310882
-0,0711499974131584	-0,0060940193943679
-0,0631000027060509	-0,0058614690788090
-0,0550500005483627	-0,0056256912648678
-0,0469999983906746	-0,0053898007608950
-0,0389499999582767	-0,0051523097790778
-0,0308500006794930	-0,0049134297296405
-0,0228000003844500	-0,0046787913888693
-0,0147500000894070	-0,0044425539672375
-0,0066999997943640	-0,0042053107172251
0,0013500000350177	-0,0039706793613732
0,0093999998643994	-0,0037380685098469
0,0174499992281199	-0,0035044383257627
0,0254999995231628	-0,0032701157033443
0,0335500016808510	-0,0030329315923154
0,0416000001132488	-0,0027917900588363
0,0496499985456467	-0,0025484517682344
0,0577000007033348	-0,0023099491372705
0,0657500028610229	-0,0020727601367980
0,0738499984145164	-0,0018313527107239
0,0819000005722046	-0,0015929989749566
0,0899500027298927	-0,0013552251039073
0,0979999974370003	-0,0011187444906682
0,1060499995946884	-0,0008809563587420
0,1141000017523766	-0,0006381630082615
0,1221499964594841	-0,0003965357900597
0,1301999986171722	-0,0001520766963949
0,1382499933242798	0,0000929582092795
0,1463000029325485	0,0003342197451275
0,1543499976396561	0,0005760491476394
0,1624000072479248	0,0008214748231694
0,1704500019550323	0,0010665237205103
0,1784999966621399	0,0013087877305225
0,1865999996662140	0,0015554616693407
0,1946499943733215	0,0018017383990809
0,2027000039815903	0,0020471722818911
0,2107499986886978	0,0022916095331311
0,2187999933958054	0,0025350258219987
0,2268500030040741	0,0027827471494675
0,2348999977111816	0,0030330435838550
0,2429500073194504	0,0032839188352227
0,2509999871253967	0,0035351268015802
0,2590500116348267	0,0037867834325880
0,2671000063419342	0,0040359892882407
0,2751500010490417	0,0042875614017248
0,2831999957561493	0,0045396406203508
0,2912999987602234	0,0047930204309523
0,2993499934673309	0,0050477003678679
0,3073999881744385	0,0052916253916919
0,3154500126838684	0,0055382349528372
0,3235000073909760	0,0057899602688849
0,3315500020980835	0,0059617077931762
0,3395999968051910	0,0061223353259265
0,3476499915122986	0,0062820184975863
0,3556999862194061	0,0065641859546304
0,3637500107288361	0,0068415091373026
0,3718000054359436	0,0070990845561028
0,3798500001430511	0,0073604895733297
0,3878999948501587	0,0076202186755836
0,3959499895572662	0,0078608319163322
0,4040499925613403	0,0080889901146293
0,4120999872684479	0,0083514405414462
0,4201500117778778	0,0086146537214518
0,4282000064849854	0,0088879913091660
0,4362500011920929	0,0091620041057467
0,4442999958992004	0,0094120660796762
0,4523499906063080	0,0096771642565727
0,4603999853134155	0,0099197560921311
0,4684500098228455	0,0101763848215342
0,4765000045299530	0,0104995770379901
0,4845499992370605	0,0107670994475484
0,4925999939441681	0,0111065814271569
0,5006499886512756	0,0114570818841457
0,5087000131607056	0,0118094868957996
0,5167999863624573	0,0120982239022851
0,5248500108718872	0,0123762683942914
0,5328999757766724	0,0126552740111947
0,5409500002861023	0,0129314074292779
0,5490000247955322	0,0131890382617712
0,5570499897003174	0,0134664904326200
0,5651000142097473	0,0137469768524170
0,5731499791145325	0,0140335103496909
0,5812000036239624	0,0143194161355495
0,5892500281333923	0,0146141480654478
0,5972999930381775	0,0149090094491839
0,6053500175476074	0,0152014764025807
0,6133999824523926	0,0154940569773316
0,6215000152587891	0,0157883185893297
0,6295499801635742	0,0160779431462288
0,6376000046730041	0,0163698233664036
0,6456500291824341	0,0166631843894720
0,6536999940872192	0,0169560909271240
0,6617500185966492	0,0172493029385805
0,6697999835014343	0,0175437144935131
0,6778500080108643	0,0178420990705490
0,6858999729156494	0,0181407779455185
0,6939499974250793	0,0184400975704193
0,7020000219345093	0,0187384579330683
0,7100499868392944	0,0190363172441721
0,7181000113487244	0,0193384606391191
0,7261999845504761	0,0196453593671322
0,7342500090599060	0,0199509337544441
0,7422999739646912	0,0202558338642120
0,7503499984741211	0,0205613486468792
0,7584000229835510	0,0208719912916422
0,7664499878883362	0,0211797039955854
0,7745000123977661	0,0214883182197809
0,7825499773025513	0,0217969566583633
0,7906000018119812	0,0221068076789379
0,7986500263214111	0,0224177632480860
0,8066999912261963	0,0227284859865904
0,8147500157356262	0,0230401214212179
0,8227999806404114	0,0233520492911339
0,8308500051498413	0,0236634947359562
0,8389499783515930	0,0239829625934362
0,8470000028610229	0,0242999941110611
0,8550500273704529	0,0246185492724180
0,8630999922752380	0,0249356646090746
0,8711500167846680	0,0252537056803703
0,8791999816894531	0,0255739297717810
0,8872500061988831	0,0258906818926334
0,8952999711036682	0,0262123066931963
0,9033499956130981	0,0265356041491032
0,9114000201225281	0,0268544387072325
0,9194499850273132	0,0271782744675875
0,9275000095367432	0,0275016669183969
0,9355499744415283	0,0278256274759769
0,9436500072479248	0,0281504821032286
0,9516999721527100	0,0284745246171951
0,9597499966621399	0,0287993717938662
0,9678000211715698	0,0291226077824831
0,9758499860763550	0,0294528212398291
0,9839000105857849	0,0297789126634598
0,9919499754905701	0,0301124658435583
1,0000000000000000	0,0304396934807301
