# Supplementary material for: Increasing polymer molecular weight enables low-donor-content, efficient and scalable semi-transparent organic solar cells
Source: J Mater Chem A Mater. 2026 Jan 27;14(22):13688–706. doi: 10.1039/d5ta07234d (PMC12937936; doi:10.1039/d5ta07234d)
Supplement: TA-014-D5TA07234D-s001 [file TA-014-D5TA07234D-s001.zip › Datasets for Figures and tables/Figure_5/ST/209nm/MMR.241024.ST2_L7.L.07.txt]

-0,2000000029802322	-0,0066829966381192
-0,1919499933719635	-0,0065165008418262
-0,1838999986648560	-0,0063499300740659
-0,1758500039577484	-0,0061813825741410
-0,1677999943494797	-0,0060142637230456
-0,1597499996423721	-0,0058474908582866
-0,1517000049352646	-0,0056747449561954
-0,1436000019311905	-0,0055034835822880
-0,1355500072240829	-0,0053375340066850
-0,1274999976158142	-0,0051714880391955
-0,1194500029087067	-0,0050036855973303
-0,1114000007510185	-0,0048325997777283
-0,1033499985933304	-0,0046631372533739
-0,0952999964356422	-0,0044922712258995
-0,0872500017285347	-0,0043238601647317
-0,0791999995708466	-0,0041567683219910
-0,0711499974131584	-0,0039895791560411
-0,0631000027060509	-0,0038215154781938
-0,0550500005483627	-0,0036515425890684
-0,0469999983906746	-0,0034815329127014
-0,0389499999582767	-0,0033159810118377
-0,0308500006794930	-0,0031473618000746
-0,0228000003844500	-0,0029820448253304
-0,0147500000894070	-0,0028142014052719
-0,0066999997943640	-0,0026448306161910
0,0013500000350177	-0,0024754018522799
0,0093999998643994	-0,0023061393294483
0,0174499992281199	-0,0021396398078650
0,0254999995231628	-0,0019749840721488
0,0335500016808510	-0,0018060255097225
0,0416000001132488	-0,0016363968607038
0,0496499985456467	-0,0014680655440316
0,0577000007033348	-0,0012994515709579
0,0657500028610229	-0,0011332260910422
0,0738499984145164	-0,0009679427603260
0,0819000005722046	-0,0007965793483891
0,0899500027298927	-0,0006265375996009
0,0979999974370003	-0,0004609747848008
0,1060499995946884	-0,0002873953199014
0,1141000017523766	-0,0001147424482042
0,1221499964594841	0,0000477329522255
0,1301999986171722	0,0002191286912421
0,1382499933242798	0,0003909195947926
0,1463000029325485	0,0005619769799523
0,1543499976396561	0,0007305537583306
0,1624000072479248	0,0008987333858386
0,1704500019550323	0,0010743094608188
0,1784999966621399	0,0012425507884473
0,1865999996662140	0,0014123532455415
0,1946499943733215	0,0015829404583201
0,2027000039815903	0,0017537752864882
0,2107499986886978	0,0019243848510087
0,2187999933958054	0,0020991216879338
0,2268500030040741	0,0022728645708412
0,2348999977111816	0,0024457462131977
0,2429500073194504	0,0026199163403362
0,2509999871253967	0,0028012504335493
0,2590500116348267	0,0029592039063573
0,2671000063419342	0,0030878633260727
0,2751500010490417	0,0033660377375782
0,2831999957561493	0,0035009561106563
0,2912999987602234	0,0036602206528187
0,2993499934673309	0,0038522805552930
0,3073999881744385	0,0040228837169707
0,3154500126838684	0,0041841287165880
0,3235000073909760	0,0042945314198732
0,3315500020980835	0,0047051510773599
0,3395999968051910	0,0049176970496774
0,3476499915122986	0,0050874864682555
0,3556999862194061	0,0052130399271846
0,3637500107288361	0,0053766937926412
0,3718000054359436	0,0055421739816666
0,3798500001430511	0,0057293279096484
0,3878999948501587	0,0058894837275147
0,3959499895572662	0,0060694240964949
0,4040499925613403	0,0062344400212169
0,4120999872684479	0,0063892328180373
0,4201500117778778	0,0065733725205064
0,4282000064849854	0,0067714401520789
0,4362500011920929	0,0069809267297387
0,4442999958992004	0,0071845627389848
0,4523499906063080	0,0073716570623219
0,4603999853134155	0,0075703747570515
0,4684500098228455	0,0077786673791707
0,4765000045299530	0,0079686930403113
0,4845499992370605	0,0081565948203206
0,4925999939441681	0,0083402823656797
0,5006499886512756	0,0085173035040498
0,5087000131607056	0,0086953444406390
0,5167999863624573	0,0088834417983890
0,5248500108718872	0,0090645328164101
0,5328999757766724	0,0092430673539639
0,5409500002861023	0,0094235539436340
0,5490000247955322	0,0096038663759828
0,5570499897003174	0,0097829578444362
0,5651000142097473	0,0099640395492315
0,5731499791145325	0,0101385731250048
0,5812000036239624	0,0103067737072706
0,5892500281333923	0,0104795293882489
0,5972999930381775	0,0106150098145008
0,6053500175476074	0,0107765067368746
0,6133999824523926	0,0109316315501928
0,6215000152587891	0,0111080044880509
0,6295499801635742	0,0112800039350986
0,6376000046730041	0,0114638805389404
0,6456500291824341	0,0116447731852531
0,6536999940872192	0,0118258344009519
0,6617500185966492	0,0120030101388693
0,6697999835014343	0,0121915210038424
0,6778500080108643	0,0123811475932598
0,6858999729156494	0,0125699294731021
0,6939499974250793	0,0127599490806460
0,7020000219345093	0,0129490531980991
0,7100499868392944	0,0131472218781710
0,7181000113487244	0,0133498599752784
0,7261999845504761	0,0135504584759474
0,7342500090599060	0,0137470550835133
0,7422999739646912	0,0139387380331755
0,7503499984741211	0,0141345951706171
0,7584000229835510	0,0143317207694054
0,7664499878883362	0,0145291937515140
0,7745000123977661	0,0147243617102504
0,7825499773025513	0,0149186970666051
0,7906000018119812	0,0151190860196948
0,7986500263214111	0,0153229953721166
0,8066999912261963	0,0155217340216041
0,8147500157356262	0,0157171394675970
0,8227999806404114	0,0159160569310188
0,8308500051498413	0,0161570142954588
0,8389499783515930	0,0165062099695206
0,8470000028610229	0,0167672839015722
0,8550500273704529	0,0170266237109900
0,8630999922752380	0,0172550603747368
0,8711500167846680	0,0174810830503702
0,8791999816894531	0,0177016332745552
0,8872500061988831	0,0179235916584730
0,8952999711036682	0,0181450620293617
0,9033499956130981	0,0183679014444351
0,9114000201225281	0,0186008103191853
0,9194499850273132	0,0188347809016705
0,9275000095367432	0,0190656520426273
0,9355499744415283	0,0192990154027939
0,9436500072479248	0,0195264387875795
0,9516999721527100	0,0197508540004492
0,9597499966621399	0,0199770256876945
0,9678000211715698	0,0202045962214470
0,9758499860763550	0,0204340238124132
0,9839000105857849	0,0206684321165085
0,9919499754905701	0,0209019742906094
1,0000000000000000	0,0211493317037821
