# Supplementary material for: Increasing polymer molecular weight enables low-donor-content, efficient and scalable semi-transparent organic solar cells
Source: J Mater Chem A Mater. 2026 Jan 27;14(22):13688–706. doi: 10.1039/d5ta07234d (PMC12937936; doi:10.1039/d5ta07234d)
Supplement: TA-014-D5TA07234D-s001 [file TA-014-D5TA07234D-s001.zip › Datasets for Figures and tables/Figure_5/ST/209nm/MMR.241024.ST2_R1.R.01.txt]

-0,2000000029802322	-0,0061843656003475
-0,1919499933719635	-0,0061733019538224
-0,1838999986648560	-0,0061598648317158
-0,1758500039577484	-0,0061489613726735
-0,1677999943494797	-0,0061436193063855
-0,1597499996423721	-0,0061378083191812
-0,1517000049352646	-0,0061279670335352
-0,1436000019311905	-0,0061128423549235
-0,1355500072240829	-0,0060983877629042
-0,1274999976158142	-0,0060825520195067
-0,1194500029087067	-0,0060684918425977
-0,1114000007510185	-0,0060588661581278
-0,1033499985933304	-0,0060489191673696
-0,0952999964356422	-0,0060368068516254
-0,0872500017285347	-0,0060213683173060
-0,0791999995708466	-0,0060010515153408
-0,0711499974131584	-0,0059857945889235
-0,0631000027060509	-0,0059761209413409
-0,0550500005483627	-0,0059634903445840
-0,0469999983906746	-0,0059513458982110
-0,0389499999582767	-0,0059336530975997
-0,0308500006794930	-0,0059114387258887
-0,0228000003844500	-0,0058919452130795
-0,0147500000894070	-0,0058736931532621
-0,0066999997943640	-0,0058534098789096
0,0013500000350177	-0,0058335796929896
0,0093999998643994	-0,0058155916631222
0,0174499992281199	-0,0057986360043287
0,0254999995231628	-0,0057795536704361
0,0335500016808510	-0,0057555488310754
0,0416000001132488	-0,0057314117439091
0,0496499985456467	-0,0057046040892601
0,0577000007033348	-0,0056801596656442
0,0657500028610229	-0,0056610819883645
0,0738499984145164	-0,0056380624882877
0,0819000005722046	-0,0056094718165696
0,0899500027298927	-0,0055797817185521
0,0979999974370003	-0,0055477847345173
0,1060499995946884	-0,0055179120972753
0,1141000017523766	-0,0054871896281838
0,1221499964594841	-0,0054561714641750
0,1301999986171722	-0,0054261204786599
0,1382499933242798	-0,0053925151005387
0,1463000029325485	-0,0053539620712399
0,1543499976396561	-0,0053134970366955
0,1624000072479248	-0,0052749696187675
0,1704500019550323	-0,0052375267259777
0,1784999966621399	-0,0052000996656716
0,1865999996662140	-0,0051605147309601
0,1946499943733215	-0,0051189791411161
0,2027000039815903	-0,0050704875029624
0,2107499986886978	-0,0050205956213176
0,2187999933958054	-0,0049664350226521
0,2268500030040741	-0,0049128681421280
0,2348999977111816	-0,0048611732199788
0,2429500073194504	-0,0048129460774362
0,2509999871253967	-0,0047599873505533
0,2590500116348267	-0,0047007491812110
0,2671000063419342	-0,0046428558416665
0,2751500010490417	-0,0045838751830161
0,2831999957561493	-0,0045229736715555
0,2912999987602234	-0,0044621615670621
0,2993499934673309	-0,0043965252116323
0,3073999881744385	-0,0043322211131454
0,3154500126838684	-0,0042633288539946
0,3235000073909760	-0,0041932999156415
0,3315500020980835	-0,0041224923916161
0,3395999968051910	-0,0040518227033317
0,3476499915122986	-0,0039814393967390
0,3556999862194061	-0,0039162128232419
0,3637500107288361	-0,0038234223611653
0,3718000054359436	-0,0037415977567434
0,3798500001430511	-0,0036589775700122
0,3878999948501587	-0,0035759473685175
0,3959499895572662	-0,0034880521707237
0,4040499925613403	-0,0033980547450483
0,4120999872684479	-0,0033077015541494
0,4201500117778778	-0,0032183425500989
0,4282000064849854	-0,0031203322578222
0,4362500011920929	-0,0030198902823031
0,4442999958992004	-0,0029196522664279
0,4523499906063080	-0,0028190927114338
0,4603999853134155	-0,0027138602454215
0,4684500098228455	-0,0026058005169034
0,4765000045299530	-0,0025001035537571
0,4845499992370605	-0,0023930459283292
0,4925999939441681	-0,0022805707994848
0,5006499886512756	-0,0021665603853762
0,5087000131607056	-0,0020471017342061
0,5167999863624573	-0,0019264614675194
0,5248500108718872	-0,0018109971424565
0,5328999757766724	-0,0016904813237488
0,5409500002861023	-0,0015684807440266
0,5490000247955322	-0,0014204325852916
0,5570499897003174	-0,0013076850445941
0,5651000142097473	-0,0011605951003730
0,5731499791145325	-0,0010245786979795
0,5812000036239624	-0,0008932749042287
0,5892500281333923	-0,0007615802460350
0,5972999930381775	-0,0006055201520212
0,6053500175476074	-0,0004737832932733
0,6133999824523926	-0,0003233772877138
0,6215000152587891	-0,0001933832827490
0,6295499801635742	-0,0000256801304204
0,6376000046730041	0,0001047769401339
0,6456500291824341	0,0002450575993862
0,6536999940872192	0,0003948015219066
0,6617500185966492	0,0005383501993492
0,6697999835014343	0,0006933057447895
0,6778500080108643	0,0008403343381360
0,6858999729156494	0,0009961312171072
0,6939499974250793	0,0011861174134538
0,7020000219345093	0,0013482162030414
0,7100499868392944	0,0015024353051558
0,7181000113487244	0,0016648360760882
0,7261999845504761	0,0018227422842756
0,7342500090599060	0,0019881201442331
0,7422999739646912	0,0021492892410606
0,7503499984741211	0,0023168891202658
0,7584000229835510	0,0024867898318917
0,7664499878883362	0,0026630209758878
0,7745000123977661	0,0028229299932718
0,7825499773025513	0,0030021602287889
0,7906000018119812	0,0031669989693910
0,7986500263214111	0,0033462005667388
0,8066999912261963	0,0035154947545379
0,8147500157356262	0,0036947203334421
0,8227999806404114	0,0038637062534690
0,8308500051498413	0,0040315566584468
0,8389499783515930	0,0042012929916382
0,8470000028610229	0,0043726786971092
0,8550500273704529	0,0045604407787323
0,8630999922752380	0,0047220182605088
0,8711500167846680	0,0048980102874339
0,8791999816894531	0,0050791166722775
0,8872500061988831	0,0052793365903199
0,8952999711036682	0,0054440782405436
0,9033499956130981	0,0056319953873754
0,9114000201225281	0,0058249626308680
0,9194499850273132	0,0060060727410018
0,9275000095367432	0,0061804177239537
0,9355499744415283	0,0063634132966399
0,9436500072479248	0,0065445746295154
0,9516999721527100	0,0067257904447615
0,9597499966621399	0,0069071468897164
0,9678000211715698	0,0070897391997278
0,9758499860763550	0,0072919237427413
0,9839000105857849	0,0074877385050058
0,9919499754905701	0,0076684560626745
1,0000000000000000	0,0078535228967667
