# Supplementary material for: Increasing polymer molecular weight enables low-donor-content, efficient and scalable semi-transparent organic solar cells
Source: J Mater Chem A Mater. 2026 Jan 27;14(22):13688–706. doi: 10.1039/d5ta07234d (PMC12937936; doi:10.1039/d5ta07234d)
Supplement: TA-014-D5TA07234D-s001 [file TA-014-D5TA07234D-s001.zip › Datasets for Figures and tables/Figure_5/ST/209nm/MMR.241024.ST2_R3.R.03.txt]

-0,2000000029802322	-0,0024616066366434
-0,1919499933719635	-0,0024585407227278
-0,1838999986648560	-0,0024540375452489
-0,1758500039577484	-0,0024503336753696
-0,1677999943494797	-0,0024451843928546
-0,1597499996423721	-0,0024401254486293
-0,1517000049352646	-0,0024328972212970
-0,1436000019311905	-0,0024260752834380
-0,1355500072240829	-0,0024228249676526
-0,1274999976158142	-0,0024187846574932
-0,1194500029087067	-0,0024120800662786
-0,1114000007510185	-0,0024052499793470
-0,1033499985933304	-0,0023979314137250
-0,0952999964356422	-0,0023913350887597
-0,0872500017285347	-0,0023865143302828
-0,0791999995708466	-0,0023818474728614
-0,0711499974131584	-0,0023742790799588
-0,0631000027060509	-0,0023670131340623
-0,0550500005483627	-0,0023604636080563
-0,0469999983906746	-0,0023551380727440
-0,0389499999582767	-0,0023473284672946
-0,0308500006794930	-0,0023349276743829
-0,0228000003844500	-0,0023244363255799
-0,0147500000894070	-0,0023182267323136
-0,0066999997943640	-0,0023146818857640
0,0013500000350177	-0,0023103149142116
0,0093999998643994	-0,0023032452445477
0,0174499992281199	-0,0022943313233554
0,0254999995231628	-0,0022838520817459
0,0335500016808510	-0,0022724217269570
0,0416000001132488	-0,0022637329529971
0,0496499985456467	-0,0022557966876775
0,0577000007033348	-0,0022460052277893
0,0657500028610229	-0,0022358733695000
0,0738499984145164	-0,0022249699104577
0,0819000005722046	-0,0022142713423818
0,0899500027298927	-0,0022045555524528
0,0979999974370003	-0,0021953729446977
0,1060499995946884	-0,0021862545982003
0,1141000017523766	-0,0021754645276815
0,1221499964594841	-0,0021630949340761
0,1301999986171722	-0,0021509139332920
0,1382499933242798	-0,0021373394411057
0,1463000029325485	-0,0021228941623122
0,1543499976396561	-0,0021090761292726
0,1624000072479248	-0,0020945807918906
0,1704500019550323	-0,0020815101452172
0,1784999966621399	-0,0020675503183156
0,1865999996662140	-0,0020525434520096
0,1946499943733215	-0,0020377181936055
0,2027000039815903	-0,0020213606767356
0,2107499986886978	-0,0020060038659722
0,2187999933958054	-0,0019915243610740
0,2268500030040741	-0,0019734681118280
0,2348999977111816	-0,0019532339647412
0,2429500073194504	-0,0019341097213328
0,2509999871253967	-0,0019140668446198
0,2590500116348267	-0,0018960220040753
0,2671000063419342	-0,0018766853027046
0,2751500010490417	-0,0018562237964943
0,2831999957561493	-0,0018348153680563
0,2912999987602234	-0,0018127000657842
0,2993499934673309	-0,0017914182972163
0,3073999881744385	-0,0017681614262983
0,3154500126838684	-0,0017442496027797
0,3235000073909760	-0,0017214659601450
0,3315500020980835	-0,0016977905761451
0,3395999968051910	-0,0016720489365980
0,3476499915122986	-0,0016457405872643
0,3556999862194061	-0,0016186893917620
0,3637500107288361	-0,0015921470476314
0,3718000054359436	-0,0015663310186937
0,3798500001430511	-0,0015375433722511
0,3878999948501587	-0,0015097403666005
0,3959499895572662	-0,0014803832164034
0,4040499925613403	-0,0014468077570200
0,4120999872684479	-0,0014155994867906
0,4201500117778778	-0,0013841578038409
0,4282000064849854	-0,0013519056374207
0,4362500011920929	-0,0013194968923926
0,4442999958992004	-0,0012846201425418
0,4523499906063080	-0,0012489047367126
0,4603999853134155	-0,0012107295915484
0,4684500098228455	-0,0011712255654857
0,4765000045299530	-0,0011331986170262
0,4845499992370605	-0,0010932993609458
0,4925999939441681	-0,0010505128884688
0,5006499886512756	-0,0010054610902444
0,5087000131607056	-0,0005426279967651
0,5167999863624573	-0,0009127929806709
0,5248500108718872	-0,0008670687093399
0,5328999757766724	-0,0008194664842449
0,5409500002861023	-0,0007628580788150
0,5490000247955322	-0,0005914581706747
0,5570499897003174	-0,0003064718039241
0,5651000142097473	-0,0005942223360762
0,5731499791145325	-0,0005329375853762
0,5812000036239624	-0,0004692120128311
0,5892500281333923	-0,0004036754835397
0,5972999930381775	-0,0003346703888383
0,6053500175476074	-0,0002639488957357
0,6133999824523926	-0,0001912955776788
0,6215000152587891	-0,0001179213431897
0,6295499801635742	-0,0000381241588912
0,6376000046730041	0,0000423494566348
0,6456500291824341	0,0002405138948234
0,6536999940872192	0,0009344836580567
0,6617500185966492	0,0003517174336594
0,6697999835014343	0,0004422275233082
0,6778500080108643	0,0005359755014069
0,6858999729156494	0,0006334359641187
0,6939499974250793	0,0007270755595528
0,7020000219345093	0,0008263852796517
0,7100499868392944	0,0009308606968261
0,7181000113487244	0,0010328649077564
0,7261999845504761	0,0011397390626371
0,7342500090599060	0,0012438327539712
0,7422999739646912	0,0013495442690328
0,7503499984741211	0,0014607813209295
0,7584000229835510	0,0015713700558990
0,7664499878883362	0,0016812431858853
0,7745000123977661	0,0017961184494197
0,7825499773025513	0,0019114868482575
0,7906000018119812	0,0020294785499573
0,7986500263214111	0,0021461385767907
0,8066999912261963	0,0022637085057795
0,8147500157356262	0,0023875830229372
0,8227999806404114	0,0025083171203732
0,8308500051498413	0,0026318740565330
0,8389499783515930	0,0027545774355531
0,8470000028610229	0,0028794121462852
0,8550500273704529	0,0030039919074625
0,8630999922752380	0,0031333963852376
0,8711500167846680	0,0032605696469545
0,8791999816894531	0,0033913992810994
0,8872500061988831	0,0035207099281251
0,8952999711036682	0,0036530208308250
0,9033499956130981	0,0037824052851647
0,9114000201225281	0,0039167450740933
0,9194499850273132	0,0040500261820853
0,9275000095367432	0,0041857925243676
0,9355499744415283	0,0043229409493506
0,9436500072479248	0,0044597950764000
0,9516999721527100	0,0045970892533660
0,9597499966621399	0,0047355582937598
0,9678000211715698	0,0048690582625568
0,9758499860763550	0,0050048553384840
0,9839000105857849	0,0051633645780385
0,9919499754905701	0,0053099156357348
1,0000000000000000	0,0054502584971488
