# Supplementary material for: Increasing polymer molecular weight enables low-donor-content, efficient and scalable semi-transparent organic solar cells
Source: J Mater Chem A Mater. 2026 Jan 27;14(22):13688–706. doi: 10.1039/d5ta07234d (PMC12937936; doi:10.1039/d5ta07234d)
Supplement: TA-014-D5TA07234D-s001 [file TA-014-D5TA07234D-s001.zip › Datasets for Figures and tables/Figure_5/ST/209nm/MMR.241024.ST2_R5.R.05.txt]

-0,2000000029802322	-0,0030167379882187
-0,1919499933719635	-0,0030156138818711
-0,1838999986648560	-0,0030156548600644
-0,1758500039577484	-0,0030137610156089
-0,1677999943494797	-0,0030121004674584
-0,1597499996423721	-0,0030066221952438
-0,1517000049352646	-0,0030014268122613
-0,1436000019311905	-0,0029983175918460
-0,1355500072240829	-0,0029941075481474
-0,1274999976158142	-0,0029941685497761
-0,1194500029087067	-0,0029897117055953
-0,1114000007510185	-0,0029822837095708
-0,1033499985933304	-0,0029768284875900
-0,0952999964356422	-0,0029732969123870
-0,0872500017285347	-0,0029701909516007
-0,0791999995708466	-0,0029679771978408
-0,0711499974131584	-0,0029665562324226
-0,0631000027060509	-0,0029660011641681
-0,0550500005483627	-0,0029626861214638
-0,0469999983906746	-0,0029557081870735
-0,0389499999582767	-0,0029500350356102
-0,0308500006794930	-0,0029454543255270
-0,0228000003844500	-0,0029398284386843
-0,0147500000894070	-0,0029333452694118
-0,0066999997943640	-0,0029237829148769
0,0013500000350177	-0,0029181574936956
0,0093999998643994	-0,0029150617774576
0,0174499992281199	-0,0029087867587805
0,0254999995231628	-0,0029041229281574
0,0335500016808510	-0,0029000316280872
0,0416000001132488	-0,0028953240253031
0,0496499985456467	-0,0028896133881062
0,0577000007033348	-0,0028796182014048
0,0657500028610229	-0,0028719706460834
0,0738499984145164	-0,0028675273060799
0,0819000005722046	-0,0028596315532923
0,0899500027298927	-0,0028532706201077
0,0979999974370003	-0,0028414127882570
0,1060499995946884	-0,0028305882588029
0,1141000017523766	-0,0028242797125131
0,1221499964594841	-0,0028173027094454
0,1301999986171722	-0,0028074886649847
0,1382499933242798	-0,0027983412146568
0,1463000029325485	-0,0027869071345776
0,1543499976396561	-0,0027732218150049
0,1624000072479248	-0,0027589167002589
0,1704500019550323	-0,0027442688588053
0,1784999966621399	-0,0027321856468916
0,1865999996662140	-0,0027167000807822
0,1946499943733215	-0,0027006566524506
0,2027000039815903	-0,0026821885257959
0,2107499986886978	-0,0026667392812669
0,2187999933958054	-0,0026532516349107
0,2268500030040741	-0,0026365362573415
0,2348999977111816	-0,0026179675478488
0,2429500073194504	-0,0025986100081354
0,2509999871253967	-0,0025757739786059
0,2590500116348267	-0,0025535323657095
0,2671000063419342	-0,0025312588550150
0,2751500010490417	-0,0025098649784923
0,2831999957561493	-0,0024887116160244
0,2912999987602234	-0,0024642040953040
0,2993499934673309	-0,0024360383395106
0,3073999881744385	-0,0024088446516544
0,3154500126838684	-0,0023825948592275
0,3235000073909760	-0,0023542845156044
0,3315500020980835	-0,0023264707997441
0,3395999968051910	-0,0022970989812165
0,3476499915122986	-0,0022675243671983
0,3556999862194061	-0,0022362244781107
0,3637500107288361	-0,0022027469240129
0,3718000054359436	-0,0021680016070604
0,3798500001430511	-0,0021326916757971
0,3878999948501587	-0,0020955998916179
0,3959499895572662	-0,0020574403461069
0,4040499925613403	-0,0020175348035991
0,4120999872684479	-0,0019783091265708
0,4201500117778778	-0,0019373623654246
0,4282000064849854	-0,0018941536545753
0,4362500011920929	-0,0018502008169889
0,4442999958992004	-0,0018054966349155
0,4523499906063080	-0,0017590353963897
0,4603999853134155	-0,0017102366546169
0,4684500098228455	-0,0016588702565059
0,4765000045299530	-0,0016060805646703
0,4845499992370605	-0,0015522687463090
0,4925999939441681	-0,0014958983520046
0,5006499886512756	-0,0014374502934515
0,5087000131607056	-0,0013763717142865
0,5167999863624573	-0,0013135267654434
0,5248500108718872	-0,0012501305900514
0,5328999757766724	-0,0011835364857689
0,5409500002861023	-0,0011145247844979
0,5490000247955322	-0,0010433009592816
0,5570499897003174	-0,0009690367733128
0,5651000142097473	-0,0008922334527597
0,5731499791145325	-0,0008130015921779
0,5812000036239624	-0,0007317863637581
0,5892500281333923	-0,0006477911374532
0,5972999930381775	-0,0005612972890958
0,6053500175476074	-0,0004732740635518
0,6133999824523926	-0,0003823768056463
0,6215000152587891	-0,0002885925932787
0,6295499801635742	-0,0001931782026077
0,6376000046730041	-0,0000950385001488
0,6456500291824341	0,0000048617548600
0,6536999940872192	0,0001078743225662
0,6617500185966492	0,0002121111174347
0,6697999835014343	0,0003182284999639
0,6778500080108643	0,0004267817130312
0,6858999729156494	0,0005367613048293
0,6939499974250793	0,0006494672270492
0,7020000219345093	0,0007629699539393
0,7100499868392944	0,0008787008700892
0,7181000113487244	0,0009959343587980
0,7261999845504761	0,0011158862616867
0,7342500090599060	0,0012363187270239
0,7422999739646912	0,0013568556169048
0,7503499984741211	0,0014767688699067
0,7584000229835510	0,0016017922898754
0,7664499878883362	0,0017277080332860
0,7745000123977661	0,0018551490502432
0,7825499773025513	0,0019853215198964
0,7906000018119812	0,0021135830320418
0,7986500263214111	0,0022443740162998
0,8066999912261963	0,0023781710769981
0,8147500157356262	0,0025134275201708
0,8227999806404114	0,0026484341360629
0,8308500051498413	0,0027853734791279
0,8389499783515930	0,0029211961664259
0,8470000028610229	0,0030569962691516
0,8550500273704529	0,0031939931213856
0,8630999922752380	0,0033346861600876
0,8711500167846680	0,0034753035288304
0,8791999816894531	0,0036169434897602
0,8872500061988831	0,0037593152374029
0,8952999711036682	0,0039027165621519
0,9033499956130981	0,0040459339506924
0,9114000201225281	0,0041890488937497
0,9194499850273132	0,0043342970311642
0,9275000095367432	0,0044802897609770
0,9355499744415283	0,0046269218437374
0,9436500072479248	0,0047739087603986
0,9516999721527100	0,0049201101064682
0,9597499966621399	0,0050689242780209
0,9678000211715698	0,0052182786166668
0,9758499860763550	0,0053692711517215
0,9839000105857849	0,0055206906981766
0,9919499754905701	0,0056729298084974
1,0000000000000000	0,0058248043060303
