# Supplementary material for: Increasing polymer molecular weight enables low-donor-content, efficient and scalable semi-transparent organic solar cells
Source: J Mater Chem A Mater. 2026 Jan 27;14(22):13688–706. doi: 10.1039/d5ta07234d (PMC12937936; doi:10.1039/d5ta07234d)
Supplement: TA-014-D5TA07234D-s001 [file TA-014-D5TA07234D-s001.zip › Datasets for Figures and tables/Figure_5/ST/209nm/MMR.241024.ST2_R9.R.09.txt]

-0,2000000029802322	-0,0172621961683035
-0,1919499933719635	-0,0171764753758907
-0,1838999986648560	-0,0170870497822762
-0,1758500039577484	-0,0170021187514067
-0,1677999943494797	-0,0169125664979219
-0,1597499996423721	-0,0168152637779713
-0,1517000049352646	-0,0167164802551270
-0,1436000019311905	-0,0166226085275412
-0,1355500072240829	-0,0165280122309923
-0,1274999976158142	-0,0164359640330076
-0,1194500029087067	-0,0163458194583654
-0,1114000007510185	-0,0162443574517965
-0,1033499985933304	-0,0161305777728558
-0,0952999964356422	-0,0160198435187340
-0,0872500017285347	-0,0159157346934080
-0,0791999995708466	-0,0157985072582960
-0,0711499974131584	-0,0156739708036184
-0,0631000027060509	-0,0155595764517784
-0,0550500005483627	-0,0154490070417523
-0,0469999983906746	-0,0153343388810754
-0,0389499999582767	-0,0152185987681150
-0,0308500006794930	-0,0150934699922800
-0,0228000003844500	-0,0149641484022141
-0,0147500000894070	-0,0148361613973975
-0,0066999997943640	-0,0147107364609838
0,0013500000350177	-0,0145837897434831
0,0093999998643994	-0,0144536858424544
0,0174499992281199	-0,0143140694126487
0,0254999995231628	-0,0141809945926070
0,0335500016808510	-0,0140485772863030
0,0416000001132488	-0,0139166284352541
0,0496499985456467	-0,0137771768495440
0,0577000007033348	-0,0136374989524484
0,0657500028610229	-0,0134956911206245
0,0738499984145164	-0,0133485589176416
0,0819000005722046	-0,0131990481168032
0,0899500027298927	-0,0130508607253432
0,0979999974370003	-0,0128991743549705
0,1060499995946884	-0,0127457017078996
0,1141000017523766	-0,0125968093052506
0,1221499964594841	-0,0124473851174116
0,1301999986171722	-0,0122939655557275
0,1382499933242798	-0,0121389757841825
0,1463000029325485	-0,0119789056479931
0,1543499976396561	-0,0118167353793979
0,1624000072479248	-0,0116566978394985
0,1704500019550323	-0,0114991208538413
0,1784999966621399	-0,0113393636420369
0,1865999996662140	-0,0111714536324143
0,1946499943733215	-0,0109998099505901
0,2027000039815903	-0,0108272721990943
0,2107499986886978	-0,0106587875634432
0,2187999933958054	-0,0104952072724700
0,2268500030040741	-0,0103287752717733
0,2348999977111816	-0,0101569779217243
0,2429500073194504	-0,0099773285910487
0,2509999871253967	-0,0097987372428179
0,2590500116348267	-0,0096226353198290
0,2671000063419342	-0,0094473343342543
0,2751500010490417	-0,0092708151787519
0,2831999957561493	-0,0090907188132405
0,2912999987602234	-0,0089073972776532
0,2993499934673309	-0,0087231444194913
0,3073999881744385	-0,0085388151928782
0,3154500126838684	-0,0083523960784078
0,3235000073909760	-0,0081669343635440
0,3315500020980835	-0,0079812146723270
0,3395999968051910	-0,0077962265349925
0,3476499915122986	-0,0076059349812567
0,3556999862194061	-0,0074103577062488
0,3637500107288361	-0,0072205974720418
0,3718000054359436	-0,0070317368954420
0,3798500001430511	-0,0068391403183341
0,3878999948501587	-0,0066470671445131
0,3959499895572662	-0,0064526847563684
0,4040499925613403	-0,0062552592717111
0,4120999872684479	-0,0060578784905374
0,4201500117778778	-0,0058592148125172
0,4282000064849854	-0,0056627001613379
0,4362500011920929	-0,0054638106375933
0,4442999958992004	-0,0052633988671005
0,4523499906063080	-0,0050637312233448
0,4603999853134155	-0,0048631085082889
0,4684500098228455	-0,0046603013761342
0,4765000045299530	-0,0044578453525901
0,4845499992370605	-0,0042540398426354
0,4925999939441681	-0,0040482566691935
0,5006499886512756	-0,0038420923519880
0,5087000131607056	-0,0036361152306199
0,5167999863624573	-0,0034269948955625
0,5248500108718872	-0,0032200391869992
0,5328999757766724	-0,0030095002148300
0,5409500002861023	-0,0027995624113828
0,5490000247955322	-0,0025907065719366
0,5570499897003174	-0,0023804828524590
0,5651000142097473	-0,0021689971908927
0,5731499791145325	-0,0019565210677683
0,5812000036239624	-0,0017432267777622
0,5892500281333923	-0,0015289889415726
0,5972999930381775	-0,0013143944088370
0,6053500175476074	-0,0011012576287612
0,6133999824523926	-0,0008860885282047
0,6215000152587891	-0,0006682541570626
0,6295499801635742	-0,0004517687484622
0,6376000046730041	-0,0002341280487599
0,6456500291824341	-0,0000171262327058
0,6536999940872192	0,0002019865205511
0,6617500185966492	0,0004208669706713
0,6697999835014343	0,0006396871758625
0,6778500080108643	0,0008596936240792
0,6858999729156494	0,0010809878585860
0,6939499974250793	0,0013021165505052
0,7020000219345093	0,0015223068185151
0,7100499868392944	0,0017444055993110
0,7181000113487244	0,0019669237080961
0,7261999845504761	0,0021907628979534
0,7342500090599060	0,0024150111712515
0,7422999739646912	0,0026371472049505
0,7503499984741211	0,0028617130592465
0,7584000229835510	0,0030864849686623
0,7664499878883362	0,0033100424334407
0,7745000123977661	0,0035360769834369
0,7825499773025513	0,0037616784684360
0,7906000018119812	0,0039873798377812
0,7986500263214111	0,0042142588645220
0,8066999912261963	0,0044415593147278
0,8147500157356262	0,0046694073826075
0,8227999806404114	0,0048964759334922
0,8308500051498413	0,0051246965304017
0,8389499783515930	0,0053547886200249
0,8470000028610229	0,0055842865258455
0,8550500273704529	0,0058138663880527
0,8630999922752380	0,0060428627766669
0,8711500167846680	0,0062735085375607
0,8791999816894531	0,0065043033100665
0,8872500061988831	0,0067346002906561
0,8952999711036682	0,0069657526910305
0,9033499956130981	0,0071975216269493
0,9114000201225281	0,0074279182590544
0,9194499850273132	0,0076599861495197
0,9275000095367432	0,0078926989808679
0,9355499744415283	0,0081254979595542
0,9436500072479248	0,0083593288436532
0,9516999721527100	0,0085913781076670
0,9597499966621399	0,0088255563750863
0,9678000211715698	0,0090603884309530
0,9758499860763550	0,0092948246747255
0,9839000105857849	0,0095284162089229
0,9919499754905701	0,0097631663084030
1,0000000000000000	0,0099977906793356
