# Supplementary material for: Increasing polymer molecular weight enables low-donor-content, efficient and scalable semi-transparent organic solar cells
Source: J Mater Chem A Mater. 2026 Jan 27;14(22):13688–706. doi: 10.1039/d5ta07234d (PMC12937936; doi:10.1039/d5ta07234d)
Supplement: TA-014-D5TA07234D-s001 [file TA-014-D5TA07234D-s001.zip › Datasets for Figures and tables/Figure_5/ST/279nm/MMR.241024.ST1_L10.L.10.txt]

-0,2000000029802322	-0,0116914119571447
-0,1932999938726425	-0,0116335283964872
-0,1865999996662140	-0,0115721253678203
-0,1798499971628189	-0,0115112448111176
-0,1731500029563904	-0,0114461705088615
-0,1664499938488007	-0,0113855665549636
-0,1597499996423721	-0,0113234762102365
-0,1529999971389771	-0,0112574333325028
-0,1463000029325485	-0,0111923469230533
-0,1395999938249588	-0,0111285913735628
-0,1328999996185303	-0,0110640441998839
-0,1261499971151352	-0,0109999347478151
-0,1194500029087067	-0,0109410500153899
-0,1127500012516975	-0,0108773503452539
-0,1060499995946884	-0,0108117135241628
-0,0993499979376793	-0,0107449414208531
-0,0926000028848648	-0,0106794331222773
-0,0859000012278557	-0,0106137394905090
-0,0791999995708466	-0,0105464514344931
-0,0724999979138374	-0,0104776173830032
-0,0657500028610229	-0,0104106152430177
-0,0590500012040138	-0,0103444121778011
-0,0523499995470047	-0,0102775022387505
-0,0456500016152859	-0,0102119361981750
-0,0389499999582767	-0,0101407133042812
-0,0322000011801720	-0,0100673818960786
-0,0254999995231628	-0,0099979778751731
-0,0187999997287989	-0,0099311843514442
-0,0120999999344349	-0,0098603898659348
-0,0053500002250075	-0,0097891194745898
0,0013500000350177	-0,0097218602895737
0,0080500002950430	-0,0096465907990932
0,0147500000894070	-0,0095755392685533
0,0215000007301569	-0,0095078023150563
0,0282000005245209	-0,0094350660219789
0,0348999984562397	-0,0093573322519660
0,0416000001132488	-0,0092851016670465
0,0483000017702579	-0,0092143304646015
0,0550500005483627	-0,0091396626085043
0,0617499984800816	-0,0090626170858741
0,0684499964118004	-0,0089844614267349
0,0751499980688095	-0,0089131379500031
0,0819000005722046	-0,0088387252762914
0,0886000022292137	-0,0087649617344141
0,0952999964356422	-0,0086909877136350
0,1019999980926514	-0,0086168609559536
0,1086999997496605	-0,0085387900471687
0,1154500022530556	-0,0084583284333348
0,1221499964594841	-0,0083804009482265
0,1288499981164932	-0,0083017740398645
0,1355500072240829	-0,0082214288413525
0,1422999948263168	-0,0081373723223805
0,1490000039339066	-0,0080583374947309
0,1556999981403351	-0,0079831816256046
0,1624000072479248	-0,0079039623960853
0,1691499948501587	-0,0078244768083096
0,1758500039577484	-0,0077453521080315
0,1825499981641769	-0,0076597863808274
0,1892500072717667	-0,0075739575549960
0,1959500014781952	-0,0074908034875989
0,2027000039815903	-0,0074060019105673
0,2093999981880188	-0,0073229945264757
0,2161000072956085	-0,0072352257557213
0,2228000015020370	-0,0071442271582782
0,2295500040054321	-0,0070581613108516
0,2362499982118607	-0,0069750165566802
0,2429500073194504	-0,0068900696933270
0,2496500015258789	-0,0068052057176828
0,2563999891281128	-0,0067202812060714
0,2630999982357025	-0,0066328933462501
0,2698000073432922	-0,0065415012650192
0,2764999866485596	-0,0064469431526959
0,2831999957561493	-0,0063538593240082
0,2899500131607056	-0,0062606702558696
0,2966499924659729	-0,0061669917777181
0,3033500015735626	-0,0060730683617294
0,3100500106811523	-0,0059786774218082
0,3167999982833862	-0,0058829872868955
0,3235000073909760	-0,0057876026257873
0,3301999866962433	-0,0056916060857475
0,3368999958038330	-0,0055931294336915
0,3436000049114227	-0,0054963068105280
0,3503499925136566	-0,0053964541293681
0,3570500016212463	-0,0052973977290094
0,3637500107288361	-0,0051963520236313
0,3704499900341034	-0,0050931056030095
0,3772000074386597	-0,0049886931665242
0,3838999867439270	-0,0048854961059988
0,3905999958515167	-0,0047847279347479
0,3973000049591064	-0,0046808067709208
0,4040499925613403	-0,0045758266933262
0,4107500016689301	-0,0044700135476887
0,4174500107765198	-0,0043647759594023
0,4241499900817871	-0,0042570931836963
0,4308499991893768	-0,0041467179544270
0,4375999867916107	-0,0040361606515944
0,4442999958992004	-0,0039255414158106
0,4510000050067902	-0,0038150434847921
0,4577000141143799	-0,0037042892072350
0,4644500017166138	-0,0035931635648012
0,4711500108242035	-0,0034808355849236
0,4778499901294708	-0,0033682503271848
0,4845499992370605	-0,0032538359519094
0,4912999868392944	-0,0031383077148348
0,4979999959468842	-0,0030225040391088
0,5047000050544739	-0,0029056146740913
0,5113999843597412	-0,0027879318222404
0,5181000232696533	-0,0026695395354182
0,5248500108718872	-0,0025499863550067
0,5315499901771545	-0,0024307125713676
0,5382500290870666	-0,0023096897639334
0,5449500083923340	-0,0021884529851377
0,5516999959945679	-0,0020676734857261
0,5583999752998352	-0,0019465758232400
0,5651000142097473	-0,0018239599885419
0,5717999935150146	-0,0017008401919156
0,5784999728202820	-0,0015765300486237
0,5852500200271606	-0,0014507741434500
0,5919499993324280	-0,0013245554873720
0,5986499786376953	-0,0011989113409072
0,6053500175476074	-0,0010738436831161
0,6121000051498413	-0,0009458464919589
0,6187999844551086	-0,0008175489492714
0,6255000233650208	-0,0006891653174534
0,6322000026702881	-0,0005617716233246
0,6389499902725220	-0,0004317761922721
0,6456500291824341	-0,0003030798688997
0,6523500084877014	-0,0001728595816530
0,6590499877929687	-0,0000423845449404
0,6657500267028809	0,0000884937908268
0,6725000143051147	0,0002223000919912
0,6791999936103821	0,0003549066896085
0,6858999729156494	0,0004871404671576
0,6926000118255615	0,0006199472118169
0,6993499994277954	0,0007528598071076
0,7060499787330627	0,0008865583804436
0,7127500176429749	0,0010207907762378
0,7194499969482422	0,0011567969340831
0,7261999845504761	0,0012919385917485
0,7329000234603882	0,0014267812948674
0,7396000027656555	0,0015630970010534
0,7462999820709229	0,0016984243411571
0,7530000209808350	0,0018342061666772
0,7597500085830688	0,0019721502903849
0,7664499878883362	0,0021084316540509
0,7731500267982483	0,0022460331674665
0,7798500061035156	0,0023836044128984
0,7865999937057495	0,0025221977848560
0,7932999730110168	0,0026604558806866
0,8000000119209290	0,0027994837146252
