# Supplementary material for: Increasing polymer molecular weight enables low-donor-content, efficient and scalable semi-transparent organic solar cells
Source: J Mater Chem A Mater. 2026 Jan 27;14(22):13688–706. doi: 10.1039/d5ta07234d (PMC12937936; doi:10.1039/d5ta07234d)
Supplement: TA-014-D5TA07234D-s001 [file TA-014-D5TA07234D-s001.zip › Datasets for Figures and tables/Figure_5/ST/279nm/MMR.241024.ST1_L2.L.02.txt]

-0,2000000029802322	-0,0051329392008483
-0,1932999938726425	-0,0050976499915123
-0,1865999996662140	-0,0050634965300560
-0,1798499971628189	-0,0050291693769395
-0,1731500029563904	-0,0049934023991227
-0,1664499938488007	-0,0049547553062439
-0,1597499996423721	-0,0049165720120072
-0,1529999971389771	-0,0048790923319757
-0,1463000029325485	-0,0048434743657708
-0,1395999938249588	-0,0048069506883621
-0,1328999996185303	-0,0047692800872028
-0,1261499971151352	-0,0047338567674160
-0,1194500029087067	-0,0046997414901853
-0,1127500012516975	-0,0046650529839098
-0,1060499995946884	-0,0046300450339913
-0,0993499979376793	-0,0045952051877975
-0,0926000028848648	-0,0045577841810882
-0,0859000012278557	-0,0045203445479274
-0,0791999995708466	-0,0044843545183539
-0,0724999979138374	-0,0044477921910584
-0,0657500028610229	-0,0044112778268754
-0,0590500012040138	-0,0043736430816352
-0,0523499995470047	-0,0043386518955231
-0,0456500016152859	-0,0043035857379436
-0,0389499999582767	-0,0042664483189583
-0,0322000011801720	-0,0042310175485909
-0,0254999995231628	-0,0041955350898206
-0,0187999997287989	-0,0041590891778469
-0,0120999999344349	-0,0041222637519240
-0,0053500002250075	-0,0040821298025548
0,0013500000350177	-0,0040454720146954
0,0080500002950430	-0,0040088221430779
0,0147500000894070	-0,0039715450257063
0,0215000007301569	-0,0039328043349087
0,0282000005245209	-0,0038967921864241
0,0348999984562397	-0,0038602442946285
0,0416000001132488	-0,0038240223657340
0,0483000017702579	-0,0037864192854613
0,0550500005483627	-0,0037492373958230
0,0617499984800816	-0,0037106089293957
0,0684499964118004	-0,0036723972298205
0,0751499980688095	-0,0036331061273813
0,0819000005722046	-0,0035947810392827
0,0886000022292137	-0,0035562384873629
0,0952999964356422	-0,0035174095537513
0,1019999980926514	-0,0034779915586114
0,1086999997496605	-0,0034413801040500
0,1154500022530556	-0,0034029530361295
0,1221499964594841	-0,0033651036210358
0,1288499981164932	-0,0033275641035289
0,1355500072240829	-0,0032889053691179
0,1422999948263168	-0,0032498103100806
0,1490000039339066	-0,0032129737082869
0,1556999981403351	-0,0031748926267028
0,1624000072479248	-0,0031340154819191
0,1691499948501587	-0,0030937688425183
0,1758500039577484	-0,0030555641278625
0,1825499981641769	-0,0030143761541694
0,1892500072717667	-0,0029752526897937
0,1959500014781952	-0,0029360100161284
0,2027000039815903	-0,0029016984626651
0,2093999981880188	-0,0028585779946297
0,2161000072956085	-0,0028187108691782
0,2228000015020370	-0,0027791680768132
0,2295500040054321	-0,0027377589140087
0,2362499982118607	-0,0026985076256096
0,2429500073194504	-0,0026582679711282
0,2496500015258789	-0,0026195670943707
0,2563999891281128	-0,0025800862349570
0,2630999982357025	-0,0025393189862370
0,2698000073432922	-0,0024985675700009
0,2764999866485596	-0,0024574201088399
0,2831999957561493	-0,0024160367902368
0,2899500131607056	-0,0023745989892632
0,2966499924659729	-0,0023337712045759
0,3033500015735626	-0,0022929394617677
0,3100500106811523	-0,0022521235514432
0,3167999982833862	-0,0022111132275313
0,3235000073909760	-0,0021705427207053
0,3301999866962433	-0,0021300280932337
0,3368999958038330	-0,0020888717845082
0,3436000049114227	-0,0020467080175877
0,3503499925136566	-0,0020048276055604
0,3570500016212463	-0,0019626354333013
0,3637500107288361	-0,0019212140468881
0,3704499900341034	-0,0018798513337970
0,3772000074386597	-0,0018382399575785
0,3838999867439270	-0,0017957247328013
0,3905999958515167	-0,0017534571234137
0,3973000049591064	-0,0017121582059190
0,4040499925613403	-0,0016703836154193
0,4107500016689301	-0,0016276226378977
0,4174500107765198	-0,0015857582911849
0,4241499900817871	-0,0015429671620950
0,4308499991893768	-0,0015011479845271
0,4375999867916107	-0,0014583297306672
0,4442999958992004	-0,0014154859818518
0,4510000050067902	-0,0013733373489231
0,4577000141143799	-0,0013309834757820
0,4644500017166138	-0,0012889679055661
0,4711500108242035	-0,0012467318447307
0,4778499901294708	-0,0012031204532832
0,4845499992370605	-0,0011607458582148
0,4912999868392944	-0,0011176918633282
0,4979999959468842	-0,0010748116765171
0,5047000050544739	-0,0010317438282073
0,5113999843597412	-0,0009888925123960
0,5181000232696533	-0,0009452506783418
0,5248500108718872	-0,0008997829281725
0,5315499901771545	-0,0008563696173951
0,5382500290870666	-0,0008138117846102
0,5449500083923340	-0,0007703554583713
0,5516999959945679	-0,0007266323664226
0,5583999752998352	-0,0006828534533270
0,5651000142097473	-0,0006391982897185
0,5717999935150146	-0,0005956303211860
0,5784999728202820	-0,0005513991345651
0,5852500200271606	-0,0005074524087831
0,5919499993324280	-0,0004635949444491
0,5986499786376953	-0,0004193265340291
0,6053500175476074	-0,0003757188678719
0,6121000051498413	-0,0003314245550428
0,6187999844551086	-0,0002875691570807
0,6255000233650208	-0,0002433722111164
0,6322000026702881	-0,0001993799232878
0,6389499902725220	-0,0001544179976918
0,6456500291824341	-0,0001104071343434
0,6523500084877014	-0,0000656845659250
0,6590499877929687	-0,0000211059759749
0,6657500267028809	0,0000232205766224
0,6725000143051147	0,0000685989580234
0,6791999936103821	0,0001125497656176
0,6858999729156494	0,0001569058804307
0,6926000118255615	0,0002016641810769
0,6993499994277954	0,0002470996114425
0,7060499787330627	0,0002920133410953
0,7127500176429749	0,0003374037914909
0,7194499969482422	0,0003824080340564
0,7261999845504761	0,0004277876287233
0,7329000234603882	0,0004726672777906
0,7396000027656555	0,0005181160522625
0,7462999820709229	0,0005631393287331
0,7530000209808350	0,0006084282067604
0,7597500085830688	0,0006538507877849
0,7664499878883362	0,0006987064261921
0,7731500267982483	0,0007439940818585
0,7798500061035156	0,0007895003654994
0,7865999937057495	0,0008353227749467
0,7932999730110168	0,0008807645644993
0,8000000119209290	0,0009265349945053
