# Supplementary material for: Increasing polymer molecular weight enables low-donor-content, efficient and scalable semi-transparent organic solar cells
Source: J Mater Chem A Mater. 2026 Jan 27;14(22):13688–706. doi: 10.1039/d5ta07234d (PMC12937936; doi:10.1039/d5ta07234d)
Supplement: TA-014-D5TA07234D-s001 [file TA-014-D5TA07234D-s001.zip › Datasets for Figures and tables/Figure_5/ST/279nm/MMR.241024.ST1_L5.L.05.txt]

-0,2000000029802322	-0,0042567681521177
-0,1932999938726425	-0,0042724828235805
-0,1865999996662140	-0,0042802263051271
-0,1798499971628189	-0,0042834067717195
-0,1731500029563904	-0,0042681787163019
-0,1664499938488007	-0,0042698439210653
-0,1597499996423721	-0,0042584789916873
-0,1529999971389771	-0,0042347023263574
-0,1463000029325485	-0,0042398455552757
-0,1395999938249588	-0,0042191757820547
-0,1328999996185303	-0,0041942778043449
-0,1261499971151352	-0,0041678538545966
-0,1194500029087067	-0,0041436729952693
-0,1127500012516975	-0,0041156713850796
-0,1060499995946884	-0,0040909834206104
-0,0993499979376793	-0,0040661734528840
-0,0926000028848648	-0,0040398817509413
-0,0859000012278557	-0,0040113599970937
-0,0791999995708466	-0,0039827530272305
-0,0724999979138374	-0,0039567421190441
-0,0657500028610229	-0,0039305388927460
-0,0590500012040138	-0,0039044634904712
-0,0523499995470047	-0,0038798511959612
-0,0456500016152859	-0,0038514214102179
-0,0389499999582767	-0,0038310878444463
-0,0322000011801720	-0,0038049470167607
-0,0254999995231628	-0,0037767207249999
-0,0187999997287989	-0,0037478383164853
-0,0120999999344349	-0,0037189889699221
-0,0053500002250075	-0,0036922120489180
0,0013500000350177	-0,0036638125311583
0,0080500002950430	-0,0036353005561978
0,0147500000894070	-0,0036066088359803
0,0215000007301569	-0,0035797306336462
0,0282000005245209	-0,0035523965489119
0,0348999984562397	-0,0035256701521575
0,0416000001132488	-0,0034985512029380
0,0483000017702579	-0,0034686841536313
0,0550500005483627	-0,0034394646063447
0,0617499984800816	-0,0034095456358045
0,0684499964118004	-0,0033783493563533
0,0751499980688095	-0,0033465025480837
0,0819000005722046	-0,0033145388588309
0,0886000022292137	-0,0032851155847311
0,0952999964356422	-0,0032525025308132
0,1019999980926514	-0,0032203649170697
0,1086999997496605	-0,0031899334862828
0,1154500022530556	-0,0031590596772730
0,1221499964594841	-0,0031276405788958
0,1288499981164932	-0,0030958380084485
0,1355500072240829	-0,0030641651246697
0,1422999948263168	-0,0030314123723656
0,1490000039339066	-0,0029978067614138
0,1556999981403351	-0,0029651257209480
0,1624000072479248	-0,0029323904309422
0,1691499948501587	-0,0028987210243940
0,1758500039577484	-0,0028654041234404
0,1825499981641769	-0,0028323850128800
0,1892500072717667	-0,0027989661321044
0,1959500014781952	-0,0027654194273055
0,2027000039815903	-0,0027316920459270
0,2093999981880188	-0,0026970023754984
0,2161000072956085	-0,0026627439074218
0,2228000015020370	-0,0026289676316082
0,2295500040054321	-0,0025942451320589
0,2362499982118607	-0,0025591657031327
0,2429500073194504	-0,0025236555375159
0,2496500015258789	-0,0024882096331567
0,2563999891281128	-0,0024536149576306
0,2630999982357025	-0,0024187569506466
0,2698000073432922	-0,0023843685630709
0,2764999866485596	-0,0023490418680012
0,2831999957561493	-0,0023133922368288
0,2899500131607056	-0,0022759207058698
0,2966499924659729	-0,0022388114593923
0,3033500015735626	-0,0022015490103513
0,3100500106811523	-0,0021643862128258
0,3167999982833862	-0,0021268830168992
0,3235000073909760	-0,0020902049727738
0,3301999866962433	-0,0020533399656415
0,3368999958038330	-0,0020158533006907
0,3436000049114227	-0,0019783806055784
0,3503499925136566	-0,0019401819445193
0,3570500016212463	-0,0019022545311600
0,3637500107288361	-0,0018642566865310
0,3704499900341034	-0,0018257695483044
0,3772000074386597	-0,0017872751923278
0,3838999867439270	-0,0017484383424744
0,3905999958515167	-0,0017094189533964
0,3973000049591064	-0,0016698796534911
0,4040499925613403	-0,0016303758602589
0,4107500016689301	-0,0015911619411781
0,4174500107765198	-0,0015521147288382
0,4241499900817871	-0,0015138766029850
0,4308499991893768	-0,0014735265867785
0,4375999867916107	-0,0014332385035232
0,4442999958992004	-0,0013934436719865
0,4510000050067902	-0,0013536002952605
0,4577000141143799	-0,0013132332824171
0,4644500017166138	-0,0012723553227261
0,4711500108242035	-0,0012311342870817
0,4778499901294708	-0,0011901137186214
0,4845499992370605	-0,0011496419319883
0,4912999868392944	-0,0011087632738054
0,4979999959468842	-0,0010675685480237
0,5047000050544739	-0,0010260577546433
0,5113999843597412	-0,0009846804896370
0,5181000232696533	-0,0009434409439564
0,5248500108718872	-0,0009015681571327
0,5315499901771545	-0,0008598690619692
0,5382500290870666	-0,0008183909812942
0,5449500083923340	-0,0007763465400785
0,5516999959945679	-0,0007336995913647
0,5583999752998352	-0,0006914571276866
0,5651000142097473	-0,0006490519153886
0,5717999935150146	-0,0006067464128137
0,5784999728202820	-0,0005643290933222
0,5852500200271606	-0,0005216430290602
0,5919499993324280	-0,0004791280371137
0,5986499786376953	-0,0004367356013972
0,6053500175476074	-0,0003939958114643
0,6121000051498413	-0,0003503935586195
0,6187999844551086	-0,0003072650870308
0,6255000233650208	-0,0002641806204338
0,6322000026702881	-0,0002209896629211
0,6389499902725220	-0,0001771087991074
0,6456500291824341	-0,0001338414731435
0,6523500084877014	-0,0000900675004232
0,6590499877929687	-0,0000465660996269
0,6657500267028809	-0,0000030740634429
0,6725000143051147	0,0000412176123064
0,6791999936103821	0,0000853696983540
0,6858999729156494	0,0001313609245699
0,6926000118255615	0,0001761523162713
0,6993499994277954	0,0002213283150923
0,7060499787330627	0,0002654112468008
0,7127500176429749	0,0003102802438661
0,7194499969482422	0,0003549745597411
0,7261999845504761	0,0004001971683465
0,7329000234603882	0,0004451651766431
0,7396000027656555	0,0004905342939310
0,7462999820709229	0,0005356293404475
0,7530000209808350	0,0005809034919366
0,7597500085830688	0,0006267078570090
0,7664499878883362	0,0006718973745592
0,7731500267982483	0,0007175392820500
0,7798500061035156	0,0007628907333128
0,7865999937057495	0,0008087985916063
0,7932999730110168	0,0008541552233510
0,8000000119209290	0,0008998375851661
