# Supplementary material for: Increasing polymer molecular weight enables low-donor-content, efficient and scalable semi-transparent organic solar cells
Source: J Mater Chem A Mater. 2026 Jan 27;14(22):13688–706. doi: 10.1039/d5ta07234d (PMC12937936; doi:10.1039/d5ta07234d)
Supplement: TA-014-D5TA07234D-s001 [file TA-014-D5TA07234D-s001.zip › Datasets for Figures and tables/Figure_5/ST/279nm/MMR.241024.ST1_L7.L.07.txt]

-0,2000000029802322	-0,0025230208411813
-0,1932999938726425	-0,0025410901289433
-0,1865999996662140	-0,0025283803697675
-0,1798499971628189	-0,0025156592018902
-0,1731500029563904	-0,0025072614662349
-0,1664499938488007	-0,0025181833188981
-0,1597499996423721	-0,0025205959100276
-0,1529999971389771	-0,0025255565997213
-0,1463000029325485	-0,0025216522626579
-0,1395999938249588	-0,0025320225395262
-0,1328999996185303	-0,0025182282552123
-0,1261499971151352	-0,0025070423725992
-0,1194500029087067	-0,0025026611983776
-0,1127500012516975	-0,0024903565645218
-0,1060499995946884	-0,0024753008037806
-0,0993499979376793	-0,0024591442197561
-0,0926000028848648	-0,0024535229895264
-0,0859000012278557	-0,0024346909485757
-0,0791999995708466	-0,0024233576841652
-0,0724999979138374	-0,0024099587462842
-0,0657500028610229	-0,0023940673563629
-0,0590500012040138	-0,0023810521233827
-0,0523499995470047	-0,0023651854135096
-0,0456500016152859	-0,0023439635988325
-0,0389499999582767	-0,0023329546675086
-0,0322000011801720	-0,0023157910909504
-0,0254999995231628	-0,0023000354412943
-0,0187999997287989	-0,0022844129707664
-0,0120999999344349	-0,0022683457937092
-0,0053500002250075	-0,0022527857217938
0,0013500000350177	-0,0022354756947607
0,0080500002950430	-0,0022194811608642
0,0147500000894070	-0,0022019611205906
0,0215000007301569	-0,0021841218695045
0,0282000005245209	-0,0021686260588467
0,0348999984562397	-0,0021504110191017
0,0416000001132488	-0,0021319519728422
0,0483000017702579	-0,0021125287748873
0,0550500005483627	-0,0020936152432114
0,0617499984800816	-0,0020748360548168
0,0684499964118004	-0,0020577309187502
0,0751499980688095	-0,0020373656880111
0,0819000005722046	-0,0020172512158751
0,0886000022292137	-0,0020061118993908
0,0952999964356422	-0,0019901429768652
0,1019999980926514	-0,0019716464448720
0,1086999997496605	-0,0019519393099472
0,1154500022530556	-0,0019345143809915
0,1221499964594841	-0,0019161105155945
0,1288499981164932	-0,0018953859107569
0,1355500072240829	-0,0018768986919895
0,1422999948263168	-0,0018554741982371
0,1490000039339066	-0,0018366485601291
0,1556999981403351	-0,0018215937307104
0,1624000072479248	-0,0018018293194473
0,1691499948501587	-0,0017827877309173
0,1758500039577484	-0,0017611373914406
0,1825499981641769	-0,0017421012744308
0,1892500072717667	-0,0017218452412635
0,1959500014781952	-0,0017005634726956
0,2027000039815903	-0,0016793919494376
0,2093999981880188	-0,0016604439588264
0,2161000072956085	-0,0016379421576858
0,2228000015020370	-0,0016178952064365
0,2295500040054321	-0,0015991874970496
0,2362499982118607	-0,0015775853535160
0,2429500073194504	-0,0015568499220535
0,2496500015258789	-0,0015348372980952
0,2563999891281128	-0,0015148131642491
0,2630999982357025	-0,0014920657267794
0,2698000073432922	-0,0014715386787429
0,2764999866485596	-0,0014486265135929
0,2831999957561493	-0,0014272875851020
0,2899500131607056	-0,0014059462118894
0,2966499924659729	-0,0013849241659045
0,3033500015735626	-0,0013622994301841
0,3100500106811523	-0,0013412326807156
0,3167999982833862	-0,0013186106225476
0,3235000073909760	-0,0012970338575542
0,3301999866962433	-0,0012749101733789
0,3368999958038330	-0,0012517120921984
0,3436000049114227	-0,0012288428843021
0,3503499925136566	-0,0012059910222888
0,3570500016212463	-0,0011829677969217
0,3637500107288361	-0,0011603459715843
0,3704499900341034	-0,0011374239111319
0,3772000074386597	-0,0011140250135213
0,3838999867439270	-0,0010901024797931
0,3905999958515167	-0,0010673080105335
0,3973000049591064	-0,0010431036353111
0,4040499925613403	-0,0010193991474807
0,4107500016689301	-0,0009963960619643
0,4174500107765198	-0,0009726816788316
0,4241499900817871	-0,0009488228824921
0,4308499991893768	-0,0009245870751329
0,4375999867916107	-0,0009002560400404
0,4442999958992004	-0,0008760756463744
0,4510000050067902	-0,0008515421068296
0,4577000141143799	-0,0008270938997157
0,4644500017166138	-0,0008029472664930
0,4711500108242035	-0,0007780023734085
0,4778499901294708	-0,0007535877521150
0,4845499992370605	-0,0007293393136933
0,4912999868392944	-0,0007045133388601
0,4979999959468842	-0,0006796122761443
0,5047000050544739	-0,0006549030076712
0,5113999843597412	-0,0006297975196503
0,5181000232696533	-0,0006046072230674
0,5248500108718872	-0,0005796544137411
0,5315499901771545	-0,0005544695304707
0,5382500290870666	-0,0005289881373756
0,5449500083923340	-0,0005033804918639
0,5516999959945679	-0,0004778951406479
0,5583999752998352	-0,0004528191930149
0,5651000142097473	-0,0004276975523680
0,5717999935150146	-0,0004022318462376
0,5784999728202820	-0,0003763840068132
0,5852500200271606	-0,0003505508357193
0,5919499993324280	-0,0003240827936679
0,5986499786376953	-0,0002983736630995
0,6053500175476074	-0,0002727380197030
0,6121000051498413	-0,0002465931756888
0,6187999844551086	-0,0002205638011219
0,6255000233650208	-0,0001946187694557
0,6322000026702881	-0,0001685644965619
0,6389499902725220	-0,0001420773769496
0,6456500291824341	-0,0001158436498372
0,6523500084877014	-0,0000896800047485
0,6590499877929687	-0,0000634635143797
0,6657500267028809	-0,0000371309797629
0,6725000143051147	-0,0000105384915514
0,6791999936103821	0,0000162462001754
0,6858999729156494	0,0000425844664278
0,6926000118255615	0,0000690656670486
0,6993499994277954	0,0000957970478339
0,7060499787330627	0,0001273031230085
0,7127500176429749	0,0001550645683892
0,7194499969482422	0,0001828309177654
0,7261999845504761	0,0002103592123603
0,7329000234603882	0,0002380602818448
0,7396000027656555	0,0002660647442099
0,7462999820709229	0,0002936099190265
0,7530000209808350	0,0003208777925465
0,7597500085830688	0,0003489661030471
0,7664499878883362	0,0003768914029934
0,7731500267982483	0,0004047313996125
0,7798500061035156	0,0004328270151746
0,7865999937057495	0,0004611056356225
0,7932999730110168	0,0004892905126326
0,8000000119209290	0,0005178644787520
