# Supplementary material for: Increasing polymer molecular weight enables low-donor-content, efficient and scalable semi-transparent organic solar cells
Source: J Mater Chem A Mater. 2026 Jan 27;14(22):13688–706. doi: 10.1039/d5ta07234d (PMC12937936; doi:10.1039/d5ta07234d)
Supplement: TA-014-D5TA07234D-s001 [file TA-014-D5TA07234D-s001.zip › Datasets for Figures and tables/Figure_5/ST/279nm/MMR.241024.ST1_R1.R.01.txt]

-0,2000000029802322	-0,0000027650035008
-0,1932999938726425	-0,0000027423429856
-0,1865999996662140	-0,0000027201006105
-0,1798499971628189	-0,0000026977975267
-0,1731500029563904	-0,0000026764623726
-0,1664499938488007	-0,0000026545042147
-0,1597499996423721	-0,0000026323136808
-0,1529999971389771	-0,0000026095171961
-0,1463000029325485	-0,0000025869267120
-0,1395999938249588	-0,0000025654021556
-0,1328999996185303	-0,0000025430620099
-0,1261499971151352	-0,0000025211268166
-0,1194500029087067	-0,0000024994976684
-0,1127500012516975	-0,0000024771120479
-0,1060499995946884	-0,0000024553391995
-0,0993499979376793	-0,0000024331191071
-0,0926000028848648	-0,0000024110174763
-0,0859000012278557	-0,0000023895493086
-0,0791999995708466	-0,0000023672157567
-0,0724999979138374	-0,0000023450454592
-0,0657500028610229	-0,0000023235143090
-0,0590500012040138	-0,0000023017637432
-0,0523499995470047	-0,0000022800365969
-0,0456500016152859	-0,0000022573995011
-0,0389499999582767	-0,0000022356473437
-0,0322000011801720	-0,0000022137489850
-0,0254999995231628	-0,0000021922730866
-0,0187999997287989	-0,0000021700227535
-0,0120999999344349	-0,0000021482180728
-0,0053500002250075	-0,0000021260327685
0,0013500000350177	-0,0000021041632863
0,0080500002950430	-0,0000020821942144
0,0147500000894070	-0,0000020597071853
0,0215000007301569	-0,0000020377367491
0,0282000005245209	-0,0000020161801331
0,0348999984562397	-0,0000019944720862
0,0416000001132488	-0,0000019725764560
0,0483000017702579	-0,0000019517360670
0,0550500005483627	-0,0000019292012894
0,0617499984800816	-0,0000019079245703
0,0684499964118004	-0,0000018860184809
0,0751499980688095	-0,0000018643598878
0,0819000005722046	-0,0000018431028366
0,0886000022292137	-0,0000018211974293
0,0952999964356422	-0,0000018001514945
0,1019999980926514	-0,0000017787162960
0,1086999997496605	-0,0000017573725017
0,1154500022530556	-0,0000017352338091
0,1221499964594841	-0,0000017133946812
0,1288499981164932	-0,0000016921906081
0,1355500072240829	-0,0000016705696453
0,1422999948263168	-0,0000016488980918
0,1490000039339066	-0,0000016274796053
0,1556999981403351	-0,0000016060695316
0,1624000072479248	-0,0000015846428596
0,1691499948501587	-0,0000015628661458
0,1758500039577484	-0,0000015413519350
0,1825499981641769	-0,0000015201133010
0,1892500072717667	-0,0000014989335568
0,1959500014781952	-0,0000014771967471
0,2027000039815903	-0,0000014559361716
0,2093999981880188	-0,0000014345412183
0,2161000072956085	-0,0000014134189996
0,2228000015020370	-0,0000013921024902
0,2295500040054321	-0,0000013708191773
0,2362499982118607	-0,0000013494671975
0,2429500073194504	-0,0000013282741520
0,2496500015258789	-0,0000013067915461
0,2563999891281128	-0,0000012855342675
0,2630999982357025	-0,0000012642453839
0,2698000073432922	-0,0000012431753476
0,2764999866485596	-0,0000012215472225
0,2831999957561493	-0,0000012007312762
0,2899500131607056	-0,0000011794910506
0,2966499924659729	-0,0000011582159232
0,3033500015735626	-0,0000011370091215
0,3100500106811523	-0,0000011158329016
0,3167999982833862	-0,0000010946034763
0,3235000073909760	-0,0000010733681393
0,3301999866962433	-0,0000010527854784
0,3368999958038330	-0,0000010320444517
0,3436000049114227	-0,0000010111729125
0,3503499925136566	-0,0000009902818192
0,3570500016212463	-0,0000009690326124
0,3637500107288361	-0,0000009476225955
0,3704499900341034	-0,0000009263353036
0,3772000074386597	-0,0000009048081324
0,3838999867439270	-0,0000008835116887
0,3905999958515167	-0,0000008619216487
0,3973000049591064	-0,0000008402407161
0,4040499925613403	-0,0000008188456491
0,4107500016689301	-0,0000007969970852
0,4174500107765198	-0,0000007756381706
0,4241499900817871	-0,0000007545157246
0,4308499991893768	-0,0000007330594372
0,4375999867916107	-0,0000007117524206
0,4442999958992004	-0,0000006901859138
0,4510000050067902	-0,0000006691049066
0,4577000141143799	-0,0000006476863064
0,4644500017166138	-0,0000006264652370
0,4711500108242035	-0,0000006055212793
0,4778499901294708	-0,0000005845786859
0,4845499992370605	-0,0000005636311471
0,4912999868392944	-0,0000005424626011
0,4979999959468842	-0,0000005212260703
0,5047000050544739	-0,0000005000573537
0,5113999843597412	-0,0000004789749823
0,5181000232696533	-0,0000004577560730
0,5248500108718872	-0,0000004365552968
0,5315499901771545	-0,0000004152196595
0,5382500290870666	-0,0000003941885325
0,5449500083923340	-0,0000003728889908
0,5516999959945679	-0,0000003515320373
0,5583999752998352	-0,0000003302983487
0,5651000142097473	-0,0000003091787733
0,5717999935150146	-0,0000002878742862
0,5784999728202820	-0,0000002664329770
0,5852500200271606	-0,0000002450493923
0,5919499993324280	-0,0000002236247667
0,5986499786376953	-0,0000002023016208
0,6053500175476074	-0,0000001806994874
0,6121000051498413	-0,0000001588664276
0,6187999844551086	-0,0000001373737746
0,6255000233650208	-0,0000001159836103
0,6322000026702881	-0,0000000945916554
0,6389499902725220	-0,0000000728280440
0,6456500291824341	-0,0000000514007219
0,6523500084877014	-0,0000000296618037
0,6590499877929687	-0,0000000082010336
0,6657500267028809	0,0000000134305047
0,6725000143051147	0,0000000353777310
0,6791999936103821	0,0000000571815733
0,6858999729156494	0,0000000787289594
0,6926000118255615	0,0000001003740167
0,6993499994277954	0,0000001219429180
0,7060499787330627	0,0000001435799390
0,7127500176429749	0,0000001651903148
0,7194499969482422	0,0000001869102704
0,7261999845504761	0,0000002085749600
0,7329000234603882	0,0000002300188697
0,7396000027656555	0,0000002514810262
0,7462999820709229	0,0000002730296842
0,7530000209808350	0,0000002945996869
0,7597500085830688	0,0000003162290056
0,7664499878883362	0,0000003376549387
0,7731500267982483	0,0000003593663678
0,7798500061035156	0,0000003809166174
0,7865999937057495	0,0000004028062790
0,7932999730110168	0,0000004246850551
0,8000000119209290	0,0000004466682242
