# Supplementary material for: Increasing polymer molecular weight enables low-donor-content, efficient and scalable semi-transparent organic solar cells
Source: J Mater Chem A Mater. 2026 Jan 27;14(22):13688–706. doi: 10.1039/d5ta07234d (PMC12937936; doi:10.1039/d5ta07234d)
Supplement: TA-014-D5TA07234D-s001 [file TA-014-D5TA07234D-s001.zip › Datasets for Figures and tables/Figure_5/ST/279nm/MMR.241024.ST1_R3.R.03.txt]

-0,2000000029802322	-0,0018253352027386
-0,1932999938726425	-0,0018167855450884
-0,1865999996662140	-0,0018090893281624
-0,1798499971628189	-0,0018007302423939
-0,1731500029563904	-0,0017930311150849
-0,1664499938488007	-0,0017847351264209
-0,1597499996423721	-0,0017764045624062
-0,1529999971389771	-0,0017675291746855
-0,1463000029325485	-0,0017585356254131
-0,1395999938249588	-0,0017502377741039
-0,1328999996185303	-0,0017425124533474
-0,1261499971151352	-0,0017338981851935
-0,1194500029087067	-0,0017246347852051
-0,1127500012516975	-0,0017159761628136
-0,1060499995946884	-0,0017066893633455
-0,0993499979376793	-0,0016978345811367
-0,0926000028848648	-0,0016894993605092
-0,0859000012278557	-0,0016818239819258
-0,0791999995708466	-0,0016738945851102
-0,0724999979138374	-0,0016653568018228
-0,0657500028610229	-0,0016561695374548
-0,0590500012040138	-0,0016461495542899
-0,0523499995470047	-0,0016357173444703
-0,0456500016152859	-0,0016265850281343
-0,0389499999582767	-0,0016175432829186
-0,0322000011801720	-0,0016073430888355
-0,0254999995231628	-0,0015968866646290
-0,0187999997287989	-0,0015880285063758
-0,0120999999344349	-0,0015796236693859
-0,0053500002250075	-0,0015707724960521
0,0013500000350177	-0,0015608716057613
0,0080500002950430	-0,0015509887598455
0,0147500000894070	-0,0015408850740641
0,0215000007301569	-0,0015303754480556
0,0282000005245209	-0,0015205865493044
0,0348999984562397	-0,0015114089474082
0,0416000001132488	-0,0015016939723864
0,0483000017702579	-0,0014917852822691
0,0550500005483627	-0,0014818997588009
0,0617499984800816	-0,0014725303044543
0,0684499964118004	-0,0014630544465035
0,0751499980688095	-0,0014532071072608
0,0819000005722046	-0,0014430340379477
0,0886000022292137	-0,0014325858792290
0,0952999964356422	-0,0014223624020815
0,1019999980926514	-0,0014114752411842
0,1086999997496605	-0,0014013566542417
0,1154500022530556	-0,0013911995338276
0,1221499964594841	-0,0013805249473080
0,1288499981164932	-0,0013697489630431
0,1355500072240829	-0,0013586903223768
0,1422999948263168	-0,0013478115433827
0,1490000039339066	-0,0013373309047893
0,1556999981403351	-0,0013265341985971
0,1624000072479248	-0,0013157981447875
0,1691499948501587	-0,0013050335692242
0,1758500039577484	-0,0012936877319589
0,1825499981641769	-0,0012820636620745
0,1892500072717667	-0,0012710358714685
0,1959500014781952	-0,0012599511537701
0,2027000039815903	-0,0012486216146499
0,2093999981880188	-0,0012369918404147
0,2161000072956085	-0,0012254461180419
0,2228000015020370	-0,0012141028419137
0,2295500040054321	-0,0012025001924485
0,2362499982118607	-0,0011906167492270
0,2429500073194504	-0,0011788345873356
0,2496500015258789	-0,0011668839724734
0,2563999891281128	-0,0011551509378478
0,2630999982357025	-0,0011425965931267
0,2698000073432922	-0,0011295343283564
0,2764999866485596	-0,0011170211946592
0,2831999957561493	-0,0011053007328883
0,2899500131607056	-0,0010928392875940
0,2966499924659729	-0,0010801937896758
0,3033500015735626	-0,0010670744813979
0,3100500106811523	-0,0010534118628129
0,3167999982833862	-0,0010397194419056
0,3235000073909760	-0,0010265256278217
0,3301999866962433	-0,0010130365844816
0,3368999958038330	-0,0009987646481022
0,3436000049114227	-0,0009852305520326
0,3503499925136566	-0,0009715579799376
0,3570500016212463	-0,0009576492593624
0,3637500107288361	-0,0009434298845008
0,3704499900341034	-0,0009287261054851
0,3772000074386597	-0,0009131540427916
0,3838999867439270	-0,0008978178375401
0,3905999958515167	-0,0008826773846522
0,3973000049591064	-0,0008671866380610
0,4040499925613403	-0,0008511900668964
0,4107500016689301	-0,0008354011806659
0,4174500107765198	-0,0008197401766665
0,4241499900817871	-0,0008039657259360
0,4308499991893768	-0,0007877820753492
0,4375999867916107	-0,0007709979545325
0,4442999958992004	-0,0007539169164374
0,4510000050067902	-0,0007368688820861
0,4577000141143799	-0,0007193866185844
0,4644500017166138	-0,0007020040065981
0,4711500108242035	-0,0006841110298410
0,4778499901294708	-0,0006657482590526
0,4845499992370605	-0,0006472710520029
0,4912999868392944	-0,0006285007111728
0,4979999959468842	-0,0006096631987020
0,5047000050544739	-0,0005907372687943
0,5113999843597412	-0,0005713788559660
0,5181000232696533	-0,0005516193923540
0,5248500108718872	-0,0005318392068148
0,5315499901771545	-0,0005119561101310
0,5382500290870666	-0,0004917058395222
0,5449500083923340	-0,0004712203517556
0,5516999959945679	-0,0004502755182330
0,5583999752998352	-0,0004293003876228
0,5651000142097473	-0,0004083994426765
0,5717999935150146	-0,0003874000394717
0,5784999728202820	-0,0003659391950350
0,5852500200271606	-0,0003440418513492
0,5919499993324280	-0,0003219230566174
0,5986499786376953	-0,0002999126154464
0,6053500175476074	-0,0002777516783681
0,6121000051498413	-0,0002549866330810
0,6187999844551086	-0,0002323415828869
0,6255000233650208	-0,0002097068354487
0,6322000026702881	-0,0001869517436717
0,6389499902725220	-0,0001637440582272
0,6456500291824341	-0,0001405863440596
0,6523500084877014	-0,0001170007817564
0,6590499877929687	-0,0000931950489758
0,6657500267028809	-0,0000694223272149
0,6725000143051147	-0,0000452187523479
0,6791999936103821	-0,0000210289508686
0,6858999729156494	0,0000030729347600
0,6926000118255615	0,0000274197918770
0,6993499994277954	0,0000520803987456
0,7060499787330627	0,0000766187295085
0,7127500176429749	0,0001013383371173
0,7194499969482422	0,0001263558224309
0,7261999845504761	0,0001514275063528
0,7329000234603882	0,0001763059117366
0,7396000027656555	0,0002014244673774
0,7462999820709229	0,0002265635266667
0,7530000209808350	0,0002518705732655
0,7597500085830688	0,0002775498724077
0,7664499878883362	0,0003029782674275
0,7731500267982483	0,0003287003783043
0,7798500061035156	0,0003543465863913
0,7865999937057495	0,0003803581348620
0,7932999730110168	0,0004062055668328
0,8000000119209290	0,0004322310560383
