# Supplementary material for: Increasing polymer molecular weight enables low-donor-content, efficient and scalable semi-transparent organic solar cells
Source: J Mater Chem A Mater. 2026 Jan 27;14(22):13688–706. doi: 10.1039/d5ta07234d (PMC12937936; doi:10.1039/d5ta07234d)
Supplement: TA-014-D5TA07234D-s001 [file TA-014-D5TA07234D-s001.zip › Datasets for Figures and tables/Figure_5/ST/279nm/MMR.241024.ST1_R4.R.04.txt]

-0,2000000029802322	-0,0012962728505954
-0,1932999938726425	-0,0012898282147944
-0,1865999996662140	-0,0012838840484619
-0,1798499971628189	-0,0012777170632035
-0,1731500029563904	-0,0012716029305011
-0,1664499938488007	-0,0012656017206609
-0,1597499996423721	-0,0012588787358254
-0,1529999971389771	-0,0012525391066447
-0,1463000029325485	-0,0012461348669603
-0,1395999938249588	-0,0012402252759784
-0,1328999996185303	-0,0012341735418886
-0,1261499971151352	-0,0012278306530789
-0,1194500029087067	-0,0012229084968567
-0,1127500012516975	-0,0012170867994428
-0,1060499995946884	-0,0012100207386538
-0,0993499979376793	-0,0012038561981171
-0,0926000028848648	-0,0011987002799287
-0,0859000012278557	-0,0011933130444959
-0,0791999995708466	-0,0011871975148097
-0,0724999979138374	-0,0011804007226601
-0,0657500028610229	-0,0011736826272681
-0,0590500012040138	-0,0011679671006277
-0,0523499995470047	-0,0011628681095317
-0,0456500016152859	-0,0011565343011171
-0,0389499999582767	-0,0011497670784593
-0,0322000011801720	-0,0011423878604546
-0,0254999995231628	-0,0011349057313055
-0,0187999997287989	-0,0011281028855592
-0,0120999999344349	-0,0011215433478355
-0,0053500002250075	-0,0011153223458678
0,0013500000350177	-0,0011089391773567
0,0080500002950430	-0,0011016129283234
0,0147500000894070	-0,0010947380214930
0,0215000007301569	-0,0010879788314924
0,0282000005245209	-0,0010811360552907
0,0348999984562397	-0,0010743818711489
0,0416000001132488	-0,0010684967273846
0,0483000017702579	-0,0010616667568684
0,0550500005483627	-0,0010549314320087
0,0617499984800816	-0,0010482489597052
0,0684499964118004	-0,0010404492495582
0,0751499980688095	-0,0010331515222788
0,0819000005722046	-0,0010262895375490
0,0886000022292137	-0,0010194700444117
0,0952999964356422	-0,0010124670807272
0,1019999980926514	-0,0010048620169982
0,1086999997496605	-0,0009986796649173
0,1154500022530556	-0,0009916728595272
0,1221499964594841	-0,0009849660564214
0,1288499981164932	-0,0009784628637135
0,1355500072240829	-0,0009709213627502
0,1422999948263168	-0,0009629089618102
0,1490000039339066	-0,0009552143164910
0,1556999981403351	-0,0009476526756771
0,1624000072479248	-0,0009400724666193
0,1691499948501587	-0,0009324297425337
0,1758500039577484	-0,0009251789306290
0,1825499981641769	-0,0009181554778479
0,1892500072717667	-0,0009105214267038
0,1959500014781952	-0,0009027401683852
0,2027000039815903	-0,0008951536729001
0,2093999981880188	-0,0008874558843672
0,2161000072956085	-0,0008793484303169
0,2228000015020370	-0,0008716110023670
0,2295500040054321	-0,0008639890002087
0,2362499982118607	-0,0008560327696614
0,2429500073194504	-0,0008479630923830
0,2496500015258789	-0,0008398746722378
0,2563999891281128	-0,0008316451567225
0,2630999982357025	-0,0008234072010964
0,2698000073432922	-0,0008151418878697
0,2764999866485596	-0,0008067019516602
0,2831999957561493	-0,0007985068368725
0,2899500131607056	-0,0007900634082034
0,2966499924659729	-0,0007814229466021
0,3033500015735626	-0,0007726764306426
0,3100500106811523	-0,0007634687353857
0,3167999982833862	-0,0007542405510321
0,3235000073909760	-0,0007449939148501
0,3301999866962433	-0,0007356101414189
0,3368999958038330	-0,0007263639708981
0,3436000049114227	-0,0007174197235145
0,3503499925136566	-0,0007082035881467
0,3570500016212463	-0,0006988273235038
0,3637500107288361	-0,0006888879579492
0,3704499900341034	-0,0006784283905290
0,3772000074386597	-0,0006683412357233
0,3838999867439270	-0,0006583183421753
0,3905999958515167	-0,0006482818280347
0,3973000049591064	-0,0006379729602486
0,4040499925613403	-0,0006278416840360
0,4107500016689301	-0,0006171675631776
0,4174500107765198	-0,0006059532170184
0,4241499900817871	-0,0005949210026301
0,4308499991893768	-0,0005837740027346
0,4375999867916107	-0,0005724052898586
0,4442999958992004	-0,0005608834908344
0,4510000050067902	-0,0005489069735631
0,4577000141143799	-0,0005366288824007
0,4644500017166138	-0,0005244591156952
0,4711500108242035	-0,0005122911534272
0,4778499901294708	-0,0004996878560632
0,4845499992370605	-0,0004866450617556
0,4912999868392944	-0,0004733715322800
0,4979999959468842	-0,0004595881619025
0,5047000050544739	-0,0004463493241929
0,5113999843597412	-0,0004326821654104
0,5181000232696533	-0,0004186934384052
0,5248500108718872	-0,0004047447291669
0,5315499901771545	-0,0003904201439582
0,5382500290870666	-0,0003756861260626
0,5449500083923340	-0,0003610810381360
0,5516999959945679	-0,0003459893050604
0,5583999752998352	-0,0003306135185994
0,5651000142097473	-0,0003152698627673
0,5717999935150146	-0,0002997340634465
0,5784999728202820	-0,0002839412481990
0,5852500200271606	-0,0002677007287275
0,5919499993324280	-0,0002513169019949
0,5986499786376953	-0,0002350953436689
0,6053500175476074	-0,0002188240323449
0,6121000051498413	-0,0002020711108344
0,6187999844551086	-0,0001851435226854
0,6255000233650208	-0,0001679899869487
0,6322000026702881	-0,0001506241242168
0,6389499902725220	-0,0001330843078904
0,6456500291824341	-0,0001156323924079
0,6523500084877014	-0,0000981099146884
0,6590499877929687	-0,0000803498987807
0,6657500267028809	-0,0000623489759164
0,6725000143051147	-0,0000440844341938
0,6791999936103821	-0,0000257205210801
0,6858999729156494	-0,0000073741375672
0,6926000118255615	0,0000112413490569
0,6993499994277954	0,0000300637548207
0,7060499787330627	0,0000488347795908
0,7127500176429749	0,0000676979980199
0,7194499969482422	0,0000866054833750
0,7261999845504761	0,0001058037451003
0,7329000234603882	0,0001249053166248
0,7396000027656555	0,0001442814100301
0,7462999820709229	0,0001635776570765
0,7530000209808350	0,0001829932589317
0,7597500085830688	0,0002026890288107
0,7664499878883362	0,0002222393086413
0,7731500267982483	0,0002420934761176
0,7798500061035156	0,0002618068829179
0,7865999937057495	0,0002818976354320
0,7932999730110168	0,0003018310817424
0,8000000119209290	0,0003220123762731
