# Supplementary material for: Increasing polymer molecular weight enables low-donor-content, efficient and scalable semi-transparent organic solar cells
Source: J Mater Chem A Mater. 2026 Jan 27;14(22):13688–706. doi: 10.1039/d5ta07234d (PMC12937936; doi:10.1039/d5ta07234d)
Supplement: TA-014-D5TA07234D-s001 [file TA-014-D5TA07234D-s001.zip › Datasets for Figures and tables/Figure_5/ST/279nm/MMR.241024.ST1_R5.R.05.txt]

-0,2000000029802322	-0,0000033710559819
-0,1932999938726425	-0,0000033508174511
-0,1865999996662140	-0,0000033248363707
-0,1798499971628189	-0,0000032987352370
-0,1731500029563904	-0,0000033211474602
-0,1664499938488007	-0,0000032931632177
-0,1597499996423721	-0,0000032832756460
-0,1529999971389771	-0,0000032539655876
-0,1463000029325485	-0,0000032479754282
-0,1395999938249588	-0,0000032304496926
-0,1328999996185303	-0,0000032132318211
-0,1261499971151352	-0,0000032418174669
-0,1194500029087067	-0,0000034578708892
-0,1127500012516975	-0,0000034694253372
-0,1060499995946884	-0,0000034357526602
-0,0993499979376793	-0,0000038683569983
-0,0926000028848648	-0,0000039228725655
-0,0859000012278557	-0,0000042998408389
-0,0791999995708466	-0,0000053149983614
-0,0724999979138374	-0,0000057606930568
-0,0657500028610229	-0,0000058971231738
-0,0590500012040138	-0,0000058285950217
-0,0523499995470047	-0,0000058548457673
-0,0456500016152859	-0,0000060889346969
-0,0389499999582767	-0,0000060463275986
-0,0322000011801720	-0,0000060640313677
-0,0254999995231628	-0,0000066997067734
-0,0187999997287989	-0,0000069452421485
-0,0120999999344349	-0,0000075225061664
-0,0053500002250075	-0,0000077321410572
0,0013500000350177	-0,0000073838004937
0,0080500002950430	-0,0000078798548202
0,0147500000894070	-0,0000081031666923
0,0215000007301569	-0,0000084039247668
0,0282000005245209	-0,0000178817153937
0,0348999984562397	-0,0000191613253264
0,0416000001132488	-0,0000218518562178
0,0483000017702579	-0,0000228017124755
0,0550500005483627	-0,0000222587987082
0,0617499984800816	-0,0000220375950448
0,0684499964118004	-0,0000215379805013
0,0751499980688095	-0,0000211466303881
0,0819000005722046	-0,0000219911162276
0,0886000022292137	-0,0000214686260733
0,0952999964356422	-0,0000217020060518
0,1019999980926514	-0,0000215505551751
0,1086999997496605	-0,0000212965533137
0,1154500022530556	-0,0000209662157431
0,1221499964594841	-0,0000207650646189
0,1288499981164932	-0,0000204996740649
0,1355500072240829	-0,0000202438641281
0,1422999948263168	-0,0000198842062673
0,1490000039339066	-0,0000194448493858
0,1556999981403351	-0,0000192109910131
0,1624000072479248	-0,0000190758910321
0,1691499948501587	-0,0000188947997231
0,1758500039577484	-0,0000185669505299
0,1825499981641769	-0,0000183511219802
0,1892500072717667	-0,0000179469479917
0,1959500014781952	-0,0000175369659701
0,2027000039815903	-0,0000182029798452
0,2093999981880188	-0,0000178369500645
0,2161000072956085	-0,0000174068281922
0,2228000015020370	-0,0000171588617377
0,2295500040054321	-0,0000168840979313
0,2362499982118607	-0,0000165466262843
0,2429500073194504	-0,0000163979293575
0,2496500015258789	-0,0000161382558872
0,2563999891281128	-0,0000160349063663
0,2630999982357025	-0,0000157282211148
0,2698000073432922	-0,0000151863550855
0,2764999866485596	-0,0000150276900968
0,2831999957561493	-0,0000147829332491
0,2899500131607056	-0,0000147903710968
0,2966499924659729	-0,0000148129438458
0,3033500015735626	-0,0000146302945723
0,3100500106811523	-0,0000145127933138
0,3167999982833862	-0,0000142970484376
0,3235000073909760	-0,0000139027133628
0,3301999866962433	-0,0000136848102557
0,3368999958038330	-0,0000135458321893
0,3436000049114227	-0,0000131097631311
0,3503499925136566	-0,0000129020545501
0,3570500016212463	-0,0000126802351588
0,3637500107288361	-0,0000121807288451
0,3704499900341034	-0,0000120084196169
0,3772000074386597	-0,0000117473200589
0,3838999867439270	-0,0000115955936053
0,3905999958515167	-0,0000113590240289
0,3973000049591064	-0,0000109701950350
0,4040499925613403	-0,0000106966681415
0,4107500016689301	-0,0000104941873360
0,4174500107765198	-0,0000103037864392
0,4241499900817871	-0,0000099598501038
0,4308499991893768	-0,0000095355735539
0,4375999867916107	-0,0000093487697086
0,4442999958992004	-0,0000091341444204
0,4510000050067902	-0,0000088835613496
0,4577000141143799	-0,0000087022535809
0,4644500017166138	-0,0000084092944235
0,4711500108242035	-0,0000081146099546
0,4778499901294708	-0,0000078752800619
0,4845499992370605	-0,0000076321057350
0,4912999868392944	-0,0000074023223533
0,4979999959468842	-0,0000072389925663
0,5047000050544739	-0,0000067893938649
0,5113999843597412	-0,0000065598774199
0,5181000232696533	-0,0000062122862801
0,5248500108718872	-0,0000059237572714
0,5315499901771545	-0,0000057484048739
0,5382500290870666	-0,0000054707466006
0,5449500083923340	-0,0000051526762945
0,5516999959945679	-0,0000049666136874
0,5583999752998352	-0,0000046696304707
0,5651000142097473	-0,0000043716108848
0,5717999935150146	-0,0000041660100578
0,5784999728202820	-0,0000038840648813
0,5852500200271606	-0,0000036165797610
0,5919499993324280	-0,0000033495605294
0,5986499786376953	-0,0000031106069400
0,6053500175476074	-0,0000028118256523
0,6121000051498413	-0,0000026088853247
0,6187999844551086	-0,0000022715043997
0,6255000233650208	-0,0000020314851099
0,6322000026702881	-0,0000017511232500
0,6389499902725220	-0,0000014821056311
0,6456500291824341	-0,0000012338291526
0,6523500084877014	-0,0000009749787750
0,6590499877929687	-0,0000007087485301
0,6657500267028809	-0,0000004424094300
0,6725000143051147	-0,0000001735168809
0,6791999936103821	0,0000000918762169
0,6858999729156494	0,0000003528770378
0,6926000118255615	0,0000006188152497
0,6993499994277954	0,0000008828866953
0,7060499787330627	0,0000011464524050
0,7127500176429749	0,0000014070353700
0,7194499969482422	0,0000016812592776
0,7261999845504761	0,0000019450728814
0,7329000234603882	0,0000022070071282
0,7396000027656555	0,0000024683633910
0,7462999820709229	0,0000027226894872
0,7530000209808350	0,0000029906602776
0,7597500085830688	0,0000032694588299
0,7664499878883362	0,0000035210996430
0,7731500267982483	0,0000037778986552
0,7798500061035156	0,0000035454854697
0,7865999937057495	0,0000015356494032
0,7932999730110168	0,0000013760759430
0,8000000119209290	0,0000011827656863
