# Supplementary material for: Increasing polymer molecular weight enables low-donor-content, efficient and scalable semi-transparent organic solar cells
Source: J Mater Chem A Mater. 2026 Jan 27;14(22):13688–706. doi: 10.1039/d5ta07234d (PMC12937936; doi:10.1039/d5ta07234d)
Supplement: TA-014-D5TA07234D-s001 [file TA-014-D5TA07234D-s001.zip › Datasets for Figures and tables/Figure_5/ST/279nm/MMR.241024.ST1_R9.R.09.txt]

-0,2000000029802322	-0,0044589354656637
-0,1932999938726425	-0,0046678017824888
-0,1865999996662140	-0,0047149970196187
-0,1798499971628189	-0,0046816840767860
-0,1731500029563904	-0,0046788472682238
-0,1664499938488007	-0,0044063492678106
-0,1597499996423721	-0,0051762200891972
-0,1529999971389771	-0,0052616787143052
-0,1463000029325485	-0,0052855215035379
-0,1395999938249588	-0,0053544272668660
-0,1328999996185303	-0,0054209739901125
-0,1261499971151352	-0,0054677589796484
-0,1194500029087067	-0,0054739005863667
-0,1127500012516975	-0,0054677790030837
-0,1060499995946884	-0,0054484447464347
-0,0993499979376793	-0,0054242908954620
-0,0926000028848648	-0,0053904918022454
-0,0859000012278557	-0,0053663803264499
-0,0791999995708466	-0,0053388802334666
-0,0724999979138374	-0,0053123990073800
-0,0657500028610229	-0,0052834968082607
-0,0590500012040138	-0,0052477163262665
-0,0523499995470047	-0,0052150739356875
-0,0456500016152859	-0,0051777237094939
-0,0389499999582767	-0,0051406985148787
-0,0322000011801720	-0,0051000295206904
-0,0254999995231628	-0,0050618788227439
-0,0187999997287989	-0,0050225392915308
-0,0120999999344349	-0,0049828360788524
-0,0053500002250075	-0,0049425847828388
0,0013500000350177	-0,0049016107805073
0,0080500002950430	-0,0048585757613182
0,0147500000894070	-0,0048177698627114
0,0215000007301569	-0,0047749248333275
0,0282000005245209	-0,0047316588461399
0,0348999984562397	-0,0046907402575016
0,0416000001132488	-0,0046447105705738
0,0483000017702579	-0,0045978724956512
0,0550500005483627	-0,0045485803857446
0,0617499984800816	-0,0045016915537417
0,0684499964118004	-0,0044551361352205
0,0751499980688095	-0,0044104792177677
0,0819000005722046	-0,0043641156516969
0,0886000022292137	-0,0043156226165593
0,0952999964356422	-0,0042698164470494
0,1019999980926514	-0,0042214435525239
0,1086999997496605	-0,0041735558770597
0,1154500022530556	-0,0041261115111411
0,1221499964594841	-0,0040792240761220
0,1288499981164932	-0,0040329862385988
0,1355500072240829	-0,0039854031056166
0,1422999948263168	-0,0039381156675518
0,1490000039339066	-0,0038908261340111
0,1556999981403351	-0,0038418294861913
0,1624000072479248	-0,0037937583401799
0,1691499948501587	-0,0037450839299709
0,1758500039577484	-0,0036974502727389
0,1825499981641769	-0,0036481088027358
0,1892500072717667	-0,0035965670831501
0,1959500014781952	-0,0035486333072186
0,2027000039815903	-0,0035012264270335
0,2093999981880188	-0,0034161673393101
0,2161000072956085	-0,0033720612991601
0,2228000015020370	-0,0033231889829040
0,2295500040054321	-0,0032740563619882
0,2362499982118607	-0,0032232855446637
0,2429500073194504	-0,0031747280154377
0,2496500015258789	-0,0031261867843568
0,2563999891281128	-0,0030764704570174
0,2630999982357025	-0,0030271178111434
0,2698000073432922	-0,0029771544504911
0,2764999866485596	-0,0029282597824931
0,2831999957561493	-0,0028793187811971
0,2899500131607056	-0,0028298310935497
0,2966499924659729	-0,0027808377053589
0,3033500015735626	-0,0027315539773554
0,3100500106811523	-0,0026885240804404
0,3167999982833862	-0,0026359700132161
0,3235000073909760	-0,0025873682461679
0,3301999866962433	-0,0025346484035254
0,3368999958038330	-0,0024248920381069
0,3436000049114227	-0,0023820409551263
0,3503499925136566	-0,0023471084423363
0,3570500016212463	-0,0023059030063450
0,3637500107288361	-0,0022587783169001
0,3704499900341034	-0,0022144268732518
0,3772000074386597	-0,0021665692329407
0,3838999867439270	-0,0021143134217709
0,3905999958515167	-0,0020650615915656
0,3973000049591064	-0,0020085466094315
0,4040499925613403	-0,0019539096392691
0,4107500016689301	-0,0019168653525412
0,4174500107765198	-0,0018688917625695
0,4241499900817871	-0,0018123683985323
0,4308499991893768	-0,0017592445947230
0,4375999867916107	-0,0017134486697614
0,4442999958992004	-0,0016621244139969
0,4510000050067902	-0,0016119551146403
0,4577000141143799	-0,0015546858776361
0,4644500017166138	-0,0015141970943660
0,4711500108242035	-0,0014650967204943
0,4778499901294708	-0,0014147834153846
0,4845499992370605	-0,0013601059326902
0,4912999868392944	-0,0013097494374961
0,4979999959468842	-0,0012549809180200
0,5047000050544739	-0,0012024994939566
0,5113999843597412	-0,0011523033026606
0,5181000232696533	-0,0011033042101189
0,5248500108718872	-0,0010526953265071
0,5315499901771545	-0,0009884214960039
0,5382500290870666	-0,0009338795789517
0,5449500083923340	-0,0008862584363669
0,5516999959945679	-0,0008280653855763
0,5583999752998352	-0,0007764652837068
0,5651000142097473	-0,0007280785939656
0,5717999935150146	-0,0006668989080936
0,5784999728202820	-0,0006152688292786
0,5852500200271606	-0,0005659959861077
0,5919499993324280	-0,0005154552054591
0,5986499786376953	-0,0004630558833014
0,6053500175476074	-0,0004115463816561
0,6121000051498413	-0,0003604684025049
0,6187999844551086	-0,0003101756155957
0,6255000233650208	-0,0002583954774309
0,6322000026702881	-0,0002110143541358
0,6389499902725220	-0,0001550317392685
0,6456500291824341	-0,0001104361144826
0,6523500084877014	-0,0000572048229515
0,6590499877929687	0,0000023045474791
0,6657500267028809	0,0000456797279185
0,6725000143051147	0,0001336606219411
0,6791999936103821	0,0002049882459687
0,6858999729156494	0,0002682792546693
0,6926000118255615	0,0003325449943077
0,6993499994277954	0,0004072709416505
0,7060499787330627	0,0004762214084622
0,7127500176429749	0,0005361986695789
0,7194499969482422	0,0006005666218698
0,7261999845504761	0,0006691418820992
0,7329000234603882	0,0007399763562717
0,7396000027656555	0,0008053864585236
0,7462999820709229	0,0008589008939452
0,7530000209808350	0,0009202682995237
0,7597500085830688	0,0009871603688225
0,7664499878883362	0,0010536877671257
0,7731500267982483	0,0011189468204975
0,7798500061035156	0,0011863334802911
0,7865999937057495	0,0012523563345894
0,7932999730110168	0,0013167363358662
0,8000000119209290	0,0013898246688768
