# Supplementary material for: Increasing polymer molecular weight enables low-donor-content, efficient and scalable semi-transparent organic solar cells
Source: J Mater Chem A Mater. 2026 Jan 27;14(22):13688–706. doi: 10.1039/d5ta07234d (PMC12937936; doi:10.1039/d5ta07234d)
Supplement: TA-014-D5TA07234D-s001 [file TA-014-D5TA07234D-s001.zip › Datasets for Figures and tables/Figure_5/ST/333nm/MMR.241024.ST5_L10.L.10.txt]

-0,2000000029802322	-0,0103098917752504
-0,1932999938726425	-0,0102521665394306
-0,1865999996662140	-0,0102004120126367
-0,1798499971628189	-0,0101491240784526
-0,1731500029563904	-0,0101014301180840
-0,1664499938488007	-0,0100524118170142
-0,1597499996423721	-0,0099984910339117
-0,1529999971389771	-0,0099431108683348
-0,1463000029325485	-0,0098890317603946
-0,1395999938249588	-0,0098262466490269
-0,1328999996185303	-0,0097692422568798
-0,1261499971151352	-0,0097243301570415
-0,1194500029087067	-0,0096793109551072
-0,1127500012516975	-0,0096276402473450
-0,1060499995946884	-0,0095727099105716
-0,0993499979376793	-0,0095159336924553
-0,0926000028848648	-0,0094581181183457
-0,0859000012278557	-0,0094051230698824
-0,0791999995708466	-0,0093537960201502
-0,0724999979138374	-0,0093017341569066
-0,0657500028610229	-0,0092449048534036
-0,0590500012040138	-0,0091868070885539
-0,0523499995470047	-0,0091322734951973
-0,0456500016152859	-0,0090834433212876
-0,0389499999582767	-0,0090301912277937
-0,0322000011801720	-0,0089736133813858
-0,0254999995231628	-0,0089131798595190
-0,0187999997287989	-0,0088555337861180
-0,0120999999344349	-0,0088026328012347
-0,0053500002250075	-0,0087470225989819
0,0013500000350177	-0,0086910855025053
0,0080500002950430	-0,0086340550333261
0,0147500000894070	-0,0085772592574358
0,0215000007301569	-0,0085170147940516
0,0282000005245209	-0,0084618879482150
0,0348999984562397	-0,0084084654226899
0,0416000001132488	-0,0083501031622291
0,0483000017702579	-0,0082937479019165
0,0550500005483627	-0,0082389879971743
0,0617499984800816	-0,0081809768453240
0,0684499964118004	-0,0081196855753660
0,0751499980688095	-0,0080596283078194
0,0819000005722046	-0,0080020707100630
0,0886000022292137	-0,0079467976465821
0,0952999964356422	-0,0078877396881580
0,1019999980926514	-0,0078270053490996
0,1086999997496605	-0,0077683567069471
0,1154500022530556	-0,0077047506347299
0,1221499964594841	-0,0076416209340096
0,1288499981164932	-0,0075791645795107
0,1355500072240829	-0,0075086532160640
0,1422999948263168	-0,0074551431462169
0,1490000039339066	-0,0074080317281187
0,1556999981403351	-0,0073465467430651
0,1624000072479248	-0,0072936327196658
0,1691499948501587	-0,0072259767912328
0,1758500039577484	-0,0071624889969826
0,1825499981641769	-0,0070977322757244
0,1892500072717667	-0,0070306304842234
0,1959500014781952	-0,0069612460210919
0,2027000039815903	-0,0068968967534602
0,2093999981880188	-0,0068262596614659
0,2161000072956085	-0,0067482041195035
0,2228000015020370	-0,0066827782429755
0,2295500040054321	-0,0066167446784675
0,2362499982118607	-0,0065534561872482
0,2429500073194504	-0,0064822984859347
0,2496500015258789	-0,0064137806184590
0,2563999891281128	-0,0063441214151680
0,2630999982357025	-0,0062728547491133
0,2698000073432922	-0,0061977291479707
0,2764999866485596	-0,0061253919266164
0,2831999957561493	-0,0060520889237523
0,2899500131607056	-0,0059794322587550
0,2966499924659729	-0,0059063681401312
0,3033500015735626	-0,0058322451077402
0,3100500106811523	-0,0057563660666347
0,3167999982833862	-0,0056805969215930
0,3235000073909760	-0,0056067132391036
0,3301999866962433	-0,0055292509496212
0,3368999958038330	-0,0054472577758133
0,3436000049114227	-0,0053663086146116
0,3503499925136566	-0,0052860933355987
0,3570500016212463	-0,0052040875889361
0,3637500107288361	-0,0051172096282244
0,3704499900341034	-0,0050321151502430
0,3772000074386597	-0,0049478346481919
0,3838999867439270	-0,0048618982546031
0,3905999958515167	-0,0047768834047019
0,3973000049591064	-0,0046895747072995
0,4040499925613403	-0,0045975972898304
0,4107500016689301	-0,0045041674748063
0,4174500107765198	-0,0044108177535236
0,4241499900817871	-0,0043187406845391
0,4308499991893768	-0,0042232964187860
0,4375999867916107	-0,0041258977726102
0,4442999958992004	-0,0040295561775565
0,4510000050067902	-0,0039314748719335
0,4577000141143799	-0,0038308331277221
0,4644500017166138	-0,0037278470117599
0,4711500108242035	-0,0036236946471035
0,4778499901294708	-0,0035191327333450
0,4845499992370605	-0,0034151161089540
0,4912999868392944	-0,0033087534829974
0,4979999959468842	-0,0032007412519306
0,5047000050544739	-0,0030897876713425
0,5113999843597412	-0,0029758852906525
0,5181000232696533	-0,0028644264675677
0,5248500108718872	-0,0027515070978552
0,5315499901771545	-0,0026362261269242
0,5382500290870666	-0,0025205584242940
0,5449500083923340	-0,0024037759285420
0,5516999959945679	-0,0022821852471679
0,5583999752998352	-0,0021594050340354
0,5651000142097473	-0,0020375021267682
0,5717999935150146	-0,0019139779033139
0,5784999728202820	-0,0017882802058011
0,5852500200271606	-0,0016621652757749
0,5919499993324280	-0,0015359717654064
0,5986499786376953	-0,0014089985052124
0,6053500175476074	-0,0012799729593098
0,6121000051498413	-0,0011492253979668
0,6187999844551086	-0,0010170242749155
0,6255000233650208	-0,0008844168623909
0,6322000026702881	-0,0007515313336626
0,6389499902725220	-0,0006162319332361
0,6456500291824341	-0,0004812450788449
0,6523500084877014	-0,0003437669074629
0,6590499877929687	-0,0002067907480523
0,6657500267028809	-0,0000694576810929
0,6725000143051147	0,0000691580207786
0,6791999936103821	0,0002121763973264
0,6858999729156494	0,0003528085653670
0,6926000118255615	0,0004943250678480
0,6993499994277954	0,0006383016007021
0,7060499787330627	0,0007808615337126
0,7127500176429749	0,0009243455133401
0,7194499969482422	0,0010679790284485
0,7261999845504761	0,0012145966757089
0,7329000234603882	0,0013602701947093
0,7396000027656555	0,0015074793482199
0,7462999820709229	0,0016546717379242
0,7530000209808350	0,0018023108132184
0,7597500085830688	0,0019517362816259
0,7664499878883362	0,0021000094711781
0,7731500267982483	0,0022498215548694
0,7798500061035156	0,0023995803203434
0,7865999937057495	0,0025513274595141
0,7932999730110168	0,0027022932190448
0,8000000119209290	0,0028545188251883
