# Supplementary material for: Increasing polymer molecular weight enables low-donor-content, efficient and scalable semi-transparent organic solar cells
Source: J Mater Chem A Mater. 2026 Jan 27;14(22):13688–706. doi: 10.1039/d5ta07234d (PMC12937936; doi:10.1039/d5ta07234d)
Supplement: TA-014-D5TA07234D-s001 [file TA-014-D5TA07234D-s001.zip › Datasets for Figures and tables/Figure_5/ST/333nm/MMR.241024.ST5_L2.L.02.txt]

-0,2000000029802322	-0,0087984977290034
-0,1932999938726425	-0,0087521448731422
-0,1865999996662140	-0,0087058478966355
-0,1798499971628189	-0,0086627090349793
-0,1731500029563904	-0,0086202416568995
-0,1664499938488007	-0,0085759228095412
-0,1597499996423721	-0,0085275871679187
-0,1529999971389771	-0,0084808617830276
-0,1463000029325485	-0,0084428619593382
-0,1395999938249588	-0,0084079429507256
-0,1328999996185303	-0,0083681913092732
-0,1261499971151352	-0,0083208875730634
-0,1194500029087067	-0,0082715861499310
-0,1127500012516975	-0,0082266805693507
-0,1060499995946884	-0,0081845447421074
-0,0993499979376793	-0,0081368060782552
-0,0926000028848648	-0,0080912234261632
-0,0859000012278557	-0,0080519728362560
-0,0791999995708466	-0,0080106221139431
-0,0724999979138374	-0,0079663172364235
-0,0657500028610229	-0,0079228589311242
-0,0590500012040138	-0,0078732483088970
-0,0523499995470047	-0,0078234486281872
-0,0456500016152859	-0,0077773234806955
-0,0389499999582767	-0,0077276215888560
-0,0322000011801720	-0,0076806526631117
-0,0254999995231628	-0,0076358360238373
-0,0187999997287989	-0,0075911376625299
-0,0120999999344349	-0,0075449910946190
-0,0053500002250075	-0,0074982144869864
0,0013500000350177	-0,0074503114446998
0,0080500002950430	-0,0074038519524038
0,0147500000894070	-0,0073556965216994
0,0215000007301569	-0,0073035620152950
0,0282000005245209	-0,0072559444233775
0,0348999984562397	-0,0072089056484401
0,0416000001132488	-0,0071588759310544
0,0483000017702579	-0,0071094250306487
0,0550500005483627	-0,0070618088357151
0,0617499984800816	-0,0070135570131242
0,0684499964118004	-0,0069659096188843
0,0751499980688095	-0,0069178198464215
0,0819000005722046	-0,0068664625287056
0,0886000022292137	-0,0068162372335792
0,0952999964356422	-0,0067674475722015
0,1019999980926514	-0,0067166793160141
0,1086999997496605	-0,0066681494936347
0,1154500022530556	-0,0066173416562378
0,1221499964594841	-0,0065655633807182
0,1288499981164932	-0,0065160151571035
0,1355500072240829	-0,0064629707485437
0,1422999948263168	-0,0064079114235938
0,1490000039339066	-0,0063548786565661
0,1556999981403351	-0,0063006137497723
0,1624000072479248	-0,0062493747100234
0,1691499948501587	-0,0061969864182174
0,1758500039577484	-0,0061433762311935
0,1825499981641769	-0,0060902428813279
0,1892500072717667	-0,0060349022969604
0,1959500014781952	-0,0059787477366626
0,2027000039815903	-0,0059215901419520
0,2093999981880188	-0,0058647724799812
0,2161000072956085	-0,0058085117489100
0,2228000015020370	-0,0057531064376235
0,2295500040054321	-0,0056984522379935
0,2362499982118607	-0,0056425416842103
0,2429500073194504	-0,0055865612812340
0,2496500015258789	-0,0055291699245572
0,2563999891281128	-0,0054678469896317
0,2630999982357025	-0,0054070842452347
0,2698000073432922	-0,0053465347737074
0,2764999866485596	-0,0052834502421319
0,2831999957561493	-0,0052223438397050
0,2899500131607056	-0,0051622176542878
0,2966499924659729	-0,0051026381552219
0,3033500015735626	-0,0050409021787345
0,3100500106811523	-0,0049782204441726
0,3167999982833862	-0,0049131629057229
0,3235000073909760	-0,0048471577465534
0,3301999866962433	-0,0047823861241341
0,3368999958038330	-0,0047140056267381
0,3436000049114227	-0,0046450281515718
0,3503499925136566	-0,0045784548856318
0,3570500016212463	-0,0045115281827748
0,3637500107288361	-0,0044425572268665
0,3704499900341034	-0,0043715070933104
0,3772000074386597	-0,0042989817447960
0,3838999867439270	-0,0042267260141671
0,3905999958515167	-0,0041538174264133
0,3973000049591064	-0,0040789684280753
0,4040499925613403	-0,0040016858838499
0,4107500016689301	-0,0039234678260982
0,4174500107765198	-0,0038450583815575
0,4241499900817871	-0,0037667860742658
0,4308499991893768	-0,0036870636977255
0,4375999867916107	-0,0036053950898349
0,4442999958992004	-0,0035237097181380
0,4510000050067902	-0,0034417461138219
0,4577000141143799	-0,0033584523480386
0,4644500017166138	-0,0032734486740083
0,4711500108242035	-0,0031860098242760
0,4778499901294708	-0,0030961507000029
0,4845499992370605	-0,0030052447691560
0,4912999868392944	-0,0029118361417204
0,4979999959468842	-0,0028161136433482
0,5047000050544739	-0,0027210416737944
0,5113999843597412	-0,0026267033535987
0,5181000232696533	-0,0025297736283392
0,5248500108718872	-0,0024307703133672
0,5315499901771545	-0,0023296270519495
0,5382500290870666	-0,0022273513022810
0,5449500083923340	-0,0021232902072370
0,5516999959945679	-0,0020159771665931
0,5583999752998352	-0,0019091431749985
0,5651000142097473	-0,0018021166324615
0,5717999935150146	-0,0016934701707214
0,5784999728202820	-0,0015832298668101
0,5852500200271606	-0,0014712308766320
0,5919499993324280	-0,0013576790224761
0,5986499786376953	-0,0012436243705451
0,6053500175476074	-0,0011285943910480
0,6121000051498413	-0,0010107741691172
0,6187999844551086	-0,0008931371266954
0,6255000233650208	-0,0007746003102511
0,6322000026702881	-0,0006544476491399
0,6389499902725220	-0,0005319029442035
0,6456500291824341	-0,0004098719800822
0,6523500084877014	-0,0002863757545128
0,6590499877929687	-0,0001623232965358
0,6657500267028809	-0,0000362410537491
0,6725000143051147	0,0000904086555238
0,6791999936103821	0,0002191139647039
0,6858999729156494	0,0003471101808827
0,6926000118255615	0,0004759350558743
0,6993499994277954	0,0006070221425034
0,7060499787330627	0,0007374811684713
0,7127500176429749	0,0008695676224306
0,7194499969482422	0,0010018623434007
0,7261999845504761	0,0011362811783329
0,7329000234603882	0,0012696997728199
0,7396000027656555	0,0014047254808247
0,7462999820709229	0,0015399397816509
0,7530000209808350	0,0016758122947067
0,7597500085830688	0,0018136175349355
0,7664499878883362	0,0019503235816956
0,7731500267982483	0,0020886308047920
0,7798500061035156	0,0022267843596637
0,7865999937057495	0,0023671134840697
0,7932999730110168	0,0025066395755857
0,8000000119209290	0,0026473684702069
