# Supplementary material for: Increasing polymer molecular weight enables low-donor-content, efficient and scalable semi-transparent organic solar cells
Source: J Mater Chem A Mater. 2026 Jan 27;14(22):13688–706. doi: 10.1039/d5ta07234d (PMC12937936; doi:10.1039/d5ta07234d)
Supplement: TA-014-D5TA07234D-s001 [file TA-014-D5TA07234D-s001.zip › Datasets for Figures and tables/Figure_5/ST/333nm/MMR.241024.ST5_L5.L.05.txt]

-0,2000000029802322	-0,0048136189579964
-0,1932999938726425	-0,0047942684032023
-0,1865999996662140	-0,0047710970975459
-0,1798499971628189	-0,0047462950460613
-0,1731500029563904	-0,0047225048765540
-0,1664499938488007	-0,0046989782713354
-0,1597499996423721	-0,0046759680844843
-0,1529999971389771	-0,0046513192355633
-0,1463000029325485	-0,0046286215074360
-0,1395999938249588	-0,0046083424240351
-0,1328999996185303	-0,0045851091854274
-0,1261499971151352	-0,0045628482475877
-0,1194500029087067	-0,0045396061614156
-0,1127500012516975	-0,0045101507566869
-0,1060499995946884	-0,0044829663820565
-0,0993499979376793	-0,0044619245454669
-0,0926000028848648	-0,0044383709318936
-0,0859000012278557	-0,0044145956635475
-0,0791999995708466	-0,0043914006091654
-0,0724999979138374	-0,0043684681877494
-0,0657500028610229	-0,0043441234156489
-0,0590500012040138	-0,0043179872445762
-0,0523499995470047	-0,0042934925295413
-0,0456500016152859	-0,0042723393999040
-0,0389499999582767	-0,0042495904490352
-0,0322000011801720	-0,0042268270626664
-0,0254999995231628	-0,0042029838077724
-0,0187999997287989	-0,0041787917725742
-0,0120999999344349	-0,0041549117304385
-0,0053500002250075	-0,0041308812797070
0,0013500000350177	-0,0041051753796637
0,0080500002950430	-0,0040761530399323
0,0147500000894070	-0,0040498171001673
0,0215000007301569	-0,0040245042182505
0,0282000005245209	-0,0040022828616202
0,0348999984562397	-0,0039797979407012
0,0416000001132488	-0,0039523472078145
0,0483000017702579	-0,0039246617816389
0,0550500005483627	-0,0038965807761997
0,0617499984800816	-0,0038705919869244
0,0684499964118004	-0,0038493669126183
0,0751499980688095	-0,0038252992089838
0,0819000005722046	-0,0037998990155756
0,0886000022292137	-0,0037711989134550
0,0952999964356422	-0,0037422706373036
0,1019999980926514	-0,0037125549279153
0,1086999997496605	-0,0036876746453345
0,1154500022530556	-0,0036619401071221
0,1221499964594841	-0,0036383671686053
0,1288499981164932	-0,0036117848940194
0,1355500072240829	-0,0035855113528669
0,1422999948263168	-0,0035575288347900
0,1490000039339066	-0,0035303987096995
0,1556999981403351	-0,0035030816216022
0,1624000072479248	-0,0034755377564579
0,1691499948501587	-0,0034481023903936
0,1758500039577484	-0,0034212730824947
0,1825499981641769	-0,0033942868467420
0,1892500072717667	-0,0033663089852780
0,1959500014781952	-0,0033379513770342
0,2027000039815903	-0,0033078812994063
0,2093999981880188	-0,0032794100698084
0,2161000072956085	-0,0032517379149795
0,2228000015020370	-0,0032247940544039
0,2295500040054321	-0,0031960783526301
0,2362499982118607	-0,0031662161927670
0,2429500073194504	-0,0031362073495984
0,2496500015258789	-0,0031072581186891
0,2563999891281128	-0,0030772737227380
0,2630999982357025	-0,0030462630093098
0,2698000073432922	-0,0030147118959576
0,2764999866485596	-0,0029846902471036
0,2831999957561493	-0,0029554630164057
0,2899500131607056	-0,0029253743123263
0,2966499924659729	-0,0028945298399776
0,3033500015735626	-0,0028636646457016
0,3100500106811523	-0,0028300790581852
0,3167999982833862	-0,0027985535562038
0,3235000073909760	-0,0027681612409651
0,3301999866962433	-0,0027382061816752
0,3368999958038330	-0,0027068348135799
0,3436000049114227	-0,0026726082433015
0,3503499925136566	-0,0026371658314019
0,3570500016212463	-0,0026038242504001
0,3637500107288361	-0,0025706398300827
0,3704499900341034	-0,0025376349221915
0,3772000074386597	-0,0025030423421413
0,3838999867439270	-0,0024680313654244
0,3905999958515167	-0,0024309849832207
0,3973000049591064	-0,0023934415075928
0,4040499925613403	-0,0023554754443467
0,4107500016689301	-0,0023168970365077
0,4174500107765198	-0,0022807880304754
0,4241499900817871	-0,0022443451453000
0,4308499991893768	-0,0022058559115976
0,4375999867916107	-0,0021654947195202
0,4442999958992004	-0,0021242832299322
0,4510000050067902	-0,0020822831429541
0,4577000141143799	-0,0020394891034812
0,4644500017166138	-0,0019974051974714
0,4711500108242035	-0,0019548947457224
0,4778499901294708	-0,0019097968470305
0,4845499992370605	-0,0018616629531607
0,4912999868392944	-0,0018131557153538
0,4979999959468842	-0,0017656000563875
0,5047000050544739	-0,0017181917792186
0,5113999843597412	-0,0016676085069776
0,5181000232696533	-0,0016160738887265
0,5248500108718872	-0,0015620795311406
0,5315499901771545	-0,0015065380139276
0,5382500290870666	-0,0014485998544842
0,5449500083923340	-0,0013904457446188
0,5516999959945679	-0,0013308877823874
0,5583999752998352	-0,0012694216566160
0,5651000142097473	-0,0012056514387950
0,5717999935150146	-0,0011412780731916
0,5784999728202820	-0,0010743578895926
0,5852500200271606	-0,0010057713370770
0,5919499993324280	-0,0009347365703434
0,5986499786376953	-0,0008623375324532
0,6053500175476074	-0,0007876954041421
0,6121000051498413	-0,0007092453306541
0,6187999844551086	-0,0006300860550255
0,6255000233650208	-0,0005502590211108
0,6322000026702881	-0,0004664069274440
0,6389499902725220	-0,0003806572058238
0,6456500291824341	-0,0002937910321634
0,6523500084877014	-0,0002043587010121
0,6590499877929687	-0,0001145736459875
0,6657500267028809	-0,0000227840810112
0,6725000143051147	0,0000722441036487
0,6791999936103821	0,0001702977315290
0,6858999729156494	0,0002690726832952
0,6926000118255615	0,0003687966964208
0,6993499994277954	0,0004699390265159
0,7060499787330627	0,0005717863678001
0,7127500176429749	0,0006766539299861
0,7194499969482422	0,0007816232391633
0,7261999845504761	0,0008893208578229
0,7329000234603882	0,0009976275032386
0,7396000027656555	0,0011086273007095
0,7462999820709229	0,0012183411745355
0,7530000209808350	0,0013303477317095
0,7597500085830688	0,0014453683979809
0,7664499878883362	0,0015586250228807
0,7731500267982483	0,0016755363903940
0,7798500061035156	0,0017920411191881
0,7865999937057495	0,0019107203697786
0,7932999730110168	0,0020315169822425
0,8000000119209290	0,0021530664525926
