# Supplementary material for: Increasing polymer molecular weight enables low-donor-content, efficient and scalable semi-transparent organic solar cells
Source: J Mater Chem A Mater. 2026 Jan 27;14(22):13688–706. doi: 10.1039/d5ta07234d (PMC12937936; doi:10.1039/d5ta07234d)
Supplement: TA-014-D5TA07234D-s001 [file TA-014-D5TA07234D-s001.zip › Datasets for Figures and tables/Figure_5/ST/333nm/MMR.241024.ST5_L7.L.07.txt]

-0,2000000029802322	-0,0035309463273734
-0,1932999938726425	-0,0035152637865394
-0,1865999996662140	-0,0035000210627913
-0,1798499971628189	-0,0034827203489840
-0,1731500029563904	-0,0034651337191463
-0,1664499938488007	-0,0034493433777243
-0,1597499996423721	-0,0034327665343881
-0,1529999971389771	-0,0034147992264479
-0,1463000029325485	-0,0033973536919802
-0,1395999938249588	-0,0033826397266239
-0,1328999996185303	-0,0033665264490992
-0,1261499971151352	-0,0033496748656034
-0,1194500029087067	-0,0033339059446007
-0,1127500012516975	-0,0033187861554325
-0,1060499995946884	-0,0033029397018254
-0,0993499979376793	-0,0032866948749870
-0,0926000028848648	-0,0032691124361008
-0,0859000012278557	-0,0032515195198357
-0,0791999995708466	-0,0032325698994100
-0,0724999979138374	-0,0032159495167434
-0,0657500028610229	-0,0032007067929953
-0,0590500012040138	-0,0031845392659307
-0,0523499995470047	-0,0031666455324739
-0,0456500016152859	-0,0031480016186833
-0,0389499999582767	-0,0031297192908823
-0,0322000011801720	-0,0031142921652645
-0,0254999995231628	-0,0031003353651613
-0,0187999997287989	-0,0030835045035928
-0,0120999999344349	-0,0030660259071738
-0,0053500002250075	-0,0030454236548394
0,0013500000350177	-0,0030263841617852
0,0080500002950430	-0,0030095777474344
0,0147500000894070	-0,0029933033511043
0,0215000007301569	-0,0029761451296508
0,0282000005245209	-0,0029571247287095
0,0348999984562397	-0,0029372430872172
0,0416000001132488	-0,0029174815863371
0,0483000017702579	-0,0029011850710958
0,0550500005483627	-0,0028853309340775
0,0617499984800816	-0,0028686695732176
0,0684499964118004	-0,0028514941222966
0,0751499980688095	-0,0028334257658571
0,0819000005722046	-0,0028144714888185
0,0886000022292137	-0,0027969176881015
0,0952999964356422	-0,0027791170869023
0,1019999980926514	-0,0027599721215665
0,1086999997496605	-0,0027394657954574
0,1154500022530556	-0,0027206698432565
0,1221499964594841	-0,0027031910140067
0,1288499981164932	-0,0026863429229707
0,1355500072240829	-0,0026668151840568
0,1422999948263168	-0,0026468643918633
0,1490000039339066	-0,0026276824064553
0,1556999981403351	-0,0026093248743564
0,1624000072479248	-0,0025907626841217
0,1691499948501587	-0,0025710000190884
0,1758500039577484	-0,0025512741412967
0,1825499981641769	-0,0025308516342193
0,1892500072717667	-0,0025102400686592
0,1959500014781952	-0,0024913346860558
0,2027000039815903	-0,0024727310519665
0,2093999981880188	-0,0024522021412849
0,2161000072956085	-0,0024330201558769
0,2228000015020370	-0,0024134763516486
0,2295500040054321	-0,0023929332382977
0,2362499982118607	-0,0023735151626170
0,2429500073194504	-0,0023541473783553
0,2496500015258789	-0,0023333323188126
0,2563999891281128	-0,0023129929322749
0,2630999982357025	-0,0022927988320589
0,2698000073432922	-0,0022725083399564
0,2764999866485596	-0,0022514606826007
0,2831999957561493	-0,0022312204819173
0,2899500131607056	-0,0022100610658526
0,2966499924659729	-0,0021876664832234
0,3033500015735626	-0,0021656404715031
0,3100500106811523	-0,0021443816367537
0,3167999982833862	-0,0021213053259999
0,3235000073909760	-0,0020980755798519
0,3301999866962433	-0,0020745361689478
0,3368999958038330	-0,0020528389140964
0,3436000049114227	-0,0020312923006713
0,3503499925136566	-0,0020086348522455
0,3570500016212463	-0,0019854716956615
0,3637500107288361	-0,0019621879328042
0,3704499900341034	-0,0019384141778573
0,3772000074386597	-0,0019130171276629
0,3838999867439270	-0,0018872718792409
0,3905999958515167	-0,0018621989293024
0,3973000049591064	-0,0018372995546088
0,4040499925613403	-0,0018111944664270
0,4107500016689301	-0,0017847135895863
0,4174500107765198	-0,0017583200242370
0,4241499900817871	-0,0017328017856926
0,4308499991893768	-0,0017052117036656
0,4375999867916107	-0,0016767220804468
0,4442999958992004	-0,0016495455056429
0,4510000050067902	-0,0016200693789870
0,4577000141143799	-0,0015891698421910
0,4644500017166138	-0,0015576515579596
0,4711500108242035	-0,0015266740228981
0,4778499901294708	-0,0014947335002944
0,4845499992370605	-0,0014621715527028
0,4912999868392944	-0,0014296042500064
0,4979999959468842	-0,0013968260027468
0,5047000050544739	-0,0013623101403937
0,5113999843597412	-0,0013255567755550
0,5181000232696533	-0,0012878108536825
0,5248500108718872	-0,0012495361734182
0,5315499901771545	-0,0012094931444153
0,5382500290870666	-0,0011689441744238
0,5449500083923340	-0,0011281943880022
0,5516999959945679	-0,0010848329402506
0,5583999752998352	-0,0010394147830084
0,5651000142097473	-0,0009922398021445
0,5717999935150146	-0,0009455091203563
0,5784999728202820	-0,0008967226604000
0,5852500200271606	-0,0008460200624540
0,5919499993324280	-0,0007939729839563
0,5986499786376953	-0,0007403572672047
0,6053500175476074	-0,0006845688913018
0,6121000051498413	-0,0006267306744121
0,6187999844551086	-0,0005680919857696
0,6255000233650208	-0,0005084139411338
0,6322000026702881	-0,0004467864637263
0,6389499902725220	-0,0003828629560303
0,6456500291824341	-0,0003185526584275
0,6523500084877014	-0,0002521234564483
0,6590499877929687	-0,0001846208906500
0,6657500267028809	-0,0001156985235866
0,6725000143051147	-0,0000441636002506
0,6791999936103821	0,0000284668240056
0,6858999729156494	0,0001027409234666
0,6926000118255615	0,0001778073055902
0,6993499994277954	0,0002543832524680
0,7060499787330627	0,0003312832268421
0,7127500176429749	0,0004100940714125
0,7194499969482422	0,0004897098406218
0,7261999845504761	0,0005712512647733
0,7329000234603882	0,0006530472310260
0,7396000027656555	0,0007363308104686
0,7462999820709229	0,0008202720200643
0,7530000209808350	0,0009050539811142
0,7597500085830688	0,0009916643612087
0,7664499878883362	0,0010784902842715
0,7731500267982483	0,0011664725607261
0,7798500061035156	0,0012548787053674
0,7865999937057495	0,0013449721736833
0,7932999730110168	0,0014349428238347
0,8000000119209290	0,0015261257067323
