# Supplementary material for: Increasing polymer molecular weight enables low-donor-content, efficient and scalable semi-transparent organic solar cells
Source: J Mater Chem A Mater. 2026 Jan 27;14(22):13688–706. doi: 10.1039/d5ta07234d (PMC12937936; doi:10.1039/d5ta07234d)
Supplement: TA-014-D5TA07234D-s001 [file TA-014-D5TA07234D-s001.zip › Datasets for Figures and tables/Figure_5/ST/333nm/MMR.241024.ST5_R1.R.01.txt]

-0,2000000029802322	-0,0060135852545500
-0,1932999938726425	-0,0059880129992962
-0,1865999996662140	-0,0059645194560289
-0,1798499971628189	-0,0059366989880800
-0,1731500029563904	-0,0059041068889201
-0,1664499938488007	-0,0058740568347275
-0,1597499996423721	-0,0058451504446566
-0,1529999971389771	-0,0058158813044429
-0,1463000029325485	-0,0057865055277944
-0,1395999938249588	-0,0057555148378015
-0,1328999996185303	-0,0057270191609859
-0,1261499971151352	-0,0056992317549884
-0,1194500029087067	-0,0056686927564442
-0,1127500012516975	-0,0056404843926430
-0,1060499995946884	-0,0056126993149519
-0,0993499979376793	-0,0055860327556729
-0,0926000028848648	-0,0055584507063031
-0,0859000012278557	-0,0055283750407398
-0,0791999995708466	-0,0054970108903944
-0,0724999979138374	-0,0054656909778714
-0,0657500028610229	-0,0054367282427847
-0,0590500012040138	-0,0054067294113338
-0,0523499995470047	-0,0053755491971970
-0,0456500016152859	-0,0053465072996914
-0,0389499999582767	-0,0053183543495834
-0,0322000011801720	-0,0052894530817866
-0,0254999995231628	-0,0052591515704989
-0,0187999997287989	-0,0052270083688200
-0,0120999999344349	-0,0051958593539894
-0,0053500002250075	-0,0051654158160090
0,0013500000350177	-0,0051334230229259
0,0080500002950430	-0,0051016462966800
0,0147500000894070	-0,0050707482732832
0,0215000007301569	-0,0050383456982672
0,0282000005245209	-0,0050078984349966
0,0348999984562397	-0,0049796351231635
0,0416000001132488	-0,0049482001923025
0,0483000017702579	-0,0049158125184476
0,0550500005483627	-0,0048827375285327
0,0617499984800816	-0,0048497738316655
0,0684499964118004	-0,0048175612464547
0,0751499980688095	-0,0047841975465417
0,0819000005722046	-0,0047530997544527
0,0886000022292137	-0,0047210422344506
0,0952999964356422	-0,0046871560625732
0,1019999980926514	-0,0046533290296793
0,1086999997496605	-0,0046221595257521
0,1154500022530556	-0,0045899949036539
0,1221499964594841	-0,0045550502836704
0,1288499981164932	-0,0045225825160742
0,1355500072240829	-0,0044899443164468
0,1422999948263168	-0,0044539603404701
0,1490000039339066	-0,0044191940687597
0,1556999981403351	-0,0043829982168972
0,1624000072479248	-0,0043484051711857
0,1691499948501587	-0,0043141040951014
0,1758500039577484	-0,0042802607640624
0,1825499981641769	-0,0042450898326933
0,1892500072717667	-0,0042108055204153
0,1959500014781952	-0,0041739428415895
0,2027000039815903	-0,0041368417441845
0,2093999981880188	-0,0041030514985323
0,2161000072956085	-0,0040682191029191
0,2228000015020370	-0,0040321457199752
0,2295500040054321	-0,0039958911947906
0,2362499982118607	-0,0039582592435181
0,2429500073194504	-0,0039198515005410
0,2496500015258789	-0,0038846489042044
0,2563999891281128	-0,0038449731655419
0,2630999982357025	-0,0038065540138632
0,2698000073432922	-0,0037692622281611
0,2764999866485596	-0,0037317369133234
0,2831999957561493	-0,0036932409275323
0,2899500131607056	-0,0036552355159074
0,2966499924659729	-0,0036145481280982
0,3033500015735626	-0,0035722623579204
0,3100500106811523	-0,0035298147704452
0,3167999982833862	-0,0034882875625044
0,3235000073909760	-0,0034480728209019
0,3301999866962433	-0,0034072767011821
0,3368999958038330	-0,0033646838273853
0,3436000049114227	-0,0033231314737350
0,3503499925136566	-0,0032792745623738
0,3570500016212463	-0,0032336935400963
0,3637500107288361	-0,0031878645531833
0,3704499900341034	-0,0031427647918463
0,3772000074386597	-0,0030969863291830
0,3838999867439270	-0,0030490760691464
0,3905999958515167	-0,0030013429932296
0,3973000049591064	-0,0029538176022470
0,4040499925613403	-0,0029052970930934
0,4107500016689301	-0,0028555279131979
0,4174500107765198	-0,0028064092621207
0,4241499900817871	-0,0027560475282371
0,4308499991893768	-0,0027031868230551
0,4375999867916107	-0,0026498585939407
0,4442999958992004	-0,0025948700495064
0,4510000050067902	-0,0025406142231077
0,4577000141143799	-0,0024845269508660
0,4644500017166138	-0,0024274168536067
0,4711500108242035	-0,0023696583230048
0,4778499901294708	-0,0023101142141968
0,4845499992370605	-0,0022484755609185
0,4912999868392944	-0,0021858864929527
0,4979999959468842	-0,0021230666898191
0,5047000050544739	-0,0020581223070621
0,5113999843597412	-0,0019913583528250
0,5181000232696533	-0,0019226238364354
0,5248500108718872	-0,0018522047903389
0,5315499901771545	-0,0017803207738325
0,5382500290870666	-0,0017075978685170
0,5449500083923340	-0,0016334748361260
0,5516999959945679	-0,0015578975435346
0,5583999752998352	-0,0014806442195550
0,5651000142097473	-0,0014013681793585
0,5717999935150146	-0,0013199599925429
0,5784999728202820	-0,0012368030147627
0,5852500200271606	-0,0011527193710208
0,5919499993324280	-0,0010681122075766
0,5986499786376953	-0,0009826614987105
0,6053500175476074	-0,0008944810251705
0,6121000051498413	-0,0008037982624955
0,6187999844551086	-0,0007124486146495
0,6255000233650208	-0,0006203615339473
0,6322000026702881	-0,0005266236839816
0,6389499902725220	-0,0004302375600673
0,6456500291824341	-0,0003326741571072
0,6523500084877014	-0,0002336710604141
0,6590499877929687	-0,0001336218701908
0,6657500267028809	-0,0000330175425916
0,6725000143051147	0,0000693029141985
0,6791999936103821	0,0001741747255437
0,6858999729156494	0,0002782858791761
0,6926000118255615	0,0003840789140668
0,6993499994277954	0,0004919726052321
0,7060499787330627	0,0005996905383654
0,7127500176429749	0,0007091012084857
0,7194499969482422	0,0008188472711481
0,7261999845504761	0,0009304864797741
0,7329000234603882	0,0010419507743791
0,7396000027656555	0,0011552247451618
0,7462999820709229	0,0012686316622421
0,7530000209808350	0,0013828978408128
0,7597500085830688	0,0014992099022493
0,7664499878883362	0,0016149498987943
0,7731500267982483	0,0017322129569948
0,7798500061035156	0,0018495981348678
0,7865999937057495	0,0019689837936312
0,7932999730110168	0,0020879935473204
0,8000000119209290	0,0022083201911300
