# Supplementary material for: Increasing polymer molecular weight enables low-donor-content, efficient and scalable semi-transparent organic solar cells
Source: J Mater Chem A Mater. 2026 Jan 27;14(22):13688–706. doi: 10.1039/d5ta07234d (PMC12937936; doi:10.1039/d5ta07234d)
Supplement: TA-014-D5TA07234D-s001 [file TA-014-D5TA07234D-s001.zip › Datasets for Figures and tables/Figure_5/ST/333nm/MMR.241024.ST5_R3.R.03.txt]

-0,2000000029802322	-0,0020550501067191
-0,1932999938726425	-0,0020452768076211
-0,1865999996662140	-0,0020371004939079
-0,1798499971628189	-0,0020281979814172
-0,1731500029563904	-0,0020184803288430
-0,1664499938488007	-0,0020068699959666
-0,1597499996423721	-0,0019979765638709
-0,1529999971389771	-0,0019882000051439
-0,1463000029325485	-0,0019799203146249
-0,1395999938249588	-0,0019731624051929
-0,1328999996185303	-0,0019643346313387
-0,1261499971151352	-0,0019542491063476
-0,1194500029087067	-0,0019444468198344
-0,1127500012516975	-0,0019333912059665
-0,1060499995946884	-0,0019233869388700
-0,0993499979376793	-0,0019133974565193
-0,0926000028848648	-0,0019032619893551
-0,0859000012278557	-0,0018932726234198
-0,0791999995708466	-0,0018848652252927
-0,0724999979138374	-0,0018750205636024
-0,0657500028610229	-0,0018657267792150
-0,0590500012040138	-0,0018567383522168
-0,0523499995470047	-0,0018472945084795
-0,0456500016152859	-0,0018370529869571
-0,0389499999582767	-0,0018268732819706
-0,0322000011801720	-0,0018167630769312
-0,0254999995231628	-0,0018070937367156
-0,0187999997287989	-0,0017965999431908
-0,0120999999344349	-0,0017857903148979
-0,0053500002250075	-0,0017750352853909
0,0013500000350177	-0,0017651538364589
0,0080500002950430	-0,0017553999787197
0,0147500000894070	-0,0017434837063774
0,0215000007301569	-0,0017341807251796
0,0282000005245209	-0,0017250422388315
0,0348999984562397	-0,0017161787254736
0,0416000001132488	-0,0017059129895642
0,0483000017702579	-0,0016947997501120
0,0550500005483627	-0,0016848176019266
0,0617499984800816	-0,0016748539637774
0,0684499964118004	-0,0016637243097648
0,0751499980688095	-0,0016521604266018
0,0819000005722046	-0,0016415832797065
0,0886000022292137	-0,0016304295277223
0,0952999964356422	-0,0016196885844693
0,1019999980926514	-0,0016095504397526
0,1086999997496605	-0,0016000043833628
0,1154500022530556	-0,0015902869636193
0,1221499964594841	-0,0015799890970811
0,1288499981164932	-0,0015690966974944
0,1355500072240829	-0,0015579015016556
0,1422999948263168	-0,0015465330798179
0,1490000039339066	-0,0015351033071056
0,1556999981403351	-0,0015232014702633
0,1624000072479248	-0,0015125598292798
0,1691499948501587	-0,0015013085212559
0,1758500039577484	-0,0014902155380696
0,1825499981641769	-0,0014801751822233
0,1892500072717667	-0,0014697433216497
0,1959500014781952	-0,0014592320658267
0,2027000039815903	-0,0014477003132924
0,2093999981880188	-0,0014354066224769
0,2161000072956085	-0,0014238515868783
0,2228000015020370	-0,0014126423047855
0,2295500040054321	-0,0014002874959260
0,2362499982118607	-0,0013883579522371
0,2429500073194504	-0,0013765146723017
0,2496500015258789	-0,0013643036363646
0,2563999891281128	-0,0013523617526516
0,2630999982357025	-0,0013410839019343
0,2698000073432922	-0,0013301832368597
0,2764999866485596	-0,0013188442680985
0,2831999957561493	-0,0013072557048872
0,2899500131607056	-0,0012951851822436
0,2966499924659729	-0,0012829175684601
0,3033500015735626	-0,0012693004682660
0,3100500106811523	-0,0012558265589178
0,3167999982833862	-0,0012438540579751
0,3235000073909760	-0,0012312358012423
0,3301999866962433	-0,0012187001993880
0,3368999958038330	-0,0012057468993589
0,3436000049114227	-0,0011933747446164
0,3503499925136566	-0,0011810923460871
0,3570500016212463	-0,0011680619791150
0,3637500107288361	-0,0011548161273822
0,3704499900341034	-0,0011412457097322
0,3772000074386597	-0,0011268671369180
0,3838999867439270	-0,0011125227902085
0,3905999958515167	-0,0010986505076289
0,3973000049591064	-0,0010845999931917
0,4040499925613403	-0,0010701217688620
0,4107500016689301	-0,0010551731102169
0,4174500107765198	-0,0010404943022877
0,4241499900817871	-0,0010257578687742
0,4308499991893768	-0,0010105122346431
0,4375999867916107	-0,0009953511180356
0,4442999958992004	-0,0009795316727832
0,4510000050067902	-0,0009634522721171
0,4577000141143799	-0,0009470246732235
0,4644500017166138	-0,0009302740218118
0,4711500108242035	-0,0009125984506682
0,4778499901294708	-0,0008949387702160
0,4845499992370605	-0,0008775191963650
0,4912999868392944	-0,0008597102714702
0,4979999959468842	-0,0008412437164225
0,5047000050544739	-0,0008224973571487
0,5113999843597412	-0,0008033327176236
0,5181000232696533	-0,0007831760449335
0,5248500108718872	-0,0007614887435921
0,5315499901771545	-0,0007395382854156
0,5382500290870666	-0,0007170115131885
0,5449500083923340	-0,0006936316494830
0,5516999959945679	-0,0006688512512483
0,5583999752998352	-0,0006435440154746
0,5651000142097473	-0,0006175384041853
0,5717999935150146	-0,0005902589764446
0,5784999728202820	-0,0005619522999041
0,5852500200271606	-0,0005323183140717
0,5919499993324280	-0,0005015457863919
0,5986499786376953	-0,0004689943161793
0,6053500175476074	-0,0004348344809841
0,6121000051498413	-0,0003988271637354
0,6187999844551086	-0,0003619834023993
0,6255000233650208	-0,0003243097162340
0,6322000026702881	-0,0002851426834241
0,6389499902725220	-0,0002441092365189
0,6456500291824341	-0,0002018377563218
0,6523500084877014	-0,0001577244547661
0,6590499877929687	-0,0001120531087508
0,6657500267028809	-0,0000647699635010
0,6725000143051147	-0,0000154161716637
0,6791999936103821	0,0000353168434231
0,6858999729156494	0,0000872702948982
0,6926000118255615	0,0001404905488016
0,6993499994277954	0,0001956289779628
0,7060499787330627	0,0002515073574614
0,7127500176429749	0,0003091112012044
0,7194499969482422	0,0003677941567730
0,7261999845504761	0,0004283615853637
0,7329000234603882	0,0004895926103927
0,7396000027656555	0,0005523517611437
0,7462999820709229	0,0006159438053146
0,7530000209808350	0,0006806352175772
0,7597500085830688	0,0007470945129171
0,7664499878883362	0,0008137845434248
0,7731500267982483	0,0008820258663036
0,7798500061035156	0,0009509940282442
0,7865999937057495	0,0010215376969427
0,7932999730110168	0,0010925664100796
0,8000000119209290	0,0011646354105324
