# Supplementary material for: Increasing polymer molecular weight enables low-donor-content, efficient and scalable semi-transparent organic solar cells
Source: J Mater Chem A Mater. 2026 Jan 27;14(22):13688–706. doi: 10.1039/d5ta07234d (PMC12937936; doi:10.1039/d5ta07234d)
Supplement: TA-014-D5TA07234D-s001 [file TA-014-D5TA07234D-s001.zip › Datasets for Figures and tables/Figure_5/ST/333nm/MMR.241024.ST5_R4.R.04.txt]

-0,2000000029802322	-0,0014783788938075
-0,1932999938726425	-0,0014720063190907
-0,1865999996662140	-0,0014655115082860
-0,1798499971628189	-0,0014583640731871
-0,1731500029563904	-0,0014510451583192
-0,1664499938488007	-0,0014429991133511
-0,1597499996423721	-0,0014360928907990
-0,1529999971389771	-0,0014294903958216
-0,1463000029325485	-0,0014222549507394
-0,1395999938249588	-0,0014151433715597
-0,1328999996185303	-0,0014082074631006
-0,1261499971151352	-0,0014010956510901
-0,1194500029087067	-0,0013944164384156
-0,1127500012516975	-0,0013870164984837
-0,1060499995946884	-0,0013796126004308
-0,0993499979376793	-0,0013724364107475
-0,0926000028848648	-0,0013654368231073
-0,0859000012278557	-0,0013587367720902
-0,0791999995708466	-0,0013511768775061
-0,0724999979138374	-0,0013436618028209
-0,0657500028610229	-0,0013357743155211
-0,0590500012040138	-0,0013288354966789
-0,0523499995470047	-0,0013220278779045
-0,0456500016152859	-0,0013153911568224
-0,0389499999582767	-0,0013088328996673
-0,0322000011801720	-0,0013010713737458
-0,0254999995231628	-0,0012935877311975
-0,0187999997287989	-0,0012863983865827
-0,0120999999344349	-0,0012780585093424
-0,0053500002250075	-0,0012700071092695
0,0013500000350177	-0,0012634218437597
0,0080500002950430	-0,0012571683619171
0,0147500000894070	-0,0012503634206951
0,0215000007301569	-0,0012436228571460
0,0282000005245209	-0,0012360954424366
0,0348999984562397	-0,0012284808326513
0,0416000001132488	-0,0012206527171656
0,0483000017702579	-0,0012133697746322
0,0550500005483627	-0,0012061480665579
0,0617499984800816	-0,0011989079648629
0,0684499964118004	-0,0011902647092938
0,0751499980688095	-0,0011823099339381
0,0819000005722046	-0,0011752163991332
0,0886000022292137	-0,0011683697812259
0,0952999964356422	-0,0011609292123467
0,1019999980926514	-0,0011529454495758
0,1086999997496605	-0,0011450237361714
0,1154500022530556	-0,0011371977161616
0,1221499964594841	-0,0011296196607873
0,1288499981164932	-0,0011216936400160
0,1355500072240829	-0,0011139065027237
0,1422999948263168	-0,0011060382239521
0,1490000039339066	-0,0010985156986862
0,1556999981403351	-0,0010905197123066
0,1624000072479248	-0,0010830485261977
0,1691499948501587	-0,0010753851383924
0,1758500039577484	-0,0010684590088204
0,1825499981641769	-0,0010613256599754
0,1892500072717667	-0,0010535183828324
0,1959500014781952	-0,0010456258896738
0,2027000039815903	-0,0010371822863817
0,2093999981880188	-0,0010283454321325
0,2161000072956085	-0,0010202308185399
0,2228000015020370	-0,0010121733648703
0,2295500040054321	-0,0010041433852166
0,2362499982118607	-0,0009964013006538
0,2429500073194504	-0,0009877315023914
0,2496500015258789	-0,0009795189835131
0,2563999891281128	-0,0009704453987069
0,2630999982357025	-0,0009623939404264
0,2698000073432922	-0,0009545972570777
0,2764999866485596	-0,0009459783905186
0,2831999957561493	-0,0009372864733450
0,2899500131607056	-0,0009289826266468
0,2966499924659729	-0,0009202098590322
0,3033500015735626	-0,0009119498427026
0,3100500106811523	-0,0009033379028551
0,3167999982833862	-0,0008943557040766
0,3235000073909760	-0,0008854616899043
0,3301999866962433	-0,0008757768664509
0,3368999958038330	-0,0008658939041197
0,3436000049114227	-0,0008573365048505
0,3503499925136566	-0,0008487422019243
0,3570500016212463	-0,0008396857301705
0,3637500107288361	-0,0008310577250086
0,3704499900341034	-0,0008215703419410
0,3772000074386597	-0,0008117238176055
0,3838999867439270	-0,0008020269451663
0,3905999958515167	-0,0007929803105071
0,3973000049591064	-0,0007829942624085
0,4040499925613403	-0,0007727970369160
0,4107500016689301	-0,0007628041785210
0,4174500107765198	-0,0007529273862019
0,4241499900817871	-0,0007427082164213
0,4308499991893768	-0,0007321853190660
0,4375999867916107	-0,0007216007797979
0,4442999958992004	-0,0007111206068657
0,4510000050067902	-0,0006996647571214
0,4577000141143799	-0,0006881735171191
0,4644500017166138	-0,0006768763996661
0,4711500108242035	-0,0006647444679402
0,4778499901294708	-0,0006517954170704
0,4845499992370605	-0,0006395200616680
0,4912999868392944	-0,0006275214254856
0,4979999959468842	-0,0006151006091386
0,5047000050544739	-0,0006023386376910
0,5113999843597412	-0,0005892673507333
0,5181000232696533	-0,0005753463483416
0,5248500108718872	-0,0005601435550489
0,5315499901771545	-0,0005447714938782
0,5382500290870666	-0,0005295588634908
0,5449500083923340	-0,0005135358660482
0,5516999959945679	-0,0004969695582986
0,5583999752998352	-0,0004801505128853
0,5651000142097473	-0,0004620935360435
0,5717999935150146	-0,0004432049754541
0,5784999728202820	-0,0004233469953761
0,5852500200271606	-0,0004024261143059
0,5919499993324280	-0,0003805051092058
0,5986499786376953	-0,0003578929463401
0,6053500175476074	-0,0003343110729475
0,6121000051498413	-0,0003093917621300
0,6187999844551086	-0,0002828367287293
0,6255000233650208	-0,0002554021484684
0,6322000026702881	-0,0002275754086440
0,6389499902725220	-0,0001980856468435
0,6456500291824341	-0,0001673630613368
0,6523500084877014	-0,0001350666279905
0,6590499877929687	-0,0001017357571982
0,6657500267028809	-0,0000667657004669
0,6725000143051147	-0,0000301946238324
0,6791999936103821	0,0000074019881140
0,6858999729156494	0,0000457939495391
0,6926000118255615	0,0000855688413139
0,6993499994277954	0,0001272356312256
0,7060499787330627	0,0001693630038062
0,7127500176429749	0,0002127755433321
0,7194499969482422	0,0002571427321527
0,7261999845504761	0,0003031176165678
0,7329000234603882	0,0003496129065752
0,7396000027656555	0,0003973523562308
0,7462999820709229	0,0004458593903109
0,7530000209808350	0,0004953465540893
0,7597500085830688	0,0005462890258059
0,7664499878883362	0,0005974929081276
0,7731500267982483	0,0006499154260382
0,7798500061035156	0,0007029138505459
0,7865999937057495	0,0007572566391900
0,7932999730110168	0,0008117884863168
0,8000000119209290	0,0008673653355800
