# Supplementary material for: Increasing polymer molecular weight enables low-donor-content, efficient and scalable semi-transparent organic solar cells
Source: J Mater Chem A Mater. 2026 Jan 27;14(22):13688–706. doi: 10.1039/d5ta07234d (PMC12937936; doi:10.1039/d5ta07234d)
Supplement: TA-014-D5TA07234D-s001 [file TA-014-D5TA07234D-s001.zip › Datasets for Figures and tables/Figure_5/ST/ST.xlsx]

## Sheet: Sheet1
PIXEL	Voc (V)	Jsc (mA/cm^2)	FF %	Efficiency %	Rs (Ohm)	Rsh (Ohm)	Cell area (m^2)	Light power (W/m^2)	Blade Speed (mm/s)	Rs (Ohm·cm^2)	Rsh (Ohm·cm^2)	AL Thickness (nm)
L.02	0,66	-6,63	26,40	1,15	150,14	179	0,000061	1000,00	70	91.5854	109.19	279
L.05	0,67	-11,78	27,87	2,19	153,08	238	0,000031	1000,00	70	47.4548	73.78	279
L.07	0,67	-10,07	28,11	1,90	252,94	404	0,000022	1000,00	70	55.6468	88.88	279
L.10	0,66	-11,38	29,52	2,21	51,14	94	0,000085	1000,00	70	43.469	79.9	279
R.03	0,69	-13,81	32,20	3,05	276,07	689	0,000011	1000,00	70	30.3677	75.79	279
R.04	0,69	-13,69	33,35	3,13	362,19	996	0,000008	1000,00	70	28.9752	79.68	279
R.09	0,66	-4,12	25,91	0,70	112,10	162	0,000119	1000,00	70	133.399	192.78	279
L.10	0,65	-11,86	28,71	2,23	51,11	98	0,000085	1000,00	60	43.4435	83.3	209
R.01	0,63	-13,38	37,93	3,19	56,08	428	0,000044	1000,00	60	24.6752	188.32	209
R.03	0,63	-20,45	40,30	5,19	74,50	1310	0,000011	1000,00	60	8.195	144.1	209
R.04	0,64	-21,03	41,34	5,54	106,62	1372	0,000008	1000,00	60	8.5296	109.76	209
R.05	0,65	-18,35	43,27	5,13	79,42	1347	0,000016	1000,00	60	12.7072	215.52	209
R.09	0,65	-12,20	28,12	2,22	36,90	62	0,000120	1000,00	60	44.28	74.4	209
L.02	0,55	-9,75	29,02	1,55	85,31	121	0,000061	1000,00	50	52.0391	73.81	194
L.05	0,69	-15,45	36,15	3,87	76,27	465	0,000031	1000,00	50	23.6437	144.15	194
L.07	0,69	-15,18	40,42	4,26	91,57	1042	0,000022	1000,00	50	20.1454	229.24	194
L.10	0,68	-4,42	25,35	0,76	176,76	182	0,000085	1000,00	50	150.246	154.7	194
R.01	0,67	-12,73	40,04	3,41	57,40	535	0,000044	1000,00	50	25.256	235.4	194
R.03	0,70	-16,57	47,58	5,53	107,89	10929	0,000011	1000,00	50	11.8679	1202.19	194
R.04	0,71	-15,60	50,53	5,60	134,92	7492	0,000008	1000,00	50	10.7936	599.36	194
R.05	0,70	-16,71	47,56	5,58	79,51	2500	0,000016	1000,00	50	12.7216	400	194
R.09	0,68	-11,59	27,87	2,19	40,26	68	0,000120	1000,00	50	48.312	81.6	194
L.02	0,69	-14,72	38,72	3,91	39,32	278	0,000061	1000,00	40	23.9852	169.58	175
L.05	0,70	-16,74	44,28	5,20	54,55	930	0,000031	1000,00	40	16.9105	288.3	175
L.07	0,70	-16,54	50,49	5,86	56,86	1863	0,000022	1000,00	40	12.5092	409.86	175
L.10	0,69	-14,04	33,63	3,24	37,78	162	0,000085	1000,00	40	32.113	137.7	175
R.01	0,67	-13,05	43,80	3,83	46,27	526	0,000044	1000,00	40	20.3588	231.44	175
R.03	0,69	-18,16	56,46	7,12	73,56	4253	0,000011	1000,00	40	8.0916	467.83	175
R.04	0,71	-18,28	56,68	7,36	88,97	5981	0,000008	1000,00	40	7.1176	478.48	175
R.05	0,59	-16,54	35,89	3,50	20,77	367	0,000016	1000,00	40	3.3232	58.72	175
R.09	0,69	-13,67	29,97	2,84	32,41	82	0,000120	1000,00	40	38.892	98.4	175
L.02	0,67	-12,21	32,71	2,66	53,13	142	0,000061	1000,00	80	32.4093	86.62	333
L.05	0,67	-13,20	34,84	3,06	71,71	253	0,000031	1000,00	80	22.2301	78.43	333
L.07	0,68	-13,63	35,76	3,31	91,42	369	0,000022	1000,00	80	20.1124	81.18	333
L.10	0,67	-10,18	31,93	2,19	47,93	119	0,000085	1000,00	80	40.7405	101.15	333
R.01	0,67	-11,77	34,35	2,69	65,92	214	0,000044	1000,00	80	29.0048	94.16	333
R.03	0,67	-15,62	36,69	3,85	134,59	643	0,000011	1000,00	80	14.8049	70.73	333
R.04	0,68	-15,79	36,82	3,95	176,22	981	0,000008	1000,00	80	14.0976	78.48	333
R.05	0,67	-13,85	36,40	3,39	114,08	570	0,000016	1000,00	80	18.2528	91.2	333
R.09	0,67	-8,06	32,21	1,73	42,91	102	0,000120	1000,00	80	51.492	122.4	333
L.02	0,57	-10,52	29,21	1,74	44,98	116	0,000061	1000,00	20	27.4378	70.76	116
L.05	0,69	-15,67	47,98	5,16	45,73	816	0,000031	1000,00	20	14.1763	252.96	116
L.07	0,68	-15,49	53,77	5,65	56,18	1300	0,000022	1000,00	20	12.3596	286	116
L.10	0,68	-12,34	36,22	3,03	39,30	233	0,000085	1000,00	20	33.405	198.05	116
R.01	0,50	-10,72	28,11	1,51	25,56	126	0,000044	1000,00	20	11.2464	55.44	116
R.03	0,64	-16,20	43,06	4,45	99,00	1085	0,000011	1000,00	20	10.89	119.35	116
R.04	0,70	-16,13	60,33	6,83	89,49	7458	0,000008	1000,00	20	7.1592	596.64	116
R.05	0,62	-15,09	45,40	4,26	85,41	1350	0,000016	1000,00	20	13.6656	216	116
R.09	0,67	-11,70	29,50	2,31	42,31	98	0,000119	1000,00	20	50.3489	116.62	116
