# Supplementary material for: Increasing polymer molecular weight enables low-donor-content, efficient and scalable semi-transparent organic solar cells
Source: J Mater Chem A Mater. 2026 Jan 27;14(22):13688–706. doi: 10.1039/d5ta07234d (PMC12937936; doi:10.1039/d5ta07234d)
Supplement: TA-014-D5TA07234D-s001 [file TA-014-D5TA07234D-s001.zip › Datasets for Figures and tables/Table_1/Row_10.txt]

-2.000000000000000111e-01	-1.779556000000000063e-03
-1.919500000000000095e-01	-1.781905000000000077e-03
-1.839000000000000079e-01	-1.777769999999999915e-03
-1.758500000000000063e-01	-1.779755999999999960e-03
-1.678000000000000047e-01	-1.775670000000000026e-03
-1.597500000000000031e-01	-1.777747000000000095e-03
-1.517000000000000015e-01	-1.774020000000000067e-03
-1.436000000000000054e-01	-1.776147999999999963e-03
-1.355500000000000038e-01	-1.772892000000000088e-03
-1.275000000000000022e-01	-1.774444000000000021e-03
-1.194500000000000006e-01	-1.771173999999999926e-03
-1.113999999999999990e-01	-1.772785000000000029e-03
-1.033499999999999974e-01	-1.769507000000000024e-03
-9.529999999999999583e-02	-1.771395000000000044e-03
-8.724999999999999423e-02	-1.767485999999999970e-03
-7.920000000000000651e-02	-1.769671999999999912e-03
-7.115000000000000491e-02	-1.765085999999999912e-03
-6.310000000000000331e-02	-1.767064999999999955e-03
-5.505000000000000171e-02	-1.763638000000000098e-03
-4.700000000000000011e-02	-1.765585000000000071e-03
-3.894999999999999851e-02	-1.762066000000000066e-03
-3.084999999999999895e-02	-1.763510000000000034e-03
-2.280000000000000082e-02	-1.759925999999999982e-03
-1.474999999999999922e-02	-1.762302000000000096e-03
-6.700000000000000226e-03	-1.759499999999999996e-03
1.350000000000000071e-03	-1.761542999999999963e-03
9.400000000000000369e-03	-1.759111000000000051e-03
1.745000000000000023e-02	-1.761596000000000039e-03
2.549999999999999836e-02	-1.758040999999999901e-03
3.355000000000000343e-02	-1.759932000000000076e-03
4.159999999999999809e-02	-1.755938000000000073e-03
4.964999999999999969e-02	-1.756937999999999989e-03
5.770000000000000129e-02	-1.753301999999999986e-03
6.575000000000000289e-02	-1.754324000000000031e-03
7.384999999999999898e-02	-1.751107999999999918e-03
8.190000000000000058e-02	-1.752588000000000019e-03
8.995000000000000218e-02	-1.748247000000000082e-03
9.800000000000000377e-02	-1.749513000000000066e-03
1.060500000000000054e-01	-1.744375000000000049e-03
1.140999999999999931e-01	-1.745367000000000056e-03
1.221499999999999947e-01	-1.740467000000000099e-03
1.302000000000000102e-01	-1.742059999999999919e-03
1.382500000000000118e-01	-1.737938000000000070e-03
1.463000000000000134e-01	-1.740098000000000035e-03
1.543499999999999872e-01	-1.736413999999999926e-03
1.623999999999999888e-01	-1.737208999999999975e-03
1.704499999999999904e-01	-1.732971000000000034e-03
1.784999999999999920e-01	-1.733654000000000054e-03
1.865999999999999881e-01	-1.728804000000000018e-03
1.946499999999999897e-01	-1.728408000000000071e-03
2.026999999999999913e-01	-1.722426999999999899e-03
2.107499999999999929e-01	-1.721789000000000045e-03
2.187999999999999945e-01	-1.715991999999999951e-03
2.268499999999999961e-01	-1.715687000000000028e-03
2.348999999999999977e-01	-1.709584000000000104e-03
2.429499999999999993e-01	-1.709157999999999901e-03
2.510000000000000009e-01	-1.703272999999999940e-03
2.590500000000000025e-01	-1.702848000000000079e-03
2.671000000000000041e-01	-1.697411000000000015e-03
2.751500000000000057e-01	-1.696788000000000072e-03
2.832000000000000073e-01	-1.691327000000000065e-03
2.913000000000000034e-01	-1.690567000000000025e-03
2.993500000000000050e-01	-1.684324000000000064e-03
3.074000000000000066e-01	-1.682785000000000010e-03
3.154500000000000082e-01	-1.675566000000000078e-03
3.235000000000000098e-01	-1.673056000000000022e-03
3.315500000000000114e-01	-1.665028000000000038e-03
3.396000000000000130e-01	-1.662026000000000042e-03
3.476500000000000146e-01	-1.653518000000000088e-03
3.557000000000000162e-01	-1.649798999999999970e-03
3.637500000000000178e-01	-1.640474000000000055e-03
3.718000000000000194e-01	-1.635219000000000039e-03
3.798500000000000210e-01	-1.624508999999999892e-03
3.879000000000000226e-01	-1.617425000000000026e-03
3.959500000000000242e-01	-1.605494000000000062e-03
4.040500000000000203e-01	-1.596570000000000064e-03
4.121000000000000218e-01	-1.582216000000000004e-03
4.201500000000000234e-01	-1.571689000000000029e-03
4.282000000000000250e-01	-1.554933000000000096e-03
4.362500000000000266e-01	-1.541548000000000007e-03
4.442999999999999727e-01	-1.521255000000000003e-03
4.523499999999999743e-01	-1.504179000000000020e-03
4.603999999999999759e-01	-1.480334000000000034e-03
4.684499999999999775e-01	-1.458188000000000019e-03
4.764999999999999791e-01	-1.428942000000000103e-03
4.845499999999999807e-01	-1.400975999999999957e-03
4.925999999999999823e-01	-1.365176999999999970e-03
5.006500000000000394e-01	-1.329120999999999948e-03
5.087000000000000410e-01	-1.284675000000000096e-03
5.168000000000000371e-01	-1.237657999999999987e-03
5.248500000000000387e-01	-1.182295000000000091e-03
5.329000000000000403e-01	-1.123737999999999994e-03
5.409500000000000419e-01	-1.054320000000000083e-03
5.490000000000000435e-01	-9.821316000000000074e-04
5.570500000000000451e-01	-8.990226999999999941e-04
5.651000000000000467e-01	-8.074150999999999464e-04
5.731500000000000483e-01	-7.066379999999999927e-04
5.812000000000000499e-01	-5.973826999999999479e-04
5.892500000000000515e-01	-4.777884999999999945e-04
5.973000000000000531e-01	-3.484927000000000185e-04
6.053500000000000547e-01	-2.101720000000000064e-04
6.133999999999999453e-01	-6.022988000000000278e-05
6.215000000000000524e-01	8.210002000000000478e-05
6.295500000000000540e-01	2.661957000000000169e-04
6.375999999999999446e-01	4.457856000000000166e-04
6.456499999999999462e-01	6.313278999999999766e-04
6.536999999999999478e-01	8.293829000000000175e-04
6.617499999999999494e-01	1.034077999999999907e-03
6.697999999999999510e-01	1.246995000000000091e-03
6.778499999999999526e-01	1.470067000000000032e-03
6.858999999999999542e-01	1.700317000000000018e-03
6.939499999999999558e-01	1.939102000000000057e-03
7.019999999999999574e-01	2.183188999999999876e-03
7.100499999999999590e-01	2.436172999999999811e-03
7.180999999999999606e-01	2.695051999999999864e-03
7.261999999999999567e-01	2.962270999999999828e-03
7.342499999999999583e-01	3.233839999999999978e-03
7.422999999999999599e-01	3.510917000000000118e-03
7.503499999999999615e-01	3.794144000000000162e-03
7.583999999999999631e-01	4.083286999999999681e-03
7.664499999999999647e-01	4.375322000000000065e-03
7.744999999999999662e-01	4.674557999999999665e-03
7.825499999999999678e-01	4.977989999999999846e-03
7.905999999999999694e-01	5.285141999999999618e-03
7.986499999999999710e-01	5.597251000000000136e-03
8.066999999999999726e-01	5.914070999999999911e-03
8.147499999999999742e-01	6.234283000000000186e-03
8.227999999999999758e-01	6.557425000000000406e-03
8.308499999999999774e-01	6.885048999999999857e-03
8.389499999999999735e-01	7.218144999999999596e-03
8.469999999999999751e-01	7.553055999999999832e-03
8.550499999999999767e-01	7.891689000000000342e-03
8.630999999999999783e-01	8.231337000000000029e-03
8.711499999999999799e-01	8.575638000000000011e-03
8.791999999999999815e-01	8.922576999999999245e-03
8.872499999999999831e-01	9.271108000000000127e-03
8.952999999999999847e-01	9.623269000000000267e-03
9.033499999999999863e-01	9.978481000000000850e-03
9.113999999999999879e-01	1.033361000000000002e-02
9.194499999999999895e-01	1.069375000000000013e-02
9.274999999999999911e-01	1.105579999999999931e-02
9.355499999999999927e-01	1.141892000000000081e-02
9.436499999999999888e-01	1.178780999999999926e-02
9.516999999999999904e-01	1.215262999999999934e-02
9.597499999999999920e-01	1.252379999999999986e-02
9.677999999999999936e-01	1.289515999999999926e-02
9.758499999999999952e-01	1.326947000000000022e-02
9.838999999999999968e-01	1.364229999999999957e-02
9.919499999999999984e-01	1.401981000000000060e-02
1.000000000000000000e+00	1.439773999999999915e-02
