# Supplementary material for: Increasing polymer molecular weight enables low-donor-content, efficient and scalable semi-transparent organic solar cells
Source: J Mater Chem A Mater. 2026 Jan 27;14(22):13688–706. doi: 10.1039/d5ta07234d (PMC12937936; doi:10.1039/d5ta07234d)
Supplement: TA-014-D5TA07234D-s001 [file TA-014-D5TA07234D-s001.zip › Datasets for Figures and tables/Table_1/Row_11.txt]

-2.000000000000000111e-01	-1.146115000000000068e-03
-1.919500000000000095e-01	-1.142585999999999906e-03
-1.839000000000000079e-01	-1.142557999999999898e-03
-1.758500000000000063e-01	-1.138876000000000038e-03
-1.678000000000000047e-01	-1.138736999999999909e-03
-1.597500000000000031e-01	-1.135200999999999962e-03
-1.517000000000000015e-01	-1.135134000000000100e-03
-1.436000000000000054e-01	-1.131873999999999944e-03
-1.355500000000000038e-01	-1.131559000000000080e-03
-1.275000000000000022e-01	-1.128167999999999923e-03
-1.194500000000000006e-01	-1.127994999999999909e-03
-1.113999999999999990e-01	-1.124102999999999995e-03
-1.033499999999999974e-01	-1.123714000000000050e-03
-9.529999999999999583e-02	-1.119743000000000084e-03
-8.724999999999999423e-02	-1.119044000000000028e-03
-7.920000000000000651e-02	-1.115013999999999892e-03
-7.115000000000000491e-02	-1.114259000000000039e-03
-6.310000000000000331e-02	-1.110312000000000018e-03
-5.505000000000000171e-02	-1.109502000000000058e-03
-4.700000000000000011e-02	-1.105318000000000099e-03
-3.894999999999999851e-02	-1.104270000000000078e-03
-3.084999999999999895e-02	-1.099977999999999937e-03
-2.280000000000000082e-02	-1.098774999999999969e-03
-1.474999999999999922e-02	-1.094834999999999949e-03
-6.700000000000000226e-03	-1.094331999999999944e-03
1.350000000000000071e-03	-1.090955000000000006e-03
9.400000000000000369e-03	-1.090644999999999896e-03
1.745000000000000023e-02	-1.087442000000000096e-03
2.549999999999999836e-02	-1.087283999999999994e-03
3.355000000000000343e-02	-1.083612999999999981e-03
4.159999999999999809e-02	-1.082877000000000102e-03
4.964999999999999969e-02	-1.078930000000000080e-03
5.770000000000000129e-02	-1.077655000000000063e-03
6.575000000000000289e-02	-1.073488999999999954e-03
7.384999999999999898e-02	-1.071895000000000009e-03
8.190000000000000058e-02	-1.067929999999999921e-03
8.995000000000000218e-02	-1.066487000000000077e-03
9.800000000000000377e-02	-1.062419999999999901e-03
1.060500000000000054e-01	-1.060982999999999935e-03
1.140999999999999931e-01	-1.056583000000000045e-03
1.221499999999999947e-01	-1.055032000000000018e-03
1.302000000000000102e-01	-1.050376999999999908e-03
1.382500000000000118e-01	-1.048756000000000081e-03
1.463000000000000134e-01	-1.044217999999999969e-03
1.543499999999999872e-01	-1.042539000000000096e-03
1.623999999999999888e-01	-1.037944000000000063e-03
1.704499999999999904e-01	-1.036239999999999904e-03
1.784999999999999920e-01	-1.031828000000000042e-03
1.865999999999999881e-01	-1.029759000000000100e-03
1.946499999999999897e-01	-1.025106999999999928e-03
2.026999999999999913e-01	-1.023250999999999978e-03
2.107499999999999929e-01	-1.018664999999999978e-03
2.187999999999999945e-01	-1.016818999999999969e-03
2.268499999999999961e-01	-1.011977999999999966e-03
2.348999999999999977e-01	-1.009918000000000057e-03
2.429499999999999993e-01	-1.005052999999999893e-03
2.510000000000000009e-01	-1.002623000000000012e-03
2.590500000000000025e-01	-9.976415000000000196e-04
2.671000000000000041e-01	-9.946906999999999190e-04
2.751500000000000057e-01	-9.902438999999998992e-04
2.832000000000000073e-01	-9.868298999999999214e-04
2.913000000000000034e-01	-9.822876000000000784e-04
2.993500000000000050e-01	-9.789537999999999105e-04
3.074000000000000066e-01	-9.741120999999999938e-04
3.154500000000000082e-01	-9.705192000000000506e-04
3.235000000000000098e-01	-9.654944000000000373e-04
3.315500000000000114e-01	-9.620501999999999526e-04
3.396000000000000130e-01	-9.565320999999999893e-04
3.476500000000000146e-01	-9.526893999999999727e-04
3.557000000000000162e-01	-9.475870999999999860e-04
3.637500000000000178e-01	-9.433930000000000527e-04
3.718000000000000194e-01	-9.377661999999999934e-04
3.798500000000000210e-01	-9.333454999999999833e-04
3.879000000000000226e-01	-9.278035000000000015e-04
3.959500000000000242e-01	-9.231798000000000478e-04
4.040500000000000203e-01	-9.174785999999999879e-04
4.121000000000000218e-01	-9.124798999999999844e-04
4.201500000000000234e-01	-9.062141999999999810e-04
4.282000000000000250e-01	-9.009457000000000229e-04
4.362500000000000266e-01	-8.946581999999999582e-04
4.442999999999999727e-01	-8.889587000000000443e-04
4.523499999999999743e-01	-8.823750000000000213e-04
4.603999999999999759e-01	-8.764660000000000072e-04
4.684499999999999775e-01	-8.693633000000000523e-04
4.764999999999999791e-01	-8.632417999999999992e-04
4.845499999999999807e-01	-8.559038000000000366e-04
4.925999999999999823e-01	-8.490731000000000276e-04
5.006500000000000394e-01	-8.413588000000000056e-04
5.087000000000000410e-01	-8.344792000000000182e-04
5.168000000000000371e-01	-8.262843999999999658e-04
5.248500000000000387e-01	-8.187338999999999641e-04
5.329000000000000403e-01	-8.101201999999999622e-04
5.409500000000000419e-01	-8.023476000000000089e-04
5.490000000000000435e-01	-7.935566999999999708e-04
5.570500000000000451e-01	-7.852628999999999859e-04
5.651000000000000467e-01	-7.760116999999999753e-04
5.731500000000000483e-01	-7.672997999999999885e-04
5.812000000000000499e-01	-7.573245000000000367e-04
5.892500000000000515e-01	-7.481863999999999962e-04
5.973000000000000531e-01	-7.379450000000000506e-04
6.053500000000000547e-01	-7.280531999999999499e-04
6.133999999999999453e-01	-7.171045000000000457e-04
6.215000000000000524e-01	-7.063908999999999726e-04
6.295500000000000540e-01	-6.950803999999999663e-04
6.375999999999999446e-01	-6.837555999999999625e-04
6.456499999999999462e-01	-6.712921000000000166e-04
6.536999999999999478e-01	-6.592914000000000283e-04
6.617499999999999494e-01	-6.459778000000000004e-04
6.697999999999999510e-01	-6.331614999999999856e-04
6.778499999999999526e-01	-6.187634999999999923e-04
6.858999999999999542e-01	-6.047023000000000328e-04
6.939499999999999558e-01	-5.894265999999999785e-04
7.019999999999999574e-01	-5.742937000000000475e-04
7.100499999999999590e-01	-5.578504999999999879e-04
7.180999999999999606e-01	-5.414589999999999941e-04
7.261999999999999567e-01	-5.238194999999999744e-04
7.342499999999999583e-01	-5.055135999999999571e-04
7.422999999999999599e-01	-4.862854999999999912e-04
7.503499999999999615e-01	-4.664908000000000162e-04
7.583999999999999631e-01	-4.451074000000000068e-04
7.664499999999999647e-01	-4.235277999999999873e-04
7.744999999999999662e-01	-4.000842000000000005e-04
7.825499999999999678e-01	-3.759537000000000187e-04
7.905999999999999694e-01	-3.500824999999999944e-04
7.986499999999999710e-01	-3.234660000000000096e-04
8.066999999999999726e-01	-2.950512000000000187e-04
8.147499999999999742e-01	-2.655485999999999871e-04
8.227999999999999758e-01	-2.344539000000000085e-04
8.308499999999999774e-01	-2.019571000000000116e-04
8.389499999999999735e-01	-1.673934000000000023e-04
8.469999999999999751e-01	-1.312231999999999873e-04
8.550499999999999767e-01	-9.392337000000000060e-05
8.630999999999999783e-01	-5.451683000000000164e-05
8.711499999999999799e-01	-1.363047999999999964e-05
8.791999999999999815e-01	2.941048000000000102e-05
8.872499999999999831e-01	7.366080999999999855e-05
8.952999999999999847e-01	1.199277999999999938e-04
9.033499999999999863e-01	1.678344000000000071e-04
9.113999999999999879e-01	2.173344999999999975e-04
9.194499999999999895e-01	2.687675000000000047e-04
9.274999999999999911e-01	3.222171000000000020e-04
9.355499999999999927e-01	3.777515000000000170e-04
9.436499999999999888e-01	4.349937000000000226e-04
9.516999999999999904e-01	4.934283999999999936e-04
9.597499999999999920e-01	5.544299000000000362e-04
9.677999999999999936e-01	6.164073000000000165e-04
9.758499999999999952e-01	6.809537000000000055e-04
9.838999999999999968e-01	7.463886000000000522e-04
9.919499999999999984e-01	8.144720000000000041e-04
1.000000000000000000e+00	8.836396999999999958e-04
