# Supplementary material for: Increasing polymer molecular weight enables low-donor-content, efficient and scalable semi-transparent organic solar cells
Source: J Mater Chem A Mater. 2026 Jan 27;14(22):13688–706. doi: 10.1039/d5ta07234d (PMC12937936; doi:10.1039/d5ta07234d)
Supplement: TA-014-D5TA07234D-s001 [file TA-014-D5TA07234D-s001.zip › Datasets for Figures and tables/Table_1/Row_12.txt]

-2.000000000000000111e-01	-1.397811000000000105e-03
-1.919500000000000095e-01	-1.395481999999999972e-03
-1.839000000000000079e-01	-1.396204999999999972e-03
-1.758500000000000063e-01	-1.394662000000000072e-03
-1.678000000000000047e-01	-1.395778999999999987e-03
-1.597500000000000031e-01	-1.393851999999999895e-03
-1.517000000000000015e-01	-1.394529999999999945e-03
-1.436000000000000054e-01	-1.392100000000000065e-03
-1.355500000000000038e-01	-1.392219000000000095e-03
-1.275000000000000022e-01	-1.389597999999999918e-03
-1.194500000000000006e-01	-1.389358000000000043e-03
-1.113999999999999990e-01	-1.386847000000000080e-03
-1.033499999999999974e-01	-1.386424999999999940e-03
-9.529999999999999583e-02	-1.384039000000000103e-03
-8.724999999999999423e-02	-1.384042999999999949e-03
-7.920000000000000651e-02	-1.381714000000000032e-03
-7.115000000000000491e-02	-1.381999000000000075e-03
-6.310000000000000331e-02	-1.379552999999999943e-03
-5.505000000000000171e-02	-1.380289000000000038e-03
-4.700000000000000011e-02	-1.378176000000000054e-03
-3.894999999999999851e-02	-1.378773000000000021e-03
-3.084999999999999895e-02	-1.376470999999999988e-03
-2.280000000000000082e-02	-1.376620999999999964e-03
-1.474999999999999922e-02	-1.374329999999999996e-03
-6.700000000000000226e-03	-1.374154000000000044e-03
1.350000000000000071e-03	-1.371618000000000013e-03
9.400000000000000369e-03	-1.371594000000000068e-03
1.745000000000000023e-02	-1.369002999999999930e-03
2.549999999999999836e-02	-1.369112999999999927e-03
3.355000000000000343e-02	-1.366271999999999973e-03
4.159999999999999809e-02	-1.366290000000000039e-03
4.964999999999999969e-02	-1.363124999999999970e-03
5.770000000000000129e-02	-1.363349999999999935e-03
6.575000000000000289e-02	-1.360489000000000099e-03
7.384999999999999898e-02	-1.360529999999999986e-03
8.190000000000000058e-02	-1.357799999999999936e-03
8.995000000000000218e-02	-1.357962000000000101e-03
9.800000000000000377e-02	-1.355290000000000097e-03
1.060500000000000054e-01	-1.355269000000000092e-03
1.140999999999999931e-01	-1.352419000000000104e-03
1.221499999999999947e-01	-1.352137000000000000e-03
1.302000000000000102e-01	-1.348856000000000057e-03
1.382500000000000118e-01	-1.348489999999999932e-03
1.463000000000000134e-01	-1.345117999999999965e-03
1.543499999999999872e-01	-1.344872999999999902e-03
1.623999999999999888e-01	-1.341675999999999980e-03
1.704499999999999904e-01	-1.341490000000000087e-03
1.784999999999999920e-01	-1.338669999999999921e-03
1.865999999999999881e-01	-1.338584000000000085e-03
1.946499999999999897e-01	-1.335451999999999993e-03
2.026999999999999913e-01	-1.334965999999999930e-03
2.107499999999999929e-01	-1.331368999999999999e-03
2.187999999999999945e-01	-1.330683000000000039e-03
2.268499999999999961e-01	-1.327059999999999915e-03
2.348999999999999977e-01	-1.326513000000000084e-03
2.429499999999999993e-01	-1.322814999999999972e-03
2.510000000000000009e-01	-1.322281999999999928e-03
2.590500000000000025e-01	-1.318291999999999988e-03
2.671000000000000041e-01	-1.317175000000000073e-03
2.751500000000000057e-01	-1.312921000000000097e-03
2.832000000000000073e-01	-1.311625000000000074e-03
2.913000000000000034e-01	-1.307500000000000068e-03
2.993500000000000050e-01	-1.305993999999999992e-03
3.074000000000000066e-01	-1.302034000000000091e-03
3.154500000000000082e-01	-1.300720000000000001e-03
3.235000000000000098e-01	-1.296442000000000080e-03
3.315500000000000114e-01	-1.295174999999999972e-03
3.396000000000000130e-01	-1.290857999999999979e-03
3.476500000000000146e-01	-1.289308999999999985e-03
3.557000000000000162e-01	-1.284549000000000064e-03
3.637500000000000178e-01	-1.282720999999999905e-03
3.718000000000000194e-01	-1.277783999999999908e-03
3.798500000000000210e-01	-1.276021000000000013e-03
3.879000000000000226e-01	-1.271282000000000098e-03
3.959500000000000242e-01	-1.269024000000000107e-03
4.040500000000000203e-01	-1.264247999999999934e-03
4.121000000000000218e-01	-1.262050999999999928e-03
4.201500000000000234e-01	-1.257206000000000079e-03
4.282000000000000250e-01	-1.254944000000000025e-03
4.362500000000000266e-01	-1.249981999999999959e-03
4.442999999999999727e-01	-1.247609000000000001e-03
4.523499999999999743e-01	-1.242382999999999899e-03
4.603999999999999759e-01	-1.239950000000000080e-03
4.684499999999999775e-01	-1.234557000000000059e-03
4.764999999999999791e-01	-1.231899999999999966e-03
4.845499999999999807e-01	-1.226431999999999956e-03
4.925999999999999823e-01	-1.223443000000000057e-03
5.006500000000000394e-01	-1.217774999999999934e-03
5.087000000000000410e-01	-1.214678999999999976e-03
5.168000000000000371e-01	-1.208903000000000104e-03
5.248500000000000387e-01	-1.205457000000000056e-03
5.329000000000000403e-01	-1.199310999999999997e-03
5.409500000000000419e-01	-1.195499999999999948e-03
5.490000000000000435e-01	-1.188957000000000035e-03
5.570500000000000451e-01	-1.184792000000000050e-03
5.651000000000000467e-01	-1.177433999999999989e-03
5.731500000000000483e-01	-1.172787999999999912e-03
5.812000000000000499e-01	-1.165259999999999994e-03
5.892500000000000515e-01	-1.160040999999999893e-03
5.973000000000000531e-01	-1.151990999999999996e-03
6.053500000000000547e-01	-1.146146999999999921e-03
6.133999999999999453e-01	-1.137214000000000107e-03
6.215000000000000524e-01	-1.130637999999999999e-03
6.295500000000000540e-01	-1.121040000000000014e-03
6.375999999999999446e-01	-1.113690999999999987e-03
6.456499999999999462e-01	-1.103599999999999937e-03
6.536999999999999478e-01	-1.095583000000000017e-03
6.617499999999999494e-01	-1.084387000000000024e-03
6.697999999999999510e-01	-1.075252000000000065e-03
6.778499999999999526e-01	-1.062832000000000100e-03
6.858999999999999542e-01	-1.052282000000000087e-03
6.939499999999999558e-01	-1.038536999999999967e-03
7.019999999999999574e-01	-1.026301000000000080e-03
7.100499999999999590e-01	-1.010599999999999953e-03
7.180999999999999606e-01	-9.943784999999999256e-04
7.261999999999999567e-01	-9.789476999999999988e-04
7.342499999999999583e-01	-9.585530000000000092e-04
7.422999999999999599e-01	-9.399904999999999849e-04
7.503499999999999615e-01	-9.158633000000000442e-04
7.583999999999999631e-01	-8.929304000000000321e-04
7.664499999999999647e-01	-8.643258999999999708e-04
7.744999999999999662e-01	-8.357930000000000394e-04
7.825499999999999678e-01	-8.011223999999999516e-04
7.905999999999999694e-01	-7.656087000000000005e-04
7.986499999999999710e-01	-7.232214000000000481e-04
8.066999999999999726e-01	-6.788599999999999886e-04
8.147499999999999742e-01	-6.268202000000000062e-04
8.227999999999999758e-01	-5.720421999999999963e-04
8.308499999999999774e-01	-5.089809000000000043e-04
8.389499999999999735e-01	-4.417072999999999985e-04
8.469999999999999751e-01	-3.663297000000000038e-04
8.550499999999999767e-01	-2.863262000000000099e-04
8.630999999999999783e-01	-1.978268999999999948e-04
8.711499999999999799e-01	-1.035770000000000012e-04
8.791999999999999815e-01	-1.652651000000000099e-07
8.872499999999999831e-01	1.078951000000000031e-04
8.952999999999999847e-01	2.235379999999999865e-04
9.033499999999999863e-01	3.470090999999999909e-04
9.113999999999999879e-01	4.757920000000000009e-04
9.194499999999999895e-01	6.122985000000000060e-04
9.274999999999999911e-01	7.547596000000000166e-04
9.355499999999999927e-01	9.035630999999999481e-04
9.436499999999999888e-01	1.058604000000000099e-03
9.516999999999999904e-01	1.218579000000000016e-03
9.597499999999999920e-01	1.384292999999999982e-03
9.677999999999999936e-01	1.555425000000000037e-03
9.758499999999999952e-01	1.731675000000000011e-03
9.838999999999999968e-01	1.912103999999999974e-03
9.919499999999999984e-01	2.097588999999999964e-03
1.000000000000000000e+00	2.287654999999999984e-03
