# Supplementary material for: Increasing polymer molecular weight enables low-donor-content, efficient and scalable semi-transparent organic solar cells
Source: J Mater Chem A Mater. 2026 Jan 27;14(22):13688–706. doi: 10.1039/d5ta07234d (PMC12937936; doi:10.1039/d5ta07234d)
Supplement: TA-014-D5TA07234D-s001 [file TA-014-D5TA07234D-s001.zip › Datasets for Figures and tables/Table_1/Row_13.txt]

-2.000000000000000111e-01	-1.376672000000000009e-03
-1.919500000000000095e-01	-1.378249000000000011e-03
-1.839000000000000079e-01	-1.374702999999999906e-03
-1.758500000000000063e-01	-1.376726999999999899e-03
-1.678000000000000047e-01	-1.373164000000000069e-03
-1.597500000000000031e-01	-1.375015000000000048e-03
-1.517000000000000015e-01	-1.371810999999999907e-03
-1.436000000000000054e-01	-1.373391999999999972e-03
-1.355500000000000038e-01	-1.370141999999999975e-03
-1.275000000000000022e-01	-1.371297999999999961e-03
-1.194500000000000006e-01	-1.367809999999999903e-03
-1.113999999999999990e-01	-1.368592000000000072e-03
-1.033499999999999974e-01	-1.365207999999999916e-03
-9.529999999999999583e-02	-1.366091999999999957e-03
-8.724999999999999423e-02	-1.362640999999999939e-03
-7.920000000000000651e-02	-1.364046000000000052e-03
-7.115000000000000491e-02	-1.360579999999999906e-03
-6.310000000000000331e-02	-1.362048999999999942e-03
-5.505000000000000171e-02	-1.358885999999999905e-03
-4.700000000000000011e-02	-1.360459999999999968e-03
-3.894999999999999851e-02	-1.357544000000000025e-03
-3.084999999999999895e-02	-1.359079999999999924e-03
-2.280000000000000082e-02	-1.356313999999999957e-03
-1.474999999999999922e-02	-1.357895999999999929e-03
-6.700000000000000226e-03	-1.355265000000000029e-03
1.350000000000000071e-03	-1.356647000000000105e-03
9.400000000000000369e-03	-1.353613000000000038e-03
1.745000000000000023e-02	-1.354490000000000078e-03
2.549999999999999836e-02	-1.351100999999999951e-03
3.355000000000000343e-02	-1.351884999999999936e-03
4.159999999999999809e-02	-1.348941999999999893e-03
4.964999999999999969e-02	-1.350052000000000023e-03
5.770000000000000129e-02	-1.347041999999999901e-03
6.575000000000000289e-02	-1.347777000000000090e-03
7.384999999999999898e-02	-1.345058000000000104e-03
8.190000000000000058e-02	-1.346247000000000069e-03
8.995000000000000218e-02	-1.344024000000000087e-03
9.800000000000000377e-02	-1.345627000000000064e-03
1.060500000000000054e-01	-1.343262000000000015e-03
1.140999999999999931e-01	-1.345000000000000058e-03
1.221499999999999947e-01	-1.342265000000000038e-03
1.302000000000000102e-01	-1.343510999999999924e-03
1.382500000000000118e-01	-1.340339999999999978e-03
1.463000000000000134e-01	-1.341406999999999973e-03
1.543499999999999872e-01	-1.338240000000000089e-03
1.623999999999999888e-01	-1.339055999999999927e-03
1.704499999999999904e-01	-1.335882000000000042e-03
1.784999999999999920e-01	-1.336118000000000071e-03
1.865999999999999881e-01	-1.332819999999999968e-03
1.946499999999999897e-01	-1.333203000000000036e-03
2.026999999999999913e-01	-1.329998999999999895e-03
2.107499999999999929e-01	-1.330323999999999916e-03
2.187999999999999945e-01	-1.326893999999999903e-03
2.268499999999999961e-01	-1.327204000000000014e-03
2.348999999999999977e-01	-1.323752999999999996e-03
2.429499999999999993e-01	-1.324104999999999900e-03
2.510000000000000009e-01	-1.320486999999999963e-03
2.590500000000000025e-01	-1.320650999999999943e-03
2.671000000000000041e-01	-1.316932000000000042e-03
2.751500000000000057e-01	-1.316808999999999948e-03
2.832000000000000073e-01	-1.312896000000000028e-03
2.913000000000000034e-01	-1.312617999999999988e-03
2.993500000000000050e-01	-1.308696000000000035e-03
3.074000000000000066e-01	-1.308066999999999997e-03
3.154500000000000082e-01	-1.303916000000000016e-03
3.235000000000000098e-01	-1.303350999999999902e-03
3.315500000000000114e-01	-1.299091000000000048e-03
3.396000000000000130e-01	-1.298557000000000097e-03
3.476500000000000146e-01	-1.294351999999999916e-03
3.557000000000000162e-01	-1.293941000000000058e-03
3.637500000000000178e-01	-1.289711999999999933e-03
3.718000000000000194e-01	-1.289131000000000001e-03
3.798500000000000210e-01	-1.284685999999999944e-03
3.879000000000000226e-01	-1.284083000000000099e-03
3.959500000000000242e-01	-1.279594999999999908e-03
4.040500000000000203e-01	-1.278793000000000074e-03
4.121000000000000218e-01	-1.273779999999999964e-03
4.201500000000000234e-01	-1.273031999999999896e-03
4.282000000000000250e-01	-1.268068000000000016e-03
4.362500000000000266e-01	-1.267083999999999919e-03
4.442999999999999727e-01	-1.262361000000000039e-03
4.523499999999999743e-01	-1.260877000000000091e-03
4.603999999999999759e-01	-1.255700000000000002e-03
4.684499999999999775e-01	-1.254251000000000064e-03
4.764999999999999791e-01	-1.248979000000000105e-03
4.845499999999999807e-01	-1.247054000000000044e-03
4.925999999999999823e-01	-1.242323000000000038e-03
5.006500000000000394e-01	-1.240196000000000050e-03
5.087000000000000410e-01	-1.235229000000000014e-03
5.168000000000000371e-01	-1.232732000000000055e-03
5.248500000000000387e-01	-1.227049000000000022e-03
5.329000000000000403e-01	-1.224990000000000020e-03
5.409500000000000419e-01	-1.219082999999999929e-03
5.490000000000000435e-01	-1.216588000000000001e-03
5.570500000000000451e-01	-1.210331999999999944e-03
5.651000000000000467e-01	-1.207254000000000053e-03
5.731500000000000483e-01	-1.200649000000000030e-03
5.812000000000000499e-01	-1.197242000000000054e-03
5.892500000000000515e-01	-1.190223000000000019e-03
5.973000000000000531e-01	-1.186166999999999907e-03
6.053500000000000547e-01	-1.178631000000000080e-03
6.133999999999999453e-01	-1.173788999999999952e-03
6.215000000000000524e-01	-1.165547999999999975e-03
6.295500000000000540e-01	-1.160365000000000008e-03
6.375999999999999446e-01	-1.150961000000000041e-03
6.456499999999999462e-01	-1.144868999999999965e-03
6.536999999999999478e-01	-1.134858000000000091e-03
6.617499999999999494e-01	-1.127977000000000059e-03
6.697999999999999510e-01	-1.116814999999999952e-03
6.778499999999999526e-01	-1.108351000000000041e-03
6.858999999999999542e-01	-1.095976000000000025e-03
6.939499999999999558e-01	-1.085763000000000006e-03
7.019999999999999574e-01	-1.071759000000000036e-03
7.100499999999999590e-01	-1.059562000000000004e-03
7.180999999999999606e-01	-1.043536000000000073e-03
7.261999999999999567e-01	-1.028999000000000059e-03
7.342499999999999583e-01	-1.010372000000000050e-03
7.422999999999999599e-01	-9.924980000000000781e-04
7.503499999999999615e-01	-9.706685000000000053e-04
7.583999999999999631e-01	-9.482998999999999769e-04
7.664499999999999647e-01	-9.215000000000000101e-04
7.744999999999999662e-01	-8.928637999999999809e-04
7.825499999999999678e-01	-8.587649000000000150e-04
7.905999999999999694e-01	-8.218468000000000474e-04
7.986499999999999710e-01	-7.783679999999999852e-04
8.066999999999999726e-01	-7.303789999999999675e-04
8.147499999999999742e-01	-6.747600000000000516e-04
8.227999999999999758e-01	-6.121562000000000531e-04
8.308499999999999774e-01	-5.401485000000000140e-04
8.389499999999999735e-01	-4.599437999999999855e-04
8.469999999999999751e-01	-3.690427999999999829e-04
8.550499999999999767e-01	-2.689683000000000113e-04
8.630999999999999783e-01	-1.573349000000000037e-04
8.711499999999999799e-01	-3.493285000000000216e-05
8.791999999999999815e-01	9.034152000000000371e-05
8.872499999999999831e-01	2.453232999999999759e-04
8.952999999999999847e-01	4.037606000000000116e-04
9.033499999999999863e-01	5.718961000000000487e-04
9.113999999999999879e-01	7.520180999999999481e-04
9.194499999999999895e-01	9.418312000000000298e-04
9.274999999999999911e-01	1.143356000000000103e-03
9.355499999999999927e-01	1.355604999999999961e-03
9.436499999999999888e-01	1.576336000000000013e-03
9.516999999999999904e-01	1.806167000000000016e-03
9.597499999999999920e-01	2.044475999999999932e-03
9.677999999999999936e-01	2.292526999999999933e-03
9.758499999999999952e-01	2.547251999999999850e-03
9.838999999999999968e-01	2.809475000000000080e-03
9.919499999999999984e-01	3.078529999999999895e-03
1.000000000000000000e+00	3.355606000000000127e-03
