# Supplementary material for: Increasing polymer molecular weight enables low-donor-content, efficient and scalable semi-transparent organic solar cells
Source: J Mater Chem A Mater. 2026 Jan 27;14(22):13688–706. doi: 10.1039/d5ta07234d (PMC12937936; doi:10.1039/d5ta07234d)
Supplement: TA-014-D5TA07234D-s001 [file TA-014-D5TA07234D-s001.zip › Datasets for Figures and tables/Table_1/Row_14.txt]

-2.000000000000000111e-01	-3.171084999999999811e-04
-1.919500000000000095e-01	-3.159254000000000229e-04
-1.839000000000000079e-01	-3.154386999999999924e-04
-1.758500000000000063e-01	-3.142956000000000135e-04
-1.678000000000000047e-01	-3.138653000000000254e-04
-1.597500000000000031e-01	-3.126361000000000136e-04
-1.517000000000000015e-01	-3.121833999999999764e-04
-1.436000000000000054e-01	-3.108578999999999769e-04
-1.355500000000000038e-01	-3.103070999999999889e-04
-1.275000000000000022e-01	-3.089815000000000096e-04
-1.194500000000000006e-01	-3.083924000000000257e-04
-1.113999999999999990e-01	-3.071382999999999796e-04
-1.033499999999999974e-01	-3.066092000000000188e-04
-9.529999999999999583e-02	-3.054471999999999916e-04
-8.724999999999999423e-02	-3.049813000000000068e-04
-7.920000000000000651e-02	-3.039265999999999778e-04
-7.115000000000000491e-02	-3.034158000000000232e-04
-6.310000000000000331e-02	-3.023235000000000202e-04
-5.505000000000000171e-02	-3.018788000000000005e-04
-4.700000000000000011e-02	-3.006360999999999929e-04
-3.894999999999999851e-02	-3.001616000000000028e-04
-3.084999999999999895e-02	-2.989259999999999769e-04
-2.280000000000000082e-02	-2.985174000000000161e-04
-1.474999999999999922e-02	-2.973704999999999881e-04
-6.700000000000000226e-03	-2.969253000000000148e-04
1.350000000000000071e-03	-2.958516999999999918e-04
9.400000000000000369e-03	-2.953321999999999978e-04
1.745000000000000023e-02	-2.943156999999999848e-04
2.549999999999999836e-02	-2.938323999999999754e-04
3.355000000000000343e-02	-2.927733999999999979e-04
4.159999999999999809e-02	-2.922463999999999943e-04
4.964999999999999969e-02	-2.911335000000000138e-04
5.770000000000000129e-02	-2.906556999999999826e-04
6.575000000000000289e-02	-2.896167999999999746e-04
7.384999999999999898e-02	-2.891249000000000141e-04
8.190000000000000058e-02	-2.880210000000000127e-04
8.995000000000000218e-02	-2.875191999999999830e-04
9.800000000000000377e-02	-2.864133000000000043e-04
1.060500000000000054e-01	-2.859078999999999939e-04
1.140999999999999931e-01	-2.848045000000000004e-04
1.221499999999999947e-01	-2.841825999999999987e-04
1.302000000000000102e-01	-2.830132999999999759e-04
1.382500000000000118e-01	-2.823998999999999997e-04
1.463000000000000134e-01	-2.811547000000000070e-04
1.543499999999999872e-01	-2.805501999999999757e-04
1.623999999999999888e-01	-2.793331000000000243e-04
1.704499999999999904e-01	-2.787695000000000082e-04
1.784999999999999920e-01	-2.776189999999999995e-04
1.865999999999999881e-01	-2.770819000000000211e-04
1.946499999999999897e-01	-2.758917000000000270e-04
2.026999999999999913e-01	-2.753057000000000160e-04
2.107499999999999929e-01	-2.741247999999999949e-04
2.187999999999999945e-01	-2.734680999999999983e-04
2.268499999999999961e-01	-2.722714999999999901e-04
2.348999999999999977e-01	-2.716605999999999990e-04
2.429499999999999993e-01	-2.703847000000000000e-04
2.510000000000000009e-01	-2.697113999999999805e-04
2.590500000000000025e-01	-2.683176000000000007e-04
2.671000000000000041e-01	-2.676657000000000146e-04
2.751500000000000057e-01	-2.662440000000000076e-04
2.832000000000000073e-01	-2.655716000000000240e-04
2.913000000000000034e-01	-2.642268000000000026e-04
2.993500000000000050e-01	-2.635452000000000259e-04
3.074000000000000066e-01	-2.622001000000000106e-04
3.154500000000000082e-01	-2.614595000000000265e-04
3.235000000000000098e-01	-2.601982999999999987e-04
3.315500000000000114e-01	-2.593922999999999932e-04
3.396000000000000130e-01	-2.580403000000000102e-04
3.476500000000000146e-01	-2.572828999999999893e-04
3.557000000000000162e-01	-2.559137999999999756e-04
3.637500000000000178e-01	-2.551583000000000063e-04
3.718000000000000194e-01	-2.537727999999999837e-04
3.798500000000000210e-01	-2.529084999999999927e-04
3.879000000000000226e-01	-2.514231999999999817e-04
3.959500000000000242e-01	-2.505710999999999767e-04
4.040500000000000203e-01	-2.490875999999999832e-04
4.121000000000000218e-01	-2.481470999999999742e-04
4.201500000000000234e-01	-2.466543999999999876e-04
4.282000000000000250e-01	-2.457607999999999798e-04
4.362500000000000266e-01	-2.442294000000000236e-04
4.442999999999999727e-01	-2.432912999999999927e-04
4.523499999999999743e-01	-2.417222000000000012e-04
4.603999999999999759e-01	-2.407094000000000030e-04
4.684499999999999775e-01	-2.390611000000000006e-04
4.764999999999999791e-01	-2.379671999999999940e-04
4.845499999999999807e-01	-2.363425999999999960e-04
4.925999999999999823e-01	-2.352284000000000059e-04
5.006500000000000394e-01	-2.334896999999999949e-04
5.087000000000000410e-01	-2.323004000000000095e-04
5.168000000000000371e-01	-2.304751999999999918e-04
5.248500000000000387e-01	-2.292085000000000129e-04
5.329000000000000403e-01	-2.275299000000000050e-04
5.409500000000000419e-01	-2.260816999999999872e-04
5.490000000000000435e-01	-2.242062000000000015e-04
5.570500000000000451e-01	-2.227704000000000110e-04
5.651000000000000467e-01	-2.207793999999999957e-04
5.731500000000000483e-01	-2.192716000000000099e-04
5.812000000000000499e-01	-2.171724999999999947e-04
5.892500000000000515e-01	-2.155784999999999960e-04
5.973000000000000531e-01	-2.134938000000000124e-04
6.053500000000000547e-01	-2.115708000000000107e-04
6.133999999999999453e-01	-2.094661999999999902e-04
6.215000000000000524e-01	-2.074392000000000044e-04
6.295500000000000540e-01	-2.050460999999999950e-04
6.375999999999999446e-01	-2.028555000000000028e-04
6.456499999999999462e-01	-2.005834000000000013e-04
6.536999999999999478e-01	-1.983014999999999919e-04
6.617499999999999494e-01	-1.955004000000000095e-04
6.697999999999999510e-01	-1.931640000000000093e-04
6.778499999999999526e-01	-1.901902999999999873e-04
6.858999999999999542e-01	-1.874393999999999930e-04
6.939499999999999558e-01	-1.842075999999999946e-04
7.019999999999999574e-01	-1.812929000000000070e-04
7.100499999999999590e-01	-1.775930000000000054e-04
7.180999999999999606e-01	-1.741024000000000087e-04
7.261999999999999567e-01	-1.698880000000000106e-04
7.342499999999999583e-01	-1.661958000000000055e-04
7.422999999999999599e-01	-1.616224999999999997e-04
7.503499999999999615e-01	-1.570249000000000015e-04
7.583999999999999631e-01	-1.513758999999999884e-04
7.664499999999999647e-01	-1.456100000000000103e-04
7.744999999999999662e-01	-1.393974999999999880e-04
7.825499999999999678e-01	-1.324316000000000078e-04
7.905999999999999694e-01	-1.248540000000000077e-04
7.986499999999999710e-01	-1.164253000000000049e-04
8.066999999999999726e-01	-1.065816000000000029e-04
8.147499999999999742e-01	-9.597601000000000472e-05
8.227999999999999758e-01	-8.344669999999999508e-05
8.308499999999999774e-01	-6.981569000000000240e-05
8.389499999999999735e-01	-5.354547000000000218e-05
8.469999999999999751e-01	-3.560284000000000013e-05
8.550499999999999767e-01	-1.486468000000000046e-05
8.630999999999999783e-01	8.396508000000000213e-06
8.711499999999999799e-01	3.574401000000000271e-05
8.791999999999999815e-01	6.675401000000000566e-05
8.872499999999999831e-01	1.020510000000000026e-04
8.952999999999999847e-01	1.432790999999999882e-04
9.033499999999999863e-01	1.885661999999999972e-04
9.113999999999999879e-01	2.393588000000000096e-04
9.194499999999999895e-01	2.969941000000000031e-04
9.274999999999999911e-01	3.606840999999999845e-04
9.355499999999999927e-01	4.310822000000000178e-04
9.436499999999999888e-01	5.084580999999999693e-04
9.516999999999999904e-01	5.916381999999999761e-04
9.597499999999999920e-01	6.823156999999999833e-04
9.677999999999999936e-01	7.795888999999999857e-04
9.758499999999999952e-01	8.832179999999999588e-04
9.838999999999999968e-01	9.929973999999999398e-04
9.919499999999999984e-01	1.108706000000000101e-03
1.000000000000000000e+00	1.230107999999999939e-03
