# Supplementary material for: Increasing polymer molecular weight enables low-donor-content, efficient and scalable semi-transparent organic solar cells
Source: J Mater Chem A Mater. 2026 Jan 27;14(22):13688–706. doi: 10.1039/d5ta07234d (PMC12937936; doi:10.1039/d5ta07234d)
Supplement: TA-014-D5TA07234D-s001 [file TA-014-D5TA07234D-s001.zip › Datasets for Figures and tables/Table_1/Row_15.txt]

-2.000000000000000111e-01	-8.401234999999999736e-04
-1.919500000000000095e-01	-8.412600999999999586e-04
-1.839000000000000079e-01	-8.389734999999999727e-04
-1.758500000000000063e-01	-8.400973999999999638e-04
-1.678000000000000047e-01	-8.378621000000000159e-04
-1.597500000000000031e-01	-8.390064999999999502e-04
-1.517000000000000015e-01	-8.368345000000000124e-04
-1.436000000000000054e-01	-8.377621999999999933e-04
-1.355500000000000038e-01	-8.357778999999999859e-04
-1.275000000000000022e-01	-8.367509000000000188e-04
-1.194500000000000006e-01	-8.347352000000000374e-04
-1.113999999999999990e-01	-8.358896999999999465e-04
-1.033499999999999974e-01	-8.337924000000000030e-04
-9.529999999999999583e-02	-8.349679000000000259e-04
-8.724999999999999423e-02	-8.328583000000000080e-04
-7.920000000000000651e-02	-8.341400999999999590e-04
-7.115000000000000491e-02	-8.318733000000000030e-04
-6.310000000000000331e-02	-8.330418999999999498e-04
-5.505000000000000171e-02	-8.308669999999999988e-04
-4.700000000000000011e-02	-8.320310000000000032e-04
-3.894999999999999851e-02	-8.299511999999999558e-04
-3.084999999999999895e-02	-8.308130000000000159e-04
-2.280000000000000082e-02	-8.288373000000000138e-04
-1.474999999999999922e-02	-8.297006999999999690e-04
-6.700000000000000226e-03	-8.275924999999999948e-04
1.350000000000000071e-03	-8.283894999999999670e-04
9.400000000000000369e-03	-8.261683999999999825e-04
1.745000000000000023e-02	-8.269075000000000513e-04
2.549999999999999836e-02	-8.246778999999999872e-04
3.355000000000000343e-02	-8.253613000000000356e-04
4.159999999999999809e-02	-8.230197999999999767e-04
4.964999999999999969e-02	-8.236966000000000513e-04
5.770000000000000129e-02	-8.214637999999999801e-04
6.575000000000000289e-02	-8.220454000000000086e-04
7.384999999999999898e-02	-8.199369999999999662e-04
8.190000000000000058e-02	-8.204574000000000502e-04
8.995000000000000218e-02	-8.182245000000000533e-04
9.800000000000000377e-02	-8.188100000000000022e-04
1.060500000000000054e-01	-8.164509000000000133e-04
1.140999999999999931e-01	-8.170020000000000494e-04
1.221499999999999947e-01	-8.146289999999999825e-04
1.302000000000000102e-01	-8.150387999999999730e-04
1.382500000000000118e-01	-8.127018999999999650e-04
1.463000000000000134e-01	-8.131243999999999495e-04
1.543499999999999872e-01	-8.108367999999999479e-04
1.623999999999999888e-01	-8.112965999999999667e-04
1.704499999999999904e-01	-8.091733999999999732e-04
1.784999999999999920e-01	-8.094880999999999518e-04
1.865999999999999881e-01	-8.073531999999999801e-04
1.946499999999999897e-01	-8.078771999999999906e-04
2.026999999999999913e-01	-8.055592999999999565e-04
2.107499999999999929e-01	-8.061541000000000410e-04
2.187999999999999945e-01	-8.038636000000000262e-04
2.268499999999999961e-01	-8.043946000000000386e-04
2.348999999999999977e-01	-8.021950000000000131e-04
2.429499999999999993e-01	-8.027525999999999889e-04
2.510000000000000009e-01	-8.004209000000000193e-04
2.590500000000000025e-01	-8.007873999999999895e-04
2.671000000000000041e-01	-7.985298000000000266e-04
2.751500000000000057e-01	-7.986599999999999732e-04
2.832000000000000073e-01	-7.964575000000000430e-04
2.913000000000000034e-01	-7.964699999999999688e-04
2.993500000000000050e-01	-7.939416999999999612e-04
3.074000000000000066e-01	-7.939082000000000300e-04
3.154500000000000082e-01	-7.913209999999999949e-04
3.235000000000000098e-01	-7.912611999999999857e-04
3.315500000000000114e-01	-7.884440000000000155e-04
3.396000000000000130e-01	-7.883522999999999703e-04
3.476500000000000146e-01	-7.854049000000000533e-04
3.557000000000000162e-01	-7.852891999999999555e-04
3.637500000000000178e-01	-7.822846000000000487e-04
3.718000000000000194e-01	-7.817886999999999710e-04
3.798500000000000210e-01	-7.789229000000000161e-04
3.879000000000000226e-01	-7.782229999999999790e-04
3.959500000000000242e-01	-7.751405999999999965e-04
4.040500000000000203e-01	-7.742495999999999537e-04
4.121000000000000218e-01	-7.709867000000000022e-04
4.201500000000000234e-01	-7.702548000000000034e-04
4.282000000000000250e-01	-7.669093999999999998e-04
4.362500000000000266e-01	-7.660422999999999755e-04
4.442999999999999727e-01	-7.625248000000000486e-04
4.523499999999999743e-01	-7.614393999999999590e-04
4.603999999999999759e-01	-7.578475999999999572e-04
4.684499999999999775e-01	-7.564838000000000161e-04
4.764999999999999791e-01	-7.528393999999999668e-04
4.845499999999999807e-01	-7.514429000000000421e-04
4.925999999999999823e-01	-7.476582999999999970e-04
5.006500000000000394e-01	-7.459047999999999807e-04
5.087000000000000410e-01	-7.420359000000000286e-04
5.168000000000000371e-01	-7.400447000000000535e-04
5.248500000000000387e-01	-7.355559000000000229e-04
5.329000000000000403e-01	-7.331640000000000162e-04
5.409500000000000419e-01	-7.283200999999999998e-04
5.490000000000000435e-01	-7.256145999999999560e-04
5.570500000000000451e-01	-7.203310000000000528e-04
5.651000000000000467e-01	-7.170498999999999666e-04
5.731500000000000483e-01	-7.115039000000000302e-04
5.812000000000000499e-01	-7.076187999999999749e-04
5.892500000000000515e-01	-7.015409999999999702e-04
5.973000000000000531e-01	-6.969170999999999483e-04
6.053500000000000547e-01	-6.900441000000000430e-04
6.133999999999999453e-01	-6.847176999999999647e-04
6.215000000000000524e-01	-6.767604000000000198e-04
6.295500000000000540e-01	-6.703313999999999497e-04
6.375999999999999446e-01	-6.612774999999999990e-04
6.456499999999999462e-01	-6.536791999999999603e-04
6.536999999999999478e-01	-6.433619999999999704e-04
6.617499999999999494e-01	-6.341596000000000125e-04
6.697999999999999510e-01	-6.222578999999999567e-04
6.778499999999999526e-01	-6.103766000000000269e-04
6.858999999999999542e-01	-5.963764000000000521e-04
6.939499999999999558e-01	-5.823262999999999747e-04
7.019999999999999574e-01	-5.662485999999999778e-04
7.100499999999999590e-01	-5.498747999999999483e-04
7.180999999999999606e-01	-5.308940999999999964e-04
7.261999999999999567e-01	-5.115563000000000271e-04
7.342499999999999583e-01	-4.893309999999999674e-04
7.422999999999999599e-01	-4.667310999999999942e-04
7.503499999999999615e-01	-4.416531000000000016e-04
7.583999999999999631e-01	-4.162265000000000170e-04
7.664499999999999647e-01	-3.881794000000000260e-04
7.744999999999999662e-01	-3.594339000000000214e-04
7.825499999999999678e-01	-3.282124000000000087e-04
7.905999999999999694e-01	-2.967296000000000126e-04
7.986499999999999710e-01	-2.628075000000000007e-04
8.066999999999999726e-01	-2.278368000000000071e-04
8.147499999999999742e-01	-1.820360000000000034e-04
8.227999999999999758e-01	-1.460211000000000104e-04
8.308499999999999774e-01	-9.881956000000000225e-05
8.389499999999999735e-01	-5.935802999999999858e-05
8.469999999999999751e-01	-1.864310999999999844e-05
8.550499999999999767e-01	2.275703999999999854e-05
8.630999999999999783e-01	6.526691000000000426e-05
8.711499999999999799e-01	2.111632000000000114e-04
8.791999999999999815e-01	3.044581999999999779e-04
8.872499999999999831e-01	4.039860999999999843e-04
8.952999999999999847e-01	5.084649000000000113e-04
9.033499999999999863e-01	6.195406000000000090e-04
9.113999999999999879e-01	7.341127000000000026e-04
9.194499999999999895e-01	8.548170000000000117e-04
9.274999999999999911e-01	9.791646000000000204e-04
9.355499999999999927e-01	1.183313999999999980e-03
9.436499999999999888e-01	1.328448999999999993e-03
9.516999999999999904e-01	1.477451000000000068e-03
9.597499999999999920e-01	1.631153999999999894e-03
9.677999999999999936e-01	1.789781000000000054e-03
9.758499999999999952e-01	1.951358999999999949e-03
9.838999999999999968e-01	2.116059999999999903e-03
9.919499999999999984e-01	2.285321999999999788e-03
1.000000000000000000e+00	2.457982000000000049e-03
