# Supplementary material for: Increasing polymer molecular weight enables low-donor-content, efficient and scalable semi-transparent organic solar cells
Source: J Mater Chem A Mater. 2026 Jan 27;14(22):13688–706. doi: 10.1039/d5ta07234d (PMC12937936; doi:10.1039/d5ta07234d)
Supplement: TA-014-D5TA07234D-s001 [file TA-014-D5TA07234D-s001.zip › Datasets for Figures and tables/Table_1/Row_16.txt]

-2.000000000000000111e-01	-8.547342999999999998e-04
-1.919500000000000095e-01	-8.559312999999999817e-04
-1.839000000000000079e-01	-8.543004000000000309e-04
-1.758500000000000063e-01	-8.554402000000000230e-04
-1.678000000000000047e-01	-8.536156999999999729e-04
-1.597500000000000031e-01	-8.549395000000000432e-04
-1.517000000000000015e-01	-8.530232000000000222e-04
-1.436000000000000054e-01	-8.543026000000000222e-04
-1.355500000000000038e-01	-8.521524000000000373e-04
-1.275000000000000022e-01	-8.531561999999999479e-04
-1.194500000000000006e-01	-8.508848999999999753e-04
-1.113999999999999990e-01	-8.517750999999999621e-04
-1.033499999999999974e-01	-8.496118999999999893e-04
-9.529999999999999583e-02	-8.504994000000000312e-04
-8.724999999999999423e-02	-8.484506999999999639e-04
-7.920000000000000651e-02	-8.493116000000000424e-04
-7.115000000000000491e-02	-8.473022999999999666e-04
-6.310000000000000331e-02	-8.481390999999999583e-04
-5.505000000000000171e-02	-8.459350999999999503e-04
-4.700000000000000011e-02	-8.468339000000000508e-04
-3.894999999999999851e-02	-8.446260000000000139e-04
-3.084999999999999895e-02	-8.456060000000000486e-04
-2.280000000000000082e-02	-8.434404000000000163e-04
-1.474999999999999922e-02	-8.445536000000000449e-04
-6.700000000000000226e-03	-8.423858999999999471e-04
1.350000000000000071e-03	-8.433775999999999599e-04
9.400000000000000369e-03	-8.410845999999999600e-04
1.745000000000000023e-02	-8.419799999999999854e-04
2.549999999999999836e-02	-8.397227000000000163e-04
3.355000000000000343e-02	-8.405549999999999914e-04
4.159999999999999809e-02	-8.384256999999999778e-04
4.964999999999999969e-02	-8.392579999999999528e-04
5.770000000000000129e-02	-8.369939999999999759e-04
6.575000000000000289e-02	-8.381016999999999720e-04
7.384999999999999898e-02	-8.357920000000000236e-04
8.190000000000000058e-02	-8.367445000000000048e-04
8.995000000000000218e-02	-8.343184000000000450e-04
9.800000000000000377e-02	-8.352051999999999567e-04
1.060500000000000054e-01	-8.326548000000000022e-04
1.140999999999999931e-01	-8.334396000000000426e-04
1.221499999999999947e-01	-8.310738999999999713e-04
1.302000000000000102e-01	-8.318667999999999549e-04
1.382500000000000118e-01	-8.295028999999999554e-04
1.463000000000000134e-01	-8.303025999999999809e-04
1.543499999999999872e-01	-8.278689000000000317e-04
1.623999999999999888e-01	-8.286794000000000538e-04
1.704499999999999904e-01	-8.262697000000000487e-04
1.784999999999999920e-01	-8.270804999999999563e-04
1.865999999999999881e-01	-8.247401999999999815e-04
1.946499999999999897e-01	-8.256719000000000254e-04
2.026999999999999913e-01	-8.233434999999999886e-04
2.107499999999999929e-01	-8.242005000000000381e-04
2.187999999999999945e-01	-8.220067999999999646e-04
2.268499999999999961e-01	-8.228361000000000008e-04
2.348999999999999977e-01	-8.207575999999999631e-04
2.429499999999999993e-01	-8.216846999999999563e-04
2.510000000000000009e-01	-8.195328000000000421e-04
2.590500000000000025e-01	-8.205439999999999826e-04
2.671000000000000041e-01	-8.180559000000000225e-04
2.751500000000000057e-01	-8.189154999999999828e-04
2.832000000000000073e-01	-8.165998000000000484e-04
2.913000000000000034e-01	-8.169766999999999871e-04
2.993500000000000050e-01	-8.144451000000000468e-04
3.074000000000000066e-01	-8.150978999999999603e-04
3.154500000000000082e-01	-8.128442999999999519e-04
3.235000000000000098e-01	-8.135199000000000510e-04
3.315500000000000114e-01	-8.111683000000000174e-04
3.396000000000000130e-01	-8.117079999999999608e-04
3.476500000000000146e-01	-8.093023000000000187e-04
3.557000000000000162e-01	-8.098362000000000442e-04
3.637500000000000178e-01	-8.072452000000000143e-04
3.718000000000000194e-01	-8.078188000000000252e-04
3.798500000000000210e-01	-8.051185000000000199e-04
3.879000000000000226e-01	-8.055965999999999908e-04
3.959500000000000242e-01	-8.025903999999999721e-04
4.040500000000000203e-01	-8.026412999999999820e-04
4.121000000000000218e-01	-7.994424999999999882e-04
4.201500000000000234e-01	-7.991281000000000035e-04
4.282000000000000250e-01	-7.958121000000000509e-04
4.362500000000000266e-01	-7.954443999999999968e-04
4.442999999999999727e-01	-7.921964999999999563e-04
4.523499999999999743e-01	-7.920428000000000190e-04
4.603999999999999759e-01	-7.889128999999999933e-04
4.684499999999999775e-01	-7.887630000000000509e-04
4.764999999999999791e-01	-7.857117999999999741e-04
4.845499999999999807e-01	-7.854048000000000192e-04
4.925999999999999823e-01	-7.819628000000000342e-04
5.006500000000000394e-01	-7.816397000000000102e-04
5.087000000000000410e-01	-7.781968999999999692e-04
5.168000000000000371e-01	-7.776794000000000068e-04
5.248500000000000387e-01	-7.742817999999999836e-04
5.329000000000000403e-01	-7.737631000000000456e-04
5.409500000000000419e-01	-7.703467000000000084e-04
5.490000000000000435e-01	-7.695878000000000180e-04
5.570500000000000451e-01	-7.659964999999999699e-04
5.651000000000000467e-01	-7.651536999999999922e-04
5.731500000000000483e-01	-7.612288999999999514e-04
5.812000000000000499e-01	-7.600070999999999693e-04
5.892500000000000515e-01	-7.559402000000000439e-04
5.973000000000000531e-01	-7.542850999999999723e-04
6.053500000000000547e-01	-7.497720000000000036e-04
6.133999999999999453e-01	-7.480076999999999907e-04
6.215000000000000524e-01	-7.427907000000000303e-04
6.295500000000000540e-01	-7.403534000000000460e-04
6.375999999999999446e-01	-7.349620999999999542e-04
6.456499999999999462e-01	-7.318377999999999949e-04
6.536999999999999478e-01	-7.258539999999999524e-04
6.617499999999999494e-01	-7.220940999999999818e-04
6.697999999999999510e-01	-7.156760999999999765e-04
6.778499999999999526e-01	-7.114127999999999728e-04
6.858999999999999542e-01	-7.038377000000000392e-04
6.939499999999999558e-01	-6.984085999999999593e-04
7.019999999999999574e-01	-6.894763999999999841e-04
7.100499999999999590e-01	-6.827934999999999604e-04
7.180999999999999606e-01	-6.724733000000000316e-04
7.261999999999999567e-01	-6.634991999999999713e-04
7.342499999999999583e-01	-6.508456000000000354e-04
7.422999999999999599e-01	-6.392324999999999483e-04
7.503499999999999615e-01	-6.231977999999999780e-04
7.583999999999999631e-01	-6.077081999999999493e-04
7.664499999999999647e-01	-5.870126999999999507e-04
7.744999999999999662e-01	-5.659814000000000424e-04
7.825499999999999678e-01	-5.389051000000000388e-04
7.905999999999999694e-01	-5.103857000000000489e-04
7.986499999999999710e-01	-4.743125999999999961e-04
8.066999999999999726e-01	-4.351067000000000129e-04
8.147499999999999742e-01	-3.869492999999999783e-04
8.227999999999999758e-01	-3.334778999999999738e-04
8.308499999999999774e-01	-2.692529000000000255e-04
8.389499999999999735e-01	-1.969101999999999973e-04
8.469999999999999751e-01	-1.121043000000000034e-04
8.550499999999999767e-01	-1.770622000000000138e-05
8.630999999999999783e-01	8.635109999999999390e-05
8.711499999999999799e-01	2.109698999999999873e-04
8.791999999999999815e-01	3.453452999999999883e-04
8.872499999999999831e-01	4.931045999999999476e-04
8.952999999999999847e-01	6.549363000000000537e-04
9.033499999999999863e-01	8.308655999999999551e-04
9.113999999999999879e-01	1.019165999999999952e-03
9.194499999999999895e-01	1.221648999999999999e-03
9.274999999999999911e-01	1.436584999999999989e-03
9.355499999999999927e-01	1.663973000000000015e-03
9.436499999999999888e-01	1.903200999999999981e-03
9.516999999999999904e-01	2.152166000000000062e-03
9.597499999999999920e-01	2.411863000000000201e-03
9.677999999999999936e-01	2.682130999999999925e-03
9.758499999999999952e-01	2.961033000000000068e-03
9.838999999999999968e-01	3.247433999999999998e-03
9.919499999999999984e-01	3.542343999999999788e-03
1.000000000000000000e+00	3.845647000000000214e-03
