# Supplementary material for: Increasing polymer molecular weight enables low-donor-content, efficient and scalable semi-transparent organic solar cells
Source: J Mater Chem A Mater. 2026 Jan 27;14(22):13688–706. doi: 10.1039/d5ta07234d (PMC12937936; doi:10.1039/d5ta07234d)
Supplement: TA-014-D5TA07234D-s001 [file TA-014-D5TA07234D-s001.zip › Datasets for Figures and tables/Table_1/Row_17.txt]

-2.000000000000000111e-01	-2.073242999999999787e-03
-1.919500000000000095e-01	-2.072909999999999857e-03
-1.839000000000000079e-01	-2.072364000000000150e-03
-1.758500000000000063e-01	-2.072234999999999962e-03
-1.678000000000000047e-01	-2.071769000000000215e-03
-1.597500000000000031e-01	-2.071233000000000015e-03
-1.517000000000000015e-01	-2.070752999999999830e-03
-1.436000000000000054e-01	-2.070456999999999940e-03
-1.355500000000000038e-01	-2.070069999999999810e-03
-1.275000000000000022e-01	-2.069726999999999938e-03
-1.194500000000000006e-01	-2.069130000000000188e-03
-1.113999999999999990e-01	-2.068692999999999921e-03
-1.033499999999999974e-01	-2.068201999999999888e-03
-9.529999999999999583e-02	-2.067998000000000145e-03
-8.724999999999999423e-02	-2.067523999999999838e-03
-7.920000000000000651e-02	-2.067054000000000027e-03
-7.115000000000000491e-02	-2.066361000000000066e-03
-6.310000000000000331e-02	-2.066221000000000030e-03
-5.505000000000000171e-02	-2.065620000000000216e-03
-4.700000000000000011e-02	-2.065323999999999893e-03
-3.894999999999999851e-02	-2.064685000000000131e-03
-3.084999999999999895e-02	-2.064396000000000026e-03
-2.280000000000000082e-02	-2.063614999999999981e-03
-1.474999999999999922e-02	-2.063432999999999934e-03
-6.700000000000000226e-03	-2.062842000000000061e-03
1.350000000000000071e-03	-2.062482999999999938e-03
9.400000000000000369e-03	-2.061763999999999784e-03
1.745000000000000023e-02	-2.061377000000000088e-03
2.549999999999999836e-02	-2.060839000000000074e-03
3.355000000000000343e-02	-2.060574999999999820e-03
4.159999999999999809e-02	-2.059880999999999952e-03
4.964999999999999969e-02	-2.059412000000000048e-03
5.770000000000000129e-02	-2.058676000000000169e-03
6.575000000000000289e-02	-2.058459999999999804e-03
7.384999999999999898e-02	-2.057779999999999939e-03
8.190000000000000058e-02	-2.057372999999999928e-03
8.995000000000000218e-02	-2.056520000000000049e-03
9.800000000000000377e-02	-2.056196000000000152e-03
1.060500000000000054e-01	-2.055529999999999857e-03
1.140999999999999931e-01	-2.055163000000000042e-03
1.221499999999999947e-01	-2.054475000000000051e-03
1.302000000000000102e-01	-2.053965999999999952e-03
1.382500000000000118e-01	-2.053149000000000206e-03
1.463000000000000134e-01	-2.052720999999999973e-03
1.543499999999999872e-01	-2.052097000000000122e-03
1.623999999999999888e-01	-2.051711999999999807e-03
1.704499999999999904e-01	-2.050845999999999832e-03
1.784999999999999920e-01	-2.050320999999999914e-03
1.865999999999999881e-01	-2.049497999999999858e-03
1.946499999999999897e-01	-2.049033999999999925e-03
2.026999999999999913e-01	-2.048362000000000186e-03
2.107499999999999929e-01	-2.047761999999999846e-03
2.187999999999999945e-01	-2.046851000000000139e-03
2.268499999999999961e-01	-2.046351999999999980e-03
2.348999999999999977e-01	-2.045573000000000183e-03
2.429499999999999993e-01	-2.045083999999999964e-03
2.510000000000000009e-01	-2.044175999999999979e-03
2.590500000000000025e-01	-2.043517999999999810e-03
2.671000000000000041e-01	-2.042707999999999850e-03
2.751500000000000057e-01	-2.042163000000000051e-03
2.832000000000000073e-01	-2.041368999999999909e-03
2.913000000000000034e-01	-2.040736999999999933e-03
2.993500000000000050e-01	-2.039669999999999938e-03
3.074000000000000066e-01	-2.039012000000000203e-03
3.154500000000000082e-01	-2.038106999999999940e-03
3.235000000000000098e-01	-2.037483999999999996e-03
3.315500000000000114e-01	-2.036376999999999805e-03
3.396000000000000130e-01	-2.035638000000000204e-03
3.476500000000000146e-01	-2.034577000000000087e-03
3.557000000000000162e-01	-2.033904999999999914e-03
3.637500000000000178e-01	-2.033014999999999996e-03
3.718000000000000194e-01	-2.032209000000000099e-03
3.798500000000000210e-01	-2.031041999999999830e-03
3.879000000000000226e-01	-2.030152999999999819e-03
3.959500000000000242e-01	-2.029101000000000168e-03
4.040500000000000203e-01	-2.028452000000000033e-03
4.121000000000000218e-01	-2.027315000000000020e-03
4.201500000000000234e-01	-2.026275000000000125e-03
4.282000000000000250e-01	-2.025049000000000120e-03
4.362500000000000266e-01	-2.023998999999999850e-03
4.442999999999999727e-01	-2.022996999999999903e-03
4.523499999999999743e-01	-2.021900000000000086e-03
4.603999999999999759e-01	-2.020493999999999849e-03
4.684499999999999775e-01	-2.019308000000000040e-03
4.764999999999999791e-01	-2.018068000000000032e-03
4.845499999999999807e-01	-2.016817000000000176e-03
4.925999999999999823e-01	-2.015494000000000053e-03
5.006500000000000394e-01	-2.014007999999999857e-03
5.087000000000000410e-01	-2.012480999999999992e-03
5.168000000000000371e-01	-2.011092999999999822e-03
5.248500000000000387e-01	-2.009514000000000005e-03
5.329000000000000403e-01	-2.008039000000000091e-03
5.409500000000000419e-01	-2.006199000000000177e-03
5.490000000000000435e-01	-2.004255999999999833e-03
5.570500000000000451e-01	-2.002311000000000108e-03
5.651000000000000467e-01	-2.000530999999999837e-03
5.731500000000000483e-01	-1.998357999999999992e-03
5.812000000000000499e-01	-1.996084999999999873e-03
5.892500000000000515e-01	-1.993505999999999924e-03
5.973000000000000531e-01	-1.990810999999999883e-03
6.053500000000000547e-01	-1.988001999999999998e-03
6.133999999999999453e-01	-1.984983000000000060e-03
6.215000000000000524e-01	-1.981347999999999963e-03
6.295500000000000540e-01	-1.977276000000000034e-03
6.375999999999999446e-01	-1.972807999999999940e-03
6.456499999999999462e-01	-1.967851999999999969e-03
6.536999999999999478e-01	-1.962278000000000026e-03
6.617499999999999494e-01	-1.955525000000000058e-03
6.697999999999999510e-01	-1.947841000000000069e-03
6.778499999999999526e-01	-1.938592999999999957e-03
6.858999999999999542e-01	-1.928044999999999976e-03
6.939499999999999558e-01	-1.915313000000000085e-03
7.019999999999999574e-01	-1.900283999999999914e-03
7.100499999999999590e-01	-1.881658000000000028e-03
7.180999999999999606e-01	-1.859683999999999903e-03
7.261999999999999567e-01	-1.832887000000000058e-03
7.342499999999999583e-01	-1.801017000000000026e-03
7.422999999999999599e-01	-1.762368000000000051e-03
7.503499999999999615e-01	-1.716014000000000081e-03
7.583999999999999631e-01	-1.660138999999999929e-03
7.664499999999999647e-01	-1.594485999999999994e-03
7.744999999999999662e-01	-1.516126999999999926e-03
7.825499999999999678e-01	-1.424439999999999908e-03
7.905999999999999694e-01	-1.317763000000000007e-03
7.986499999999999710e-01	-1.194781000000000011e-03
8.066999999999999726e-01	-1.054283000000000043e-03
8.147499999999999742e-01	-8.965973999999999819e-04
8.227999999999999758e-01	-7.202664000000000332e-04
8.308499999999999774e-01	-5.249547000000000241e-04
8.389499999999999735e-01	-3.099908000000000069e-04
8.469999999999999751e-01	-7.796156999999999360e-05
8.550499999999999767e-01	1.716928000000000106e-04
8.630999999999999783e-01	4.362801000000000244e-04
8.711499999999999799e-01	7.183209999999999552e-04
8.791999999999999815e-01	1.014443999999999979e-03
8.872499999999999831e-01	1.322391999999999925e-03
8.952999999999999847e-01	1.645977000000000074e-03
9.033499999999999863e-01	1.979781999999999809e-03
9.113999999999999879e-01	2.324483999999999925e-03
9.194499999999999895e-01	2.679433000000000162e-03
9.274999999999999911e-01	3.045910000000000197e-03
9.355499999999999927e-01	3.419071999999999997e-03
9.436499999999999888e-01	3.804206000000000081e-03
9.516999999999999904e-01	4.191494999999999943e-03
9.597499999999999920e-01	4.589529000000000178e-03
9.677999999999999936e-01	4.992049999999999613e-03
9.758499999999999952e-01	5.402729999999999685e-03
9.838999999999999968e-01	5.814681000000000363e-03
9.919499999999999984e-01	6.236102000000000312e-03
1.000000000000000000e+00	6.659967000000000144e-03
