# Supplementary material for: Increasing polymer molecular weight enables low-donor-content, efficient and scalable semi-transparent organic solar cells
Source: J Mater Chem A Mater. 2026 Jan 27;14(22):13688–706. doi: 10.1039/d5ta07234d (PMC12937936; doi:10.1039/d5ta07234d)
Supplement: TA-014-D5TA07234D-s001 [file TA-014-D5TA07234D-s001.zip › Datasets for Figures and tables/Table_1/Row_18.txt]

-2.000000000000000111e-01	-2.165705999999999881e-03
-1.919500000000000095e-01	-2.165174000000000178e-03
-1.839000000000000079e-01	-2.164971999999999817e-03
-1.758500000000000063e-01	-2.164553000000000050e-03
-1.678000000000000047e-01	-2.164314999999999989e-03
-1.597500000000000031e-01	-2.163790999999999978e-03
-1.517000000000000015e-01	-2.163486999999999962e-03
-1.436000000000000054e-01	-2.162958999999999889e-03
-1.355500000000000038e-01	-2.162664999999999813e-03
-1.275000000000000022e-01	-2.162215999999999791e-03
-1.194500000000000006e-01	-2.161853000000000039e-03
-1.113999999999999990e-01	-2.161349999999999816e-03
-1.033499999999999974e-01	-2.161019000000000134e-03
-9.529999999999999583e-02	-2.160448000000000143e-03
-8.724999999999999423e-02	-2.160220000000000022e-03
-7.920000000000000651e-02	-2.159724999999999926e-03
-7.115000000000000491e-02	-2.159365999999999803e-03
-6.310000000000000331e-02	-2.158788000000000026e-03
-5.505000000000000171e-02	-2.158409000000000022e-03
-4.700000000000000011e-02	-2.157961999999999814e-03
-3.894999999999999851e-02	-2.157627000000000069e-03
-3.084999999999999895e-02	-2.157016999999999789e-03
-2.280000000000000082e-02	-2.156632999999999814e-03
-1.474999999999999922e-02	-2.156007000000000149e-03
-6.700000000000000226e-03	-2.155759000000000147e-03
1.350000000000000071e-03	-2.155185999999999907e-03
9.400000000000000369e-03	-2.154740000000000041e-03
1.745000000000000023e-02	-2.154121000000000161e-03
2.549999999999999836e-02	-2.153672000000000138e-03
3.355000000000000343e-02	-2.153060999999999951e-03
4.159999999999999809e-02	-2.152792000000000160e-03
4.964999999999999969e-02	-2.152113000000000203e-03
5.770000000000000129e-02	-2.151603000000000196e-03
6.575000000000000289e-02	-2.150965999999999816e-03
7.384999999999999898e-02	-2.150594999999999937e-03
8.190000000000000058e-02	-2.149972999999999902e-03
8.995000000000000218e-02	-2.149523999999999879e-03
9.800000000000000377e-02	-2.148840999999999859e-03
1.060500000000000054e-01	-2.148334999999999915e-03
1.140999999999999931e-01	-2.147655000000000050e-03
1.221499999999999947e-01	-2.147174999999999865e-03
1.302000000000000102e-01	-2.146536000000000104e-03
1.382500000000000118e-01	-2.145950000000000201e-03
1.463000000000000134e-01	-2.145274999999999873e-03
1.543499999999999872e-01	-2.144762000000000144e-03
1.623999999999999888e-01	-2.144055000000000179e-03
1.704499999999999904e-01	-2.143478999999999784e-03
1.784999999999999920e-01	-2.142690999999999953e-03
1.865999999999999881e-01	-2.142172999999999820e-03
1.946499999999999897e-01	-2.141421000000000123e-03
2.026999999999999913e-01	-2.140781999999999928e-03
2.107499999999999929e-01	-2.140112000000000004e-03
2.187999999999999945e-01	-2.139420999999999858e-03
2.268499999999999961e-01	-2.138506000000000087e-03
2.348999999999999977e-01	-2.137893000000000085e-03
2.429499999999999993e-01	-2.137157000000000206e-03
2.510000000000000009e-01	-2.136449999999999808e-03
2.590500000000000025e-01	-2.135555999999999826e-03
2.671000000000000041e-01	-2.134833999999999950e-03
2.751500000000000057e-01	-2.133925999999999965e-03
2.832000000000000073e-01	-2.133145999999999827e-03
2.913000000000000034e-01	-2.132218999999999868e-03
2.993500000000000050e-01	-2.131428999999999789e-03
3.074000000000000066e-01	-2.130397999999999927e-03
3.154500000000000082e-01	-2.129583999999999904e-03
3.235000000000000098e-01	-2.128572000000000016e-03
3.315500000000000114e-01	-2.127654000000000090e-03
3.396000000000000130e-01	-2.126611000000000039e-03
3.476500000000000146e-01	-2.125672999999999799e-03
3.557000000000000162e-01	-2.124529000000000001e-03
3.637500000000000178e-01	-2.123518000000000020e-03
3.718000000000000194e-01	-2.122385000000000070e-03
3.798500000000000210e-01	-2.121323999999999953e-03
3.879000000000000226e-01	-2.120136999999999803e-03
3.959500000000000242e-01	-2.118974999999999938e-03
4.040500000000000203e-01	-2.117606000000000176e-03
4.121000000000000218e-01	-2.116447000000000033e-03
4.201500000000000234e-01	-2.115090000000000026e-03
4.282000000000000250e-01	-2.113781999999999814e-03
4.362500000000000266e-01	-2.112249000000000071e-03
4.442999999999999727e-01	-2.111011999999999784e-03
4.523499999999999743e-01	-2.109391999999999864e-03
4.603999999999999759e-01	-2.107978999999999842e-03
4.684499999999999775e-01	-2.106283999999999934e-03
4.764999999999999791e-01	-2.104695000000000177e-03
4.845499999999999807e-01	-2.102839999999999918e-03
4.925999999999999823e-01	-2.101097000000000121e-03
5.006500000000000394e-01	-2.099068999999999848e-03
5.087000000000000410e-01	-2.097245000000000185e-03
5.168000000000000371e-01	-2.094852999999999819e-03
5.248500000000000387e-01	-2.092777999999999999e-03
5.329000000000000403e-01	-2.090303999999999860e-03
5.409500000000000419e-01	-2.087896000000000109e-03
5.490000000000000435e-01	-2.085136999999999928e-03
5.570500000000000451e-01	-2.082402000000000124e-03
5.651000000000000467e-01	-2.079202999999999954e-03
5.731500000000000483e-01	-2.075946999999999862e-03
5.812000000000000499e-01	-2.072337999999999958e-03
5.892500000000000515e-01	-2.068475000000000175e-03
5.973000000000000531e-01	-2.064171000000000061e-03
6.053500000000000547e-01	-2.059501999999999947e-03
6.133999999999999453e-01	-2.054123000000000147e-03
6.215000000000000524e-01	-2.048341999999999871e-03
6.295500000000000540e-01	-2.041756000000000040e-03
6.375999999999999446e-01	-2.034321999999999867e-03
6.456499999999999462e-01	-2.025805999999999787e-03
6.536999999999999478e-01	-2.016266999999999972e-03
6.617499999999999494e-01	-2.005027999999999845e-03
6.697999999999999510e-01	-1.992395000000000103e-03
6.778499999999999526e-01	-1.977388999999999970e-03
6.858999999999999542e-01	-1.959975999999999993e-03
6.939499999999999558e-01	-1.939645999999999948e-03
7.019999999999999574e-01	-1.916069999999999969e-03
7.100499999999999590e-01	-1.888162999999999994e-03
7.180999999999999606e-01	-1.855581999999999935e-03
7.261999999999999567e-01	-1.817084999999999968e-03
7.342499999999999583e-01	-1.772263000000000050e-03
7.422999999999999599e-01	-1.720196000000000008e-03
7.503499999999999615e-01	-1.659382000000000044e-03
7.583999999999999631e-01	-1.588954999999999968e-03
7.664499999999999647e-01	-1.508185999999999902e-03
7.744999999999999662e-01	-1.415313000000000074e-03
7.825499999999999678e-01	-1.309274999999999935e-03
7.905999999999999694e-01	-1.190382999999999936e-03
7.986499999999999710e-01	-1.055858000000000014e-03
8.066999999999999726e-01	-9.071066999999999932e-04
8.147499999999999742e-01	-7.417883999999999806e-04
8.227999999999999758e-01	-5.617598999999999813e-04
8.308499999999999774e-01	-3.648607000000000217e-04
8.389499999999999735e-01	-1.515064999999999901e-04
8.469999999999999751e-01	7.675874999999999755e-05
8.550499999999999767e-01	3.193205000000000067e-04
8.630999999999999783e-01	5.761855999999999879e-04
8.711499999999999799e-01	8.462329000000000205e-04
8.791999999999999815e-01	1.129828999999999946e-03
8.872499999999999831e-01	1.424315999999999907e-03
8.952999999999999847e-01	1.731335000000000079e-03
9.033499999999999863e-01	2.049229000000000068e-03
9.113999999999999879e-01	2.375068000000000144e-03
9.194499999999999895e-01	2.712345000000000120e-03
9.274999999999999911e-01	3.058181000000000094e-03
9.355499999999999927e-01	3.412188000000000027e-03
9.436499999999999888e-01	3.775310000000000037e-03
9.516999999999999904e-01	4.142733000000000006e-03
9.597499999999999920e-01	4.517913000000000137e-03
9.677999999999999936e-01	4.900042000000000286e-03
9.758499999999999952e-01	5.287227000000000246e-03
9.838999999999999968e-01	5.678548000000000276e-03
9.919499999999999984e-01	6.076218000000000417e-03
1.000000000000000000e+00	6.478788000000000082e-03
