# Supplementary material for: Increasing polymer molecular weight enables low-donor-content, efficient and scalable semi-transparent organic solar cells
Source: J Mater Chem A Mater. 2026 Jan 27;14(22):13688–706. doi: 10.1039/d5ta07234d (PMC12937936; doi:10.1039/d5ta07234d)
Supplement: TA-014-D5TA07234D-s001 [file TA-014-D5TA07234D-s001.zip › Datasets for Figures and tables/Table_1/Row_19.txt]

-2.000000000000000111e-01	-1.867802999999999911e-03
-1.919500000000000095e-01	-1.867568999999999913e-03
-1.839000000000000079e-01	-1.867037999999999901e-03
-1.758500000000000063e-01	-1.867029000000000084e-03
-1.678000000000000047e-01	-1.866728999999999914e-03
-1.597500000000000031e-01	-1.866503999999999950e-03
-1.517000000000000015e-01	-1.865876999999999944e-03
-1.436000000000000054e-01	-1.865775000000000072e-03
-1.355500000000000038e-01	-1.865293999999999980e-03
-1.275000000000000022e-01	-1.865342999999999992e-03
-1.194500000000000006e-01	-1.864846999999999989e-03
-1.113999999999999990e-01	-1.864633999999999996e-03
-1.033499999999999974e-01	-1.863990000000000048e-03
-9.529999999999999583e-02	-1.863929999999999971e-03
-8.724999999999999423e-02	-1.863630999999999925e-03
-7.920000000000000651e-02	-1.863468999999999976e-03
-7.115000000000000491e-02	-1.862900000000000016e-03
-6.310000000000000331e-02	-1.862631000000000009e-03
-5.505000000000000171e-02	-1.862137999999999944e-03
-4.700000000000000011e-02	-1.862081000000000023e-03
-3.894999999999999851e-02	-1.861714999999999898e-03
-3.084999999999999895e-02	-1.861391999999999908e-03
-2.280000000000000082e-02	-1.860766999999999933e-03
-1.474999999999999922e-02	-1.860644000000000057e-03
-6.700000000000000226e-03	-1.860274999999999993e-03
1.350000000000000071e-03	-1.860059000000000061e-03
9.400000000000000369e-03	-1.859502000000000073e-03
1.745000000000000023e-02	-1.859111000000000097e-03
2.549999999999999836e-02	-1.858636000000000099e-03
3.355000000000000343e-02	-1.858573000000000083e-03
4.159999999999999809e-02	-1.858166000000000071e-03
4.964999999999999969e-02	-1.857776999999999909e-03
5.770000000000000129e-02	-1.857142999999999902e-03
6.575000000000000289e-02	-1.857015000000000055e-03
7.384999999999999898e-02	-1.856510000000000018e-03
8.190000000000000058e-02	-1.856358000000000010e-03
8.995000000000000218e-02	-1.855766000000000013e-03
9.800000000000000377e-02	-1.855354999999999938e-03
1.060500000000000054e-01	-1.854816999999999924e-03
1.140999999999999931e-01	-1.854617999999999935e-03
1.221499999999999947e-01	-1.854181000000000102e-03
1.302000000000000102e-01	-1.853793999999999971e-03
1.382500000000000118e-01	-1.853164999999999934e-03
1.463000000000000134e-01	-1.852855000000000040e-03
1.543499999999999872e-01	-1.852268000000000013e-03
1.623999999999999888e-01	-1.852090999999999937e-03
1.704499999999999904e-01	-1.851505000000000034e-03
1.784999999999999920e-01	-1.851002999999999937e-03
1.865999999999999881e-01	-1.850424999999999943e-03
1.946499999999999897e-01	-1.850073000000000039e-03
2.026999999999999913e-01	-1.849710999999999977e-03
2.107499999999999929e-01	-1.849212999999999942e-03
2.187999999999999945e-01	-1.848515999999999918e-03
2.268499999999999961e-01	-1.848089999999999932e-03
2.348999999999999977e-01	-1.847558000000000013e-03
2.429499999999999993e-01	-1.847179000000000008e-03
2.510000000000000009e-01	-1.846498000000000020e-03
2.590500000000000025e-01	-1.845992000000000076e-03
2.671000000000000041e-01	-1.845304999999999992e-03
2.751500000000000057e-01	-1.844843999999999998e-03
2.832000000000000073e-01	-1.844362999999999905e-03
2.913000000000000034e-01	-1.843865999999999995e-03
2.993500000000000050e-01	-1.843032000000000090e-03
3.074000000000000066e-01	-1.842522999999999991e-03
3.154500000000000082e-01	-1.841856999999999913e-03
3.235000000000000098e-01	-1.841329999999999963e-03
3.315500000000000114e-01	-1.840613000000000058e-03
3.396000000000000130e-01	-1.839967999999999985e-03
3.476500000000000146e-01	-1.839144000000000022e-03
3.557000000000000162e-01	-1.838559999999999934e-03
3.637500000000000178e-01	-1.837848999999999906e-03
3.718000000000000194e-01	-1.837260999999999972e-03
3.798500000000000210e-01	-1.836268000000000058e-03
3.879000000000000226e-01	-1.835540999999999996e-03
3.959500000000000242e-01	-1.834686999999999993e-03
4.040500000000000203e-01	-1.833916000000000105e-03
4.121000000000000218e-01	-1.833049999999999914e-03
4.201500000000000234e-01	-1.832290000000000091e-03
4.282000000000000250e-01	-1.831158000000000048e-03
4.362500000000000266e-01	-1.830238999999999998e-03
4.442999999999999727e-01	-1.829349999999999987e-03
4.523499999999999743e-01	-1.828448000000000096e-03
4.603999999999999759e-01	-1.827279999999999920e-03
4.684499999999999775e-01	-1.826163000000000005e-03
4.764999999999999791e-01	-1.824950000000000096e-03
4.845499999999999807e-01	-1.823799999999999987e-03
4.925999999999999823e-01	-1.822487999999999929e-03
5.006500000000000394e-01	-1.821270000000000050e-03
5.087000000000000410e-01	-1.819696999999999894e-03
5.168000000000000371e-01	-1.818172000000000061e-03
5.248500000000000387e-01	-1.816560000000000050e-03
5.329000000000000403e-01	-1.814936999999999974e-03
5.409500000000000419e-01	-1.812997000000000003e-03
5.490000000000000435e-01	-1.810996999999999954e-03
5.570500000000000451e-01	-1.808729999999999930e-03
5.651000000000000467e-01	-1.806475000000000095e-03
5.731500000000000483e-01	-1.803780000000000053e-03
5.812000000000000499e-01	-1.801019000000000057e-03
5.892500000000000515e-01	-1.797704000000000012e-03
5.973000000000000531e-01	-1.794185999999999915e-03
6.053500000000000547e-01	-1.790205999999999915e-03
6.133999999999999453e-01	-1.785848999999999943e-03
6.215000000000000524e-01	-1.780707000000000080e-03
6.295500000000000540e-01	-1.774945999999999902e-03
6.375999999999999446e-01	-1.768192000000000028e-03
6.456499999999999462e-01	-1.760681999999999959e-03
6.536999999999999478e-01	-1.751935000000000037e-03
6.617499999999999494e-01	-1.741970000000000020e-03
6.697999999999999510e-01	-1.730156999999999962e-03
6.778499999999999526e-01	-1.716450000000000007e-03
6.858999999999999542e-01	-1.700497999999999940e-03
6.939499999999999558e-01	-1.682109999999999899e-03
7.019999999999999574e-01	-1.660585999999999920e-03
7.100499999999999590e-01	-1.635376000000000017e-03
7.180999999999999606e-01	-1.606065999999999961e-03
7.261999999999999567e-01	-1.571682999999999934e-03
7.342499999999999583e-01	-1.532025999999999917e-03
7.422999999999999599e-01	-1.486291000000000044e-03
7.503499999999999615e-01	-1.433143000000000004e-03
7.583999999999999631e-01	-1.371765999999999958e-03
7.664499999999999647e-01	-1.302011000000000054e-03
7.744999999999999662e-01	-1.221721999999999956e-03
7.825499999999999678e-01	-1.130860000000000025e-03
7.905999999999999694e-01	-1.028271999999999997e-03
7.986499999999999710e-01	-9.133719000000000430e-04
8.066999999999999726e-01	-7.845092999999999598e-04
8.147499999999999742e-01	-6.420457999999999981e-04
8.227999999999999758e-01	-4.858956000000000104e-04
8.308499999999999774e-01	-3.146816999999999995e-04
8.389499999999999735e-01	-1.279421000000000096e-04
8.469999999999999751e-01	7.292088999999999429e-05
8.550499999999999767e-01	2.871837999999999930e-04
8.630999999999999783e-01	5.139600000000000462e-04
8.711499999999999799e-01	7.559991999999999971e-04
8.791999999999999815e-01	1.009715000000000005e-03
8.872499999999999831e-01	1.274306000000000006e-03
8.952999999999999847e-01	1.552444999999999953e-03
9.033499999999999863e-01	1.840122999999999932e-03
9.113999999999999879e-01	2.137392000000000111e-03
9.194499999999999895e-01	2.444585999999999894e-03
9.274999999999999911e-01	2.762177000000000208e-03
9.355499999999999927e-01	3.086508999999999867e-03
9.436499999999999888e-01	3.421758000000000004e-03
9.516999999999999904e-01	3.759872000000000040e-03
9.597499999999999920e-01	4.107679999999999838e-03
9.677999999999999936e-01	4.460542999999999973e-03
9.758499999999999952e-01	4.820831999999999722e-03
9.838999999999999968e-01	5.183377000000000297e-03
9.919499999999999984e-01	5.554200999999999930e-03
1.000000000000000000e+00	5.928323999999999573e-03
