# Supplementary material for: Increasing polymer molecular weight enables low-donor-content, efficient and scalable semi-transparent organic solar cells
Source: J Mater Chem A Mater. 2026 Jan 27;14(22):13688–706. doi: 10.1039/d5ta07234d (PMC12937936; doi:10.1039/d5ta07234d)
Supplement: TA-014-D5TA07234D-s001 [file TA-014-D5TA07234D-s001.zip › Datasets for Figures and tables/Table_1/Row_20.txt]

-2.000000000000000111e-01	-1.949517999999999911e-03
-1.919500000000000095e-01	-1.949213999999999895e-03
-1.839000000000000079e-01	-1.948897999999999906e-03
-1.758500000000000063e-01	-1.948511999999999900e-03
-1.678000000000000047e-01	-1.948155000000000026e-03
-1.597500000000000031e-01	-1.947881000000000048e-03
-1.517000000000000015e-01	-1.947567999999999999e-03
-1.436000000000000054e-01	-1.947210999999999907e-03
-1.355500000000000038e-01	-1.946795999999999987e-03
-1.275000000000000022e-01	-1.946451000000000084e-03
-1.194500000000000006e-01	-1.946143000000000005e-03
-1.113999999999999990e-01	-1.945691999999999951e-03
-1.033499999999999974e-01	-1.945410000000000065e-03
-9.529999999999999583e-02	-1.945052000000000066e-03
-8.724999999999999423e-02	-1.944638000000000052e-03
-7.920000000000000651e-02	-1.944289999999999994e-03
-7.115000000000000491e-02	-1.943931000000000088e-03
-6.310000000000000331e-02	-1.943520000000000013e-03
-5.505000000000000171e-02	-1.943164000000000046e-03
-4.700000000000000011e-02	-1.942815999999999987e-03
-3.894999999999999851e-02	-1.942418999999999916e-03
-3.084999999999999895e-02	-1.941983999999999898e-03
-2.280000000000000082e-02	-1.941545999999999940e-03
-1.474999999999999922e-02	-1.941191000000000097e-03
-6.700000000000000226e-03	-1.940735999999999980e-03
1.350000000000000071e-03	-1.940389999999999953e-03
9.400000000000000369e-03	-1.939924999999999896e-03
1.745000000000000023e-02	-1.939448000000000083e-03
2.549999999999999836e-02	-1.939043000000000103e-03
3.355000000000000343e-02	-1.938576000000000014e-03
4.159999999999999809e-02	-1.938131999999999962e-03
4.964999999999999969e-02	-1.937850999999999983e-03
5.770000000000000129e-02	-1.937254999999999923e-03
6.575000000000000289e-02	-1.936734999999999976e-03
7.384999999999999898e-02	-1.936287000000000078e-03
8.190000000000000058e-02	-1.935843000000000026e-03
8.995000000000000218e-02	-1.935270000000000002e-03
9.800000000000000377e-02	-1.934842999999999893e-03
1.060500000000000054e-01	-1.934240000000000048e-03
1.140999999999999931e-01	-1.933714000000000006e-03
1.221499999999999947e-01	-1.933150999999999923e-03
1.302000000000000102e-01	-1.932693999999999992e-03
1.382500000000000118e-01	-1.932092999999999961e-03
1.463000000000000134e-01	-1.931481999999999991e-03
1.543499999999999872e-01	-1.930932999999999912e-03
1.623999999999999888e-01	-1.930389999999999927e-03
1.704499999999999904e-01	-1.929703000000000061e-03
1.784999999999999920e-01	-1.929141000000000102e-03
1.865999999999999881e-01	-1.928407000000000038e-03
1.946499999999999897e-01	-1.927843999999999955e-03
2.026999999999999913e-01	-1.927136000000000083e-03
2.107499999999999929e-01	-1.926551999999999995e-03
2.187999999999999945e-01	-1.925906000000000015e-03
2.268499999999999961e-01	-1.925078999999999896e-03
2.348999999999999977e-01	-1.924348999999999895e-03
2.429499999999999993e-01	-1.923559999999999940e-03
2.510000000000000009e-01	-1.922782000000000050e-03
2.590500000000000025e-01	-1.922005000000000068e-03
2.671000000000000041e-01	-1.921226999999999961e-03
2.751500000000000057e-01	-1.920368999999999896e-03
2.832000000000000073e-01	-1.919466000000000097e-03
2.913000000000000034e-01	-1.918631000000000069e-03
2.993500000000000050e-01	-1.917705999999999925e-03
3.074000000000000066e-01	-1.916746999999999895e-03
3.154500000000000082e-01	-1.915739000000000070e-03
3.235000000000000098e-01	-1.914731999999999936e-03
3.315500000000000114e-01	-1.913671999999999943e-03
3.396000000000000130e-01	-1.912609000000000010e-03
3.476500000000000146e-01	-1.911469000000000059e-03
3.557000000000000162e-01	-1.910351999999999927e-03
3.637500000000000178e-01	-1.909022000000000019e-03
3.718000000000000194e-01	-1.907716000000000056e-03
3.798500000000000210e-01	-1.906389000000000087e-03
3.879000000000000226e-01	-1.904993000000000008e-03
3.959500000000000242e-01	-1.903411000000000035e-03
4.040500000000000203e-01	-1.901911000000000053e-03
4.121000000000000218e-01	-1.900213999999999896e-03
4.201500000000000234e-01	-1.898525999999999990e-03
4.282000000000000250e-01	-1.896705000000000049e-03
4.362500000000000266e-01	-1.894773999999999894e-03
4.442999999999999727e-01	-1.892676000000000037e-03
4.523499999999999743e-01	-1.890544999999999986e-03
4.603999999999999759e-01	-1.888230999999999981e-03
4.684499999999999775e-01	-1.885642999999999998e-03
4.764999999999999791e-01	-1.882910999999999916e-03
4.845499999999999807e-01	-1.880074999999999932e-03
4.925999999999999823e-01	-1.877081999999999969e-03
5.006500000000000394e-01	-1.873785999999999898e-03
5.087000000000000410e-01	-1.870219000000000005e-03
5.168000000000000371e-01	-1.866337000000000031e-03
5.248500000000000387e-01	-1.861985000000000029e-03
5.329000000000000403e-01	-1.857474999999999925e-03
5.409500000000000419e-01	-1.852502000000000012e-03
5.490000000000000435e-01	-1.847101000000000081e-03
5.570500000000000451e-01	-1.841098999999999904e-03
5.651000000000000467e-01	-1.834481999999999910e-03
5.731500000000000483e-01	-1.827431999999999928e-03
5.812000000000000499e-01	-1.819595000000000023e-03
5.892500000000000515e-01	-1.810895999999999990e-03
5.973000000000000531e-01	-1.801466000000000048e-03
6.053500000000000547e-01	-1.791054999999999947e-03
6.133999999999999453e-01	-1.779463999999999916e-03
6.215000000000000524e-01	-1.766669999999999916e-03
6.295500000000000540e-01	-1.752370000000000056e-03
6.375999999999999446e-01	-1.736742000000000103e-03
6.456499999999999462e-01	-1.719311000000000060e-03
6.536999999999999478e-01	-1.700012000000000094e-03
6.617499999999999494e-01	-1.678613000000000023e-03
6.697999999999999510e-01	-1.654742999999999969e-03
6.778499999999999526e-01	-1.628024000000000051e-03
6.858999999999999542e-01	-1.598369000000000092e-03
6.939499999999999558e-01	-1.565392999999999993e-03
7.019999999999999574e-01	-1.528688999999999959e-03
7.100499999999999590e-01	-1.487440000000000030e-03
7.180999999999999606e-01	-1.441254000000000103e-03
7.261999999999999567e-01	-1.389468999999999947e-03
7.342499999999999583e-01	-1.331591999999999932e-03
7.422999999999999599e-01	-1.267139999999999933e-03
7.503499999999999615e-01	-1.194554000000000015e-03
7.583999999999999631e-01	-1.113613000000000059e-03
7.664499999999999647e-01	-1.023948999999999910e-03
7.744999999999999662e-01	-9.240922000000000155e-04
7.825499999999999678e-01	-8.125272999999999480e-04
7.905999999999999694e-01	-6.902114999999999900e-04
7.986499999999999710e-01	-5.547001000000000188e-04
8.066999999999999726e-01	-4.067062000000000194e-04
8.147499999999999742e-01	-2.449490999999999821e-04
8.227999999999999758e-01	-7.125117999999999838e-05
8.308499999999999774e-01	1.177074999999999975e-04
8.389499999999999735e-01	3.209117000000000263e-04
8.469999999999999751e-01	5.368217999999999905e-04
8.550499999999999767e-01	7.657156999999999505e-04
8.630999999999999783e-01	1.006539000000000088e-03
8.711499999999999799e-01	1.260066000000000007e-03
8.791999999999999815e-01	1.525010999999999945e-03
8.872499999999999831e-01	1.801092000000000014e-03
8.952999999999999847e-01	2.087667000000000082e-03
9.033499999999999863e-01	2.385767000000000009e-03
9.113999999999999879e-01	2.690062999999999916e-03
9.194499999999999895e-01	3.006121999999999961e-03
9.274999999999999911e-01	3.329077000000000165e-03
9.355499999999999927e-01	3.661459000000000154e-03
9.436499999999999888e-01	4.000909000000000409e-03
9.516999999999999904e-01	4.346122000000000006e-03
9.597499999999999920e-01	4.697408000000000139e-03
9.677999999999999936e-01	5.056510000000000171e-03
9.758499999999999952e-01	5.419316999999999884e-03
9.838999999999999968e-01	5.787544999999999842e-03
9.919499999999999984e-01	6.160347000000000045e-03
1.000000000000000000e+00	6.539623999999999958e-03
