# Supplementary material for: Increasing polymer molecular weight enables low-donor-content, efficient and scalable semi-transparent organic solar cells
Source: J Mater Chem A Mater. 2026 Jan 27;14(22):13688–706. doi: 10.1039/d5ta07234d (PMC12937936; doi:10.1039/d5ta07234d)
Supplement: TA-014-D5TA07234D-s001 [file TA-014-D5TA07234D-s001.zip › Datasets for Figures and tables/Table_1/Row_5.txt]

-2.000000000000000111e-01	-1.977234999999999930e-03
-1.919500000000000095e-01	-1.978138999999999852e-03
-1.839000000000000079e-01	-1.972754000000000174e-03
-1.758500000000000063e-01	-1.973678999999999885e-03
-1.678000000000000047e-01	-1.968063999999999838e-03
-1.597500000000000031e-01	-1.969021000000000052e-03
-1.517000000000000015e-01	-1.963808999999999954e-03
-1.436000000000000054e-01	-1.964374000000000068e-03
-1.355500000000000038e-01	-1.959699000000000076e-03
-1.275000000000000022e-01	-1.960102000000000025e-03
-1.194500000000000006e-01	-1.955367999999999863e-03
-1.113999999999999990e-01	-1.955796000000000097e-03
-1.033499999999999974e-01	-1.950932000000000057e-03
-9.529999999999999583e-02	-1.951461000000000038e-03
-8.724999999999999423e-02	-1.946100000000000087e-03
-7.920000000000000651e-02	-1.947123999999999947e-03
-7.115000000000000491e-02	-1.941313000000000066e-03
-6.310000000000000331e-02	-1.941870999999999962e-03
-5.505000000000000171e-02	-1.936021000000000009e-03
-4.700000000000000011e-02	-1.936222999999999937e-03
-3.894999999999999851e-02	-1.930426000000000060e-03
-3.084999999999999895e-02	-1.930002000000000106e-03
-2.280000000000000082e-02	-1.924483000000000053e-03
-1.474999999999999922e-02	-1.924195999999999979e-03
-6.700000000000000226e-03	-1.918378000000000097e-03
1.350000000000000071e-03	-1.917766999999999909e-03
9.400000000000000369e-03	-1.912033000000000049e-03
1.745000000000000023e-02	-1.911771000000000043e-03
2.549999999999999836e-02	-1.905882000000000019e-03
3.355000000000000343e-02	-1.905304999999999933e-03
4.159999999999999809e-02	-1.899405000000000060e-03
4.964999999999999969e-02	-1.898312999999999997e-03
5.770000000000000129e-02	-1.892559000000000038e-03
6.575000000000000289e-02	-1.891143000000000077e-03
7.384999999999999898e-02	-1.885006999999999959e-03
8.190000000000000058e-02	-1.883632000000000101e-03
8.995000000000000218e-02	-1.877266999999999955e-03
9.800000000000000377e-02	-1.875715999999999928e-03
1.060500000000000054e-01	-1.869035999999999918e-03
1.140999999999999931e-01	-1.867612999999999955e-03
1.221499999999999947e-01	-1.859984000000000073e-03
1.302000000000000102e-01	-1.858131999999999969e-03
1.382500000000000118e-01	-1.850375999999999931e-03
1.463000000000000134e-01	-1.848328999999999901e-03
1.543499999999999872e-01	-1.840393999999999971e-03
1.623999999999999888e-01	-1.837649999999999917e-03
1.704499999999999904e-01	-1.829722999999999896e-03
1.784999999999999920e-01	-1.826586000000000052e-03
1.865999999999999881e-01	-1.818647999999999966e-03
1.946499999999999897e-01	-1.815097000000000108e-03
2.026999999999999913e-01	-1.806342999999999968e-03
2.107499999999999929e-01	-1.802687999999999990e-03
2.187999999999999945e-01	-1.793413999999999902e-03
2.268499999999999961e-01	-1.788756000000000070e-03
2.348999999999999977e-01	-1.778405999999999954e-03
2.429499999999999993e-01	-1.773091999999999984e-03
2.510000000000000009e-01	-1.761992999999999893e-03
2.590500000000000025e-01	-1.755349999999999923e-03
2.671000000000000041e-01	-1.743055999999999989e-03
2.751500000000000057e-01	-1.735224000000000055e-03
2.832000000000000073e-01	-1.721146999999999911e-03
2.913000000000000034e-01	-1.711459999999999934e-03
2.993500000000000050e-01	-1.695826000000000104e-03
3.074000000000000066e-01	-1.684198000000000032e-03
3.154500000000000082e-01	-1.666645999999999926e-03
3.235000000000000098e-01	-1.652704999999999973e-03
3.315500000000000114e-01	-1.632786999999999910e-03
3.396000000000000130e-01	-1.616395999999999979e-03
3.476500000000000146e-01	-1.593355000000000075e-03
3.557000000000000162e-01	-1.573453000000000048e-03
3.637500000000000178e-01	-1.547079999999999940e-03
3.718000000000000194e-01	-1.522357999999999914e-03
3.798500000000000210e-01	-1.491123999999999922e-03
3.879000000000000226e-01	-1.460848000000000051e-03
3.959500000000000242e-01	-1.423098000000000028e-03
4.040500000000000203e-01	-1.385074000000000027e-03
4.121000000000000218e-01	-1.339219999999999907e-03
4.201500000000000234e-01	-1.292326000000000108e-03
4.282000000000000250e-01	-1.236670000000000044e-03
4.362500000000000266e-01	-1.179273999999999904e-03
4.442999999999999727e-01	-1.112125000000000049e-03
4.523499999999999743e-01	-1.042224000000000015e-03
4.603999999999999759e-01	-9.648862999999999711e-04
4.684499999999999775e-01	-8.795997000000000277e-04
4.764999999999999791e-01	-7.875372000000000058e-04
4.845499999999999807e-01	-6.884452000000000540e-04
4.925999999999999823e-01	-5.820527999999999509e-04
5.006500000000000394e-01	-4.678107999999999832e-04
5.087000000000000410e-01	-3.470807999999999923e-04
5.168000000000000371e-01	-2.171685999999999929e-04
5.248500000000000387e-01	-8.199566999999999620e-05
5.329000000000000403e-01	4.741635999999999947e-05
5.409500000000000419e-01	2.120365000000000086e-04
5.490000000000000435e-01	3.670623000000000245e-04
5.570500000000000451e-01	5.311390000000000252e-04
5.651000000000000467e-01	6.998955999999999537e-04
5.731500000000000483e-01	8.762992000000000481e-04
5.812000000000000499e-01	1.056522000000000060e-03
5.892500000000000515e-01	1.243242999999999996e-03
5.973000000000000531e-01	1.435784999999999969e-03
6.053500000000000547e-01	1.632137000000000084e-03
6.133999999999999453e-01	1.834672000000000082e-03
6.215000000000000524e-01	2.042417999999999838e-03
6.295500000000000540e-01	2.253880000000000206e-03
6.375999999999999446e-01	2.469483000000000181e-03
6.456499999999999462e-01	2.688621999999999887e-03
6.536999999999999478e-01	2.912584000000000180e-03
6.617499999999999494e-01	3.140393000000000004e-03
6.697999999999999510e-01	3.370389000000000111e-03
6.778499999999999526e-01	3.605606999999999823e-03
6.858999999999999542e-01	3.843560000000000206e-03
6.939499999999999558e-01	4.084832000000000046e-03
7.019999999999999574e-01	4.327898000000000162e-03
7.100499999999999590e-01	4.575089000000000065e-03
7.180999999999999606e-01	4.824692999999999690e-03
7.261999999999999567e-01	5.078367999999999771e-03
7.342499999999999583e-01	5.332942000000000238e-03
7.422999999999999599e-01	5.589415999999999829e-03
7.503499999999999615e-01	5.849184999999999801e-03
7.583999999999999631e-01	6.111733999999999743e-03
7.664499999999999647e-01	6.374580000000000350e-03
7.744999999999999662e-01	6.641807999999999913e-03
7.825499999999999678e-01	6.910597000000000094e-03
7.905999999999999694e-01	7.180955999999999624e-03
7.986499999999999710e-01	7.454131000000000125e-03
8.066999999999999726e-01	7.729264999999999920e-03
8.147499999999999742e-01	8.006509999999999669e-03
8.227999999999999758e-01	8.284552000000000582e-03
8.308499999999999774e-01	8.564822999999999187e-03
8.389499999999999735e-01	8.848708999999999741e-03
8.469999999999999751e-01	9.133778000000000383e-03
8.550499999999999767e-01	9.420415999999999165e-03
8.630999999999999783e-01	9.706925999999999402e-03
8.711499999999999799e-01	9.995013000000000508e-03
8.791999999999999815e-01	1.028578999999999952e-02
8.872499999999999831e-01	1.057808000000000012e-02
8.952999999999999847e-01	1.087234999999999938e-02
9.033499999999999863e-01	1.116617999999999951e-02
9.113999999999999879e-01	1.146213999999999913e-02
9.194499999999999895e-01	1.175861999999999914e-02
9.274999999999999911e-01	1.205888999999999919e-02
9.355499999999999927e-01	1.235855999999999934e-02
9.436499999999999888e-01	1.266201999999999953e-02
9.516999999999999904e-01	1.296285999999999966e-02
9.597499999999999920e-01	1.326899999999999955e-02
9.677999999999999936e-01	1.357222999999999936e-02
9.758499999999999952e-01	1.387928000000000078e-02
9.838999999999999968e-01	1.418484000000000064e-02
9.919499999999999984e-01	1.449343999999999980e-02
1.000000000000000000e+00	1.480193999999999954e-02
