# Supplementary material for: Increasing polymer molecular weight enables low-donor-content, efficient and scalable semi-transparent organic solar cells
Source: J Mater Chem A Mater. 2026 Jan 27;14(22):13688–706. doi: 10.1039/d5ta07234d (PMC12937936; doi:10.1039/d5ta07234d)
Supplement: TA-014-D5TA07234D-s001 [file TA-014-D5TA07234D-s001.zip › Datasets for Figures and tables/Table_1/Row_6.txt]

-2.000000000000000111e-01	-1.883244999999999971e-03
-1.919500000000000095e-01	-1.882823999999999956e-03
-1.839000000000000079e-01	-1.879657000000000073e-03
-1.758500000000000063e-01	-1.879285999999999977e-03
-1.678000000000000047e-01	-1.876077999999999990e-03
-1.597500000000000031e-01	-1.875712000000000082e-03
-1.517000000000000015e-01	-1.872720000000000027e-03
-1.436000000000000054e-01	-1.871644999999999906e-03
-1.355500000000000038e-01	-1.868377000000000059e-03
-1.275000000000000022e-01	-1.867387999999999991e-03
-1.194500000000000006e-01	-1.864091999999999919e-03
-1.113999999999999990e-01	-1.863220999999999974e-03
-1.033499999999999974e-01	-1.859668000000000085e-03
-9.529999999999999583e-02	-1.858973000000000092e-03
-8.724999999999999423e-02	-1.855618999999999975e-03
-7.920000000000000651e-02	-1.855024999999999947e-03
-7.115000000000000491e-02	-1.851210000000000052e-03
-6.310000000000000331e-02	-1.850241999999999989e-03
-5.505000000000000171e-02	-1.846816000000000039e-03
-4.700000000000000011e-02	-1.845779999999999990e-03
-3.894999999999999851e-02	-1.842588999999999946e-03
-3.084999999999999895e-02	-1.841121999999999941e-03
-2.280000000000000082e-02	-1.837861000000000095e-03
-1.474999999999999922e-02	-1.836574000000000106e-03
-6.700000000000000226e-03	-1.833416999999999946e-03
1.350000000000000071e-03	-1.832064999999999909e-03
9.400000000000000369e-03	-1.829185000000000099e-03
1.745000000000000023e-02	-1.827372999999999975e-03
2.549999999999999836e-02	-1.824483000000000008e-03
3.355000000000000343e-02	-1.822779000000000066e-03
4.159999999999999809e-02	-1.819539999999999916e-03
4.964999999999999969e-02	-1.817653000000000020e-03
5.770000000000000129e-02	-1.814440000000000063e-03
6.575000000000000289e-02	-1.811979000000000020e-03
7.384999999999999898e-02	-1.808701999999999923e-03
8.190000000000000058e-02	-1.806197000000000054e-03
8.995000000000000218e-02	-1.802626000000000098e-03
9.800000000000000377e-02	-1.800020000000000049e-03
1.060500000000000054e-01	-1.796120000000000008e-03
1.140999999999999931e-01	-1.793351000000000103e-03
1.221499999999999947e-01	-1.789306999999999963e-03
1.302000000000000102e-01	-1.786402000000000085e-03
1.382500000000000118e-01	-1.782184999999999932e-03
1.463000000000000134e-01	-1.778906000000000020e-03
1.543499999999999872e-01	-1.774589000000000028e-03
1.623999999999999888e-01	-1.770737000000000092e-03
1.704499999999999904e-01	-1.766350999999999989e-03
1.784999999999999920e-01	-1.762010999999999959e-03
1.865999999999999881e-01	-1.756940000000000021e-03
1.946499999999999897e-01	-1.752372000000000088e-03
2.026999999999999913e-01	-1.746640999999999949e-03
2.107499999999999929e-01	-1.741785999999999942e-03
2.187999999999999945e-01	-1.735690999999999927e-03
2.268499999999999961e-01	-1.730228000000000104e-03
2.348999999999999977e-01	-1.723446000000000006e-03
2.429499999999999993e-01	-1.717273999999999971e-03
2.510000000000000009e-01	-1.709674000000000003e-03
2.590500000000000025e-01	-1.702434999999999973e-03
2.671000000000000041e-01	-1.694187999999999901e-03
2.751500000000000057e-01	-1.685803000000000041e-03
2.832000000000000073e-01	-1.676591000000000062e-03
2.913000000000000034e-01	-1.667263999999999899e-03
2.993500000000000050e-01	-1.657068999999999947e-03
3.074000000000000066e-01	-1.646852000000000081e-03
3.154500000000000082e-01	-1.634934999999999904e-03
3.235000000000000098e-01	-1.622989000000000029e-03
3.315500000000000114e-01	-1.609390999999999947e-03
3.396000000000000130e-01	-1.595594000000000092e-03
3.476500000000000146e-01	-1.579937999999999915e-03
3.557000000000000162e-01	-1.563476000000000058e-03
3.637500000000000178e-01	-1.545301999999999917e-03
3.718000000000000194e-01	-1.525693999999999965e-03
3.798500000000000210e-01	-1.504041000000000015e-03
3.879000000000000226e-01	-1.480207000000000094e-03
3.959500000000000242e-01	-1.453834999999999893e-03
4.040500000000000203e-01	-1.424647000000000023e-03
4.121000000000000218e-01	-1.391869000000000006e-03
4.201500000000000234e-01	-1.355997000000000062e-03
4.282000000000000250e-01	-1.315612999999999982e-03
4.362500000000000266e-01	-1.271229999999999929e-03
4.442999999999999727e-01	-1.221225999999999952e-03
4.523499999999999743e-01	-1.165975999999999992e-03
4.603999999999999759e-01	-1.104722000000000039e-03
4.684499999999999775e-01	-1.036905000000000075e-03
4.764999999999999791e-01	-9.608365999999999478e-04
4.845499999999999807e-01	-8.798859000000000454e-04
4.925999999999999823e-01	-7.892297999999999631e-04
5.006500000000000394e-01	-6.921117000000000501e-04
5.087000000000000410e-01	-5.854871999999999464e-04
5.168000000000000371e-01	-4.705789999999999951e-04
5.248500000000000387e-01	-3.470918000000000028e-04
5.329000000000000403e-01	-2.158104000000000099e-04
5.409500000000000419e-01	-7.506740000000000569e-05
5.490000000000000435e-01	5.756286000000000134e-05
5.570500000000000451e-01	2.310649999999999976e-04
5.651000000000000467e-01	3.969058000000000243e-04
5.731500000000000483e-01	5.710354000000000384e-04
5.812000000000000499e-01	7.518927000000000119e-04
5.892500000000000515e-01	9.414208000000000515e-04
5.973000000000000531e-01	1.138392999999999914e-03
6.053500000000000547e-01	1.340461999999999947e-03
6.133999999999999453e-01	1.551464000000000011e-03
6.215000000000000524e-01	1.768508999999999923e-03
6.295500000000000540e-01	1.991956000000000022e-03
6.375999999999999446e-01	2.220502000000000066e-03
6.456499999999999462e-01	2.454907000000000096e-03
6.536999999999999478e-01	2.694751000000000004e-03
6.617499999999999494e-01	2.941000000000000038e-03
6.697999999999999510e-01	3.189996000000000064e-03
6.778499999999999526e-01	3.446216000000000210e-03
6.858999999999999542e-01	3.705929000000000167e-03
6.939499999999999558e-01	3.971139000000000266e-03
7.019999999999999574e-01	4.238254999999999800e-03
7.100499999999999590e-01	4.511493000000000100e-03
7.180999999999999606e-01	4.787577000000000325e-03
7.261999999999999567e-01	5.069660999999999612e-03
7.342499999999999583e-01	5.353316000000000324e-03
7.422999999999999599e-01	5.640247999999999616e-03
7.503499999999999615e-01	5.930633000000000259e-03
7.583999999999999631e-01	6.225475999999999753e-03
7.664499999999999647e-01	6.520620999999999882e-03
7.744999999999999662e-01	6.821597999999999898e-03
7.825499999999999678e-01	7.124613999999999600e-03
7.905999999999999694e-01	7.430021999999999668e-03
7.986499999999999710e-01	7.738567000000000015e-03
8.066999999999999726e-01	8.050599999999999770e-03
8.147499999999999742e-01	8.364405999999999577e-03
8.227999999999999758e-01	8.680188999999999613e-03
8.308499999999999774e-01	8.999022000000000618e-03
8.389499999999999735e-01	9.322481000000000517e-03
8.469999999999999751e-01	9.646434000000000605e-03
8.550499999999999767e-01	9.973554000000000794e-03
8.630999999999999783e-01	1.030035999999999972e-02
8.711499999999999799e-01	1.063272000000000002e-02
8.791999999999999815e-01	1.096548999999999961e-02
8.872499999999999831e-01	1.129887000000000079e-02
8.952999999999999847e-01	1.163550000000000001e-02
9.033499999999999863e-01	1.197381999999999960e-02
9.113999999999999879e-01	1.231241999999999927e-02
9.194499999999999895e-01	1.265464999999999993e-02
9.274999999999999911e-01	1.299854999999999934e-02
9.355499999999999927e-01	1.334400999999999990e-02
9.436499999999999888e-01	1.369286999999999935e-02
9.516999999999999904e-01	1.404058000000000042e-02
9.597499999999999920e-01	1.439083000000000029e-02
9.677999999999999936e-01	1.474319999999999971e-02
9.758499999999999952e-01	1.509699999999999931e-02
9.838999999999999968e-01	1.545008999999999966e-02
9.919499999999999984e-01	1.580588999999999952e-02
1.000000000000000000e+00	1.616338999999999970e-02
