# Supplementary material for: Increasing polymer molecular weight enables low-donor-content, efficient and scalable semi-transparent organic solar cells
Source: J Mater Chem A Mater. 2026 Jan 27;14(22):13688–706. doi: 10.1039/d5ta07234d (PMC12937936; doi:10.1039/d5ta07234d)
Supplement: TA-014-D5TA07234D-s001 [file TA-014-D5TA07234D-s001.zip › Datasets for Figures and tables/Table_1/Row_7.txt]

-2.000000000000000111e-01	-1.538971000000000089e-03
-1.919500000000000095e-01	-1.539067000000000083e-03
-1.839000000000000079e-01	-1.534706000000000048e-03
-1.758500000000000063e-01	-1.534582999999999954e-03
-1.678000000000000047e-01	-1.529765999999999895e-03
-1.597500000000000031e-01	-1.529823000000000034e-03
-1.517000000000000015e-01	-1.524711999999999899e-03
-1.436000000000000054e-01	-1.524560000000000108e-03
-1.355500000000000038e-01	-1.519523000000000054e-03
-1.275000000000000022e-01	-1.518933999999999996e-03
-1.194500000000000006e-01	-1.513992000000000029e-03
-1.113999999999999990e-01	-1.513206000000000013e-03
-1.033499999999999974e-01	-1.508341999999999973e-03
-9.529999999999999583e-02	-1.507489000000000095e-03
-8.724999999999999423e-02	-1.502461999999999982e-03
-7.920000000000000651e-02	-1.501649000000000083e-03
-7.115000000000000491e-02	-1.496404000000000007e-03
-6.310000000000000331e-02	-1.495657999999999970e-03
-5.505000000000000171e-02	-1.490088999999999997e-03
-4.700000000000000011e-02	-1.489305000000000012e-03
-3.894999999999999851e-02	-1.483939000000000091e-03
-3.084999999999999895e-02	-1.482997999999999912e-03
-2.280000000000000082e-02	-1.477472999999999981e-03
-1.474999999999999922e-02	-1.476227000000000095e-03
-6.700000000000000226e-03	-1.470738000000000080e-03
1.350000000000000071e-03	-1.469295000000000019e-03
9.400000000000000369e-03	-1.463646000000000088e-03
1.745000000000000023e-02	-1.462236000000000005e-03
2.549999999999999836e-02	-1.456316000000000034e-03
3.355000000000000343e-02	-1.454797000000000078e-03
4.159999999999999809e-02	-1.448658999999999928e-03
4.964999999999999969e-02	-1.447226000000000025e-03
5.770000000000000129e-02	-1.441072000000000056e-03
6.575000000000000289e-02	-1.439229999999999893e-03
7.384999999999999898e-02	-1.432841999999999926e-03
8.190000000000000058e-02	-1.430845999999999941e-03
8.995000000000000218e-02	-1.424420999999999934e-03
9.800000000000000377e-02	-1.421937000000000071e-03
1.060500000000000054e-01	-1.415227999999999929e-03
1.140999999999999931e-01	-1.412410000000000011e-03
1.221499999999999947e-01	-1.405423000000000045e-03
1.302000000000000102e-01	-1.402463000000000060e-03
1.382500000000000118e-01	-1.395107999999999938e-03
1.463000000000000134e-01	-1.392060000000000086e-03
1.543499999999999872e-01	-1.384187999999999955e-03
1.623999999999999888e-01	-1.380926999999999892e-03
1.704499999999999904e-01	-1.372762000000000027e-03
1.784999999999999920e-01	-1.368890999999999901e-03
1.865999999999999881e-01	-1.360487999999999975e-03
1.946499999999999897e-01	-1.355752999999999906e-03
2.026999999999999913e-01	-1.347317999999999910e-03
2.107499999999999929e-01	-1.342230999999999936e-03
2.187999999999999945e-01	-1.333151000000000084e-03
2.268499999999999961e-01	-1.327246999999999932e-03
2.348999999999999977e-01	-1.317337999999999929e-03
2.429499999999999993e-01	-1.311134999999999948e-03
2.510000000000000009e-01	-1.300535000000000016e-03
2.590500000000000025e-01	-1.293380999999999914e-03
2.671000000000000041e-01	-1.282191000000000016e-03
2.751500000000000057e-01	-1.274055999999999973e-03
2.832000000000000073e-01	-1.261863000000000004e-03
2.913000000000000034e-01	-1.252368999999999922e-03
2.993500000000000050e-01	-1.239070000000000102e-03
3.074000000000000066e-01	-1.228420000000000033e-03
3.154500000000000082e-01	-1.213475000000000100e-03
3.235000000000000098e-01	-1.201042000000000038e-03
3.315500000000000114e-01	-1.184181999999999986e-03
3.396000000000000130e-01	-1.169712999999999959e-03
3.476500000000000146e-01	-1.150238999999999949e-03
3.557000000000000162e-01	-1.132820000000000094e-03
3.637500000000000178e-01	-1.110452000000000054e-03
3.718000000000000194e-01	-1.089445000000000083e-03
3.798500000000000210e-01	-1.062973999999999950e-03
3.879000000000000226e-01	-1.037352999999999973e-03
3.959500000000000242e-01	-1.005870000000000071e-03
4.040500000000000203e-01	-9.741517999999999792e-04
4.121000000000000218e-01	-9.377542000000000212e-04
4.201500000000000234e-01	-8.971263999999999628e-04
4.282000000000000250e-01	-8.530508000000000014e-04
4.362500000000000266e-01	-8.033111999999999805e-04
4.442999999999999727e-01	-7.490370999999999575e-04
4.523499999999999743e-01	-6.884114000000000205e-04
4.603999999999999759e-01	-6.226924999999999474e-04
4.684499999999999775e-01	-5.498045000000000449e-04
4.764999999999999791e-01	-4.708088000000000247e-04
4.845499999999999807e-01	-3.847696000000000167e-04
4.925999999999999823e-01	-2.920118999999999883e-04
5.006500000000000394e-01	-1.916092999999999952e-04
5.087000000000000410e-01	-8.508313999999999461e-05
5.168000000000000371e-01	2.092490000000000018e-05
5.248500000000000387e-01	1.521018000000000012e-04
5.329000000000000403e-01	2.799437000000000214e-04
5.409500000000000419e-01	4.156116999999999971e-04
5.490000000000000435e-01	5.561703000000000306e-04
5.570500000000000451e-01	7.047626999999999668e-04
5.651000000000000467e-01	8.587697999999999512e-04
5.731500000000000483e-01	1.019443999999999993e-03
5.812000000000000499e-01	1.183723999999999931e-03
5.892500000000000515e-01	1.354691000000000098e-03
5.973000000000000531e-01	1.531019000000000000e-03
6.053500000000000547e-01	1.711297999999999986e-03
6.133999999999999453e-01	1.897203999999999991e-03
6.215000000000000524e-01	2.088121000000000074e-03
6.295500000000000540e-01	2.282469999999999985e-03
6.375999999999999446e-01	2.480805999999999897e-03
6.456499999999999462e-01	2.682351999999999827e-03
6.536999999999999478e-01	2.888106000000000093e-03
6.617499999999999494e-01	3.097489000000000145e-03
6.697999999999999510e-01	3.309163999999999856e-03
6.778499999999999526e-01	3.524927000000000182e-03
6.858999999999999542e-01	3.743626999999999806e-03
6.939499999999999558e-01	3.965274999999999876e-03
7.019999999999999574e-01	4.188469000000000220e-03
7.100499999999999590e-01	4.414766999999999997e-03
7.180999999999999606e-01	4.643943000000000203e-03
7.261999999999999567e-01	4.876341999999999656e-03
7.342499999999999583e-01	5.109764000000000146e-03
7.422999999999999599e-01	5.344606000000000010e-03
7.503499999999999615e-01	5.582374999999999664e-03
7.583999999999999631e-01	5.822004999999999889e-03
7.664499999999999647e-01	6.062055000000000221e-03
7.744999999999999662e-01	6.304872999999999901e-03
7.825499999999999678e-01	6.550048000000000155e-03
7.905999999999999694e-01	6.795764999999999618e-03
7.986499999999999710e-01	7.044189000000000180e-03
8.066999999999999726e-01	7.294097000000000254e-03
8.147499999999999742e-01	7.545261999999999629e-03
8.227999999999999758e-01	7.796502000000000293e-03
8.308499999999999774e-01	8.050687000000000815e-03
8.389499999999999735e-01	8.307448999999999736e-03
8.469999999999999751e-01	8.564271999999999510e-03
8.550499999999999767e-01	8.823743000000000211e-03
8.630999999999999783e-01	9.081990999999999328e-03
8.711499999999999799e-01	9.342384999999999926e-03
8.791999999999999815e-01	9.604546000000000264e-03
8.872499999999999831e-01	9.866286999999999627e-03
8.952999999999999847e-01	1.012912000000000014e-02
9.033499999999999863e-01	1.039299999999999946e-02
9.113999999999999879e-01	1.134805000000000015e-02
9.194499999999999895e-01	1.163949000000000060e-02
9.274999999999999911e-01	1.193120999999999939e-02
9.355499999999999927e-01	1.222259000000000019e-02
9.436499999999999888e-01	1.251666000000000063e-02
9.516999999999999904e-01	1.280882000000000027e-02
9.597499999999999920e-01	1.310404000000000083e-02
9.677999999999999936e-01	1.339919000000000006e-02
9.758499999999999952e-01	1.369566000000000013e-02
9.838999999999999968e-01	1.398976000000000039e-02
9.919499999999999984e-01	1.428918000000000028e-02
1.000000000000000000e+00	1.458676000000000070e-02
