# Supplementary material for: Increasing polymer molecular weight enables low-donor-content, efficient and scalable semi-transparent organic solar cells
Source: J Mater Chem A Mater. 2026 Jan 27;14(22):13688–706. doi: 10.1039/d5ta07234d (PMC12937936; doi:10.1039/d5ta07234d)
Supplement: TA-014-D5TA07234D-s001 [file TA-014-D5TA07234D-s001.zip › Datasets for Figures and tables/Table_1/Row_8.txt]

-2.000000000000000111e-01	-1.665486000000000093e-03
-1.919500000000000095e-01	-1.660234000000000015e-03
-1.839000000000000079e-01	-1.660856999999999958e-03
-1.758500000000000063e-01	-1.655381999999999947e-03
-1.678000000000000047e-01	-1.655341000000000061e-03
-1.597500000000000031e-01	-1.649588000000000009e-03
-1.517000000000000015e-01	-1.650500000000000057e-03
-1.436000000000000054e-01	-1.645039999999999957e-03
-1.355500000000000038e-01	-1.644096000000000056e-03
-1.275000000000000022e-01	-1.638172999999999930e-03
-1.194500000000000006e-01	-1.638190999999999996e-03
-1.113999999999999990e-01	-1.632842000000000017e-03
-1.033499999999999974e-01	-1.632544000000000096e-03
-9.529999999999999583e-02	-1.626540000000000104e-03
-8.724999999999999423e-02	-1.626664000000000105e-03
-7.920000000000000651e-02	-1.621098000000000070e-03
-7.115000000000000491e-02	-1.620289000000000017e-03
-6.310000000000000331e-02	-1.615433000000000103e-03
-5.505000000000000171e-02	-1.614982999999999957e-03
-4.700000000000000011e-02	-1.610274999999999988e-03
-3.894999999999999851e-02	-1.609563999999999960e-03
-3.084999999999999895e-02	-1.604065999999999912e-03
-2.280000000000000082e-02	-1.603618000000000014e-03
-1.474999999999999922e-02	-1.598110999999999933e-03
-6.700000000000000226e-03	-1.597197999999999977e-03
1.350000000000000071e-03	-1.590363999999999927e-03
9.400000000000000369e-03	-1.589675000000000029e-03
1.745000000000000023e-02	-1.583489999999999898e-03
2.549999999999999836e-02	-1.580934999999999892e-03
3.355000000000000343e-02	-1.575081000000000094e-03
4.159999999999999809e-02	-1.572774000000000090e-03
4.964999999999999969e-02	-1.565854999999999895e-03
5.770000000000000129e-02	-1.563254999999999940e-03
6.575000000000000289e-02	-1.556611000000000062e-03
7.384999999999999898e-02	-1.553871999999999979e-03
8.190000000000000058e-02	-1.546967999999999911e-03
8.995000000000000218e-02	-1.544428000000000033e-03
9.800000000000000377e-02	-1.537198000000000037e-03
1.060500000000000054e-01	-1.534507999999999966e-03
1.140999999999999931e-01	-1.527563999999999918e-03
1.221499999999999947e-01	-1.523798000000000036e-03
1.302000000000000102e-01	-1.516977000000000082e-03
1.382500000000000118e-01	-1.512925000000000034e-03
1.463000000000000134e-01	-1.505531000000000057e-03
1.543499999999999872e-01	-1.502089999999999979e-03
1.623999999999999888e-01	-1.493659000000000046e-03
1.704499999999999904e-01	-1.489503000000000094e-03
1.784999999999999920e-01	-1.480999999999999895e-03
1.865999999999999881e-01	-1.476431000000000054e-03
1.946499999999999897e-01	-1.466651000000000022e-03
2.026999999999999913e-01	-1.462235000000000097e-03
2.107499999999999929e-01	-1.452184000000000027e-03
2.187999999999999945e-01	-1.446128000000000084e-03
2.268499999999999961e-01	-1.435918999999999911e-03
2.348999999999999977e-01	-1.429221999999999958e-03
2.429499999999999993e-01	-1.418306999999999944e-03
2.510000000000000009e-01	-1.410566999999999941e-03
2.590500000000000025e-01	-1.398312999999999987e-03
2.671000000000000041e-01	-1.390451999999999921e-03
2.751500000000000057e-01	-1.377193999999999988e-03
2.832000000000000073e-01	-1.367376999999999915e-03
2.913000000000000034e-01	-1.353514000000000106e-03
2.993500000000000050e-01	-1.342316999999999989e-03
3.074000000000000066e-01	-1.326373000000000048e-03
3.154500000000000082e-01	-1.313446999999999922e-03
3.235000000000000098e-01	-1.295909999999999944e-03
3.315500000000000114e-01	-1.280639999999999990e-03
3.396000000000000130e-01	-1.260920999999999917e-03
3.476500000000000146e-01	-1.243233000000000055e-03
3.557000000000000162e-01	-1.220036000000000080e-03
3.637500000000000178e-01	-1.198805000000000053e-03
3.718000000000000194e-01	-1.172120999999999927e-03
3.798500000000000210e-01	-1.146183999999999962e-03
3.879000000000000226e-01	-1.114701000000000060e-03
3.959500000000000242e-01	-1.083022000000000108e-03
4.040500000000000203e-01	-1.044612000000000101e-03
4.121000000000000218e-01	-1.005831999999999907e-03
4.201500000000000234e-01	-9.611495999999999972e-04
4.282000000000000250e-01	-9.114115000000000541e-04
4.362500000000000266e-01	-8.561902000000000141e-04
4.442999999999999727e-01	-7.950713999999999785e-04
4.523499999999999743e-01	-7.273037000000000208e-04
4.603999999999999759e-01	-6.530680000000000296e-04
4.684499999999999775e-01	-5.710001000000000356e-04
4.764999999999999791e-01	-4.806925000000000195e-04
4.845499999999999807e-01	-3.829158000000000041e-04
4.925999999999999823e-01	-2.761856000000000142e-04
5.006500000000000394e-01	-1.602691000000000001e-04
5.087000000000000410e-01	-3.566843000000000097e-05
5.168000000000000371e-01	8.939727000000000339e-05
5.248500000000000387e-01	2.403188000000000004e-04
5.329000000000000403e-01	3.926234000000000126e-04
5.409500000000000419e-01	5.516806000000000184e-04
5.490000000000000435e-01	7.204310000000000011e-04
5.570500000000000451e-01	8.966415999999999839e-04
5.651000000000000467e-01	1.081710999999999957e-03
5.731500000000000483e-01	1.274851000000000022e-03
5.812000000000000499e-01	1.474250999999999990e-03
5.892500000000000515e-01	1.681881999999999995e-03
5.973000000000000531e-01	1.896237000000000053e-03
6.053500000000000547e-01	2.116499999999999892e-03
6.133999999999999453e-01	2.343752000000000162e-03
6.215000000000000524e-01	2.578183999999999858e-03
6.295500000000000540e-01	2.817062999999999859e-03
6.375999999999999446e-01	3.061863000000000171e-03
6.456499999999999462e-01	3.310635000000000140e-03
6.536999999999999478e-01	3.565616000000000185e-03
6.617499999999999494e-01	3.825447999999999956e-03
6.697999999999999510e-01	4.088775999999999695e-03
6.778499999999999526e-01	4.357520999999999617e-03
6.858999999999999542e-01	4.630585999999999904e-03
6.939499999999999558e-01	4.907677000000000046e-03
7.019999999999999574e-01	5.187172000000000310e-03
7.100499999999999590e-01	5.471560000000000312e-03
7.180999999999999606e-01	5.759364000000000323e-03
7.261999999999999567e-01	6.051904999999999785e-03
7.342499999999999583e-01	6.346534000000000030e-03
7.422999999999999599e-01	6.643075000000000022e-03
7.503499999999999615e-01	6.943946000000000320e-03
7.583999999999999631e-01	7.247883999999999577e-03
7.664499999999999647e-01	7.552614000000000029e-03
7.744999999999999662e-01	7.862193999999999433e-03
7.825499999999999678e-01	8.174469000000000179e-03
7.905999999999999694e-01	8.487757999999999761e-03
7.986499999999999710e-01	8.804996000000000697e-03
8.066999999999999726e-01	9.124840000000000381e-03
8.147499999999999742e-01	9.446981000000000128e-03
8.227999999999999758e-01	9.770133999999999763e-03
8.308499999999999774e-01	1.009662000000000059e-02
8.389499999999999735e-01	1.042707000000000009e-02
8.469999999999999751e-01	1.075899999999999947e-02
8.550499999999999767e-01	1.109314999999999954e-02
8.630999999999999783e-01	1.142652000000000077e-02
8.711499999999999799e-01	1.176448000000000077e-02
8.791999999999999815e-01	1.210344000000000003e-02
8.872499999999999831e-01	1.244369000000000031e-02
8.952999999999999847e-01	1.278638999999999991e-02
9.033499999999999863e-01	1.313172999999999944e-02
9.113999999999999879e-01	1.347613999999999930e-02
9.194499999999999895e-01	1.382467000000000071e-02
9.274999999999999911e-01	1.417401000000000078e-02
9.355499999999999927e-01	1.452622999999999935e-02
9.436499999999999888e-01	1.488056999999999921e-02
9.516999999999999904e-01	1.523451999999999966e-02
9.597499999999999920e-01	1.558993000000000011e-02
9.677999999999999936e-01	1.594852999999999896e-02
9.758499999999999952e-01	1.630770999999999957e-02
9.838999999999999968e-01	1.666669000000000136e-02
9.919499999999999984e-01	1.702783999999999895e-02
1.000000000000000000e+00	1.739154999999999868e-02
