# Supplementary material for: Increasing polymer molecular weight enables low-donor-content, efficient and scalable semi-transparent organic solar cells
Source: J Mater Chem A Mater. 2026 Jan 27;14(22):13688–706. doi: 10.1039/d5ta07234d (PMC12937936; doi:10.1039/d5ta07234d)
Supplement: TA-014-D5TA07234D-s001 [file TA-014-D5TA07234D-s001.zip › Datasets for Figures and tables/Table_1/Row_9.txt]

-2.000000000000000111e-01	-1.773162999999999909e-03
-1.919500000000000095e-01	-1.775419000000000086e-03
-1.839000000000000079e-01	-1.772130000000000016e-03
-1.758500000000000063e-01	-1.774533000000000013e-03
-1.678000000000000047e-01	-1.771821000000000030e-03
-1.597500000000000031e-01	-1.773903000000000068e-03
-1.517000000000000015e-01	-1.771299999999999958e-03
-1.436000000000000054e-01	-1.773148999999999906e-03
-1.355500000000000038e-01	-1.770534999999999947e-03
-1.275000000000000022e-01	-1.772375000000000079e-03
-1.194500000000000006e-01	-1.769568999999999916e-03
-1.113999999999999990e-01	-1.771493000000000069e-03
-1.033499999999999974e-01	-1.768257000000000075e-03
-9.529999999999999583e-02	-1.770246000000000059e-03
-8.724999999999999423e-02	-1.766809000000000044e-03
-7.920000000000000651e-02	-1.768777999999999930e-03
-7.115000000000000491e-02	-1.765599999999999982e-03
-6.310000000000000331e-02	-1.767722999999999907e-03
-5.505000000000000171e-02	-1.764734999999999915e-03
-4.700000000000000011e-02	-1.766547000000000039e-03
-3.894999999999999851e-02	-1.763479999999999995e-03
-3.084999999999999895e-02	-1.765246000000000046e-03
-2.280000000000000082e-02	-1.762125999999999927e-03
-1.474999999999999922e-02	-1.764003000000000099e-03
-6.700000000000000226e-03	-1.760646999999999950e-03
1.350000000000000071e-03	-1.763100999999999991e-03
9.400000000000000369e-03	-1.759448999999999952e-03
1.745000000000000023e-02	-1.761701999999999973e-03
2.549999999999999836e-02	-1.758156999999999992e-03
3.355000000000000343e-02	-1.760386000000000069e-03
4.159999999999999809e-02	-1.756741000000000032e-03
4.964999999999999969e-02	-1.758395999999999961e-03
5.770000000000000129e-02	-1.754782000000000087e-03
6.575000000000000289e-02	-1.755878999999999903e-03
7.384999999999999898e-02	-1.752078999999999919e-03
8.190000000000000058e-02	-1.752995000000000031e-03
8.995000000000000218e-02	-1.748856000000000022e-03
9.800000000000000377e-02	-1.749885000000000069e-03
1.060500000000000054e-01	-1.745241000000000023e-03
1.140999999999999931e-01	-1.746525999999999981e-03
1.221499999999999947e-01	-1.741799000000000038e-03
1.302000000000000102e-01	-1.743214999999999999e-03
1.382500000000000118e-01	-1.738362999999999931e-03
1.463000000000000134e-01	-1.739145000000000101e-03
1.543499999999999872e-01	-1.734471999999999924e-03
1.623999999999999888e-01	-1.734848999999999896e-03
1.704499999999999904e-01	-1.730156000000000055e-03
1.784999999999999920e-01	-1.730205999999999975e-03
1.865999999999999881e-01	-1.725229999999999906e-03
1.946499999999999897e-01	-1.725203000000000023e-03
2.026999999999999913e-01	-1.719765000000000052e-03
2.107499999999999929e-01	-1.719622999999999985e-03
2.187999999999999945e-01	-1.713862999999999932e-03
2.268499999999999961e-01	-1.713555999999999977e-03
2.348999999999999977e-01	-1.707493999999999939e-03
2.429499999999999993e-01	-1.706974999999999899e-03
2.510000000000000009e-01	-1.701180000000000053e-03
2.590500000000000025e-01	-1.700633999999999913e-03
2.671000000000000041e-01	-1.694727000000000039e-03
2.751500000000000057e-01	-1.693325000000000082e-03
2.832000000000000073e-01	-1.686952000000000026e-03
2.913000000000000034e-01	-1.685249999999999899e-03
2.993500000000000050e-01	-1.678460000000000108e-03
3.074000000000000066e-01	-1.676669999999999897e-03
3.154500000000000082e-01	-1.669146000000000041e-03
3.235000000000000098e-01	-1.666888999999999958e-03
3.315500000000000114e-01	-1.658469000000000089e-03
3.396000000000000130e-01	-1.655093000000000059e-03
3.476500000000000146e-01	-1.645378999999999982e-03
3.557000000000000162e-01	-1.640205999999999956e-03
3.637500000000000178e-01	-1.629440999999999919e-03
3.718000000000000194e-01	-1.622867999999999967e-03
3.798500000000000210e-01	-1.611187000000000036e-03
3.879000000000000226e-01	-1.603110999999999946e-03
3.959500000000000242e-01	-1.589918999999999968e-03
4.040500000000000203e-01	-1.579965000000000015e-03
4.121000000000000218e-01	-1.564375000000000010e-03
4.201500000000000234e-01	-1.552348000000000052e-03
4.282000000000000250e-01	-1.533894000000000056e-03
4.362500000000000266e-01	-1.518859000000000008e-03
4.442999999999999727e-01	-1.496724999999999965e-03
4.523499999999999743e-01	-1.477521999999999993e-03
4.603999999999999759e-01	-1.450930999999999922e-03
4.684499999999999775e-01	-1.425744999999999964e-03
4.764999999999999791e-01	-1.392886000000000081e-03
4.845499999999999807e-01	-1.360248000000000099e-03
4.925999999999999823e-01	-1.319227999999999981e-03
5.006500000000000394e-01	-1.277474000000000014e-03
5.087000000000000410e-01	-1.226450000000000023e-03
5.168000000000000371e-01	-1.172850000000000021e-03
5.248500000000000387e-01	-1.109383999999999934e-03
5.329000000000000403e-01	-1.042458999999999920e-03
5.409500000000000419e-01	-9.665589000000000472e-04
5.490000000000000435e-01	-8.817293999999999609e-04
5.570500000000000451e-01	-7.879653999999999825e-04
5.651000000000000467e-01	-6.843662000000000139e-04
5.731500000000000483e-01	-5.710846000000000108e-04
5.812000000000000499e-01	-4.477786000000000093e-04
5.892500000000000515e-01	-3.139193999999999882e-04
5.973000000000000531e-01	-1.689648999999999990e-04
6.053500000000000547e-01	-1.468337000000000033e-05
6.133999999999999453e-01	1.510662999999999871e-04
6.215000000000000524e-01	3.302566000000000052e-04
6.295500000000000540e-01	5.162141000000000082e-04
6.375999999999999446e-01	7.154123000000000079e-04
6.456499999999999462e-01	9.214425000000000263e-04
6.536999999999999478e-01	1.138979000000000033e-03
6.617499999999999494e-01	1.366886000000000099e-03
6.697999999999999510e-01	1.602225000000000090e-03
6.778499999999999526e-01	1.848365000000000034e-03
6.858999999999999542e-01	2.102446000000000002e-03
6.939499999999999558e-01	2.365713000000000191e-03
7.019999999999999574e-01	2.634904999999999886e-03
7.100499999999999590e-01	2.913597999999999882e-03
7.180999999999999606e-01	3.198704000000000131e-03
7.261999999999999567e-01	3.492863000000000131e-03
7.342499999999999583e-01	3.792116999999999797e-03
7.422999999999999599e-01	4.096917999999999740e-03
7.503499999999999615e-01	4.408735999999999905e-03
7.583999999999999631e-01	4.726977999999999736e-03
7.664499999999999647e-01	5.048455000000000303e-03
7.744999999999999662e-01	5.377805999999999732e-03
7.825499999999999678e-01	5.711650000000000407e-03
7.905999999999999694e-01	6.049589000000000182e-03
7.986499999999999710e-01	6.393081000000000111e-03
8.066999999999999726e-01	6.741663000000000169e-03
8.147499999999999742e-01	7.094193999999999847e-03
8.227999999999999758e-01	7.449655000000000339e-03
8.308499999999999774e-01	7.810324000000000433e-03
8.389499999999999735e-01	8.176859999999999337e-03
8.469999999999999751e-01	8.545455999999999885e-03
8.550499999999999767e-01	8.918066000000000534e-03
8.630999999999999783e-01	9.291855999999999380e-03
8.711499999999999799e-01	9.670949999999999339e-03
8.791999999999999815e-01	1.005285000000000033e-02
8.872499999999999831e-01	1.043644999999999989e-02
8.952999999999999847e-01	1.082475999999999924e-02
9.033499999999999863e-01	1.121481000000000040e-02
9.113999999999999879e-01	1.160681000000000039e-02
9.194499999999999895e-01	1.200160999999999936e-02
9.274999999999999911e-01	1.240093999999999919e-02
9.355499999999999927e-01	1.280051999999999926e-02
9.436499999999999888e-01	1.320655999999999913e-02
9.516999999999999904e-01	1.360879000000000082e-02
9.597499999999999920e-01	1.401722000000000037e-02
9.677999999999999936e-01	1.442642000000000056e-02
9.758499999999999952e-01	1.483879999999999921e-02
9.838999999999999968e-01	1.524938999999999982e-02
9.919499999999999984e-01	1.566576999999999900e-02
1.000000000000000000e+00	1.608166999999999930e-02
