# Supplementary material for: Increasing polymer molecular weight enables low-donor-content, efficient and scalable semi-transparent organic solar cells
Source: J Mater Chem A Mater. 2026 Jan 27;14(22):13688–706. doi: 10.1039/d5ta07234d (PMC12937936; doi:10.1039/d5ta07234d)
Supplement: TA-014-D5TA07234D-s001 [file TA-014-D5TA07234D-s001.zip › Datasets for Figures and tables/Table_3/Row_1.txt]

-0,200000	-0,001733
-0,191950	-0,001734
-0,183900	-0,001734
-0,175850	-0,001732
-0,167800	-0,001729
-0,159750	-0,001727
-0,151700	-0,001726
-0,143600	-0,001725
-0,135550	-0,001723
-0,127500	-0,001723
-0,119450	-0,001722
-0,111400	-0,001720
-0,103350	-0,001720
-0,095300	-0,001718
-0,087250	-0,001715
-0,079200	-0,001715
-0,071150	-0,001714
-0,063100	-0,001712
-0,055050	-0,001710
-0,047000	-0,001709
-0,038950	-0,001708
-0,030850	-0,001706
-0,022800	-0,001705
-0,014750	-0,001704
-0,006700	-0,001702
0,001350	-0,001700
0,009400	-0,001698
0,017450	-0,001696
0,025500	-0,001693
0,033550	-0,001692
0,041600	-0,001690
0,049650	-0,001688
0,057700	-0,001686
0,065750	-0,001683
0,073850	-0,001681
0,081900	-0,001680
0,089950	-0,001678
0,098000	-0,001676
0,106050	-0,001672
0,114100	-0,001669
0,122150	-0,001666
0,130200	-0,001665
0,138250	-0,001662
0,146300	-0,001660
0,154350	-0,001657
0,162400	-0,001655
0,170450	-0,001652
0,178500	-0,001649
0,186600	-0,001647
0,194650	-0,001643
0,202700	-0,001641
0,210750	-0,001638
0,218800	-0,001634
0,226850	-0,001630
0,234900	-0,001627
0,242950	-0,001625
0,251000	-0,001622
0,259050	-0,001619
0,267100	-0,001614
0,275150	-0,001609
0,283200	-0,001603
0,291300	-0,001599
0,299350	-0,001595
0,307400	-0,001591
0,315450	-0,001586
0,323500	-0,001582
0,331550	-0,001578
0,339600	-0,001573
0,347650	-0,001568
0,355700	-0,001562
0,363750	-0,001557
0,371800	-0,001552
0,379850	-0,001546
0,387900	-0,001538
0,395950	-0,001531
0,404050	-0,001524
0,412100	-0,001516
0,420150	-0,001508
0,428200	-0,001501
0,436250	-0,001493
0,444300	-0,001483
0,452350	-0,001474
0,460400	-0,001465
0,468450	-0,001455
0,476500	-0,001444
0,484550	-0,001432
0,492600	-0,001418
0,500650	-0,001404
0,508700	-0,001390
0,516800	-0,001374
0,524850	-0,001357
0,532900	-0,001338
0,540950	-0,001318
0,549000	-0,001296
0,557050	-0,001274
0,565100	-0,001248
0,573150	-0,001222
0,581200	-0,001192
0,589250	-0,001160
0,597300	-0,001122
0,605350	-0,001082
0,613400	-0,001038
0,621500	-0,000991
0,629550	-0,000938
0,637600	-0,000880
0,645650	-0,000817
0,653700	-0,000748
0,661750	-0,000673
0,669800	-0,000591
0,677850	-0,000503
0,685900	-0,000408
0,693950	-0,000306
0,702000	-0,000197
0,710050	-8,126908E-5
0,718100	4,185733E-5
0,726200	0,000175
0,734250	0,000314
0,742300	0,000459
0,750350	0,000611
0,758400	0,000770
0,766450	0,000935
0,774500	0,001107
0,782550	0,001285
0,790600	0,001468
0,798650	0,001658
0,806700	0,001854
0,814750	0,002055
0,822800	0,002260
0,830850	0,002471
0,838950	0,002688
0,847000	0,002909
0,855050	0,003134
0,863100	0,003363
0,871150	0,003597
0,879200	0,003835
0,887250	0,004075
0,895300	0,004321
0,903350	0,004570
0,911400	0,004821
0,919450	0,005076
0,927500	0,005336
0,935550	0,005598
0,943650	0,005864
0,951700	0,006131
0,959750	0,006402
0,967800	0,006675
0,975850	0,006952
0,983900	0,007229
0,991950	0,007510
1,000000	0,007793
