# Supplementary material for: Increasing polymer molecular weight enables low-donor-content, efficient and scalable semi-transparent organic solar cells
Source: J Mater Chem A Mater. 2026 Jan 27;14(22):13688–706. doi: 10.1039/d5ta07234d (PMC12937936; doi:10.1039/d5ta07234d)
Supplement: TA-014-D5TA07234D-s001 [file TA-014-D5TA07234D-s001.zip › Datasets for Figures and tables/Table_3/Row_10.txt]

-0,200000	-0,001780
-0,191950	-0,001780
-0,183900	-0,001778
-0,175850	-0,001776
-0,167800	-0,001774
-0,159750	-0,001773
-0,151700	-0,001772
-0,143600	-0,001770
-0,135550	-0,001768
-0,127500	-0,001767
-0,119450	-0,001766
-0,111400	-0,001765
-0,103350	-0,001765
-0,095300	-0,001764
-0,087250	-0,001763
-0,079200	-0,001761
-0,071150	-0,001761
-0,063100	-0,001760
-0,055050	-0,001758
-0,047000	-0,001757
-0,038950	-0,001756
-0,030850	-0,001754
-0,022800	-0,001752
-0,014750	-0,001750
-0,006700	-0,001749
0,001350	-0,001748
0,009400	-0,001745
0,017450	-0,001743
0,025500	-0,001742
0,033550	-0,001741
0,041600	-0,001740
0,049650	-0,001737
0,057700	-0,001735
0,065750	-0,001732
0,073850	-0,001730
0,081900	-0,001728
0,089950	-0,001727
0,098000	-0,001725
0,106050	-0,001723
0,114100	-0,001721
0,122150	-0,001719
0,130200	-0,001718
0,138250	-0,001716
0,146300	-0,001714
0,154350	-0,001712
0,162400	-0,001711
0,170450	-0,001710
0,178500	-0,001707
0,186600	-0,001704
0,194650	-0,001700
0,202700	-0,001697
0,210750	-0,001695
0,218800	-0,001693
0,226850	-0,001691
0,234900	-0,001688
0,242950	-0,001685
0,251000	-0,001682
0,259050	-0,001679
0,267100	-0,001675
0,275150	-0,001671
0,283200	-0,001668
0,291300	-0,001666
0,299350	-0,001664
0,307400	-0,001659
0,315450	-0,001656
0,323500	-0,001653
0,331550	-0,001648
0,339600	-0,001644
0,347650	-0,001639
0,355700	-0,001634
0,363750	-0,001630
0,371800	-0,001626
0,379850	-0,001621
0,387900	-0,001616
0,395950	-0,001610
0,404050	-0,001605
0,412100	-0,001600
0,420150	-0,001594
0,428200	-0,001588
0,436250	-0,001581
0,444300	-0,001574
0,452350	-0,001567
0,460400	-0,001560
0,468450	-0,001551
0,476500	-0,001542
0,484550	-0,001532
0,492600	-0,001522
0,500650	-0,001510
0,508700	-0,001499
0,516800	-0,001486
0,524850	-0,001472
0,532900	-0,001458
0,540950	-0,001444
0,549000	-0,001427
0,557050	-0,001408
0,565100	-0,001388
0,573150	-0,001363
0,581200	-0,001337
0,589250	-0,001308
0,597300	-0,001276
0,605350	-0,001241
0,613400	-0,001201
0,621500	-0,001155
0,629550	-0,001105
0,637600	-0,001047
0,645650	-0,000982
0,653700	-0,000909
0,661750	-0,000827
0,669800	-0,000734
0,677850	-0,000631
0,685900	-0,000516
0,693950	-0,000388
0,702000	-0,000249
0,710050	-9,676064E-5
0,718100	6,753397E-5
0,726200	0,000251
0,734250	0,000444
0,742300	0,000649
0,750350	0,000868
0,758400	0,001100
0,766450	0,001342
0,774500	0,001597
0,782550	0,001863
0,790600	0,002138
0,798650	0,002424
0,806700	0,002720
0,814750	0,003025
0,822800	0,003337
0,830850	0,003658
0,838950	0,003989
0,847000	0,004325
0,855050	0,004668
0,863100	0,005016
0,871150	0,005372
0,879200	0,005733
0,887250	0,006099
0,895300	0,006471
0,903350	0,006848
0,911400	0,007228
0,919450	0,007614
0,927500	0,008004
0,935550	0,008399
0,943650	0,008798
0,951700	0,009199
0,959750	0,009604
0,967800	0,010013
0,975850	0,010425
0,983900	0,010843
0,991950	0,011260
1,000000	0,011681
