# Supplementary material for: Increasing polymer molecular weight enables low-donor-content, efficient and scalable semi-transparent organic solar cells
Source: J Mater Chem A Mater. 2026 Jan 27;14(22):13688–706. doi: 10.1039/d5ta07234d (PMC12937936; doi:10.1039/d5ta07234d)
Supplement: TA-014-D5TA07234D-s001 [file TA-014-D5TA07234D-s001.zip › Datasets for Figures and tables/Table_3/Row_11.txt]

-0,200000	-0,001603
-0,191950	-0,001603
-0,183900	-0,001602
-0,175850	-0,001601
-0,167800	-0,001601
-0,159750	-0,001599
-0,151700	-0,001598
-0,143600	-0,001598
-0,135550	-0,001596
-0,127500	-0,001593
-0,119450	-0,001591
-0,111400	-0,001589
-0,103350	-0,001588
-0,095300	-0,001588
-0,087250	-0,001586
-0,079200	-0,001585
-0,071150	-0,001583
-0,063100	-0,001582
-0,055050	-0,001580
-0,047000	-0,001577
-0,038950	-0,001576
-0,030850	-0,001574
-0,022800	-0,001572
-0,014750	-0,001571
-0,006700	-0,001570
0,001350	-0,001568
0,009400	-0,001566
0,017450	-0,001564
0,025500	-0,001562
0,033550	-0,001560
0,041600	-0,001558
0,049650	-0,001557
0,057700	-0,001554
0,065750	-0,001551
0,073850	-0,001549
0,081900	-0,001547
0,089950	-0,001544
0,098000	-0,001542
0,106050	-0,001539
0,114100	-0,001536
0,122150	-0,001534
0,130200	-0,001531
0,138250	-0,001528
0,146300	-0,001525
0,154350	-0,001523
0,162400	-0,001521
0,170450	-0,001517
0,178500	-0,001513
0,186600	-0,001510
0,194650	-0,001507
0,202700	-0,001504
0,210750	-0,001500
0,218800	-0,001497
0,226850	-0,001493
0,234900	-0,001489
0,242950	-0,001485
0,251000	-0,001482
0,259050	-0,001477
0,267100	-0,001472
0,275150	-0,001467
0,283200	-0,001462
0,291300	-0,001456
0,299350	-0,001451
0,307400	-0,001445
0,315450	-0,001440
0,323500	-0,001434
0,331550	-0,001428
0,339600	-0,001420
0,347650	-0,001411
0,355700	-0,001405
0,363750	-0,001398
0,371800	-0,001389
0,379850	-0,001381
0,387900	-0,001371
0,395950	-0,001362
0,404050	-0,001352
0,412100	-0,001342
0,420150	-0,001332
0,428200	-0,001320
0,436250	-0,001308
0,444300	-0,001295
0,452350	-0,001283
0,460400	-0,001269
0,468450	-0,001255
0,476500	-0,001239
0,484550	-0,001223
0,492600	-0,001206
0,500650	-0,001188
0,508700	-0,001169
0,516800	-0,001149
0,524850	-0,001129
0,532900	-0,001107
0,540950	-0,001084
0,549000	-0,001059
0,557050	-0,001033
0,565100	-0,001005
0,573150	-0,000975
0,581200	-0,000943
0,589250	-0,000908
0,597300	-0,000871
0,605350	-0,000832
0,613400	-0,000791
0,621500	-0,000746
0,629550	-0,000697
0,637600	-0,000646
0,645650	-0,000591
0,653700	-0,000531
0,661750	-0,000468
0,669800	-0,000401
0,677850	-0,000330
0,685900	-0,000254
0,693950	-0,000175
0,702000	-9,153142E-5
0,710050	-2,876140E-6
0,718100	8,974946E-5
0,726200	0,000186
0,734250	0,000286
0,742300	0,000389
0,750350	0,000496
0,758400	0,000607
0,766450	0,000721
0,774500	0,000838
0,782550	0,000958
0,790600	0,001081
0,798650	0,001208
0,806700	0,001337
0,814750	0,001468
0,822800	0,001601
0,830850	0,001738
0,838950	0,001877
0,847000	0,002018
0,855050	0,002161
0,863100	0,002305
0,871150	0,002452
0,879200	0,002600
0,887250	0,002750
0,895300	0,002902
0,903350	0,003056
0,911400	0,003210
0,919450	0,003367
0,927500	0,003525
0,935550	0,003685
0,943650	0,003846
0,951700	0,004008
0,959750	0,004171
0,967800	0,004336
0,975850	0,004502
0,983900	0,004668
0,991950	0,004837
1,000000	0,005006
