# Supplementary material for: Increasing polymer molecular weight enables low-donor-content, efficient and scalable semi-transparent organic solar cells
Source: J Mater Chem A Mater. 2026 Jan 27;14(22):13688–706. doi: 10.1039/d5ta07234d (PMC12937936; doi:10.1039/d5ta07234d)
Supplement: TA-014-D5TA07234D-s001 [file TA-014-D5TA07234D-s001.zip › Datasets for Figures and tables/Table_3/Row_12.txt]

-0,200000	-0,001504
-0,191950	-0,001502
-0,183900	-0,001501
-0,175850	-0,001500
-0,167800	-0,001499
-0,159750	-0,001499
-0,151700	-0,001498
-0,143600	-0,001496
-0,135550	-0,001494
-0,127500	-0,001493
-0,119450	-0,001492
-0,111400	-0,001492
-0,103350	-0,001493
-0,095300	-0,001493
-0,087250	-0,001491
-0,079200	-0,001490
-0,071150	-0,001489
-0,063100	-0,001487
-0,055050	-0,001486
-0,047000	-0,001485
-0,038950	-0,001482
-0,030850	-0,001481
-0,022800	-0,001481
-0,014750	-0,001481
-0,006700	-0,001479
0,001350	-0,001477
0,009400	-0,001476
0,017450	-0,001474
0,025500	-0,001474
0,033550	-0,001474
0,041600	-0,001473
0,049650	-0,001472
0,057700	-0,001470
0,065750	-0,001467
0,073850	-0,001465
0,081900	-0,001466
0,089950	-0,001465
0,098000	-0,001462
0,106050	-0,001460
0,114100	-0,001458
0,122150	-0,001456
0,130200	-0,001455
0,138250	-0,001453
0,146300	-0,001451
0,154350	-0,001449
0,162400	-0,001447
0,170450	-0,001445
0,178500	-0,001443
0,186600	-0,001441
0,194650	-0,001438
0,202700	-0,001436
0,210750	-0,001435
0,218800	-0,001433
0,226850	-0,001432
0,234900	-0,001429
0,242950	-0,001425
0,251000	-0,001423
0,259050	-0,001420
0,267100	-0,001417
0,275150	-0,001414
0,283200	-0,001411
0,291300	-0,001408
0,299350	-0,001406
0,307400	-0,001404
0,315450	-0,001401
0,323500	-0,001398
0,331550	-0,001395
0,339600	-0,001391
0,347650	-0,001388
0,355700	-0,001383
0,363750	-0,001379
0,371800	-0,001376
0,379850	-0,001372
0,387900	-0,001368
0,395950	-0,001365
0,404050	-0,001360
0,412100	-0,001354
0,420150	-0,001347
0,428200	-0,001340
0,436250	-0,001334
0,444300	-0,001328
0,452350	-0,001322
0,460400	-0,001315
0,468450	-0,001307
0,476500	-0,001299
0,484550	-0,001290
0,492600	-0,001279
0,500650	-0,001269
0,508700	-0,001257
0,516800	-0,001243
0,524850	-0,001229
0,532900	-0,001213
0,540950	-0,001194
0,549000	-0,001174
0,557050	-0,001151
0,565100	-0,001126
0,573150	-0,001097
0,581200	-0,001063
0,589250	-0,001024
0,597300	-0,000979
0,605350	-0,000929
0,613400	-0,000871
0,621500	-0,000807
0,629550	-0,000734
0,637600	-0,000653
0,645650	-0,000564
0,653700	-0,000464
0,661750	-0,000355
0,669800	-0,000238
0,677850	-0,000111
0,685900	2,583887E-5
0,693950	0,000172
0,702000	0,000326
0,710050	0,000489
0,718100	0,000660
0,726200	0,000838
0,734250	0,001023
0,742300	0,001214
0,750350	0,001412
0,758400	0,001615
0,766450	0,001822
0,774500	0,002036
0,782550	0,002254
0,790600	0,002476
0,798650	0,002702
0,806700	0,002933
0,814750	0,003166
0,822800	0,003402
0,830850	0,003643
0,838950	0,003887
0,847000	0,004133
0,855050	0,004382
0,863100	0,004632
0,871150	0,004885
0,879200	0,005141
0,887250	0,005397
0,895300	0,005657
0,903350	0,005918
0,911400	0,006180
0,919450	0,006444
0,927500	0,006710
0,935550	0,006978
0,943650	0,007249
0,951700	0,007518
0,959750	0,007790
0,967800	0,008063
0,975850	0,008337
0,983900	0,008611
0,991950	0,008888
1,000000	0,009165
