# Supplementary material for: Increasing polymer molecular weight enables low-donor-content, efficient and scalable semi-transparent organic solar cells
Source: J Mater Chem A Mater. 2026 Jan 27;14(22):13688–706. doi: 10.1039/d5ta07234d (PMC12937936; doi:10.1039/d5ta07234d)
Supplement: TA-014-D5TA07234D-s001 [file TA-014-D5TA07234D-s001.zip › Datasets for Figures and tables/Table_3/Row_13.txt]

-0,200000	-0,001654
-0,191950	-0,001651
-0,183900	-0,001648
-0,175850	-0,001646
-0,167800	-0,001643
-0,159750	-0,001640
-0,151700	-0,001638
-0,143600	-0,001635
-0,135550	-0,001632
-0,127500	-0,001629
-0,119450	-0,001626
-0,111400	-0,001623
-0,103350	-0,001618
-0,095300	-0,001615
-0,087250	-0,001611
-0,079200	-0,001608
-0,071150	-0,001604
-0,063100	-0,001601
-0,055050	-0,001596
-0,047000	-0,001592
-0,038950	-0,001588
-0,030850	-0,001585
-0,022800	-0,001580
-0,014750	-0,001574
-0,006700	-0,001569
0,001350	-0,001563
0,009400	-0,001559
0,017450	-0,001554
0,025500	-0,001551
0,033550	-0,001546
0,041600	-0,001541
0,049650	-0,001535
0,057700	-0,001529
0,065750	-0,001524
0,073850	-0,001519
0,081900	-0,001512
0,089950	-0,001506
0,098000	-0,001500
0,106050	-0,001493
0,114100	-0,001486
0,122150	-0,001480
0,130200	-0,001472
0,138250	-0,001465
0,146300	-0,001458
0,154350	-0,001450
0,162400	-0,001441
0,170450	-0,001432
0,178500	-0,001423
0,186600	-0,001415
0,194650	-0,001406
0,202700	-0,001397
0,210750	-0,001387
0,218800	-0,001376
0,226850	-0,001366
0,234900	-0,001356
0,242950	-0,001345
0,251000	-0,001334
0,259050	-0,001321
0,267100	-0,001308
0,275150	-0,001296
0,283200	-0,001282
0,291300	-0,001269
0,299350	-0,001256
0,307400	-0,001241
0,315450	-0,001226
0,323500	-0,001211
0,331550	-0,001196
0,339600	-0,001180
0,347650	-0,001163
0,355700	-0,001145
0,363750	-0,001127
0,371800	-0,001109
0,379850	-0,001089
0,387900	-0,001069
0,395950	-0,001048
0,404050	-0,001027
0,412100	-0,001005
0,420150	-0,000980
0,428200	-0,000958
0,436250	-0,000935
0,444300	-0,000910
0,452350	-0,000884
0,460400	-0,000857
0,468450	-0,000830
0,476500	-0,000802
0,484550	-0,000773
0,492600	-0,000743
0,500650	-0,000713
0,508700	-0,000682
0,516800	-0,000650
0,524850	-0,000618
0,532900	-0,000585
0,540950	-0,000551
0,549000	-0,000517
0,557050	-0,000482
0,565100	-0,000447
0,573150	-0,000412
0,581200	-0,000377
0,589250	-0,000341
0,597300	-0,000306
0,605350	-0,000270
0,613400	-0,000235
0,621500	-0,000199
0,629550	-0,000165
0,637600	-0,000130
0,645650	-9,601608E-5
0,653700	-6,296070E-5
0,661750	-3,027671E-5
0,669800	1,780471E-6
0,677850	3,295580E-5
0,685900	6,361953E-5
0,693950	9,359056E-5
0,702000	0,000122
0,710050	0,000151
0,718100	0,000179
0,726200	0,000207
0,734250	0,000234
0,742300	0,000260
0,750350	0,000287
0,758400	0,000313
0,766450	0,000339
0,774500	0,000366
0,782550	0,000392
0,790600	0,000419
0,798650	0,000446
0,806700	0,000473
0,814750	0,000501
0,822800	0,000529
0,830850	0,000557
0,838950	0,000587
0,847000	0,000616
0,855050	0,000647
0,863100	0,000678
0,871150	0,000709
0,879200	0,000742
0,887250	0,000774
0,895300	0,000808
0,903350	0,000842
0,911400	0,000877
0,919450	0,000912
0,927500	0,000949
0,935550	0,000986
0,943650	0,001024
0,951700	0,001056
0,959750	0,001094
0,967800	0,001133
0,975850	0,001174
0,983900	0,001215
0,991950	0,001258
1,000000	0,001301
