# Supplementary material for: Increasing polymer molecular weight enables low-donor-content, efficient and scalable semi-transparent organic solar cells
Source: J Mater Chem A Mater. 2026 Jan 27;14(22):13688–706. doi: 10.1039/d5ta07234d (PMC12937936; doi:10.1039/d5ta07234d)
Supplement: TA-014-D5TA07234D-s001 [file TA-014-D5TA07234D-s001.zip › Datasets for Figures and tables/Table_3/Row_14.txt]

-0,200000	-0,001517
-0,191950	-0,001516
-0,183900	-0,001516
-0,175850	-0,001515
-0,167800	-0,001514
-0,159750	-0,001513
-0,151700	-0,001513
-0,143600	-0,001511
-0,135550	-0,001510
-0,127500	-0,001507
-0,119450	-0,001506
-0,111400	-0,001506
-0,103350	-0,001505
-0,095300	-0,001505
-0,087250	-0,001503
-0,079200	-0,001501
-0,071150	-0,001499
-0,063100	-0,001497
-0,055050	-0,001496
-0,047000	-0,001494
-0,038950	-0,001492
-0,030850	-0,001489
-0,022800	-0,001488
-0,014750	-0,001487
-0,006700	-0,001486
0,001350	-0,001485
0,009400	-0,001484
0,017450	-0,001481
0,025500	-0,001478
0,033550	-0,001475
0,041600	-0,001473
0,049650	-0,001471
0,057700	-0,001469
0,065750	-0,001467
0,073850	-0,001467
0,081900	-0,001466
0,089950	-0,001464
0,098000	-0,001462
0,106050	-0,001460
0,114100	-0,001458
0,122150	-0,001454
0,130200	-0,001451
0,138250	-0,001448
0,146300	-0,001445
0,154350	-0,001443
0,162400	-0,001440
0,170450	-0,001437
0,178500	-0,001434
0,186600	-0,001432
0,194650	-0,001431
0,202700	-0,001427
0,210750	-0,001424
0,218800	-0,001421
0,226850	-0,001417
0,234900	-0,001414
0,242950	-0,001412
0,251000	-0,001409
0,259050	-0,001405
0,267100	-0,001402
0,275150	-0,001398
0,283200	-0,001395
0,291300	-0,001390
0,299350	-0,001385
0,307400	-0,001381
0,315450	-0,001376
0,323500	-0,001373
0,331550	-0,001368
0,339600	-0,001363
0,347650	-0,001358
0,355700	-0,001352
0,363750	-0,001348
0,371800	-0,001343
0,379850	-0,001338
0,387900	-0,001333
0,395950	-0,001328
0,404050	-0,001321
0,412100	-0,001315
0,420150	-0,001306
0,428200	-0,001298
0,436250	-0,001291
0,444300	-0,001284
0,452350	-0,001275
0,460400	-0,001265
0,468450	-0,001256
0,476500	-0,001247
0,484550	-0,001237
0,492600	-0,001226
0,500650	-0,001214
0,508700	-0,001202
0,516800	-0,001188
0,524850	-0,001174
0,532900	-0,001158
0,540950	-0,001141
0,549000	-0,001122
0,557050	-0,001103
0,565100	-0,001081
0,573150	-0,001058
0,581200	-0,001032
0,589250	-0,001003
0,597300	-0,000970
0,605350	-0,000936
0,613400	-0,000897
0,621500	-0,000855
0,629550	-0,000808
0,637600	-0,000757
0,645650	-0,000700
0,653700	-0,000638
0,661750	-0,000570
0,669800	-0,000496
0,677850	-0,000416
0,685900	-0,000330
0,693950	-0,000236
0,702000	-0,000137
0,710050	-3,035742E-5
0,718100	8,153463E-5
0,726200	0,000201
0,734250	0,000326
0,742300	0,000456
0,750350	0,000592
0,758400	0,000733
0,766450	0,000879
0,774500	0,001031
0,782550	0,001186
0,790600	0,001346
0,798650	0,001511
0,806700	0,001679
0,814750	0,001851
0,822800	0,002026
0,830850	0,002205
0,838950	0,002388
0,847000	0,002574
0,855050	0,002762
0,863100	0,002952
0,871150	0,003145
0,879200	0,003341
0,887250	0,003539
0,895300	0,003739
0,903350	0,003942
0,911400	0,004146
0,919450	0,004352
0,927500	0,004561
0,935550	0,004771
0,943650	0,004984
0,951700	0,005196
0,959750	0,005412
0,967800	0,005628
0,975850	0,005846
0,983900	0,006064
0,991950	0,006285
1,000000	0,006507
