# Supplementary material for: Increasing polymer molecular weight enables low-donor-content, efficient and scalable semi-transparent organic solar cells
Source: J Mater Chem A Mater. 2026 Jan 27;14(22):13688–706. doi: 10.1039/d5ta07234d (PMC12937936; doi:10.1039/d5ta07234d)
Supplement: TA-014-D5TA07234D-s001 [file TA-014-D5TA07234D-s001.zip › Datasets for Figures and tables/Table_3/Row_15.txt]

-0,200000	-0,001586
-0,191950	-0,001584
-0,183900	-0,001583
-0,175850	-0,001581
-0,167800	-0,001581
-0,159750	-0,001581
-0,151700	-0,001581
-0,143600	-0,001580
-0,135550	-0,001580
-0,127500	-0,001578
-0,119450	-0,001576
-0,111400	-0,001574
-0,103350	-0,001574
-0,095300	-0,001572
-0,087250	-0,001571
-0,079200	-0,001569
-0,071150	-0,001568
-0,063100	-0,001566
-0,055050	-0,001564
-0,047000	-0,001563
-0,038950	-0,001562
-0,030850	-0,001561
-0,022800	-0,001560
-0,014750	-0,001558
-0,006700	-0,001556
0,001350	-0,001555
0,009400	-0,001553
0,017450	-0,001552
0,025500	-0,001549
0,033550	-0,001546
0,041600	-0,001544
0,049650	-0,001543
0,057700	-0,001542
0,065750	-0,001539
0,073850	-0,001537
0,081900	-0,001537
0,089950	-0,001535
0,098000	-0,001533
0,106050	-0,001532
0,114100	-0,001531
0,122150	-0,001529
0,130200	-0,001525
0,138250	-0,001522
0,146300	-0,001519
0,154350	-0,001517
0,162400	-0,001515
0,170450	-0,001514
0,178500	-0,001512
0,186600	-0,001510
0,194650	-0,001508
0,202700	-0,001504
0,210750	-0,001502
0,218800	-0,001500
0,226850	-0,001497
0,234900	-0,001494
0,242950	-0,001491
0,251000	-0,001487
0,259050	-0,001484
0,267100	-0,001481
0,275150	-0,001478
0,283200	-0,001475
0,291300	-0,001470
0,299350	-0,001467
0,307400	-0,001463
0,315450	-0,001459
0,323500	-0,001456
0,331550	-0,001451
0,339600	-0,001448
0,347650	-0,001443
0,355700	-0,001438
0,363750	-0,001434
0,371800	-0,001429
0,379850	-0,001424
0,387900	-0,001419
0,395950	-0,001413
0,404050	-0,001407
0,412100	-0,001400
0,420150	-0,001393
0,428200	-0,001386
0,436250	-0,001378
0,444300	-0,001371
0,452350	-0,001363
0,460400	-0,001354
0,468450	-0,001345
0,476500	-0,001334
0,484550	-0,001324
0,492600	-0,001312
0,500650	-0,001299
0,508700	-0,001286
0,516800	-0,001272
0,524850	-0,001257
0,532900	-0,001239
0,540950	-0,001220
0,549000	-0,001199
0,557050	-0,001174
0,565100	-0,001148
0,573150	-0,001119
0,581200	-0,001087
0,589250	-0,001051
0,597300	-0,001011
0,605350	-0,000965
0,613400	-0,000915
0,621500	-0,000859
0,629550	-0,000798
0,637600	-0,000730
0,645650	-0,000656
0,653700	-0,000573
0,661750	-0,000482
0,669800	-0,000385
0,677850	-0,000279
0,685900	-0,000165
0,693950	-4,364418E-5
0,702000	8,407176E-5
0,710050	0,000220
0,718100	0,000364
0,726200	0,000515
0,734250	0,000671
0,742300	0,000833
0,750350	0,001002
0,758400	0,001176
0,766450	0,001355
0,774500	0,001539
0,782550	0,001728
0,790600	0,001920
0,798650	0,002118
0,806700	0,002319
0,814750	0,002524
0,822800	0,002732
0,830850	0,002944
0,838950	0,003160
0,847000	0,003378
0,855050	0,003599
0,863100	0,003821
0,871150	0,004047
0,879200	0,004276
0,887250	0,004505
0,895300	0,004738
0,903350	0,004973
0,911400	0,005208
0,919450	0,005446
0,927500	0,005686
0,935550	0,005928
0,943650	0,006172
0,951700	0,006416
0,959750	0,006662
0,967800	0,006910
0,975850	0,007159
0,983900	0,007408
0,991950	0,007660
1,000000	0,007912
