# Supplementary material for: Increasing polymer molecular weight enables low-donor-content, efficient and scalable semi-transparent organic solar cells
Source: J Mater Chem A Mater. 2026 Jan 27;14(22):13688–706. doi: 10.1039/d5ta07234d (PMC12937936; doi:10.1039/d5ta07234d)
Supplement: TA-014-D5TA07234D-s001 [file TA-014-D5TA07234D-s001.zip › Datasets for Figures and tables/Table_3/Row_16.txt]

-0,200000	-0,001593
-0,191950	-0,001593
-0,183900	-0,001591
-0,175850	-0,001589
-0,167800	-0,001588
-0,159750	-0,001588
-0,151700	-0,001588
-0,143600	-0,001588
-0,135550	-0,001588
-0,127500	-0,001588
-0,119450	-0,001588
-0,111400	-0,001587
-0,103350	-0,001585
-0,095300	-0,001584
-0,087250	-0,001583
-0,079200	-0,001582
-0,071150	-0,001581
-0,063100	-0,001580
-0,055050	-0,001579
-0,047000	-0,001578
-0,038950	-0,001576
-0,030850	-0,001575
-0,022800	-0,001575
-0,014750	-0,001573
-0,006700	-0,001572
0,001350	-0,001570
0,009400	-0,001569
0,017450	-0,001568
0,025500	-0,001567
0,033550	-0,001565
0,041600	-0,001564
0,049650	-0,001562
0,057700	-0,001561
0,065750	-0,001559
0,073850	-0,001557
0,081900	-0,001555
0,089950	-0,001552
0,098000	-0,001551
0,106050	-0,001549
0,114100	-0,001548
0,122150	-0,001547
0,130200	-0,001546
0,138250	-0,001544
0,146300	-0,001543
0,154350	-0,001541
0,162400	-0,001540
0,170450	-0,001538
0,178500	-0,001537
0,186600	-0,001535
0,194650	-0,001534
0,202700	-0,001531
0,210750	-0,001528
0,218800	-0,001525
0,226850	-0,001521
0,234900	-0,001518
0,242950	-0,001516
0,251000	-0,001514
0,259050	-0,001512
0,267100	-0,001510
0,275150	-0,001506
0,283200	-0,001503
0,291300	-0,001499
0,299350	-0,001496
0,307400	-0,001493
0,315450	-0,001490
0,323500	-0,001486
0,331550	-0,001482
0,339600	-0,001478
0,347650	-0,001474
0,355700	-0,001468
0,363750	-0,001464
0,371800	-0,001458
0,379850	-0,001451
0,387900	-0,001445
0,395950	-0,001439
0,404050	-0,001432
0,412100	-0,001425
0,420150	-0,001418
0,428200	-0,001410
0,436250	-0,001401
0,444300	-0,001392
0,452350	-0,001381
0,460400	-0,001370
0,468450	-0,001358
0,476500	-0,001345
0,484550	-0,001331
0,492600	-0,001316
0,500650	-0,001300
0,508700	-0,001282
0,516800	-0,001262
0,524850	-0,001240
0,532900	-0,001217
0,540950	-0,001191
0,549000	-0,001163
0,557050	-0,001131
0,565100	-0,001096
0,573150	-0,001057
0,581200	-0,001016
0,589250	-0,000969
0,597300	-0,000917
0,605350	-0,000860
0,613400	-0,000798
0,621500	-0,000729
0,629550	-0,000654
0,637600	-0,000571
0,645650	-0,000483
0,653700	-0,000386
0,661750	-0,000281
0,669800	-0,000170
0,677850	-4,949779E-5
0,685900	7,756874E-5
0,693950	0,000213
0,702000	0,000355
0,710050	0,000504
0,718100	0,000660
0,726200	0,000823
0,734250	0,000992
0,742300	0,001165
0,750350	0,001345
0,758400	0,001530
0,766450	0,001720
0,774500	0,001915
0,782550	0,002114
0,790600	0,002317
0,798650	0,002525
0,806700	0,002736
0,814750	0,002951
0,822800	0,003168
0,830850	0,003389
0,838950	0,003615
0,847000	0,003842
0,855050	0,004072
0,863100	0,004304
0,871150	0,004539
0,879200	0,004776
0,887250	0,005015
0,895300	0,005256
0,903350	0,005499
0,911400	0,005744
0,919450	0,005991
0,927500	0,006240
0,935550	0,006490
0,943650	0,006743
0,951700	0,006996
0,959750	0,007251
0,967800	0,007507
0,975850	0,007765
0,983900	0,008022
0,991950	0,008282
1,000000	0,008544
