# Supplementary material for: Increasing polymer molecular weight enables low-donor-content, efficient and scalable semi-transparent organic solar cells
Source: J Mater Chem A Mater. 2026 Jan 27;14(22):13688–706. doi: 10.1039/d5ta07234d (PMC12937936; doi:10.1039/d5ta07234d)
Supplement: TA-014-D5TA07234D-s001 [file TA-014-D5TA07234D-s001.zip › Datasets for Figures and tables/Table_3/Row_17.txt]

-0,200000	-0,001537
-0,191950	-0,001537
-0,183900	-0,001536
-0,175850	-0,001535
-0,167800	-0,001534
-0,159750	-0,001534
-0,151700	-0,001533
-0,143600	-0,001532
-0,135550	-0,001531
-0,127500	-0,001530
-0,119450	-0,001529
-0,111400	-0,001528
-0,103350	-0,001527
-0,095300	-0,001526
-0,087250	-0,001526
-0,079200	-0,001526
-0,071150	-0,001525
-0,063100	-0,001523
-0,055050	-0,001521
-0,047000	-0,001521
-0,038950	-0,001519
-0,030850	-0,001518
-0,022800	-0,001517
-0,014750	-0,001515
-0,006700	-0,001514
0,001350	-0,001512
0,009400	-0,001512
0,017450	-0,001511
0,025500	-0,001510
0,033550	-0,001509
0,041600	-0,001507
0,049650	-0,001505
0,057700	-0,001504
0,065750	-0,001502
0,073850	-0,001501
0,081900	-0,001501
0,089950	-0,001500
0,098000	-0,001498
0,106050	-0,001495
0,114100	-0,001494
0,122150	-0,001492
0,130200	-0,001490
0,138250	-0,001488
0,146300	-0,001486
0,154350	-0,001486
0,162400	-0,001484
0,170450	-0,001482
0,178500	-0,001481
0,186600	-0,001479
0,194650	-0,001477
0,202700	-0,001475
0,210750	-0,001472
0,218800	-0,001470
0,226850	-0,001467
0,234900	-0,001465
0,242950	-0,001462
0,251000	-0,001459
0,259050	-0,001457
0,267100	-0,001454
0,275150	-0,001450
0,283200	-0,001448
0,291300	-0,001444
0,299350	-0,001441
0,307400	-0,001437
0,315450	-0,001433
0,323500	-0,001430
0,331550	-0,001427
0,339600	-0,001423
0,347650	-0,001420
0,355700	-0,001416
0,363750	-0,001411
0,371800	-0,001407
0,379850	-0,001402
0,387900	-0,001396
0,395950	-0,001390
0,404050	-0,001383
0,412100	-0,001376
0,420150	-0,001369
0,428200	-0,001362
0,436250	-0,001355
0,444300	-0,001346
0,452350	-0,001336
0,460400	-0,001327
0,468450	-0,001317
0,476500	-0,001305
0,484550	-0,001293
0,492600	-0,001279
0,500650	-0,001263
0,508700	-0,001246
0,516800	-0,001227
0,524850	-0,001207
0,532900	-0,001183
0,540950	-0,001157
0,549000	-0,001128
0,557050	-0,001097
0,565100	-0,001061
0,573150	-0,001021
0,581200	-0,000978
0,589250	-0,000928
0,597300	-0,000872
0,605350	-0,000810
0,613400	-0,000741
0,621500	-0,000665
0,629550	-0,000582
0,637600	-0,000491
0,645650	-0,000391
0,653700	-0,000284
0,661750	-0,000168
0,669800	-4,467503E-5
0,677850	8,706599E-5
0,685900	0,000228
0,693950	0,000376
0,702000	0,000531
0,710050	0,000694
0,718100	0,000863
0,726200	0,001040
0,734250	0,001222
0,742300	0,001408
0,750350	0,001602
0,758400	0,001800
0,766450	0,002001
0,774500	0,002209
0,782550	0,002421
0,790600	0,002636
0,798650	0,002855
0,806700	0,003078
0,814750	0,003305
0,822800	0,003533
0,830850	0,003766
0,838950	0,004002
0,847000	0,004240
0,855050	0,004481
0,863100	0,004723
0,871150	0,004968
0,879200	0,005216
0,887250	0,005464
0,895300	0,005715
0,903350	0,005969
0,911400	0,006222
0,919450	0,006479
0,927500	0,006737
0,935550	0,006996
0,943650	0,007258
0,951700	0,007520
0,959750	0,007783
0,967800	0,008049
0,975850	0,008315
0,983900	0,008581
0,991950	0,008850
1,000000	0,009119
