# Supplementary material for: Increasing polymer molecular weight enables low-donor-content, efficient and scalable semi-transparent organic solar cells
Source: J Mater Chem A Mater. 2026 Jan 27;14(22):13688–706. doi: 10.1039/d5ta07234d (PMC12937936; doi:10.1039/d5ta07234d)
Supplement: TA-014-D5TA07234D-s001 [file TA-014-D5TA07234D-s001.zip › Datasets for Figures and tables/Table_3/Row_18.txt]

-0,200000	-0,001897
-0,191950	-0,001895
-0,183900	-0,001895
-0,175850	-0,001894
-0,167800	-0,001892
-0,159750	-0,001892
-0,151700	-0,001892
-0,143600	-0,001891
-0,135550	-0,001890
-0,127500	-0,001887
-0,119450	-0,001884
-0,111400	-0,001881
-0,103350	-0,001881
-0,095300	-0,001879
-0,087250	-0,001876
-0,079200	-0,001876
-0,071150	-0,001874
-0,063100	-0,001873
-0,055050	-0,001871
-0,047000	-0,001868
-0,038950	-0,001864
-0,030850	-0,001862
-0,022800	-0,001860
-0,014750	-0,001859
-0,006700	-0,001858
0,001350	-0,001856
0,009400	-0,001853
0,017450	-0,001850
0,025500	-0,001847
0,033550	-0,001845
0,041600	-0,001843
0,049650	-0,001840
0,057700	-0,001838
0,065750	-0,001834
0,073850	-0,001831
0,081900	-0,001828
0,089950	-0,001826
0,098000	-0,001823
0,106050	-0,001821
0,114100	-0,001816
0,122150	-0,001812
0,130200	-0,001809
0,138250	-0,001805
0,146300	-0,001800
0,154350	-0,001798
0,162400	-0,001794
0,170450	-0,001791
0,178500	-0,001786
0,186600	-0,001781
0,194650	-0,001776
0,202700	-0,001773
0,210750	-0,001769
0,218800	-0,001764
0,226850	-0,001758
0,234900	-0,001752
0,242950	-0,001746
0,251000	-0,001739
0,259050	-0,001733
0,267100	-0,001726
0,275150	-0,001720
0,283200	-0,001714
0,291300	-0,001708
0,299350	-0,001701
0,307400	-0,001692
0,315450	-0,001684
0,323500	-0,001676
0,331550	-0,001666
0,339600	-0,001656
0,347650	-0,001646
0,355700	-0,001635
0,363750	-0,001624
0,371800	-0,001611
0,379850	-0,001599
0,387900	-0,001587
0,395950	-0,001575
0,404050	-0,001562
0,412100	-0,001549
0,420150	-0,001535
0,428200	-0,001518
0,436250	-0,001501
0,444300	-0,001483
0,452350	-0,001464
0,460400	-0,001445
0,468450	-0,001425
0,476500	-0,001405
0,484550	-0,001383
0,492600	-0,001360
0,500650	-0,001337
0,508700	-0,001312
0,516800	-0,001286
0,524850	-0,001258
0,532900	-0,001227
0,540950	-0,001195
0,549000	-0,001161
0,557050	-0,001126
0,565100	-0,001089
0,573150	-0,001048
0,581200	-0,001005
0,589250	-0,000957
0,597300	-0,000906
0,605350	-0,000853
0,613400	-0,000795
0,621500	-0,000732
0,629550	-0,000663
0,637600	-0,000588
0,645650	-0,000508
0,653700	-0,000421
0,661750	-0,000326
0,669800	-0,000225
0,677850	-0,000115
0,685900	2,528882E-6
0,693950	0,000129
0,702000	0,000262
0,710050	0,000404
0,718100	0,000554
0,726200	0,000714
0,734250	0,000880
0,742300	0,001055
0,750350	0,001236
0,758400	0,001426
0,766450	0,001621
0,774500	0,001825
0,782550	0,002035
0,790600	0,002251
0,798650	0,002474
0,806700	0,002703
0,814750	0,002937
0,822800	0,003176
0,830850	0,003421
0,838950	0,003672
0,847000	0,003928
0,855050	0,004187
0,863100	0,004450
0,871150	0,004718
0,879200	0,004990
0,887250	0,005265
0,895300	0,005545
0,903350	0,005829
0,911400	0,006114
0,919450	0,006404
0,927500	0,006698
0,935550	0,006994
0,943650	0,007295
0,951700	0,007596
0,959750	0,007902
0,967800	0,008210
0,975850	0,008521
0,983900	0,008833
0,991950	0,009148
1,000000	0,009466
