# Supplementary material for: Increasing polymer molecular weight enables low-donor-content, efficient and scalable semi-transparent organic solar cells
Source: J Mater Chem A Mater. 2026 Jan 27;14(22):13688–706. doi: 10.1039/d5ta07234d (PMC12937936; doi:10.1039/d5ta07234d)
Supplement: TA-014-D5TA07234D-s001 [file TA-014-D5TA07234D-s001.zip › Datasets for Figures and tables/Table_3/Row_19.txt]

-0,200000	-0,001929
-0,191950	-0,001928
-0,183900	-0,001927
-0,175850	-0,001926
-0,167800	-0,001924
-0,159750	-0,001922
-0,151700	-0,001920
-0,143600	-0,001919
-0,135550	-0,001918
-0,127500	-0,001918
-0,119450	-0,001917
-0,111400	-0,001915
-0,103350	-0,001913
-0,095300	-0,001911
-0,087250	-0,001910
-0,079200	-0,001909
-0,071150	-0,001908
-0,063100	-0,001907
-0,055050	-0,001906
-0,047000	-0,001904
-0,038950	-0,001903
-0,030850	-0,001902
-0,022800	-0,001902
-0,014750	-0,001901
-0,006700	-0,001899
0,001350	-0,001896
0,009400	-0,001894
0,017450	-0,001893
0,025500	-0,001892
0,033550	-0,001891
0,041600	-0,001889
0,049650	-0,001888
0,057700	-0,001886
0,065750	-0,001884
0,073850	-0,001882
0,081900	-0,001879
0,089950	-0,001876
0,098000	-0,001874
0,106050	-0,001870
0,114100	-0,001869
0,122150	-0,001867
0,130200	-0,001865
0,138250	-0,001863
0,146300	-0,001862
0,154350	-0,001859
0,162400	-0,001856
0,170450	-0,001853
0,178500	-0,001852
0,186600	-0,001850
0,194650	-0,001846
0,202700	-0,001843
0,210750	-0,001841
0,218800	-0,001838
0,226850	-0,001835
0,234900	-0,001831
0,242950	-0,001828
0,251000	-0,001823
0,259050	-0,001817
0,267100	-0,001814
0,275150	-0,001811
0,283200	-0,001806
0,291300	-0,001800
0,299350	-0,001797
0,307400	-0,001795
0,315450	-0,001791
0,323500	-0,001786
0,331550	-0,001780
0,339600	-0,001774
0,347650	-0,001766
0,355700	-0,001758
0,363750	-0,001752
0,371800	-0,001745
0,379850	-0,001737
0,387900	-0,001729
0,395950	-0,001721
0,404050	-0,001713
0,412100	-0,001706
0,420150	-0,001697
0,428200	-0,001687
0,436250	-0,001675
0,444300	-0,001663
0,452350	-0,001651
0,460400	-0,001639
0,468450	-0,001625
0,476500	-0,001611
0,484550	-0,001595
0,492600	-0,001578
0,500650	-0,001561
0,508700	-0,001543
0,516800	-0,001523
0,524850	-0,001499
0,532900	-0,001474
0,540950	-0,001448
0,549000	-0,001421
0,557050	-0,001392
0,565100	-0,001360
0,573150	-0,001325
0,581200	-0,001287
0,589250	-0,001245
0,597300	-0,001199
0,605350	-0,001148
0,613400	-0,001091
0,621500	-0,001028
0,629550	-0,000958
0,637600	-0,000881
0,645650	-0,000795
0,653700	-0,000699
0,661750	-0,000592
0,669800	-0,000472
0,677850	-0,000344
0,685900	-0,000201
0,693950	-4,245997E-5
0,702000	0,000126
0,710050	0,000313
0,718100	0,000507
0,726200	0,000718
0,734250	0,000943
0,742300	0,001178
0,750350	0,001426
0,758400	0,001686
0,766450	0,001955
0,774500	0,002238
0,782550	0,002529
0,790600	0,002833
0,798650	0,003139
0,806700	0,003461
0,814750	0,003785
0,822800	0,004119
0,830850	0,004456
0,838950	0,004808
0,847000	0,005163
0,855050	0,005523
0,863100	0,005890
0,871150	0,006260
0,879200	0,006637
0,887250	0,007012
0,895300	0,007398
0,903350	0,007789
0,911400	0,008182
0,919450	0,008580
0,927500	0,008980
0,935550	0,009384
0,943650	0,009798
0,951700	0,010206
0,959750	0,010622
0,967800	0,011040
0,975850	0,011465
0,983900	0,011880
0,991950	0,012307
1,000000	0,012733
