# Supplementary material for: Increasing polymer molecular weight enables low-donor-content, efficient and scalable semi-transparent organic solar cells
Source: J Mater Chem A Mater. 2026 Jan 27;14(22):13688–706. doi: 10.1039/d5ta07234d (PMC12937936; doi:10.1039/d5ta07234d)
Supplement: TA-014-D5TA07234D-s001 [file TA-014-D5TA07234D-s001.zip › Datasets for Figures and tables/Table_3/Row_2.txt]

-0,200000	-0,001891
-0,191950	-0,001889
-0,183900	-0,001889
-0,175850	-0,001889
-0,167800	-0,001888
-0,159750	-0,001887
-0,151700	-0,001886
-0,143600	-0,001885
-0,135550	-0,001884
-0,127500	-0,001882
-0,119450	-0,001881
-0,111400	-0,001878
-0,103350	-0,001875
-0,095300	-0,001876
-0,087250	-0,001876
-0,079200	-0,001876
-0,071150	-0,001871
-0,063100	-0,001866
-0,055050	-0,001867
-0,047000	-0,001868
-0,038950	-0,001868
-0,030850	-0,001868
-0,022800	-0,001867
-0,014750	-0,001865
-0,006700	-0,001863
0,001350	-0,001861
0,009400	-0,001859
0,017450	-0,001858
0,025500	-0,001858
0,033550	-0,001854
0,041600	-0,001854
0,049650	-0,001854
0,057700	-0,001853
0,065750	-0,001850
0,073850	-0,001845
0,081900	-0,001846
0,089950	-0,001846
0,098000	-0,001843
0,106050	-0,001840
0,114100	-0,001839
0,122150	-0,001838
0,130200	-0,001836
0,138250	-0,001833
0,146300	-0,001829
0,154350	-0,001827
0,162400	-0,001828
0,170450	-0,001826
0,178500	-0,001823
0,186600	-0,001820
0,194650	-0,001818
0,202700	-0,001815
0,210750	-0,001812
0,218800	-0,001810
0,226850	-0,001809
0,234900	-0,001805
0,242950	-0,001802
0,251000	-0,001801
0,259050	-0,001797
0,267100	-0,001792
0,275150	-0,001787
0,283200	-0,001787
0,291300	-0,001786
0,299350	-0,001781
0,307400	-0,001777
0,315450	-0,001773
0,323500	-0,001769
0,331550	-0,001765
0,339600	-0,001759
0,347650	-0,001754
0,355700	-0,001753
0,363750	-0,001751
0,371800	-0,001744
0,379850	-0,001738
0,387900	-0,001734
0,395950	-0,001728
0,404050	-0,001721
0,412100	-0,001714
0,420150	-0,001706
0,428200	-0,001704
0,436250	-0,001698
0,444300	-0,001689
0,452350	-0,001680
0,460400	-0,001671
0,468450	-0,001662
0,476500	-0,001651
0,484550	-0,001637
0,492600	-0,001623
0,500650	-0,001612
0,508700	-0,001599
0,516800	-0,001584
0,524850	-0,001568
0,532900	-0,001549
0,540950	-0,001528
0,549000	-0,001506
0,557050	-0,001481
0,565100	-0,001453
0,573150	-0,001421
0,581200	-0,001384
0,589250	-0,001345
0,597300	-0,001301
0,605350	-0,001250
0,613400	-0,001192
0,621500	-0,001124
0,629550	-0,001047
0,637600	-0,000960
0,645650	-0,000865
0,653700	-0,000760
0,661750	-0,000640
0,669800	-0,000506
0,677850	-0,000355
0,685900	-0,000193
0,693950	-1,932687E-5
0,702000	0,000172
0,710050	0,000396
0,718100	0,000634
0,726200	0,000867
0,734250	0,001141
0,742300	0,001405
0,750350	0,001680
0,758400	0,001956
0,766450	0,002234
0,774500	0,002546
0,782550	0,002871
0,790600	0,003189
0,798650	0,003499
0,806700	0,003837
0,814750	0,004168
0,822800	0,004518
0,830850	0,004880
0,838950	0,005255
0,847000	0,005621
0,855050	0,006003
0,863100	0,006375
0,871150	0,006764
0,879200	0,007149
0,887250	0,007553
0,895300	0,007957
0,903350	0,008358
0,911400	0,008761
0,919450	0,009177
0,927500	0,009592
0,935550	0,010015
0,943650	0,010443
0,951700	0,010881
0,959750	0,011310
0,967800	0,011741
0,975850	0,012180
0,983900	0,012617
0,991950	0,013057
1,000000	0,013501
