# Supplementary material for: Increasing polymer molecular weight enables low-donor-content, efficient and scalable semi-transparent organic solar cells
Source: J Mater Chem A Mater. 2026 Jan 27;14(22):13688–706. doi: 10.1039/d5ta07234d (PMC12937936; doi:10.1039/d5ta07234d)
Supplement: TA-014-D5TA07234D-s001 [file TA-014-D5TA07234D-s001.zip › Datasets for Figures and tables/Table_3/Row_20.txt]

-0,200000	-0,001835
-0,191950	-0,001833
-0,183900	-0,001832
-0,175850	-0,001830
-0,167800	-0,001829
-0,159750	-0,001827
-0,151700	-0,001827
-0,143600	-0,001828
-0,135550	-0,001827
-0,127500	-0,001825
-0,119450	-0,001823
-0,111400	-0,001822
-0,103350	-0,001820
-0,095300	-0,001818
-0,087250	-0,001818
-0,079200	-0,001818
-0,071150	-0,001816
-0,063100	-0,001814
-0,055050	-0,001812
-0,047000	-0,001810
-0,038950	-0,001808
-0,030850	-0,001806
-0,022800	-0,001805
-0,014750	-0,001804
-0,006700	-0,001802
0,001350	-0,001800
0,009400	-0,001797
0,017450	-0,001797
0,025500	-0,001795
0,033550	-0,001795
0,041600	-0,001792
0,049650	-0,001790
0,057700	-0,001787
0,065750	-0,001785
0,073850	-0,001782
0,081900	-0,001781
0,089950	-0,001779
0,098000	-0,001778
0,106050	-0,001776
0,114100	-0,001772
0,122150	-0,001769
0,130200	-0,001766
0,138250	-0,001765
0,146300	-0,001763
0,154350	-0,001761
0,162400	-0,001758
0,170450	-0,001754
0,178500	-0,001752
0,186600	-0,001749
0,194650	-0,001746
0,202700	-0,001743
0,210750	-0,001741
0,218800	-0,001739
0,226850	-0,001735
0,234900	-0,001731
0,242950	-0,001726
0,251000	-0,001721
0,259050	-0,001717
0,267100	-0,001712
0,275150	-0,001708
0,283200	-0,001704
0,291300	-0,001700
0,299350	-0,001696
0,307400	-0,001692
0,315450	-0,001687
0,323500	-0,001681
0,331550	-0,001675
0,339600	-0,001669
0,347650	-0,001662
0,355700	-0,001656
0,363750	-0,001650
0,371800	-0,001643
0,379850	-0,001636
0,387900	-0,001630
0,395950	-0,001622
0,404050	-0,001613
0,412100	-0,001604
0,420150	-0,001596
0,428200	-0,001586
0,436250	-0,001574
0,444300	-0,001563
0,452350	-0,001551
0,460400	-0,001540
0,468450	-0,001528
0,476500	-0,001515
0,484550	-0,001501
0,492600	-0,001486
0,500650	-0,001470
0,508700	-0,001454
0,516800	-0,001437
0,524850	-0,001417
0,532900	-0,001397
0,540950	-0,001375
0,549000	-0,001352
0,557050	-0,001328
0,565100	-0,001302
0,573150	-0,001274
0,581200	-0,001244
0,589250	-0,001211
0,597300	-0,001174
0,605350	-0,001135
0,613400	-0,001092
0,621500	-0,001043
0,629550	-0,000988
0,637600	-0,000928
0,645650	-0,000861
0,653700	-0,000786
0,661750	-0,000701
0,669800	-0,000608
0,677850	-0,000503
0,685900	-0,000385
0,693950	-0,000256
0,702000	-0,000113
0,710050	4,445231E-5
0,718100	0,000215
0,726200	0,000401
0,734250	0,000600
0,742300	0,000811
0,750350	0,001037
0,758400	0,001276
0,766450	0,001526
0,774500	0,001788
0,782550	0,002062
0,790600	0,002346
0,798650	0,002640
0,806700	0,002945
0,814750	0,003258
0,822800	0,003578
0,830850	0,003907
0,838950	0,004245
0,847000	0,004589
0,855050	0,004940
0,863100	0,005295
0,871150	0,005658
0,879200	0,006026
0,887250	0,006398
0,895300	0,006776
0,903350	0,007159
0,911400	0,007544
0,919450	0,007936
0,927500	0,008332
0,935550	0,008731
0,943650	0,009136
0,951700	0,009541
0,959750	0,009951
0,967800	0,010364
0,975850	0,010786
0,983900	0,011202
0,991950	0,011623
1,000000	0,012048
