# Supplementary material for: Increasing polymer molecular weight enables low-donor-content, efficient and scalable semi-transparent organic solar cells
Source: J Mater Chem A Mater. 2026 Jan 27;14(22):13688–706. doi: 10.1039/d5ta07234d (PMC12937936; doi:10.1039/d5ta07234d)
Supplement: TA-014-D5TA07234D-s001 [file TA-014-D5TA07234D-s001.zip › Datasets for Figures and tables/Table_3/Row_3.txt]

-0,200000	-0,001890
-0,191950	-0,001890
-0,183900	-0,001888
-0,175850	-0,001887
-0,167800	-0,001886
-0,159750	-0,001885
-0,151700	-0,001884
-0,143600	-0,001883
-0,135550	-0,001884
-0,127500	-0,001884
-0,119450	-0,001883
-0,111400	-0,001881
-0,103350	-0,001881
-0,095300	-0,001879
-0,087250	-0,001878
-0,079200	-0,001877
-0,071150	-0,001877
-0,063100	-0,001876
-0,055050	-0,001873
-0,047000	-0,001871
-0,038950	-0,001871
-0,030850	-0,001871
-0,022800	-0,001870
-0,014750	-0,001869
-0,006700	-0,001867
0,001350	-0,001867
0,009400	-0,001866
0,017450	-0,001865
0,025500	-0,001863
0,033550	-0,001863
0,041600	-0,001862
0,049650	-0,001861
0,057700	-0,001860
0,065750	-0,001859
0,073850	-0,001857
0,081900	-0,001853
0,089950	-0,001852
0,098000	-0,001850
0,106050	-0,001850
0,114100	-0,001848
0,122150	-0,001847
0,130200	-0,001845
0,138250	-0,001843
0,146300	-0,001842
0,154350	-0,001841
0,162400	-0,001840
0,170450	-0,001840
0,178500	-0,001839
0,186600	-0,001836
0,194650	-0,001833
0,202700	-0,001830
0,210750	-0,001828
0,218800	-0,001827
0,226850	-0,001824
0,234900	-0,001821
0,242950	-0,001820
0,251000	-0,001817
0,259050	-0,001816
0,267100	-0,001814
0,275150	-0,001812
0,283200	-0,001809
0,291300	-0,001805
0,299350	-0,001804
0,307400	-0,001802
0,315450	-0,001799
0,323500	-0,001797
0,331550	-0,001795
0,339600	-0,001791
0,347650	-0,001787
0,355700	-0,001783
0,363750	-0,001778
0,371800	-0,001775
0,379850	-0,001772
0,387900	-0,001769
0,395950	-0,001765
0,404050	-0,001760
0,412100	-0,001755
0,420150	-0,001751
0,428200	-0,001745
0,436250	-0,001742
0,444300	-0,001735
0,452350	-0,001729
0,460400	-0,001723
0,468450	-0,001715
0,476500	-0,001707
0,484550	-0,001699
0,492600	-0,001691
0,500650	-0,001680
0,508700	-0,001669
0,516800	-0,001657
0,524850	-0,001644
0,532900	-0,001628
0,540950	-0,001612
0,549000	-0,001593
0,557050	-0,001571
0,565100	-0,001545
0,573150	-0,001516
0,581200	-0,001482
0,589250	-0,001446
0,597300	-0,001405
0,605350	-0,001356
0,613400	-0,001298
0,621500	-0,001230
0,629550	-0,001153
0,637600	-0,001065
0,645650	-0,000964
0,653700	-0,000850
0,661750	-0,000723
0,669800	-0,000583
0,677850	-0,000426
0,685900	-0,000256
0,693950	-7,302591E-5
0,702000	0,000126
0,710050	0,000339
0,718100	0,000566
0,726200	0,000806
0,734250	0,001057
0,742300	0,001319
0,750350	0,001592
0,758400	0,001875
0,766450	0,002166
0,774500	0,002468
0,782550	0,002778
0,790600	0,003094
0,798650	0,003419
0,806700	0,003750
0,814750	0,004088
0,822800	0,004431
0,830850	0,004780
0,838950	0,005136
0,847000	0,005496
0,855050	0,005861
0,863100	0,006228
0,871150	0,006600
0,879200	0,006977
0,887250	0,007356
0,895300	0,007739
0,903350	0,008126
0,911400	0,008514
0,919450	0,008907
0,927500	0,009303
0,935550	0,009702
0,943650	0,010104
0,951700	0,010508
0,959750	0,010912
0,967800	0,011320
0,975850	0,011730
0,983900	0,012140
0,991950	0,012553
1,000000	0,012969
