# Supplementary material for: Increasing polymer molecular weight enables low-donor-content, efficient and scalable semi-transparent organic solar cells
Source: J Mater Chem A Mater. 2026 Jan 27;14(22):13688–706. doi: 10.1039/d5ta07234d (PMC12937936; doi:10.1039/d5ta07234d)
Supplement: TA-014-D5TA07234D-s001 [file TA-014-D5TA07234D-s001.zip › Datasets for Figures and tables/Table_3/Row_4.txt]

-0,200000	-0,001622
-0,187900	-0,001621
-0,175750	-0,001619
-0,163650	-0,001616
-0,151500	-0,001615
-0,139400	-0,001614
-0,127250	-0,001612
-0,115150	-0,001610
-0,103050	-0,001608
-0,090900	-0,001606
-0,078800	-0,001604
-0,066650	-0,001601
-0,054550	-0,001599
-0,042400	-0,001597
-0,030300	-0,001594
-0,018200	-0,001591
-0,006050	-0,001590
0,006050	-0,001587
0,018200	-0,001585
0,030300	-0,001582
0,042400	-0,001579
0,054550	-0,001575
0,066650	-0,001571
0,078800	-0,001567
0,090900	-0,001564
0,103050	-0,001561
0,115150	-0,001558
0,127250	-0,001555
0,139400	-0,001551
0,151500	-0,001546
0,163650	-0,001543
0,175750	-0,001539
0,187900	-0,001535
0,200000	-0,001529
0,212100	-0,001524
0,224250	-0,001519
0,236350	-0,001514
0,248500	-0,001509
0,260600	-0,001505
0,272750	-0,001500
0,284850	-0,001494
0,296950	-0,001486
0,309100	-0,001479
0,321200	-0,001472
0,333350	-0,001464
0,345450	-0,001458
0,357600	-0,001449
0,369700	-0,001440
0,381800	-0,001430
0,393950	-0,001418
0,406050	-0,001407
0,418200	-0,001394
0,430300	-0,001381
0,442400	-0,001367
0,454550	-0,001351
0,466650	-0,001334
0,478800	-0,001315
0,490900	-0,001294
0,503050	-0,001271
0,515150	-0,001245
0,527250	-0,001217
0,539400	-0,001185
0,551500	-0,001149
0,563650	-0,001109
0,575750	-0,001065
0,587900	-0,001015
0,600000	-0,000958
0,612100	-0,000896
0,624250	-0,000826
0,636350	-0,000748
0,648500	-0,000661
0,660600	-0,000566
0,672750	-0,000462
0,684850	-0,000348
0,696950	-0,000225
0,709100	-9,271812E-5
0,721200	4,880536E-5
0,733350	0,000200
0,745450	0,000360
0,757600	0,000528
0,769700	0,000704
0,781800	0,000888
0,793950	0,001079
0,806050	0,001277
0,818200	0,001482
0,830300	0,001693
0,842400	0,001910
0,854550	0,002133
0,866650	0,002360
0,878800	0,002594
0,890900	0,002831
0,903050	0,003074
0,915150	0,003320
0,927250	0,003571
0,939400	0,003826
0,951500	0,004084
0,963650	0,004347
0,975750	0,004612
0,987900	0,004881
1,000000	0,005153
