# Supplementary material for: Increasing polymer molecular weight enables low-donor-content, efficient and scalable semi-transparent organic solar cells
Source: J Mater Chem A Mater. 2026 Jan 27;14(22):13688–706. doi: 10.1039/d5ta07234d (PMC12937936; doi:10.1039/d5ta07234d)
Supplement: TA-014-D5TA07234D-s001 [file TA-014-D5TA07234D-s001.zip › Datasets for Figures and tables/Table_3/Row_5.txt]

-0,200000	-0,001561
-0,187900	-0,001560
-0,175750	-0,001559
-0,163650	-0,001557
-0,151500	-0,001555
-0,139400	-0,001554
-0,127250	-0,001552
-0,115150	-0,001550
-0,103050	-0,001548
-0,090900	-0,001546
-0,078800	-0,001544
-0,066650	-0,001542
-0,054550	-0,001541
-0,042400	-0,001539
-0,030300	-0,001538
-0,018200	-0,001537
-0,006050	-0,001535
0,006050	-0,001533
0,018200	-0,001531
0,030300	-0,001529
0,042400	-0,001527
0,054550	-0,001524
0,066650	-0,001522
0,078800	-0,001520
0,090900	-0,001518
0,103050	-0,001516
0,115150	-0,001514
0,127250	-0,001512
0,139400	-0,001509
0,151500	-0,001506
0,163650	-0,001503
0,175750	-0,001500
0,187900	-0,001496
0,200000	-0,001492
0,212100	-0,001489
0,224250	-0,001486
0,236350	-0,001483
0,248500	-0,001481
0,260600	-0,001478
0,272750	-0,001474
0,284850	-0,001471
0,296950	-0,001468
0,309100	-0,001463
0,321200	-0,001458
0,333350	-0,001452
0,345450	-0,001447
0,357600	-0,001442
0,369700	-0,001437
0,381800	-0,001430
0,393950	-0,001424
0,406050	-0,001418
0,418200	-0,001411
0,430300	-0,001404
0,442400	-0,001395
0,454550	-0,001386
0,466650	-0,001375
0,478800	-0,001362
0,490900	-0,001348
0,503050	-0,001331
0,515150	-0,001313
0,527250	-0,001291
0,539400	-0,001265
0,551500	-0,001233
0,563650	-0,001194
0,575750	-0,001147
0,587900	-0,001091
0,600000	-0,001023
0,612100	-0,000943
0,624250	-0,000848
0,636350	-0,000740
0,648500	-0,000617
0,660600	-0,000480
0,672750	-0,000329
0,684850	-0,000165
0,696950	1,066833E-5
0,709100	0,000196
0,721200	0,000389
0,733350	0,000591
0,745450	0,000801
0,757600	0,001017
0,769700	0,001239
0,781800	0,001466
0,793950	0,001698
0,806050	0,001935
0,818200	0,002175
0,830300	0,002419
0,842400	0,002665
0,854550	0,002916
0,866650	0,003168
0,878800	0,003423
0,890900	0,003679
0,903050	0,003937
0,915150	0,004197
0,927250	0,004458
0,939400	0,004721
0,951500	0,004983
0,963650	0,005248
0,975750	0,005513
0,987900	0,005779
1,000000	0,006044
