# Supplementary material for: Increasing polymer molecular weight enables low-donor-content, efficient and scalable semi-transparent organic solar cells
Source: J Mater Chem A Mater. 2026 Jan 27;14(22):13688–706. doi: 10.1039/d5ta07234d (PMC12937936; doi:10.1039/d5ta07234d)
Supplement: TA-014-D5TA07234D-s001 [file TA-014-D5TA07234D-s001.zip › Datasets for Figures and tables/Table_3/Row_6.txt]

-0,200000	-0,001506
-0,187900	-0,001504
-0,175750	-0,001503
-0,163650	-0,001502
-0,151500	-0,001500
-0,139400	-0,001498
-0,127250	-0,001497
-0,115150	-0,001494
-0,103050	-0,001491
-0,090900	-0,001489
-0,078800	-0,001486
-0,066650	-0,001484
-0,054550	-0,001482
-0,042400	-0,001481
-0,030300	-0,001479
-0,018200	-0,001477
-0,006050	-0,001475
0,006050	-0,001472
0,018200	-0,001469
0,030300	-0,001467
0,042400	-0,001465
0,054550	-0,001463
0,066650	-0,001459
0,078800	-0,001455
0,090900	-0,001452
0,103050	-0,001449
0,115150	-0,001445
0,127250	-0,001442
0,139400	-0,001438
0,151500	-0,001434
0,163650	-0,001430
0,175750	-0,001426
0,187900	-0,001423
0,200000	-0,001418
0,212100	-0,001414
0,224250	-0,001410
0,236350	-0,001405
0,248500	-0,001401
0,260600	-0,001397
0,272750	-0,001392
0,284850	-0,001387
0,296950	-0,001381
0,309100	-0,001374
0,321200	-0,001367
0,333350	-0,001361
0,345450	-0,001354
0,357600	-0,001347
0,369700	-0,001339
0,381800	-0,001330
0,393950	-0,001320
0,406050	-0,001310
0,418200	-0,001299
0,430300	-0,001289
0,442400	-0,001277
0,454550	-0,001262
0,466650	-0,001247
0,478800	-0,001229
0,490900	-0,001209
0,503050	-0,001186
0,515150	-0,001160
0,527250	-0,001130
0,539400	-0,001094
0,551500	-0,001052
0,563650	-0,001001
0,575750	-0,000942
0,587900	-0,000869
0,600000	-0,000785
0,612100	-0,000685
0,624250	-0,000569
0,636350	-0,000436
0,648500	-0,000286
0,660600	-0,000118
0,672750	6,703242E-5
0,684850	0,000266
0,696950	0,000481
0,709100	0,000709
0,721200	0,000948
0,733350	0,001200
0,745450	0,001461
0,757600	0,001731
0,769700	0,002009
0,781800	0,002294
0,793950	0,002587
0,806050	0,002884
0,818200	0,003189
0,830300	0,003497
0,842400	0,003810
0,854550	0,004128
0,866650	0,004449
0,878800	0,004774
0,890900	0,005102
0,903050	0,005433
0,915150	0,005766
0,927250	0,006102
0,939400	0,006441
0,951500	0,006782
0,963650	0,007126
0,975750	0,007470
0,987900	0,007817
1,000000	0,008165
