# Supplementary material for: Increasing polymer molecular weight enables low-donor-content, efficient and scalable semi-transparent organic solar cells
Source: J Mater Chem A Mater. 2026 Jan 27;14(22):13688–706. doi: 10.1039/d5ta07234d (PMC12937936; doi:10.1039/d5ta07234d)
Supplement: TA-014-D5TA07234D-s001 [file TA-014-D5TA07234D-s001.zip › Datasets for Figures and tables/Table_3/Row_7.txt]

-0,200000	-0,001696
-0,191950	-0,001695
-0,183900	-0,001694
-0,175850	-0,001694
-0,167800	-0,001695
-0,159750	-0,001694
-0,151700	-0,001693
-0,143600	-0,001693
-0,135550	-0,001692
-0,127500	-0,001689
-0,119450	-0,001688
-0,111400	-0,001687
-0,103350	-0,001686
-0,095300	-0,001685
-0,087250	-0,001684
-0,079200	-0,001684
-0,071150	-0,001684
-0,063100	-0,001682
-0,055050	-0,001682
-0,047000	-0,001681
-0,038950	-0,001680
-0,030850	-0,001679
-0,022800	-0,001676
-0,014750	-0,001674
-0,006700	-0,001674
0,001350	-0,001673
0,009400	-0,001673
0,017450	-0,001674
0,025500	-0,001674
0,033550	-0,001671
0,041600	-0,001668
0,049650	-0,001665
0,057700	-0,001665
0,065750	-0,001664
0,073850	-0,001663
0,081900	-0,001663
0,089950	-0,001661
0,098000	-0,001659
0,106050	-0,001659
0,114100	-0,001657
0,122150	-0,001656
0,130200	-0,001654
0,138250	-0,001653
0,146300	-0,001652
0,154350	-0,001652
0,162400	-0,001651
0,170450	-0,001648
0,178500	-0,001646
0,186600	-0,001644
0,194650	-0,001641
0,202700	-0,001638
0,210750	-0,001638
0,218800	-0,001638
0,226850	-0,001637
0,234900	-0,001635
0,242950	-0,001633
0,251000	-0,001629
0,259050	-0,001625
0,267100	-0,001621
0,275150	-0,001619
0,283200	-0,001617
0,291300	-0,001617
0,299350	-0,001615
0,307400	-0,001612
0,315450	-0,001609
0,323500	-0,001606
0,331550	-0,001604
0,339600	-0,001602
0,347650	-0,001599
0,355700	-0,001598
0,363750	-0,001591
0,371800	-0,001583
0,379850	-0,001581
0,387900	-0,001580
0,395950	-0,001577
0,404050	-0,001574
0,412100	-0,001569
0,420150	-0,001564
0,428200	-0,001558
0,436250	-0,001550
0,444300	-0,001543
0,452350	-0,001535
0,460400	-0,001528
0,468450	-0,001521
0,476500	-0,001513
0,484550	-0,001504
0,492600	-0,001494
0,500650	-0,001484
0,508700	-0,001472
0,516800	-0,001459
0,524850	-0,001444
0,532900	-0,001428
0,540950	-0,001410
0,549000	-0,001390
0,557050	-0,001366
0,565100	-0,001339
0,573150	-0,001310
0,581200	-0,001277
0,589250	-0,001240
0,597300	-0,001199
0,605350	-0,001152
0,613400	-0,001098
0,621500	-0,001037
0,629550	-0,000968
0,637600	-0,000892
0,645650	-0,000807
0,653700	-0,000712
0,661750	-0,000607
0,669800	-0,000491
0,677850	-0,000364
0,685900	-0,000226
0,693950	-7,809252E-5
0,702000	8,104529E-5
0,710050	0,000255
0,718100	0,000438
0,726200	0,000632
0,734250	0,000837
0,742300	0,001050
0,750350	0,001274
0,758400	0,001507
0,766450	0,001748
0,774500	0,001999
0,782550	0,002258
0,790600	0,002523
0,798650	0,002797
0,806700	0,003078
0,814750	0,003365
0,822800	0,003657
0,830850	0,003957
0,838950	0,004263
0,847000	0,004574
0,855050	0,004890
0,863100	0,005209
0,871150	0,005534
0,879200	0,005863
0,887250	0,006195
0,895300	0,006533
0,903350	0,006874
0,911400	0,007217
0,919450	0,007566
0,927500	0,007917
0,935550	0,008272
0,943650	0,008632
0,951700	0,008991
0,959750	0,009355
0,967800	0,009722
0,975850	0,010091
0,983900	0,010461
0,991950	0,010838
1,000000	0,011214
