# Supplementary material for: Increasing polymer molecular weight enables low-donor-content, efficient and scalable semi-transparent organic solar cells
Source: J Mater Chem A Mater. 2026 Jan 27;14(22):13688–706. doi: 10.1039/d5ta07234d (PMC12937936; doi:10.1039/d5ta07234d)
Supplement: TA-014-D5TA07234D-s001 [file TA-014-D5TA07234D-s001.zip › Datasets for Figures and tables/Table_3/Row_8.txt]

-0,200000	-0,001744
-0,191950	-0,001744
-0,183900	-0,001744
-0,175850	-0,001743
-0,167800	-0,001742
-0,159750	-0,001739
-0,151700	-0,001737
-0,143600	-0,001740
-0,135550	-0,001739
-0,127500	-0,001738
-0,119450	-0,001737
-0,111400	-0,001737
-0,103350	-0,001738
-0,095300	-0,001738
-0,087250	-0,001734
-0,079200	-0,001729
-0,071150	-0,001731
-0,063100	-0,001731
-0,055050	-0,001730
-0,047000	-0,001729
-0,038950	-0,001728
-0,030850	-0,001727
-0,022800	-0,001727
-0,014750	-0,001725
-0,006700	-0,001724
0,001350	-0,001724
0,009400	-0,001721
0,017450	-0,001719
0,025500	-0,001720
0,033550	-0,001720
0,041600	-0,001719
0,049650	-0,001717
0,057700	-0,001716
0,065750	-0,001715
0,073850	-0,001712
0,081900	-0,001709
0,089950	-0,001710
0,098000	-0,001709
0,106050	-0,001709
0,114100	-0,001707
0,122150	-0,001704
0,130200	-0,001702
0,138250	-0,001703
0,146300	-0,001701
0,154350	-0,001699
0,162400	-0,001698
0,170450	-0,001696
0,178500	-0,001695
0,186600	-0,001693
0,194650	-0,001690
0,202700	-0,001689
0,210750	-0,001685
0,218800	-0,001683
0,226850	-0,001683
0,234900	-0,001683
0,242950	-0,001683
0,251000	-0,001680
0,259050	-0,001674
0,267100	-0,001672
0,275150	-0,001670
0,283200	-0,001667
0,291300	-0,001666
0,299350	-0,001665
0,307400	-0,001663
0,315450	-0,001659
0,323500	-0,001655
0,331550	-0,001653
0,339600	-0,001652
0,347650	-0,001649
0,355700	-0,001646
0,363750	-0,001642
0,371800	-0,001639
0,379850	-0,001636
0,387900	-0,001631
0,395950	-0,001627
0,404050	-0,001624
0,412100	-0,001620
0,420150	-0,001614
0,428200	-0,001608
0,436250	-0,001605
0,444300	-0,001601
0,452350	-0,001596
0,460400	-0,001589
0,468450	-0,001583
0,476500	-0,001577
0,484550	-0,001569
0,492600	-0,001560
0,500650	-0,001553
0,508700	-0,001545
0,516800	-0,001534
0,524850	-0,001523
0,532900	-0,001510
0,540950	-0,001496
0,549000	-0,001482
0,557050	-0,001462
0,565100	-0,001439
0,573150	-0,001416
0,581200	-0,001391
0,589250	-0,001358
0,597300	-0,001319
0,605350	-0,001277
0,613400	-0,001227
0,621500	-0,001166
0,629550	-0,001097
0,637600	-0,001018
0,645650	-0,000925
0,653700	-0,000817
0,661750	-0,000695
0,669800	-0,000560
0,677850	-0,000407
0,685900	-0,000237
0,693950	-5,017154E-5
0,702000	0,000153
0,710050	0,000370
0,718100	0,000603
0,726200	0,000853
0,734250	0,001114
0,742300	0,001387
0,750350	0,001673
0,758400	0,001971
0,766450	0,002277
0,774500	0,002595
0,782550	0,002922
0,790600	0,003256
0,798650	0,003598
0,806700	0,003949
0,814750	0,004306
0,822800	0,004667
0,830850	0,005037
0,838950	0,005413
0,847000	0,005793
0,855050	0,006178
0,863100	0,006566
0,871150	0,006960
0,879200	0,007357
0,887250	0,007757
0,895300	0,008161
0,903350	0,008569
0,911400	0,008978
0,919450	0,009392
0,927500	0,009808
0,935550	0,010228
0,943650	0,010655
0,951700	0,011077
0,959750	0,011504
0,967800	0,011932
0,975850	0,012363
0,983900	0,012795
0,991950	0,013229
1,000000	0,013666
